# Supplementary material for: Immunometabolic determinants of long-term response in leukemia patients receiving CD19 CAR T cell therapy
Source: Nat Commun. 2026 Feb 20;17:2967. doi: 10.1038/s41467-026-69857-4 (PMC13035890; doi:10.1038/s41467-026-69857-4)
Supplement: Supplementary file 3 — Supplementary Data 1 [file 41467_2026_69857_MOESM3_ESM.xlsx]

## Sheet: characteristics of the patients
Group	UPN	Sex	Pre-LD blast % in BM	Extramedullary disease	Number of CAR T cells infused	Days of CAR T cell manufacturing	CAR T transduction efficiency	Post CAR T Allo HCT Consolidation Y/N	Date of Post CAR T Allo HCT Consolidation	Relapse Y/N	CD19 at relapse	Days between CAR T infusion and relapse	Response at day 28	CRS possibly, probably or definitely attributed to CAR T in the first 30 days post infusion Max Grade (Lee's criteria)	Neurotoxicity possibly, probably or definitely attributed to CAR T in the first 30 days post infusion Max Grade (CTCAE v4.03)
STR	209	Male	59	No	200000000	15	46.7	No	na	Yes	POSITIVE	210	CRi - CR with incomplete blood count recovery	Grade 2	Grade 2
STR	293	Male	10	No	200000000	13	74.7	No	na	Yes	POSITIVE	101	CR - Complete Remission
STR	379	Male	90	No	200000000	13	56.6	No	na	Yes	POSITIVE	63	CRi - CR with incomplete blood count recovery	Grade 2	Grade 1
STR	397	Male	1.5	No	200000000	12	69.7	No	na	Yes	POSITIVE	67	CRi - CR with incomplete blood count recovery	Grade 2	Grade 1
STR	431	Male	15	Yes (CNS-CSF)	200000000	12	54.7	No	na	Yes	POSITIVE	98	CRi - CR with incomplete blood count recovery
STR	466	Female	0.01	Yes (lymph nodes + subcutaneous lesion)	200000000	13	88.4	No	na	Yes	POSITIVE	119	CRi - CR with incomplete blood count recovery	Grade 2	Grade 1
STR	543	Female	0.05	Yes (bones, lymph nodes)	200000000	13	48.5	No	na	Yes	POSITIVE	314	CRi - CR with incomplete blood count recovery	Grade 2	Grade 1
STR	549	Male	0	Yes (lymph nodes + subcutaneous lesion)	200000000	13	88.9	No	na	Yes	POSITIVE	167	CR - Complete Remission	Grade 2
LTR	188	Female	95	No	200000000	13	97.5	No	na	No			CRi - CR with incomplete blood count recovery	Grade 2	Grade 1
LTR	245	Female	5	No	200000000	15	55.1	No	na	No			CRi - CR with incomplete blood count recovery	Grade 2	Grade 1
LTR	413	Male	40	No	200000000	12	79.7	No	na	No			CRi - CR with incomplete blood count recovery	Grade 2	Grade 1
LTR	495	Male	0	Yes (subcutanous lesions)	200000000	12	90.9	No	na	No			CR - Complete Remission	Grade 2
LTR	505	Male	0.66	No	200000000	12	84.5	No	na	No			CRi - CR with incomplete blood count recovery
LTR	518	Male	0.007	No	200000000	13	76.9	No	na	No			CR - Complete Remission	Grade 1
LTR	544	Female	0.5	Yes (calf mass, bone, pancreatic mass)	200000000	13	71.2	No	na	No			CRi - CR with incomplete blood count recovery	Grade 1	Grade 1
LTR	552	Male	0.28	No	200000000	13	73.5	No	na	No			CR - Complete Remission	Grade 1	Grade 2
