# Supplementary material for: Immunometabolic determinants of long-term response in leukemia patients receiving CD19 CAR T cell therapy
Source: Nat Commun. 2026 Feb 20;17:2967. doi: 10.1038/s41467-026-69857-4 (PMC13035890; doi:10.1038/s41467-026-69857-4)
Supplement: Supplementary file 4 — Supplementary Data 2 [file 41467_2026_69857_MOESM4_ESM.xlsx]

## Sheet: Supplementary Data 2
Channel	Target	Vendor	Catalog No.	Clone	Reactivity	Optimal (µg/ml)
106Cd	CD45	Fluidigm	3106001B	HI30	Human	2.5
141Pr	CD3	Fluidigm	3154010B	UCHT1	Human	2.5
143Nd	CD45RA	Fluidigm	3153004B	HI100	Human	2.5
144Nd	CD69	Fluidigm	3143006B	FN50	Human	2.5
145Nd	CD4	Fluidigm	3175008B	RPA-T4	Human	2.5
146Nd	CD8a	Fluidigm	3149010B	RPA-T8	Human	2.5
147Sm	Lactate Dehydrogenase A (LDHA)	Fluidigm	3167009A	44/ALDH	Human	2.5
148Nd	AMP-activated protein kinase (AMPK)	Abcam	ab210714	Y365	Human, Rat, Mouse	12.5
149Sm	CD25 (IL-2Ra)	Fluidigm	3156029B	2A3	Human	2.5
150Nd	Glucose Transporter Protein Type 1 (GLUT1)	abcam	ab115730	EPR3915	Mouse, Rat, Human	1
151Eu	Stearoyl-CoA Desaturase 1 (SCD1)	abcam	ab19862	CD.E10	Human	1.25
152Sm	pAkt [S473]	Fluidigm	3152005A	D9E	Human	2.5
153Eu	ATP5A	Abcam	ab14748	15H4C4	Mouse, Rat, Cow, Human, Drosophila melanogaster	2
154Sm	T-Cell Immunoglobulin and Mucin Domain 3 (TIM-3)	Fluidigm	3174018B	F38-2E2	Human	2.5
155Gd	CD36	Fluidigm	3158010B	5-271	Human	2.5
158Gd	CD27	Fluidigm	3144018B	L128	Human	2.5
159Tb	CD98	Fluidigm	3141019B	UM7F8	Human	2.5
160Gd	Lysosomal Acid Lipase (LAL)	abcam	ab36597	9G7F12	Human	1
161Dy	Ki-67	Fluidigm	3161007B	B56	Human	2.5
162Dy	Carnitine Palmitoyl Transferase 1A (CPT1A)	abcam	ab128568	8F6AE9	Mouse, Rat, Human	1.25
163Dy	ATP Citrate Lyase (ACLY)	abcam	ab227996	EP704Y	Mouse, Rat, Human	1.25
164Dy	Glucose-6-Phosphate Dehydrogenase (G6PD)	abcam	ab210702	EPR20668	Mouse, Rat, Human	2
165Ho	CD45RO	Fluidigm	3165011B	UCHL1	Human	2.5
166Er	Fatty acid synthase (FASN)	abcam	ab128870	EPR7466	Mouse, Rat, Human	2.5
167Er	CC Chemokine Receptor Type 7 (CCR7)	Fluidigm	3167009B	G043H7	Human	2.5
168Er	Citrate Synthase (CS)	abcam	ab129095	EPR8067	Mouse, Rat, Human	1.25
169Tm	Hexokinase (HK)	abcam	ab104836	3D3	Human	2
170Er	EGFR	Fluidigm	3173005B	AY13	Human	2.5
171Yb	Glyceraldehyde-3-Phosphate Dehydrogenase (GAPDH)	Santa Cruz Biotechnology	AM4300	6C5	Mouse, Rat, Human, Rabbit, Xenopus	2
172Yb	pS6 [S235/S236]	Fluidigm	3145001B	N7-548	Human	2.5
173Yb	Granzyme B	Fluidigm	3173006B	GB11	Mouse, Human	2.5
174Yb	Acyl-CoA Dehydrogenase Medium Chain (ACADM)	abcam	ab110296	3B7BH7	Mouse, Rat, Human	2
175Lu	CD279 (PD-1)	Fluidigm	3175008B	EH12.2H7	Human	2.5
164Dy	CyclinB1	Fluidigm	3164010A	GNS-1	Mouse, Human, Hamster	6
166Er	pRb	Fluidigm	3166011A	J112-906	Mouse, Rat, Human	1.25
176Yb	Mammalian Target of Rapamycin (mTOR)	Cell Signaling Technology	47102	7C10	Human, Rat, Mouse, Monkey	15
194Pt	CD45	Fluidigm	3194001B	HI30	Human	2.5
198Pt	CD45	Fluidigm	3198001B	HI30	Human	2.5
209Bi	TIGIT	Fluidigm	3209013B	MBSA43	Human	2.5
89Y	CD45	Fluidigm	3089003B	HI30	Human	2.5
