# Supplementary material for: Immunometabolic determinants of long-term response in leukemia patients receiving CD19 CAR T cell therapy
Source: Nat Commun. 2026 Feb 20;17:2967. doi: 10.1038/s41467-026-69857-4 (PMC13035890; doi:10.1038/s41467-026-69857-4)
Supplement: Supplementary file 6 — Supplementary Data 4 [file 41467_2026_69857_MOESM6_ESM.xlsx]

## Sheet: Supplementary Data 4a
Supplemental Data4a: Global metabolite profile of Bone marrow serum of long-term and short-term responders with ALL. The table lists chroamtographic unique identifiers (ID), compound name (Name), RT (retention time), AvgQC (average area of pooled QC), SDQC (standard deviation of pooled QC) and normalized area of samples.
					188_SBM2_LTR	245_SBM3_LTR	413_SBM4_LTR	495_SBM5_LTR	505_SBM6_LTR	518_SBM7_LTR	544_SBM8_LTR	552_SBM1_LTR	209_SBM10_STR	293_SBM9_STR	379_SBM11_STR	397_SBM12_STR	431_SBM13_STR	466_SBM14_STR	543_SBM15_STR	549_SBM16_STR
ID	Name	RT [min]	Avg.QC	SD.QC	Normalized area	Normalized area	Normalized area	Normalized area	Normalized area	Normalized area	Normalized area	Normalized area	Normalized area	Normalized area	Normalized area	Normalized area	Normalized area	Normalized area	Normalized area	Normalized area
HP_1	(±)-2-Hydroxyglutaric acid	0.921	1.25266e+08	5.31822e+06	3.26338e+06	1.76349e+06	2.02549e+06	2.41987e+06	2.03801e+07	671880	597882	2.02563e+07	2.58891e+06	3.08226e+06	79048.5	9.20825e+06	1.21469e+07	1.00564e+06	6.29033e+06	3.00142e+06
HP_2	(±)15-HETE	1.424	1.05488e+06	47644.3	691808	481425	1.0319e+06	3.05192e+06	2.61233e+06	941764	1.26213e+06	4.48737e+06	618048	1.10756e+06	705794	751609	495862	672770	1.18811e+06	1.36764e+06
HP_3	(±)15-HETE	0.956	2.04e+06	41470.2	1.46798e+06	1.10137e+06	1.65403e+06	5.77843e+06	1.43956e+06	1.40628e+06	1.99926e+06	4.42789e+06	2.62045e+06	1.66196e+06	2.52629e+06	3.04772e+06	2.33917e+06	1.55447e+06	1.45125e+06	3.11552e+06
HP_4	(10E,12Z)-9-[(9Z,12Z)-9,12-Octadecadienoyloxy]-10,12-octadecadienoic acid	1.043	2.49738e+07	695947	2.47702e+07	2.15477e+07	2.12372e+07	2.00214e+07	1.5423e+07	3.53035e+07	2.06892e+07	2.57447e+07	2.69304e+07	2.09722e+07	1.84722e+07	9.01202e+06	2.24803e+07	9.25123e+06	9.16546e+06	1.81147e+07
HP_5	(10E,12Z)-9-[(9Z,12Z)-9,12-Octadecadienoyloxy]-10,12-octadecadienoic acid	1.366	1.5676e+07	560048	1.69992e+07	1.66179e+07	1.62584e+07	1.69841e+07	1.14999e+07	3.06357e+07	1.4601e+07	1.39857e+07	1.89719e+07	1.79928e+07	1.46407e+07	1.02701e+07	1.7836e+07	9.57036e+06	1.12223e+07	1.46668e+07
HP_6	(11Z,14Z,17Z,20Z)-hexacosatetraenoic acid	1.053	6.87898e+06	333000	1.0223e+07	5.03307e+06	5.94404e+06	4.54517e+06	2.8686e+06	7.8327e+06	5.17651e+06	5.2205e+06	6.91818e+06	6.29583e+06	6.7562e+06	4.26783e+06	5.08265e+06	3.01463e+06	4.09927e+06	9.85534e+06
HP_7	(11Z,14Z,17Z,20Z)-hexacosatetraenoic acid	1.393	5.98439e+06	271590	6.30113e+06	6.33128e+06	7.3371e+06	6.03005e+06	4.24012e+06	9.86921e+06	5.52356e+06	6.63836e+06	6.98809e+06	1.06368e+07	7.55354e+06	4.7648e+06	5.41874e+06	6.838e+06	4.06501e+06	8.48444e+06
HP_8	(1S,2R,3R,5Z,7E)-2-Methyl-9,10-secocholesta-5,7,10-triene-1,3,25-triol	1.371	6.92734e+06	239249	8.91288e+06	7.59769e+06	8.87186e+06	6.02812e+06	6.95384e+06	7.92698e+06	7.51864e+06	4.67962e+06	1.21947e+07	1.00302e+07	1.52824e+07	8.82449e+06	8.34939e+06	8.92599e+06	1.04039e+07	1.10257e+07
HP_9	(1S,3R,5Z,7E,9ξ,20S)-20-(3-Methylbutoxy)-9,10-secopregna-5,7,10-triene-1,3-diol	1.393	1.97511e+06	158859	2.10715e+06	1.52626e+06	2.03686e+06	2.24381e+06	1.39216e+06	1.79129e+06	1.7385e+06	1.12277e+06	3.00613e+06	1.99152e+06	2.35752e+06	1.30065e+06	1.62765e+06	2.18631e+06	1.10585e+06	2.16203e+06
HP_10	(24S)-Cholest-5-ene-3beta_7alpha_24-triol	1.385	7.76941e+06	291019	8.5837e+06	8.92578e+06	9.01939e+06	7.77737e+06	4.94313e+06	1.11317e+07	1.04714e+07	9.16793e+06	1.42928e+07	8.64567e+06	9.46818e+06	4.88293e+06	8.95811e+06	9.11251e+06	3.57864e+06	1.19843e+07
HP_11	(25S)-26-Oxocholest-4-en-3-one	6.743	441220	17555.4	227941	585345	1.82225e+06	712672	902364	577523	270002	451074	552177	1.35038e+06	720161	218084	316575	218263	319811	300500
HP_12	(25S)-26-Oxocholest-4-en-3-one	5.734	115945	4399.59	48741	32323.1	354348	293128	1.75604e+06	36588.3	32020.5	38159.5	42803.9	40709.7	69104.1	72107.3	34615.2	44008.7	40652.8	34995.1
HP_13	(2E)-hexadecenoylcarnitine	5.206	1.58151e+07	206116	1.29186e+07	3.60759e+07	1.11858e+07	2.15557e+07	4.55615e+06	2.15041e+07	1.8176e+07	2.60855e+07	7.9423e+06	1.06286e+07	8.18079e+06	1.35798e+07	1.2812e+07	1.46958e+07	1.32091e+07	3.31655e+07
HP_14	(2E)-octenoylcarnitine	5.737	3.43798e+07	1.56366e+06	5.46867e+07	7.50592e+07	5.42839e+06	3.42256e+07	1.97773e+07	1.51695e+07	1.94369e+07	3.33096e+07	3.49677e+07	7.33351e+06	2.02057e+07	2.79288e+07	2.39917e+07	4.3229e+07	9.03184e+07	2.19411e+07
HP_15	(2E,4Z)-decadienoylcarnitine	5.553	6.25325e+06	361850	4.68577e+06	8.22071e+06	6.44615e+06	1.00049e+07	6.54041e+06	2.92905e+06	3.31678e+06	4.09213e+06	8.04692e+06	3.13071e+06	3.72795e+06	4.64162e+06	7.18912e+06	1.227e+07	8.50134e+06	5.8926e+06
HP_16	(2E,4Z)-decadienoylcarnitine	5.389	4.78892e+06	176070	4.10865e+06	5.95514e+06	4.42065e+06	7.89764e+06	1.26592e+06	3.53885e+06	2.24909e+06	4.59139e+06	8.2757e+06	2.31787e+06	1.89397e+06	3.95675e+06	4.65185e+06	5.261e+06	4.35836e+06	3.3907e+06
HP_17	(2E,4Z)-decadienoylcarnitine	5.699	614646	30270.3	46457.7	101016	46112.8	246146	3.17684e+06	152295	393976	59669.4	500348	106881	301673	1.19365e+06	80535.6	3.24384e+06	445481	89516.1
HP_18	(2R)-1-[(1Z)-1-Hexadecen-1-yloxy]-3-(phosphonooxy)-2-propanyl (4Z,7Z,10Z,13Z,16Z,19Z)-4,7,10,13,16,19-docosahexaenoate	1.405	358981	29616.5	828796	399845	498468	320389	1.98695e+06	1.16176e+06	644472	410760	437847	1.38915e+06	1.06862e+06	556764	266838	508963	261851	581593
HP_19	(2R)-1-{[(2-Aminoethoxy)(hydroxy)phosphoryl]oxy}-3-hydroxy-2-propanyl (4Z,7Z,10Z,13Z,16Z)-4,7,10,13,16-docosapentaenoate	5.569	3.48422e+06	64764.2	1.75629e+06	5.81854e+06	2.69856e+06	1.35435e+06	1.57482e+06	721956	4.97018e+06	1.67141e+06	2.88631e+06	4.09749e+06	5.68891e+06	7.25511e+06	3.14757e+06	5.44455e+06	2.7068e+06	6.44039e+06
HP_20	(2R)-1-{[(2-Aminoethoxy)(hydroxy)phosphoryl]oxy}-3-hydroxy-2-propanyl (5Z,8Z,11Z,14Z,17Z)-5,8,11,14,17-icosapentaenoate	5.606	3.28007e+06	71503.4	1.82206e+06	3.28543e+06	3.9015e+06	1.91376e+06	2.05272e+06	1.75764e+06	4.50328e+06	2.33825e+06	9.06838e+06	5.36271e+06	4.31968e+06	6.07015e+06	3.41273e+06	3.39883e+06	1.55537e+06	4.33146e+06
HP_21	(2R)-1-{[(2-Aminoethoxy)(hydroxy)phosphoryl]oxy}-3-hydroxy-2-propanyl (6Z,9Z,12Z)-6,9,12-octadecatrienoate	5.639	3.65225e+06	167456	2.32559e+06	5.25112e+06	2.31486e+06	5.68035e+06	3.49399e+06	4.95741e+06	4.72874e+06	6.60257e+06	9.72664e+06	5.90001e+06	3.0395e+06	6.40859e+06	2.42053e+06	4.1455e+06	2.08871e+06	4.71906e+06
HP_22	(2R)-2,3-Bis[(5Z,8Z,11Z,14Z,17Z)-5,8,11,14,17-icosapentaenoyloxy]propyl (4Z,7Z,10Z,13Z,16Z,19Z)-4,7,10,13,16,19-docosahexaenoate	1.055	1.98781e+07	492206	1.32984e+07	9.82953e+06	1.61489e+07	2.25819e+07	3.61289e+07	3.75276e+07	2.07594e+07	1.30102e+07	9.67194e+06	2.46168e+07	2.97415e+07	1.9825e+07	9.41259e+06	1.247e+07	8.03858e+06	2.58222e+07
HP_23	(2R)-3-[(1Z)-1-Heptadecen-1-yloxy]-2-hydroxypropyl 2-(trimethylammonio)ethyl phosphate	5.387	1.22428e+06	150304	316753	1.14014e+06	1.39524e+06	539474	515246	595576	1.10146e+06	3.67302e+06	2.32682e+06	2.03301e+06	1.42272e+06	1.21427e+06	1.6375e+06	1.19773e+06	1.35258e+06	1.73219e+06
HP_24	(2R)-3-{[(2-Aminoethoxy)(hydroxy)phosphoryl]oxy}-2-hydroxypropyl (9Z)-9-hexadecenoate	5.643	2.71598e+06	49667.3	1.26143e+06	4.47557e+06	1.14411e+06	2.52776e+06	1.54632e+06	1.22605e+06	4.75235e+06	1.03841e+06	1.38637e+06	4.55903e+06	2.59374e+06	7.044e+06	1.40271e+06	3.15838e+06	1.00689e+06	5.65278e+06
HP_25	(2S)-1-(Dodecanoyloxy)-3-hydroxy-2-propanyl (9Z,12Z)-9,12-heptadecadienoate	1.431	1.32002e+07	723053	2.37524e+07	9.2868e+06	1.93691e+07	1.28275e+07	6.81894e+06	1.27534e+07	1.53107e+07	8.2615e+06	2.10223e+07	2.10022e+07	2.04365e+07	8.89256e+06	1.85845e+07	1.27485e+07	4.4284e+06	1.85716e+07
HP_26	(2S)-1-(Dodecanoyloxy)-3-hydroxy-2-propanyl (9Z,12Z)-9,12-heptadecadienoate	1.047	9.12782e+06	263594	1.06754e+07	7.46848e+06	1.19144e+07	7.18117e+06	5.28255e+06	3.68656e+06	8.7925e+06	9.03116e+06	9.27048e+06	8.05328e+06	9.81964e+06	4.20729e+06	9.78634e+06	5.79248e+06	3.53064e+06	9.1495e+06
HP_27	(2S)-1-Hydroxy-3-(pentadecanoyloxy)-2-propanyl (6Z,9Z,12Z,15Z)-6,9,12,15-octadecatetraenoate	1.049	3.66453e+07	897985	3.15767e+07	3.52017e+07	5.19215e+07	2.85524e+07	3.91632e+07	8.11079e+07	3.99458e+07	3.25154e+07	5.1523e+07	4.37968e+07	3.72989e+07	3.13757e+07	4.79042e+07	2.32282e+07	2.19808e+07	3.50366e+07
HP_28	(2S)-1-Hydroxy-3-(pentadecanoyloxy)-2-propanyl (6Z,9Z,12Z,15Z)-6,9,12,15-octadecatetraenoate	1.368	3.3268e+07	1.14952e+06	3.51855e+07	3.00263e+07	2.93449e+07	3.09591e+07	2.58546e+07	7.38251e+07	2.80026e+07	1.75405e+07	4.3244e+07	4.51562e+07	2.81647e+07	2.82406e+07	2.82145e+07	1.61507e+07	2.07699e+07	4.22292e+07
HP_29	(2S)-1-Hydroxy-3-(pentadecanoyloxy)-2-propanyl (9Z)-9-hexadecenoate	1.024	4.28772e+06	141002	8.56481e+06	5.41379e+06	4.01162e+06	5.00988e+06	3.28606e+06	7.36681e+06	3.85541e+06	4.15378e+06	6.2848e+06	8.10769e+06	4.56984e+06	3.59068e+06	7.61245e+06	2.64926e+06	3.80028e+06	5.54735e+06
HP_30	(2S)-1-Hydroxy-3-(tridecanoyloxy)-2-propanyl (5Z,8Z,11Z,14Z,17Z)-5,8,11,14,17-icosapentaenoate	1.364	5.3121e+06	318987	5.14504e+06	5.82737e+06	3.59678e+06	5.11428e+06	3.54032e+06	1.25895e+07	4.59598e+06	3.81173e+06	5.3673e+06	6.93204e+06	4.38485e+06	1.37027e+06	5.34386e+06	3.09903e+06	4.05696e+06	4.03063e+06
HP_31	(2S)-1-Hydroxy-3-(tridecanoyloxy)-2-propanyl (9Z,12Z,15Z)-9,12,15-octadecatrienoate	1.054	4.80496e+06	140463	4.20325e+06	4.2216e+06	6.18753e+06	3.41687e+06	4.15795e+06	4.42657e+06	5.91328e+06	3.97904e+06	3.87346e+06	4.05682e+06	4.57311e+06	4.15359e+06	4.71031e+06	2.67671e+06	2.52457e+06	4.49066e+06
HP_32	(2S)-1-Hydroxy-3-(tridecanoyloxy)-2-propanyl (9Z,12Z,15Z)-9,12,15-octadecatrienoate	1.399	4.79067e+06	257221	5.90493e+06	6.22315e+06	4.89988e+06	5.32708e+06	2.8626e+06	5.37015e+06	6.87252e+06	3.07309e+06	4.01463e+06	6.79605e+06	5.66963e+06	2.33258e+06	5.96006e+06	2.89813e+06	2.27754e+06	7.92493e+06
HP_33	(2S)-1-Hydroxy-3-[(9Z)-9-pentadecenoyloxy]-2-propanyl (9Z)-9-hexadecenoate	1.045	1.18396e+07	281130	1.18854e+07	1.056e+07	2.63657e+07	9.93304e+06	1.63306e+07	3.79283e+07	2.08342e+07	1.0066e+07	1.48349e+07	1.1463e+07	2.0036e+07	1.51708e+07	3.04798e+07	1.16431e+07	1.06426e+07	1.87435e+07
HP_34	(2S,3R,4E)-2-(Dodecanoylamino)-3-hydroxy-4-octadecen-1-yl 2-(trimethylammonio)ethyl phosphate	5.362	2.83379e+06	118512	3.30091e+06	2.29593e+06	2.34798e+06	1.79551e+06	2.32163e+06	2.71658e+06	3.30171e+06	528314	5.96935e+06	2.43507e+06	968960	4.38315e+06	3.4967e+06	4.18617e+06	1.98179e+06	3.22707e+06
HP_35	(3E,6E,9E)-3,6,9-Hexadecatriene	1.362	1.47027e+07	422296	2.09025e+07	1.38092e+07	1.44739e+07	1.55068e+07	8.58756e+06	1.74023e+07	1.65315e+07	1.94271e+07	1.84666e+07	1.41989e+07	1.34207e+07	7.78794e+06	2.08772e+07	9.24686e+06	7.60428e+06	1.86418e+07
HP_36	(3R)-beta-Leucine	1.743	3.26299e+06	175390	1.33191e+06	918039	1.14829e+06	2.02686e+07	1.08804e+06	981395	1.25362e+07	1.13414e+06	2.74434e+06	2.16237e+06	1.17867e+06	1.13691e+06	729848	1.0641e+06	915578	1.07311e+06
HP_37	(3R)-beta-Leucine	8.068	266619	9365.81	275338	706756	645186	543502	995354	1.02726e+06	861210	996428	166670	273565	726535	627757	198788	164883	151905	1.58001e+06
HP_38	(3R,4E)-13-Methyl-4-henicosen-1-yn-3-ol	0.963	2.83449e+07	788163	2.25242e+07	3.063e+06	2.14954e+07	3.46952e+07	4.62523e+07	6.53084e+06	4.94329e+07	1.57491e+07	9.40632e+07	2.86079e+07	1.65369e+07	2.51448e+07	7.09319e+06	8.16557e+06	2.60691e+07	1.99152e+07
HP_39	(3β,5α,22E)-3,5,9-Trihydroxyergosta-7,22-dien-6-one	1.414	7.00734e+06	223475	7.45981e+06	6.39685e+06	7.94617e+06	8.26524e+06	1.05852e+07	1.00587e+07	7.23075e+06	4.57296e+06	7.04003e+06	1.22415e+07	1.01272e+07	5.96596e+06	7.19854e+06	6.1471e+06	4.743e+06	7.20753e+06
HP_40	(4S)-4-[(9Z,12Z,15Z)-9,12,15-Octadecatrienoyloxy]-4-(trimethylammonio)butanoate	5.194	3.93093e+06	108778	1.83996e+06	3.86217e+06	2.13727e+06	4.50495e+06	1.69053e+06	5.24437e+06	3.43496e+06	8.13206e+06	6.32126e+06	3.36477e+06	602010	2.45051e+06	2.98987e+06	4.25767e+06	3.55378e+06	6.14865e+06
HP_41	(5E)-16-Hydroxy-5-hexadecenoic acid	1.359	2.47588e+06	87939.4	3.9986e+06	2.44166e+06	3.36112e+06	2.87838e+06	1.40331e+06	1.35891e+06	4.19852e+06	3.72077e+06	3.49938e+06	2.46183e+06	4.11281e+06	1.70138e+06	5.80549e+06	1.8144e+06	1.4653e+06	5.18894e+06
HP_42	(5Z,9Z)-5,9-Heptacosadienoic acid	1.021	4.23698e+06	164580	5.52177e+06	5.21664e+06	3.48868e+06	4.47044e+06	4.55251e+06	5.64851e+06	5.15356e+06	1.0606e+07	7.13369e+06	3.68868e+06	6.10002e+06	2.85731e+06	4.90607e+06	3.32919e+06	3.0028e+06	4.53524e+06
HP_43	(7Z,10Z)-hexadecadienoylcarnitine	5.234	3.54945e+06	101264	3.56782e+06	1.19e+07	3.66303e+06	4.48822e+06	773624	3.79838e+06	3.5475e+06	2.79623e+06	3.68876e+06	1.83751e+06	2.1699e+06	3.35816e+06	4.14637e+06	4.73395e+06	2.50974e+06	5.79095e+06
HP_44	(9E,12E,15E)-9,12,15-Octadecatrienal	1.361	3.84803e+07	640491	4.97487e+07	3.9899e+07	4.0105e+07	4.53828e+07	2.06672e+07	4.74602e+07	4.46617e+07	4.86779e+07	2.55082e+07	4.07337e+07	3.63948e+07	2.08169e+07	5.51853e+07	2.6163e+07	2.05673e+07	4.79105e+07
HP_45	(9E,12E,15E)-9,12,15-Octadecatrienal	5.709	199723	11241.7	137267	70018.2	255466	276828	360023	401889	160010	910286	111836	104256	125880	161183	74651.7	309697	72560	176943
HP_46	(9S_10S)-9_10-Dihydroxyoctadecanoate	1.356	1.27625e+07	217385	1.42582e+07	1.30196e+07	1.02513e+07	1.28119e+07	6.6574e+06	1.50568e+07	1.30935e+07	1.50843e+07	1.3879e+07	1.15006e+07	9.88112e+06	5.11061e+06	1.78074e+07	7.85929e+06	5.84048e+06	1.40393e+07
HP_47	(9Z)-3-hydroxydodecenoylcarnitine	5.606	1.85337e+06	68267.7	1.48933e+06	1.65581e+06	659921	4.78651e+06	723010	1.3658e+06	1.81202e+06	2.35929e+06	976293	2.50866e+06	1.36308e+06	1.83559e+06	2.96205e+06	2.62773e+06	1.99883e+06	2.56665e+06
HP_48	(9Z,11E)-9,11,13-Tetradecatrienal	1.38	1.2769e+07	294599	1.64185e+07	1.24794e+07	1.28966e+07	1.27949e+07	6.42395e+06	1.21916e+07	1.59276e+07	1.68154e+07	1.85966e+07	1.49153e+07	1.45829e+07	6.69307e+06	1.69253e+07	8.50277e+06	6.06882e+06	1.92424e+07
HP_49	(9Z,11E)-9,11,13-Tetradecatrienal	1.055	1.05764e+07	311886	1.19887e+07	7.85273e+06	9.37614e+06	5.98274e+06	4.57919e+06	6.95482e+06	9.5089e+06	1.19302e+07	1.05134e+07	6.31166e+06	8.21923e+06	5.24914e+06	1.26807e+07	6.0872e+06	2.95045e+06	9.69773e+06
HP_50	(9Z,11R,12Z,15Z)-11-(Palmitoyloxy)-9,12,15-octadecatrienoic acid	1.361	2.3084e+06	221071	2.86276e+06	1.69529e+06	2.48785e+06	2.08682e+06	838474	5.96894e+06	2.45402e+06	659449	1.85877e+06	2.3815e+06	851653	599010	3.61799e+06	1.18044e+06	1.31128e+06	3.25357e+06
HP_51	(9Z,11R,12Z,15Z)-11-(Stearoyloxy)-9,12,15-octadecatrienoic acid	1.032	1.69666e+07	236455	2.02677e+07	1.36646e+07	1.44353e+07	1.37309e+07	1.30113e+07	2.11865e+07	1.38194e+07	2.7777e+07	1.60473e+07	1.74084e+07	1.35365e+07	7.22318e+06	2.69727e+07	8.39557e+06	6.71388e+06	1.39893e+07
HP_52	(9Z,11R,12Z,15Z)-11-(Stearoyloxy)-9,12,15-octadecatrienoic acid	1.368	7.31271e+06	414080	9.1792e+06	7.18423e+06	6.88213e+06	9.1142e+06	5.74611e+06	1.38223e+07	7.75207e+06	1.0488e+07	1.08875e+07	8.23354e+06	5.38005e+06	3.31414e+06	1.45299e+07	5.68289e+06	5.79936e+06	9.49464e+06
HP_53	(9Z,11R,12Z,15Z)-11-(Tetradecanoyloxy)-9,12,15-octadecatrienoic acid	1.406	6.56093e+06	567866	6.48666e+06	6.10701e+06	8.21364e+06	6.0828e+06	2.48789e+06	5.37005e+06	7.18977e+06	8.88219e+06	7.5471e+06	7.14503e+06	6.15397e+06	2.15617e+06	7.81988e+06	4.45614e+06	1.98727e+06	4.98495e+06
HP_54	(9Z,12Z,15Z)-N-[2-(3,4-dihydroxyphenyl)ethyl]octadeca-9,12,15-trienamide	6.432	1.7415e+07	398392	1.53154e+08	679976	7.83352e+06	6.48704e+06	1.18191e+07	3.5876e+06	130897	8.98176e+06	4.32402e+06	2.41393e+06	2.37426e+07	1.76493e+06	1.15281e+06	2.44959e+06	3.37655e+06	1.73798e+06
HP_55	(9Z,12Z,15Z)-N-[2-(3,4-dihydroxyphenyl)ethyl]octadeca-9,12,15-trienamide	5.78	2.75043e+07	866148	3.06703e+07	3.07206e+07	1.16554e+07	5.56018e+06	3.23375e+07	2.71073e+07	1.45882e+07	2.91664e+07	3.00023e+07	7.21173e+07	1.8372e+07	4.26023e+07	3.74474e+07	3.09091e+07	5.60022e+06	1.12188e+07
HP_56	(9Z,12Z,15Z)-N-[2-(3,4-dihydroxyphenyl)ethyl]octadeca-9,12,15-trienamide	5.719	1.07772e+07	315906	1.01166e+07	1.15253e+07	4.44037e+06	2.25733e+06	1.04051e+07	9.18844e+06	1.05926e+07	2.06648e+06	1.01829e+07	2.06617e+07	5.8991e+06	1.58015e+07	1.33357e+07	7.93685e+06	1.08032e+06	4.13877e+06
HP_57	(9Z,12Z,15Z)-N-[2-(3,4-dihydroxyphenyl)ethyl]octadeca-9,12,15-trienamide	5.838	6.79936e+06	298079	1.44287e+07	3.24471e+06	2.41797e+06	983217	9.9888e+06	1.32379e+06	3.24251e+06	1.09576e+07	3.7519e+06	7.26892e+06	6.91349e+06	898246	5.27835e+06	3.32181e+06	759954	1.72702e+06
HP_58	(9Z_15Z)-(13S)-12_13-Epoxyoctadeca-9_11_15-trienoicacid	1.385	3.41521e+06	118995	4.61683e+06	3.16163e+06	3.25156e+06	5.36985e+06	3.86751e+06	4.86739e+06	3.39462e+06	2.85342e+06	3.65681e+06	4.07414e+06	3.03585e+06	1.50314e+06	4.66421e+06	2.19671e+06	1.39482e+06	3.28421e+06
HP_59	(e)-14-methyl-8-hexadecenal	1.358	1.55628e+07	460555	2.1878e+07	1.53054e+07	1.46619e+07	1.65396e+07	8.85613e+06	1.85314e+07	1.638e+07	2.03896e+07	1.90312e+07	1.49218e+07	1.37723e+07	8.15054e+06	2.18413e+07	9.62207e+06	8.17341e+06	1.9392e+07
HP_60	(E,E)-2,4-Dodecadienal	1.303	7.29669e+06	830572	7.46131e+06	5.48139e+06	3.93775e+06	6.21421e+06	2.91779e+06	4.00559e+06	8.90551e+06	4.71274e+06	6.24754e+06	6.49716e+06	4.77208e+06	4.5901e+06	6.02174e+06	6.03444e+06	6.30937e+06	7.29786e+06
HP_61	(E,E)-2,4-Heptadienal	1.045	2.34766e+06	98037	2.87869e+06	2.89461e+06	2.49823e+06	1.94264e+06	2.08736e+06	1.98123e+06	2.45929e+06	3.84286e+06	3.64166e+06	1.97016e+06	2.60022e+06	2.00692e+06	2.76777e+06	1.71194e+06	2.16647e+06	2.15893e+06
HP_62	(R)-1-Aminopropan-2-ol	7.265	7.63747e+07	987956	2.41023e+07	3.09825e+07	2.05885e+07	2.65288e+08	3.21353e+07	4.81579e+07	5.02574e+07	2.30487e+07	1.30268e+08	9.1772e+07	1.02335e+06	6.85573e+07	9.60367e+07	1.0826e+08	3.08801e+08	5.14645e+07
HP_63	(S)-Carnitine	7.435	1.7221e+06	67906.7	591206	5.05584e+06	826643	6.94926e+06	1.19108e+06	586703	1.17062e+06	1.8007e+06	6.58752e+06	867884	621813	456521	599597	975670	788593	3.27236e+06
HP_64	(Z)-1,3-Octadiene	6.147	304156	21591.4	485716	2.5172e+06	108466	928556	366908	135896	161527	128100	178286	164369	149663	59821.6	171724	3.27035e+06	85284.2	152279
HP_65	[FA(18:0)]12R_13S-epoxy-9Z-octadecenoicacid	1.054	1.28995e+08	1.93672e+06	9.34739e+07	1.37267e+08	1.13862e+08	9.22524e+07	8.2633e+07	1.8479e+08	1.06784e+08	1.13404e+08	1.06281e+08	1.19046e+08	1.10506e+08	7.62886e+07	9.33751e+07	3.11902e+07	5.94406e+07	1.02945e+08
HP_66	[FA(20:3)]11_12-epoxy-5Z_8Z_14Z-eicosatrienoicacid	0.958	1.78115e+06	128684	1.3388e+06	2.63839e+06	2.72035e+06	5.07876e+06	2.05007e+06	2.57165e+06	1.82466e+06	3.79533e+06	2.40458e+06	2.18469e+06	1.79723e+06	1.84954e+06	2.89291e+06	1.71891e+06	1.55199e+06	1.86702e+06
HP_67	[FA(20:4)]5Z_8Z_11Z_14Z-eicosatetraenoicacid	6.177	76477.1	4981.96	26614.8	31166.2	246033	703174	395685	21979.1	21523	22840.6	24623	23554.7	28663.2	27941.3	24566.8	30511.3	26279.2	23630.7
HP_68	[FA(6:1)]2-hexenal	1.051	9.42099e+06	262297	9.67623e+06	8.39404e+06	7.8809e+06	6.16776e+06	6.25553e+06	7.24185e+06	9.67796e+06	1.03084e+07	9.30499e+06	5.44378e+06	8.37044e+06	6.03738e+06	9.78276e+06	4.72106e+06	5.19245e+06	8.86722e+06
HP_69	[FAamino(5:0)]2S-amino-pentanoicacid	6.705	2.1728e+09	4.40385e+06	1.46236e+09	1.93804e+09	1.44828e+09	2.31874e+09	3.09383e+09	1.79815e+09	2.8105e+09	2.78588e+09	2.12508e+09	1.97117e+09	2.72305e+09	2.19316e+09	1.39636e+09	1.6651e+09	2.67222e+09	2.02373e+09
HP_70	[FAamino(5:0)]2S-amino-pentanoicacid	7.262	7.30243e+07	1.9612e+06	6.45321e+07	1.00868e+08	6.22034e+07	7.09592e+07	7.83128e+07	7.11618e+07	6.52362e+07	6.74006e+07	8.16208e+07	5.23374e+07	7.87524e+07	7.70764e+07	4.98955e+07	6.07894e+07	5.46706e+07	7.43531e+07
HP_71	[FAoxo_amino(6:0)]3-oxo-5S-amino-hexanoicacid	2.244	6.97205e+06	139133	439468	677390	508372	1.84623e+07	5.80096e+06	5.52655e+06	914810	1.76644e+07	5.34868e+06	484174	567786	2.61156e+07	847739	4.53823e+07	3.58694e+06	2.39369e+06
HP_72	[FAoxo_amino(6:0)]3-oxo-5S-amino-hexanoicacid	7.033	6.91977e+06	131487	2.02431e+07	2.22532e+06	7.91654e+06	120645	7.94058e+06	8.24295e+06	2.0287e+07	6.41908e+06	5.23817e+06	946872	1.30681e+06	1.7824e+06	537923	613738	1.17525e+07	1.17566e+07
HP_73	[FAoxo_amino(6:0)]3-oxo-5S-amino-hexanoicacid	8.102	463391	28208.8	299160	120919	92635.1	1.92882e+06	259004	259923	545864	226673	3.19532e+06	166662	126372	1.53144e+06	179906	138757	122963	644419
HP_74	[SP]Sphinganine-1-phosphate	6.385	437732	35846.9	182730	430696	313058	544778	531922	1.00043e+06	344910	478789	829750	521835	1.06108e+06	328416	163548	694664	303654	224318
HP_75	[ST(2:0)](5Z_7E)-(3S)-9_10-seco-5_7_10(19)-cholestatriene-3_25-diol	1.4	3.5278e+06	180173	2.46684e+06	4.45056e+06	4.26279e+06	4.54306e+06	2.06225e+06	4.82803e+06	3.80015e+06	3.16027e+06	7.18178e+06	3.53265e+06	4.54693e+06	3.14832e+06	3.99566e+06	4.20525e+06	1.70797e+06	5.46513e+06
HP_76	[ST(2:0)](5Z_7E)-(3S)-9_10-seco-5_7_10(19)-cholestatriene-3_25-diol	6.25	531317	5379.35	576881	400879	2.37449e+06	1.36098e+06	1.63585e+06	734346	314215	203732	189854	646319	330305	171124	169195	130744	118075	158942
HP_77	[ST(2:0)]5beta-Cholestane-3alpha_7alpha-diol	1.383	1.47349e+07	311063	1.39189e+07	1.67891e+07	1.57823e+07	1.60398e+07	1.02741e+07	1.76596e+07	1.64003e+07	1.47436e+07	1.84201e+07	1.87605e+07	1.04588e+07	1.02708e+07	1.43145e+07	1.14818e+07	9.62977e+06	1.54401e+07
HP_78	[ST(2:0)]cholest-5-en-3beta_22R-diol	1.384	9.83701e+06	155288	1.33917e+07	1.14802e+07	1.02275e+07	9.90463e+06	6.91976e+06	1.60821e+07	1.00115e+07	8.37153e+06	1.32357e+07	1.65817e+07	1.14591e+07	5.72957e+06	1.03092e+07	9.63623e+06	4.9085e+06	1.15757e+07
HP_79	[ST(3:0)]5beta-Cholestane-3alpha_7alpha_12alpha-triol	1.378	1.11296e+07	181498	1.49774e+07	1.25778e+07	1.13702e+07	1.07314e+07	7.66995e+06	1.69573e+07	1.12255e+07	9.1401e+06	1.44073e+07	1.79068e+07	1.29029e+07	7.24411e+06	1.13286e+07	1.02401e+07	5.49003e+06	1.26271e+07
HP_80	[ST(3:0)]cholest-5Z_7Z_24-trien-3beta-ol	0.932	865223	52028.2	688899	744117	473112	1.65299e+06	811762	2.46883e+06	541454	601715	1.286e+06	643723	3.46968e+06	804126	1.42911e+06	306339	1.02024e+06	1.65171e+06
HP_81	[ST(3:0)]cholest-5Z_7Z_24-trien-3beta-ol	6.247	426481	8374.26	537377	334964	2.16756e+06	1.14749e+06	1.32792e+06	606074	273185	149263	118790	503199	236984	139229	134339	90886.5	92490.4	119776
HP_82	[SThydrox]17beta-hydroxy-5beta-androstan-3-one	1.378	1.59611e+06	42770.8	2.15623e+06	1.38528e+06	1.8815e+06	1.65694e+06	945986	1.26207e+06	1.47651e+06	1.36512e+06	2.24883e+06	2.75813e+06	1.67096e+06	557560	1.34262e+06	1.58075e+06	935205	2.17402e+06
HP_83	[STmethoxy(2:0)]2-methoxy-estra-1_3_5(10)-triene-3_17beta-diol3-D-glucuronide	5.779	997182	53388.7	822156	1.49804e+06	1.03447e+06	918518	760158	990769	1.28223e+06	1.02906e+06	3.2242e+06	682659	1.02248e+06	570318	438715	542406	606827	1.13846e+06
HP_84	1-(10Z-heptadecenoyl)-sn-glycero-3-phosphocholine	5.506	9.9634e+06	271377	1.19318e+07	8.30829e+06	7.01048e+06	4.94211e+06	5.89273e+06	4.09817e+06	9.57284e+06	7.30975e+06	1.10215e+07	9.98996e+06	6.49781e+06	2.33666e+07	1.29956e+07	1.35172e+07	8.65596e+06	1.00002e+07
HP_85	1-(18-mercaptooctadecanoyl)-sn-glycerol 3-phosphate	6.3	142894	11661.7	652970	93935.7	363580	635268	43691.8	67179.8	60687.4	48607.5	78592.5	51510.4	73640.6	780070	64883	61473.8	46455.2	69385.8
HP_86	1-(1Z-hexadecenyl)-2-(9Z,12Z-octadecadienoyl)-sn-glycero-3-phosphocholine	3.022	1.7204e+07	561316	8.22473e+06	8.21717e+06	1.16832e+07	1.34704e+07	1.20973e+07	1.37394e+07	1.31682e+07	2.3485e+07	3.03472e+07	2.06918e+07	9.17227e+06	7.60075e+06	1.66941e+07	8.38722e+06	549943	1.48489e+07
HP_87	1-(1Z-hexadecenyl)-2-linoleoyl-sn-glycero-3-phosphoethanolamine	3.569	4.02811e+06	249097	6.12961e+06	4.33531e+06	1.68045e+06	6.35513e+06	5.69041e+06	1.87542e+06	9.51976e+06	1.19451e+06	2.79495e+06	5.36054e+06	1.90402e+06	1.25969e+07	2.07668e+06	2.76469e+06	649669	9.40654e+06
HP_88	1-(1Z-hexadecenyl)-sn-glycero-3-phosphocholine	5.401	4.89247e+07	451021	1.90912e+07	5.80573e+07	5.23577e+07	2.76406e+07	3.12906e+07	2.25533e+07	4.46644e+07	9.80455e+07	5.77927e+07	4.75819e+07	5.96632e+07	5.07558e+07	4.21445e+07	5.35997e+07	5.13615e+07	6.0445e+07
HP_89	1-(1Z-hexadecenyl)-sn-glycero-3-phosphocholine	1.217	4.38105e+06	290410	1.33869e+06	9.17781e+06	4.87625e+06	1.61292e+06	2.72202e+06	1.34256e+06	5.93309e+06	1.05848e+07	6.24116e+06	5.3125e+06	7.1335e+06	2.12004e+06	1.05115e+06	6.44825e+06	505034	7.65034e+06
HP_90	1-(4Z,7Z,10Z,13Z,16Z,19Z-docosahexaenoyl)-sn-glycero-3-phosphocholine	5.451	3.21356e+07	1.04263e+06	3.59334e+07	4.21064e+07	5.95204e+07	1.76898e+07	1.64847e+07	1.51338e+07	1.99424e+07	4.58599e+07	6.59718e+07	2.31696e+07	4.67691e+07	4.91151e+07	3.36189e+07	1.7011e+07	3.12657e+07	2.07179e+07
HP_91	1-(4Z,7Z,10Z,13Z,16Z,19Z-docosahexaenoyl)-sn-glycero-3-phosphocholine	1.213	6.52773e+06	407136	3.57408e+06	1.52687e+07	1.33831e+07	1.59259e+06	3.54363e+06	2.79275e+06	6.36246e+06	9.36106e+06	1.55219e+07	3.62489e+06	1.18454e+07	4.91364e+06	1.33095e+06	6.89983e+06	563817	5.6143e+06
HP_92	1-(beta-D-Ribofuranosyl)-1_4-dihydronicotinamide	3.878	2.29455e+07	651611	2.98662e+07	1.94709e+07	2.06383e+07	3.09499e+07	1.69122e+07	2.35528e+07	2.28115e+07	2.35905e+07	1.91641e+07	2.02745e+07	2.86322e+07	3.76109e+07	4.29521e+07	3.22947e+07	3.77283e+06	1.73914e+07
HP_93	1-[(11Z,14Z)]-icosadienoyl-sn-glycero-3-phosphocholine	5.457	1.90995e+07	460263	1.05723e+07	2.61754e+07	2.42745e+07	9.92648e+06	2.07596e+07	5.3092e+06	2.20651e+07	2.05337e+07	2.21347e+07	1.94982e+07	2.94226e+07	3.44548e+07	2.46138e+07	2.38344e+07	1.96793e+07	2.35978e+07
HP_94	1-[(11Z,14Z)]-icosadienoyl-sn-glycero-3-phosphocholine	5.458	5.947e+06	344138	5.36867e+06	5.67966e+06	4.92715e+06	5.07078e+06	1.01918e+07	3.72915e+06	9.85914e+06	9.19795e+06	7.36941e+06	8.90282e+06	8.13648e+06	9.53409e+06	6.96312e+06	7.34013e+06	3.49791e+06	1.01149e+07
HP_95	1-[(11Z,14Z)]-icosadienoyl-sn-glycero-3-phosphocholine	1.224	882499	64175.5	760482	1.15761e+06	1.04361e+06	255630	1.32706e+06	1.17285e+06	2.54917e+06	1.25206e+06	797746	1.1563e+06	1.06425e+06	1.29451e+06	620393	1.83757e+06	135318	1.58646e+06
HP_96	1-[(8Z,11Z,14Z)-icosatrienoyl]-sn-glycero-3-phosphocholine	1.21	1.67193e+07	980576	8.53819e+06	4.68827e+07	1.97167e+07	5.39021e+06	1.19303e+07	7.34555e+06	2.65703e+07	1.89975e+07	3.12137e+07	1.94726e+07	3.63159e+07	1.58975e+07	4.25716e+06	3.91256e+07	1.27655e+06	2.84325e+07
HP_97	1-[(9Z)-hexadecenoyl]-sn-glycero-3-phosphocholine	5.53	1.28666e+08	3.60482e+06	1.57429e+08	2.2375e+08	9.20233e+07	9.84696e+07	1.11826e+08	8.62722e+07	1.77667e+08	4.70824e+07	8.97226e+07	1.45845e+08	1.01038e+08	3.48848e+08	1.0818e+08	1.83479e+08	1.04143e+08	1.50591e+08
HP_98	1-arachidonoyl-sn-glycero-3-phosphocholine	5.465	1.98939e+08	1.55294e+07	1.17406e+08	3.61241e+08	1.15088e+08	8.73609e+07	1.27318e+08	6.79643e+07	1.83329e+08	3.18122e+08	2.64967e+08	2.4096e+08	2.48471e+08	3.90091e+08	2.40902e+08	2.18868e+08	2.63531e+08	2.16034e+08
HP_99	1-arachidonoyl-sn-glycero-3-phosphocholine	1.21	2.35612e+07	1.3597e+06	1.1115e+07	1.00881e+08	2.00005e+07	3.82263e+06	2.20566e+07	7.01978e+06	3.34151e+07	4.88385e+07	3.87654e+07	3.33215e+07	3.62157e+07	2.45646e+07	4.18127e+06	5.04344e+07	1.21431e+06	3.62661e+07
HP_100	1-arachidonoyl-sn-glycero-3-phosphoethanolamine	5.587	2.46148e+07	767074	1.64797e+07	4.19176e+07	1.4308e+07	1.28491e+07	1.32425e+07	1.31373e+07	2.83406e+07	2.2521e+07	3.55204e+07	3.7638e+07	2.78534e+07	5.606e+07	3.1897e+07	2.74465e+07	2.01287e+07	3.57725e+07
HP_101	1-arachidonoyl-sn-glycerol 3-phosphate	5.682	7.52605e+06	590450	4.36622e+06	5.77159e+06	3.55314e+06	9.4683e+06	6.39832e+06	1.44483e+07	5.51602e+06	1.98981e+07	1.18699e+07	1.03807e+07	3.86241e+06	7.74587e+06	3.13375e+06	5.97583e+06	2.66728e+06	6.27e+06
HP_102	1-heptadecanoyl-sn-glycero-3-phosphocholine	5.492	5.76666e+07	2.19034e+06	4.61133e+07	5.33438e+07	4.81316e+07	3.82966e+07	3.71826e+07	3.87703e+07	4.57235e+07	1.04036e+08	8.17764e+07	5.48558e+07	4.1895e+07	1.04225e+08	8.33792e+07	8.98703e+07	2.467e+07	4.81921e+07
HP_103	1-heptadecanoyl-sn-glycero-3-phosphocholine	1.221	3.79864e+06	272348	1.65072e+06	1.16328e+07	1.4986e+06	263912	3.26823e+06	1.77726e+06	4.71602e+06	1.30969e+07	7.97193e+06	5.42563e+06	2.6026e+06	3.17693e+06	487045	1.13414e+07	171447	4.94572e+06
HP_104	1-linoleoyl-sn-glycero-3-phospho-D-myo-inositol	6.202	948230	33906.7	963265	967188	523421	1.59769e+06	1.19182e+06	1.6072e+06	666482	779288	2.18034e+06	1.2848e+06	710388	1.0909e+06	523549	722160	151800	868714
HP_105	1-Linoleoyl glycerol	0.91	7.78367e+06	841245	1.12392e+07	7.83337e+06	7.4064e+06	1.38325e+07	8.25596e+06	3.52397e+06	6.07245e+06	4.44216e+06	6.78872e+06	2.40237e+06	8.75538e+06	6.51927e+06	3.50202e+06	1.0954e+07	3.83908e+06	6.42466e+06
HP_106	1-Linoleoyl glycerol	5.617	2.94645e+06	47340.3	1.51703e+06	3.04408e+06	992654	3.02144e+06	2.92868e+06	3.00204e+06	5.00525e+06	953251	7.13548e+06	4.87154e+06	2.68577e+06	5.02147e+06	2.53459e+06	2.79666e+06	695034	4.97266e+06
HP_107	1-Linoleoyl glycerol	5.559	2.43389e+06	45516.1	1.52566e+06	2.28979e+06	1.19517e+06	1.40244e+06	1.65139e+06	1.32641e+06	3.73697e+06	1.02601e+06	5.69666e+06	4.1867e+06	1.84925e+06	4.38995e+06	2.05601e+06	5.06916e+06	777645	3.61799e+06
HP_108	1-Linoleoyl glycerol	5.714	1.03127e+06	15199.4	377730	356963	957957	637296	1.10183e+06	1.11606e+06	1.0128e+06	3.27665e+06	684503	652493	422843	926248	275593	1.10469e+06	446988	833988
HP_109	1-Linoleoyl glycerol	6.203	623625	12108.1	786462	777985	349044	1.16113e+06	777950	1.06882e+06	465508	369324	1.13084e+06	791071	399961	865851	257315	493312	102442	492850
HP_110	1-Linoleoylglycerophosphocholine	5.503	7.72442e+08	2.6024e+07	9.01976e+08	9.7273e+08	8.10331e+08	7.33511e+08	8.08965e+08	6.28685e+08	1.05471e+09	7.35907e+08	2.7623e+09	1.36433e+09	9.70868e+08	8.78624e+08	8.48754e+08	8.42924e+08	7.67431e+08	8.66968e+08
HP_111	1-Linoleoylglycerophosphocholine	1.226	2.83374e+07	1.30247e+06	2.83438e+07	1.61512e+08	1.66277e+07	2.95037e+06	2.50301e+07	1.08045e+07	6.88167e+07	5.17697e+07	1.25483e+08	8.7092e+07	4.40292e+07	2.1516e+07	1.79651e+06	8.61396e+07	279543	6.22271e+07
HP_112	1-linoleyl-sn-glycerol 3-phosphate	5.811	388087	19036.3	144099	219578	504208	349123	746279	896675	361731	806947	214316	229259	285772	352958	176679	495993	243715	251204
HP_113	1-Methyladenine	7.046	2.35071e+06	70277.6	2.79191e+06	1.84687e+06	2.30901e+06	3.80235e+06	1.90404e+06	2.74666e+06	2.29675e+06	1.95929e+06	2.20702e+06	2.75942e+06	1.55889e+06	2.66937e+06	2.78135e+06	3.07228e+06	2.51143e+06	2.22022e+06
HP_114	1-methylhypoxanthine	3.6	2.93833e+07	3.29677e+06	2.13155e+07	1.95402e+07	2.49143e+07	5.45393e+07	2.346e+07	4.76179e+07	2.12872e+07	3.85725e+07	2.80754e+07	4.25436e+07	2.89977e+07	4.62873e+07	5.52366e+07	4.11392e+07	2.09231e+06	3.18484e+07
HP_115	1-nonadecanoyl-sn-glycero-3-phosphocholine	5.449	2.34379e+06	75489.7	1.08604e+06	1.64054e+06	1.87557e+06	827918	3.5636e+06	985839	1.98221e+06	4.33577e+06	2.37829e+06	2.1195e+06	1.48896e+06	2.5716e+06	2.47698e+06	3.18879e+06	1.43302e+06	1.47709e+06
HP_116	1-oleoyl phosphatidylethanolamine	5.599	4.63763e+07	949371	3.3726e+07	6.81131e+07	2.53518e+07	2.96039e+07	2.77857e+07	2.57123e+07	5.78066e+07	3.63664e+07	7.47043e+07	7.16985e+07	4.97805e+07	9.84572e+07	6.304e+07	6.04515e+07	3.47375e+07	7.01658e+07
HP_117	1-Oleoylglycerophosphocholine	5.244	6.50167e+08	4.02675e+07	4.33758e+08	5.60077e+08	2.49302e+08	2.76061e+08	5.84482e+08	9.07953e+07	3.98142e+08	2.0529e+09	4.42743e+08	2.42998e+08	6.10146e+08	4.54492e+08	5.63949e+08	2.86551e+08	2.60321e+08	1.07883e+09
HP_118	1-Oleoylglycerophosphocholine	1.219	8.80354e+07	5.42859e+06	4.72432e+07	3.56809e+08	6.96683e+07	1.61006e+07	7.17968e+07	4.24203e+07	1.86686e+08	1.16651e+08	1.49344e+08	1.56044e+08	1.37928e+08	8.50181e+07	1.51408e+07	2.13331e+08	1.88267e+06	1.49869e+08
HP_119	1-Palmitoyl-2-hydroxy-sn-glycero-3-PE	5.627	2.98591e+07	500254	2.58152e+07	3.79025e+07	3.41263e+07	3.28236e+07	1.99894e+07	1.53497e+07	3.19235e+07	3.29808e+07	3.52548e+07	3.44687e+07	3.96371e+07	4.32897e+07	2.30138e+07	3.66197e+07	1.91225e+07	3.09611e+07
HP_120	1-Palmitoylglycerophosphocholine	5.273	3.48039e+09	2.49311e+08	4.49296e+09	5.72117e+09	5.53343e+09	5.01216e+09	3.77604e+09	3.50331e+09	2.8884e+09	1.52597e+10	4.62444e+09	2.38389e+09	4.49137e+09	1.73514e+09	3.29219e+09	2.27461e+09	1.44923e+09	6.67096e+09
HP_121	1-Palmitoylglycerophosphocholine	5.515	4.42688e+09	2.04702e+08	3.38093e+09	5.14447e+09	4.67009e+09	5.65454e+09	3.49818e+09	3.46092e+09	4.37756e+09	4.29803e+09	4.42953e+09	3.00415e+09	4.67421e+09	5.93784e+09	3.74556e+09	5.17832e+09	2.20166e+09	3.34815e+09
HP_122	1-Palmitoylglycerophosphocholine	1.227	1.04599e+08	8.66569e+06	5.07218e+07	5.9273e+08	4.36583e+07	1.02059e+07	9.9539e+07	3.29856e+07	1.30711e+08	2.5845e+08	1.22298e+08	2.02855e+08	3.23239e+08	6.26858e+07	2.18662e+06	2.77228e+08	555135	1.95832e+08
HP_123	1-stearoyl-2-arachidonoyl-sn-glycero-3-phosphoethanolamine	3.489	6.34159e+06	314970	2.67838e+06	8.01177e+06	1.62994e+06	2.74892e+06	3.81503e+06	739589	4.04604e+06	3.10069e+06	2.77979e+06	4.45626e+06	5.8176e+06	5.62916e+06	4.3092e+06	7.11231e+06	672378	5.86624e+06
HP_124	1-Stearoyl-2-hydroxy-sn-glycero-3-PE	5.539	4.86577e+07	1.60865e+06	6.11305e+07	3.61455e+07	4.01391e+07	6.18417e+07	3.92465e+07	3.46799e+07	3.10327e+07	4.38746e+07	5.6502e+07	4.93992e+07	2.46112e+07	1.05906e+08	3.95355e+07	7.45639e+07	2.29063e+07	5.14437e+07
HP_125	1-Stearoyl-2-hydroxy-sn-glycero-3-PE	5.59	1.55119e+07	560253	1.00263e+07	1.74983e+07	1.17576e+07	1.65076e+07	1.00239e+07	1.07366e+07	1.40783e+07	1.75733e+07	1.38604e+07	1.62341e+07	1.94398e+07	2.0411e+07	1.17151e+07	1.94621e+07	1.15738e+07	1.71223e+07
HP_126	1,2-DILINOLEOYL-SN-GLYCERO-3-PHOSPHATIDYLETHANOLAMINE	3.546	6.38732e+06	263269	4.82145e+06	7.03787e+06	2.37177e+06	6.85104e+06	7.68937e+06	1.20462e+06	6.68617e+06	4.18655e+06	7.18845e+06	5.31709e+06	7.84518e+06	4.51971e+06	5.9618e+06	8.38123e+06	656865	7.26233e+06
HP_127	1,2-Dilinoleoyl-sn-glycerol	0.906	1.84968e+06	120122	4.26757e+06	5.45123e+06	1.43507e+06	3.37204e+06	3.18943e+06	1.31969e+06	2.36817e+06	1.82402e+06	3.31691e+06	1.22811e+06	3.39395e+06	1.57122e+06	1.26004e+06	3.93387e+06	2.31751e+06	2.45203e+06
HP_128	1,3-Dihydroxy-2-propanyl (15Z)-15-tetracosenoate	1.018	3.6584e+06	213586	8.9321e+06	3.51589e+06	4.25304e+06	4.40958e+06	4.48341e+06	5.1502e+06	4.09686e+06	8.74218e+06	5.79194e+06	3.52181e+06	5.84528e+06	2.08374e+06	5.16352e+06	2.62402e+06	2.97312e+06	4.31258e+06
HP_129	1,3-Dihydroxy-2-propanyl (7Z,10Z,13Z,16Z,19Z)-7,10,13,16,19-docosapentaenoate	1.4	2.42633e+06	124121	4.28352e+06	2.69828e+06	3.43105e+06	4.19348e+06	1.28649e+06	2.43117e+06	3.47627e+06	2.06422e+06	4.06668e+06	3.0149e+06	3.62013e+06	1.54086e+06	2.33815e+06	2.1684e+06	905632	3.74676e+06
HP_130	10-Oxononadecanoic acid	5.628	2.05431e+06	44428.4	1.42061e+06	3.14484e+06	2.43568e+06	2.41833e+06	1.36929e+06	1.30925e+06	2.14806e+06	1.56234e+06	1.80842e+06	2.0314e+06	2.53207e+06	2.55243e+06	1.41173e+06	2.44606e+06	1.13702e+06	1.96239e+06
HP_131	10-Oxononadecanoic acid	5.569	1.57325e+06	107985	867819	1.87044e+06	2.29245e+06	1.65352e+06	879832	735478	1.8986e+06	2.32771e+06	1.47205e+06	1.46133e+06	2.06447e+06	2.00231e+06	833301	1.7729e+06	1.29613e+06	1.41644e+06
HP_132	11-cis-Retinol	5.719	1.30999e+06	94821.8	1.73803e+06	381416	607837	4.25101e+06	1.624e+06	2.3641e+06	448173	2.80964e+06	730216	1.15339e+06	781205	530364	145834	634607	580845	764570
HP_133	12-Oxo-9-octadecynoic acid	1.051	2.49402e+07	1.07817e+06	3.10307e+07	2.31892e+07	2.55751e+07	2.64254e+07	1.5878e+07	2.88788e+07	2.8079e+07	2.49308e+07	3.04584e+07	1.55984e+07	2.23689e+07	1.29932e+07	2.85123e+07	1.46585e+07	8.06406e+06	2.10537e+07
HP_134	12-Oxo-9-octadecynoic acid	0.942	1.65293e+06	97250.9	2.66709e+06	453563	2.4693e+06	2.00938e+06	2.88479e+06	508462	1.25771e+06	287039	490664	542330	736003	605359	1.34493e+06	1.8243e+06	830231	1.22592e+06
HP_135	12,13-DiHOME	1.37	2.23612e+07	288207	2.69715e+07	2.41733e+07	1.97591e+07	2.82577e+07	1.14837e+07	4.87757e+07	2.32241e+07	1.53385e+07	3.00186e+07	2.79275e+07	2.03092e+07	1.10852e+07	2.54761e+07	1.21677e+07	1.42062e+07	2.48762e+07
HP_136	13(S)-HOTrE	1.382	2.66864e+07	538615	3.37885e+07	2.89439e+07	2.09652e+07	3.09966e+07	2.05877e+07	4.2733e+07	3.00165e+07	2.42333e+07	3.41509e+07	3.10143e+07	3.15426e+07	1.57697e+07	2.63803e+07	2.23126e+07	1.79879e+07	2.96788e+07
HP_137	18:0-18:1-PE	3.269	8.90871e+06	573531	1.29017e+07	7.52489e+06	4.83235e+06	7.08134e+06	2.97934e+06	6.1044e+06	8.50995e+06	5.08263e+06	1.1508e+07	9.20746e+06	5.44862e+06	1.21322e+07	7.66007e+06	7.52232e+06	452251	1.01421e+07
HP_138	19-Nor-9,10-secocholesta-5,7-diene-1,3,25-triol, (1α,3β,7E)-	1.42	2.25044e+06	141663	3.29893e+06	2.83746e+06	3.44589e+06	4.7018e+06	2.1302e+06	2.04046e+06	4.63969e+06	2.52977e+06	2.68822e+06	2.95004e+06	3.51142e+06	2.70574e+06	3.75056e+06	2.47546e+06	1.10645e+06	6.48176e+06
HP_139	2-[(11Z,14Z)-icosadienoyl]-sn-glycero-3-phosphoethanolamine	5.575	3.45977e+06	114798	1.78826e+06	5.74131e+06	2.69174e+06	1.21168e+06	1.58377e+06	717909	4.93407e+06	1.65676e+06	2.88631e+06	4.06041e+06	5.61894e+06	7.34125e+06	3.1565e+06	5.40708e+06	2.69354e+06	6.34077e+06
HP_140	2-[(11Z,14Z)-icosadienoyl]-sn-glycero-3-phosphoethanolamine	5.631	675443	20567.9	682643	207848	567847	629355	1.04567e+06	122055	253343	376660	166660	292930	302225	1.54671e+06	328930	522278	393472	715899
HP_141	2-[(5Z,8Z,11Z)-icosatrienoyl]-sn-glycero-3-phosphoethanolamine	5.588	3.12132e+06	117854	2.96511e+06	3.76979e+06	736058	1.98766e+06	1.3527e+06	2.1191e+06	6.12828e+06	2.13262e+06	3.69616e+06	4.8071e+06	4.62966e+06	7.76747e+06	4.16272e+06	5.39568e+06	1.49973e+06	7.77463e+06
HP_142	2-Acetamido-N-β-aspartyl-2-deoxyhexopyranosylamine	9.171	239903	10536.9	806011	773495	552457	402182	418256	656015	501718	418129	306375	995724	292391	761500	564821	367358	166003	855803
HP_143	2-Aminoacetophenone;O-Acetylaniline	1.453	1.00235e+06	38805.6	803935	444512	848872	596558	959492	923547	573104	566881	672723	782208	821662	1.89586e+07	555030	585691	391777	727835
HP_144	2-Aminobutyric acid	7.216	3.04782e+07	432496	1.94217e+07	3.47186e+07	1.75756e+07	3.88732e+07	4.41011e+07	1.82536e+07	1.73841e+07	3.71069e+07	4.24322e+07	2.43967e+07	4.57013e+07	3.06911e+07	2.88017e+07	2.50671e+07	2.94502e+07	1.96351e+07
HP_145	2-Aminobutyric acid	7.734	2.51429e+06	33356.9	6.16005e+06	1.67694e+06	2.66555e+06	2.9113e+06	2.08789e+06	1.39829e+06	2.58148e+06	1.88158e+06	2.80827e+06	2.0011e+06	1.29223e+06	2.02195e+06	3.05617e+06	9.46695e+06	1.9418e+06	6.07899e+06
HP_146	2-Aminoethyl (2R)-2-hydroxy-3-[(1Z,12Z)-1,12-nonadecadien-1-yloxy]propyl hydrogen phosphate	5.489	7.17006e+06	167205	6.10676e+06	6.25916e+06	5.09667e+06	1.17572e+07	8.69019e+06	6.45186e+06	7.87725e+06	8.75652e+06	1.05709e+07	6.39132e+06	4.81583e+06	2.13227e+07	6.36462e+06	9.55948e+06	6.5432e+06	8.27519e+06
HP_147	2-Aminoethyl (2R)-3-[(1Z)-1-hexadecen-1-yloxy]-2-hydroxypropyl hydrogen phosphate	5.534	3.91199e+06	81837.6	1.5573e+06	4.4974e+06	4.36273e+06	4.5661e+06	3.18507e+06	6.35008e+06	5.46311e+06	6.78007e+06	3.24066e+06	4.30834e+06	5.7244e+06	3.26496e+06	1.96022e+06	3.61541e+06	3.88912e+06	7.25796e+06
HP_148	2-Aminooctanoic acid	8.243	1.45063e+08	775800	8.47555e+07	1.68788e+08	7.42496e+07	2.56203e+08	7.4228e+07	1.2711e+08	1.85224e+08	7.43792e+07	1.20195e+08	1.45897e+08	7.26919e+07	1.90268e+08	1.78876e+08	1.87688e+08	2.82698e+08	2.43621e+08
HP_149	2-Arachidonoyl glycerol	1.422	6.27785e+06	254439	1.06255e+07	5.58873e+06	7.46916e+06	7.77934e+06	3.5021e+06	6.18515e+06	7.20088e+06	5.55375e+06	7.71318e+06	7.69965e+06	8.90671e+06	4.12999e+06	6.23163e+06	5.78577e+06	977191	7.12253e+06
HP_150	2-Hydroxy-5-vinylphenyl hydrogen sulfate	4.582	2.02261e+07	794565	4.10276e+06	1.73428e+06	1.67256e+06	3.3556e+06	4.29353e+06	8.8571e+07	4.41072e+06	4.27373e+07	8.06248e+06	3.85019e+06	9.68945e+06	8.88448e+06	1.1523e+08	1.76313e+07	1.49333e+06	1.32362e+06
HP_151	2-Hydroxyhippuric acid	6.194	309671	9814.53	67090.8	87626	42038.9	88268	43110.4	796661	172151	551778	485612	176285	42125.8	2.69285e+06	229891	145704	38167.3	402207
HP_152	2-linoleoyl-sn-glycero-3-phosphoethanolamine	5.618	5.10929e+07	651235	2.97838e+07	4.90774e+07	2.59388e+07	3.60031e+07	3.22916e+07	2.67465e+07	8.33591e+07	2.57079e+07	1.23946e+08	8.42751e+07	4.77574e+07	9.13193e+07	4.64556e+07	6.492e+07	1.97493e+07	8.37252e+07
HP_153	2-Methylserine	5.681	2.06835e+06	185193	1.37065e+06	1.5358e+06	697945	5.89813e+06	2.13173e+06	1.60334e+06	900266	2.59496e+06	2.06942e+06	636835	1.82207e+06	5.75538e+06	4.28332e+06	3.65109e+06	499818	400002
HP_154	2-Oxooctadecanoicacid	1.36	1.43016e+08	2.64397e+06	1.93425e+08	1.45019e+08	1.24968e+08	1.62269e+08	8.94447e+07	1.86382e+08	1.58699e+08	1.81918e+08	1.8487e+08	1.42328e+08	1.37618e+08	7.69591e+07	2.14577e+08	1.01317e+08	7.66998e+07	1.87173e+08
HP_155	2-Oxooctadecanoicacid	1.05	7.32207e+07	1.66825e+06	7.0992e+07	7.59973e+07	5.89913e+07	5.94553e+07	3.92775e+07	5.68417e+07	7.18122e+07	9.84217e+07	9.25873e+07	3.95111e+07	5.99743e+07	3.76601e+07	9.87125e+07	4.46597e+07	2.4849e+07	6.40299e+07
HP_156	2_6-Diaminoheptanedioicacid	8.438	2.08386e+06	56110.5	1.85931e+06	1.65562e+06	748933	1.08155e+06	1.8301e+06	992376	1.57251e+06	945909	3.477e+06	1.47848e+06	6.08295e+06	4.62463e+06	1.23133e+06	3.52439e+06	900494	1.04799e+06
HP_157	2_7-Anhydro-alpha-N-acetylneuraminicacid	8.374	5.69995e+06	69885.8	3.90827e+06	3.80386e+06	3.99913e+06	6.6078e+06	4.22435e+06	6.30291e+06	4.64263e+06	5.25728e+06	6.44533e+06	5.71908e+06	8.35935e+06	7.0682e+06	8.11921e+06	6.93651e+06	4.63192e+06	4.62592e+06
HP_158	2_7-Anhydro-alpha-N-acetylneuraminicacid	9.154	393306	13782.3	1.53347e+06	459604	495206	1.03919e+06	433558	1.12805e+06	486630	491536	234178	996239	298214	1.30538e+06	1.06143e+06	399374	143922	488325
HP_159	2′-Deoxyadenosine	9.006	366882	26476.2	128635	164200	152200	190115	391386	251214	494276	172691	1.07239e+06	105227	1.27861e+06	175088	179279	674467	1.54093e+06	217674
HP_160	2′-Deoxycytidine-5′-monophosphorate	6.816	864233	36523	2.94481e+06	114713	103620	144590	128100	143025	111650	162531	200502	157794	5.17717e+06	139289	118655	128687	175564	162494
HP_161	25-hydroxycholesterol	1.051	1.24754e+07	200298	1.25157e+07	1.19964e+07	1.27632e+07	1.01417e+07	7.16324e+06	1.54113e+07	1.00073e+07	1.09067e+07	1.80628e+07	1.64402e+07	1.03569e+07	9.03739e+06	9.91042e+06	7.55025e+06	4.0146e+06	8.77374e+06
HP_162	2α-(3-HYDROXYPROPYL)-1α,25-DIHYDROXYVITAMIN D3	1.375	5.24456e+06	550788	5.58809e+06	5.13603e+06	8.40758e+06	7.20668e+06	3.82291e+06	6.02345e+06	5.57412e+06	2.75702e+06	8.18196e+06	9.50608e+06	8.38518e+06	1.93112e+06	5.6531e+06	5.66186e+06	1.89288e+06	6.89757e+06
HP_163	3-[(3-Hydroxydecanoyl)oxy]-4-(trimethylammonio)butanoate	5.812	1.96619e+06	71540.1	2.38127e+06	2.21458e+06	1.47983e+06	4.22853e+06	255603	2.93441e+06	1.10054e+06	2.70423e+06	1.55541e+06	1.77663e+06	1.25016e+06	3.65625e+06	4.04277e+06	1.16471e+06	2.5574e+06	1.36255e+06
HP_164	3-[(3-Hydroxydecanoyl)oxy]-4-(trimethylammonio)butanoate	5.688	1.25234e+06	24694.6	772109	1.12842e+06	610305	2.10417e+06	140996	1.36753e+06	648081	2.39914e+06	715350	828791	535828	1.86019e+06	1.5849e+06	981950	807772	1.09109e+06
HP_165	3-[(3-Hydroxydecanoyl)oxy]-4-(trimethylammonio)butanoate	5.974	219160	9727.1	342393	496506	213382	676320	37505.8	179652	105973	156223	260724	72626.1	130282	337553	288689	146345	943180	214872
HP_166	3-[(7Z)-7-Tetradecenoyloxy]dodecanoic acid	1.441	1.23884e+06	127103	1.14739e+06	1.00582e+06	1.47483e+06	953550	799851	1.57835e+06	2.12379e+06	2.076e+06	2.35451e+06	2.02909e+06	1.31743e+06	1.17935e+06	1.35105e+06	1.13099e+06	579852	2.21353e+06
HP_167	3-Dehydro-6-deoxoteasterone	1.054	7.3342e+06	482537	6.6611e+06	5.254e+06	1.29349e+07	6.49214e+06	4.651e+06	3.39564e+06	5.52946e+06	6.31257e+06	7.56456e+06	1.19523e+07	7.86677e+06	5.60347e+06	4.90637e+06	4.91071e+06	2.29844e+06	5.37601e+06
HP_168	3-Dehydrocarnitine	7.132	8.45386e+07	642842	3.66168e+06	1.75297e+06	1.28629e+06	9.5645e+07	6.69417e+08	1.43314e+07	1.15976e+07	4.1598e+07	5.55504e+07	4.46615e+06	2.70747e+06	5.22894e+07	5.96467e+06	2.24278e+08	8.28932e+06	1.36499e+07
HP_169	3-Dehydrocarnitine	2.068	8.38054e+06	269605	3.31516e+06	1.25561e+06	1.6615e+07	9.16116e+06	4.62615e+06	1.28224e+07	3.71068e+06	4.75163e+06	4.61756e+06	817913	4.20571e+06	2.58581e+07	9.43227e+06	4.80988e+07	3.29495e+06	2.11378e+06
HP_170	3-Dehydrocarnitine	6.395	840609	11328.1	78199.7	59240.7	65953.1	299196	4.41594e+06	864252	238292	181923	456535	98603.2	80991.1	521275	52154	5.78636e+06	213357	126230
HP_171	3-Dehydroxycarnitine	6.239	3.76739e+06	47288	2.27069e+06	2.60363e+06	3.3793e+06	9.70897e+06	2.75327e+06	2.50171e+06	2.44837e+06	1.32087e+06	2.28534e+06	6.2021e+06	9.15503e+06	4.62202e+06	2.02549e+06	1.93961e+06	2.82055e+06	2.02299e+06
HP_172	3-Dehydroxycarnitine	7.65	776937	30952.5	440141	443413	216031	7.6794e+06	1.0377e+06	221969	2.1842e+06	328703	237187	239377	239742	212385	216787	264024	1.30047e+06	3.08968e+06
HP_173	3-Dehydroxycarnitine	7.875	536390	6791.17	55858.2	64232.6	95293.2	149723	2.82425e+06	238846	210034	210382	300456	182542	57206.3	2.57779e+06	277357	688411	57214.9	277523
HP_174	3-Hydroxy-2-methylpyridine	6.478	1.06184e+07	132252	768285	2.25642e+06	222492	3.86557e+06	1.02565e+07	2.17038e+06	2.60397e+06	3.80168e+07	1.8747e+07	4.2498e+07	663451	4.67546e+07	268068	6.02574e+06	2.00881e+06	2.21647e+06
HP_175	3-Hydroxy-3-[(3-methylbutanoyl)oxy]-4-(trimethylammonio)butanoate	7.071	5.73094e+06	233273	2.19729e+06	6.78226e+06	9.89693e+06	5.70128e+06	8.86735e+06	3.78535e+06	4.63027e+06	2.74278e+06	6.40185e+06	4.14872e+06	1.23214e+07	9.4203e+06	3.53184e+06	5.03696e+06	4.32805e+06	3.81697e+06
HP_176	3-hydroxy-cis-5-octenoylcarnitine	6.657	993780	24864.5	2.33659e+06	2.37672e+06	140898	475458	525004	802587	924768	318961	588738	167066	188507	534383	3.69923e+06	1.85362e+06	4.09093e+06	2.43086e+06
HP_177	3-hydroxy-cis-5-octenoylcarnitine	6.138	320071	19923.6	363428	384272	160491	1.40067e+06	250605	190609	229187	220661	377350	215125	210689	373893	342664	408594	84766	159126
HP_178	3-hydroxyhexadecanoylcarnitine	5.72	211070	6937.64	163076	541991	663236	2.86897e+06	1.07739e+06	643225	29908.8	516152	39570.8	40266.2	36540.4	406797	339874	445651	40197.7	657705
HP_179	3-hydroxyoctanoylcarnitine	5.74	3.43272e+07	1.69851e+06	5.22884e+07	7.10814e+07	5.8708e+06	3.40937e+07	2.19133e+07	1.56004e+07	2.06607e+07	3.36568e+07	3.46058e+07	7.47323e+06	2.14938e+07	2.81144e+07	2.30046e+07	4.08482e+07	8.923e+07	2.44803e+07
HP_180	3-hydroxyoctanoylcarnitine	6.054	1.72436e+06	59995.2	1.39738e+06	1.41425e+06	1.15842e+06	5.05362e+06	212123	2.4593e+06	881052	2.52473e+06	1.28917e+06	1.37109e+06	991943	2.41676e+06	4.3542e+06	1.91722e+06	4.2364e+06	1.95803e+06
HP_181	3-hydroxytetradecanoylcarnitine	5.601	1.50039e+06	54663.7	1.07884e+06	1.85365e+06	1.71108e+06	2.48775e+06	244398	2.76072e+06	1.02755e+06	1.95365e+06	869978	1.31281e+06	1.15712e+06	1.84519e+06	1.15319e+06	1.4185e+06	1.20685e+06	1.72951e+06
HP_182	3-Methylbut-2-enal	9.333	2.92465e+07	2.03156e+06	2.56271e+07	3.43279e+07	2.26444e+07	2.61572e+07	3.02075e+07	3.44315e+07	3.02796e+07	2.0216e+07	1.87627e+07	3.39874e+07	1.89184e+07	3.09549e+07	2.10779e+07	2.78754e+07	2.28504e+07	3.55672e+07
HP_183	3-Methylglutarylcarnitine	8.602	1.10252e+07	183825	5.60528e+06	7.77459e+06	4.06302e+06	1.11603e+07	2.94314e+06	1.0081e+07	5.3135e+06	7.04076e+06	5.35004e+06	3.487e+06	1.43479e+07	1.71169e+07	2.57023e+07	4.13545e+07	1.07781e+07	7.16088e+06
HP_184	3-Oxo-5beta-cholanate	1.406	1.71533e+06	131712	2.44226e+06	1.61264e+06	1.57972e+06	2.28697e+06	1.01564e+06	1.74137e+06	5.2967e+06	1.58384e+06	2.17728e+06	1.55143e+06	1.97613e+06	1.15186e+06	1.44566e+06	1.28805e+06	893482	1.93269e+06
HP_185	3-Oxohexacosanoic acid	0.998	6.35101e+06	361080	5.25035e+06	7.14763e+06	9.29815e+06	5.0962e+06	3.34168e+06	8.87114e+06	3.48349e+06	4.6381e+06	5.78162e+06	9.125e+06	5.50283e+06	2.21006e+06	5.62977e+06	3.41067e+06	4.07197e+06	6.19845e+06
HP_186	3-Ureidoisobutyrate	2.233	1.60456e+07	769122	1.39946e+07	3.02149e+07	1.83497e+07	1.75267e+07	1.82458e+07	1.67247e+07	1.94881e+07	1.95289e+07	2.90207e+07	2.00335e+07	1.50857e+07	2.56172e+07	1.82543e+07	2.13964e+07	1.51548e+07	1.54559e+07
HP_187	3-Ureidoisobutyrate	6.148	2.81245e+06	209727	848218	2.98635e+06	1.39585e+06	1.46294e+07	1.44585e+06	1.84271e+06	2.95423e+06	1.41663e+06	4.84803e+06	554106	529271	4.27993e+06	8.96465e+06	1.01206e+06	435966	3.66007e+06
HP_188	3-Ureidoisobutyrate	7.999	1.31317e+06	36410.5	1.82915e+06	1.72855e+06	2.53949e+06	923632	2.76197e+06	1.28837e+06	1.25658e+06	2.27866e+06	796010	1.60266e+06	1.45918e+06	733333	743401	1.80309e+06	1.77146e+06	1.38258e+06
HP_189	3, 5-Tetradecadiencarnitine	5.305	1.95815e+07	271220	2.11218e+07	3.72778e+07	1.98965e+07	2.69208e+07	6.24953e+06	1.85068e+07	2.06107e+07	2.21671e+07	1.84675e+07	1.41688e+07	1.19222e+07	1.72882e+07	2.66656e+07	2.54923e+07	1.5436e+07	3.46842e+07
HP_190	3alpha_7alpha_12alpha-Trihydroxy-5beta-cholestan-26-al	1.057	2.25766e+07	853155	2.1171e+07	1.89131e+07	2.24863e+07	1.4421e+07	1.163e+07	1.9056e+07	1.77424e+07	1.76907e+07	2.26629e+07	1.75101e+07	2.03378e+07	1.27247e+07	1.46944e+07	1.56652e+07	7.08121e+06	1.5122e+07
HP_191	3alpha_7alpha_12alpha-Trihydroxy-5beta-cholestan-26-al	1.368	2.24411e+07	473964	2.83562e+07	2.27371e+07	2.32522e+07	2.27488e+07	1.37925e+07	2.63757e+07	2.33432e+07	2.07916e+07	2.89026e+07	3.03963e+07	2.68351e+07	1.48555e+07	2.16612e+07	2.26297e+07	1.40393e+07	2.62386e+07
HP_192	3beta-Hydroxy-4beta-methyl-5alpha-cholest-7-ene-4alpha-carboxylate	0.933	1.01986e+07	412955	8.35303e+06	2.11473e+07	1.04846e+07	1.88035e+07	1.03974e+07	2.08271e+07	1.37189e+07	1.05061e+07	1.22953e+07	1.66216e+07	7.66847e+06	1.45115e+07	1.56319e+07	1.06304e+07	5.06484e+06	1.01147e+07
HP_193	3α,7α,12α-trihydroxy-27-nor-5β-cholestan-24-one	1.383	5.70462e+06	286016	7.40388e+06	4.93506e+06	7.1698e+06	7.25134e+06	2.54079e+06	4.02273e+06	5.52706e+06	2.61884e+06	7.11323e+06	6.39263e+06	7.15989e+06	3.17121e+06	3.95018e+06	5.64674e+06	2.77976e+06	5.61917e+06
HP_194	4-(Trimethylammonio)-3-(undecanoyloxy)butanoate	0.961	934613	50471.2	510638	1.04641e+06	623561	2.81892e+06	2.54932e+06	4.67663e+06	1.88474e+06	493988	1.29032e+06	905870	1.52808e+06	1.09534e+06	970307	458024	306119	2.41814e+06
HP_195	4-[(2S)-2-Hydroxy-3-(icosanoyloxy)propoxy]-2-(trimethylammonio)butanoate	1.399	1.34443e+06	163647	1.5147e+06	1.24424e+06	1.59506e+06	2.40444e+06	966119	1.92521e+06	1.57919e+06	2.38439e+06	1.45431e+06	1.44914e+06	1.58848e+06	370345	1.67861e+06	890350	606615	1.41074e+06
HP_196	4-{[5-(7-hydroxy-5,5,8a-trimethyl-2-methylidene-decahydronaphthalen-1-yl)-3-methylpentyl]oxy}-4-oxobutanoic acid	1.391	1.86497e+06	47555.7	2.48959e+06	1.81378e+06	2.46878e+06	3.14674e+06	1.05007e+06	2.20245e+06	2.58261e+06	1.66656e+06	1.94931e+06	2.75816e+06	2.50418e+06	2.12676e+06	1.7436e+06	1.58409e+06	973433	1.50333e+06
HP_197	4-{[5-(7-hydroxy-5,5,8a-trimethyl-2-methylidene-decahydronaphthalen-1-yl)-3-methylpentyl]oxy}-4-oxobutanoic acid	1.4	1.83331e+06	90695.1	2.53342e+06	1.46924e+06	1.95657e+06	2.52617e+06	827841	1.89992e+06	2.45373e+06	1.39681e+06	1.93618e+06	2.85812e+06	2.76646e+06	1.03547e+06	1.9144e+06	1.71258e+06	933218	1.40509e+06
HP_198	4-Acetamidobutanoic acid	6.394	520395	21990.2	218478	246817	457076	814466	401313	1.08451e+06	537985	326516	1.00286e+06	610917	631143	1.02968e+06	1.03896e+06	1.0866e+06	717238	685723
HP_199	4-Carboxy-2-[(5-oxidanidyl-5-oxidanylidenenorvalyl)amino]butanoate	2.199	3.82035e+07	2.21031e+06	765210	3.45417e+06	897868	1.47275e+06	896253	1.90618e+06	1.08767e+06	807125	980824	849035	2.03755e+08	9.56906e+07	801064	4.22638e+06	814913	2.7184e+06
HP_200	4-Hydroxy-2-butynal	7.142	2.27912e+07	199141	1.51494e+07	3.07382e+07	1.41249e+07	3.08616e+07	1.20806e+07	2.46063e+07	1.92081e+07	2.29902e+07	2.56445e+07	1.63984e+07	2.39729e+07	2.48115e+07	2.42535e+07	2.08684e+07	2.56334e+07	2.74036e+07
HP_201	4-Hydroxy-2-butynal	6.652	3.41311e+06	65365.8	1.21458e+06	1.83806e+06	1.35741e+06	3.86592e+06	6.56152e+06	3.02622e+06	1.96373e+06	4.58306e+06	3.92028e+06	1.75718e+06	1.47425e+06	3.786e+06	1.17348e+06	5.24288e+06	3.35292e+06	2.97032e+06
HP_202	4-Methylene-L-glutamine	8.788	1.74635e+08	2.03141e+06	1.02385e+08	1.32005e+08	1.29837e+08	2.77836e+08	1.60844e+08	2.02755e+08	1.52148e+08	1.44173e+07	2.64006e+08	1.36262e+08	1.17316e+08	2.12229e+08	2.77951e+08	1.42934e+08	1.75084e+08	1.36179e+08
HP_203	4-Pyridoxic acid	1.44	9.15935e+06	153908	1.85291e+06	675158	837846	2.15948e+06	1.72081e+06	7.99053e+06	4.02241e+06	3.65883e+06	2.94507e+07	1.63378e+06	4.47277e+06	8.93111e+07	1.97592e+07	6.13219e+06	592949	5.86384e+06
HP_204	4-Pyridoxic acid	1.548	8.9803e+06	183378	1.57141e+06	660173	726609	2.34139e+06	1.13749e+06	9.77744e+06	3.16975e+06	3.22489e+06	1.99354e+07	1.53117e+06	3.59314e+06	6.63708e+07	1.27614e+07	2.82105e+06	2.35385e+06	5.04982e+06
HP_205	5-Hydroxy-DL-tryptophan	1.995	1.86172e+08	5.26214e+06	1.08223e+08	2.06037e+08	1.66059e+08	2.02568e+08	2.28886e+08	1.30667e+08	2.23186e+08	2.08791e+08	1.94733e+08	1.75241e+08	1.72564e+08	1.27651e+08	1.1963e+08	1.24097e+08	2.29535e+07	1.34521e+08
HP_206	5-Hydroxy-DL-tryptophan	6.546	6.23239e+06	255904	3.72614e+06	1.10132e+07	2.79342e+06	7.42313e+06	9.70643e+06	8.86605e+06	1.13716e+07	9.97636e+06	8.99001e+06	1.10643e+07	8.38993e+06	8.10672e+06	4.54307e+06	4.31898e+06	6.97495e+06	5.86125e+06
HP_207	5-Hydroxyindole-3-acetic acid	6.62	3.7935e+07	380309	4.7716e+07	2.79612e+07	4.03272e+07	3.68407e+07	3.54602e+07	4.50512e+07	2.67568e+07	1.99933e+07	4.436e+07	2.55499e+07	4.56704e+07	3.78878e+07	3.41647e+07	5.24414e+07	7.27467e+07	2.82543e+07
HP_208	5-Hydroxylysine	9.46	2.44849e+06	42350.9	3.88142e+06	3.06184e+06	3.62469e+06	2.33945e+06	2.06194e+06	1.8217e+06	2.30067e+06	1.55818e+06	1.71508e+06	4.03067e+06	1.19881e+06	2.34885e+06	1.79046e+06	2.57232e+06	2.10043e+06	2.99737e+06
HP_209	5-Methylcytidine	9.017	829950	38529.8	320657	374988	260156	227400	367044	409104	609950	436726	793758	564219	1.67786e+06	870948	549482	1.59228e+06	473574	1.08473e+06
HP_210	5α-Cholestane-3β,5,6β-triol	1.026	1.67992e+07	362820	2.61243e+07	1.44274e+07	2.007e+07	1.4661e+07	9.88347e+06	2.4927e+07	1.428e+07	1.54006e+07	2.10513e+07	1.84792e+07	1.46586e+07	1.31706e+07	1.63168e+07	9.49555e+06	7.57898e+06	1.4763e+07
HP_211	5α-ergosta-7,22-diene-3β,5-diol	1.371	5.44937e+06	212519	5.57523e+06	4.46964e+06	7.51264e+06	5.16976e+06	2.93275e+06	4.99805e+06	6.26432e+06	5.43007e+06	7.98696e+06	6.40963e+06	6.45443e+06	3.73531e+06	4.92278e+06	5.87587e+06	2.44317e+06	6.07319e+06
HP_212	5β-Cholestane-3α,7α,12α,25,26-pentol	1.022	3.61023e+07	1.51658e+06	1.22428e+06	1.53234e+07	2.3783e+07	2.79489e+07	2.96807e+07	3.4418e+07	2.59195e+07	2.58214e+07	2.12295e+07	3.1569e+07	3.04552e+07	2.48633e+07	1.14774e+06	1.71667e+07	1.55336e+07	2.69192e+07
HP_213	5β-Cholestane-3α,7α,12α,25,26-pentol	1.397	1.05661e+06	102354	1.68381e+06	1.20679e+06	1.74797e+06	1.89213e+06	390262	1.04266e+06	1.15296e+06	310944	1.26375e+06	1.43213e+06	1.29452e+06	1.09305e+06	1.20257e+06	1.21895e+06	545882	1.41745e+06
HP_214	6-Dehydrotestosteroneglucuronide	5.8	3.14636e+06	31155.6	3.33172e+06	965230	1.31204e+06	1.11826e+06	581651	1.30803e+06	1.2578e+06	1.82736e+06	2.10109e+07	1.37905e+06	1.9987e+06	1.91966e+06	682925	2.04625e+06	5.06497e+06	938279
HP_215	6-methyl-8-{[5-(2-naphthyl)-1,3,4-oxadiazol-2-yl]methoxy}[1,2,4]triazolo[4,3-b]pyridazine	6.776	4.01032e+06	58038.5	2.27755e+06	4.53221e+06	3.50163e+06	5.78552e+06	4.52143e+06	9.32567e+06	4.46052e+06	2.62832e+06	7.67937e+06	3.76956e+06	2.05365e+06	3.61864e+06	3.18075e+06	4.43734e+06	3.5866e+06	4.38845e+06
HP_216	6-Methylnicotinamide	5.788	2.94051e+06	248043	3.87705e+06	3.09944e+06	2.72655e+06	3.03817e+06	4.55039e+06	5.0111e+06	2.97076e+06	1.28534e+06	3.74065e+06	3.15247e+06	3.01897e+06	2.69981e+06	2.36976e+06	4.16651e+06	4.09864e+06	3.00284e+06
HP_217	7-Methylguanine	5.141	2.31884e+07	3.22123e+06	1.86016e+07	2.15169e+07	3.36613e+07	4.64948e+07	1.67598e+07	3.48915e+07	1.54772e+07	1.64483e+07	3.00192e+07	2.86524e+07	1.36655e+07	2.84923e+07	1.3088e+07	2.74772e+07	1.2558e+07	2.42403e+07
HP_218	7-OXOCHOLESTEROL	0.976	8.17251e+06	453145	6.3634e+06	7.55614e+06	7.11538e+06	1.41937e+07	4.72561e+06	1.20931e+07	7.6597e+06	7.96899e+06	8.2587e+06	1.95746e+07	2.75892e+07	6.70031e+06	5.89457e+06	3.14922e+06	4.12782e+06	1.42436e+07
HP_219	7-OXOCHOLESTEROL	1.057	7.33275e+06	296546	7.31302e+06	5.80185e+06	1.27046e+07	3.77537e+06	3.79046e+06	2.11825e+06	6.45501e+06	6.58294e+06	8.95616e+06	4.68429e+06	5.88735e+06	5.9363e+06	7.4832e+06	4.93393e+06	2.0758e+06	4.00063e+06
HP_220	8-Amino-7-oxononanoate	7.212	5.83403e+06	704632	4.02143e+06	1.11684e+07	1.01626e+07	7.35958e+06	3.33691e+06	5.13156e+06	5.85871e+06	6.54222e+06	9.92334e+06	4.89243e+06	8.24559e+06	1.04612e+07	9.21782e+06	5.02426e+06	3.80656e+06	2.72534e+06
HP_221	8-Nonynoic acid	6.143	7.05738e+07	2.55644e+06	9.99101e+07	2.9831e+08	150575	1.53378e+08	7.75544e+07	217415	183717	202983	255281	235515	217130	142839	189431	3.97242e+08	139818	96228.3
HP_222	8_11_14-Eicosatrienoicacid	1.424	888755	37339.9	869487	1.11805e+06	691309	789951	540112	1.31479e+06	635909	931098	2.18911e+06	1.24636e+06	1.90639e+06	695939	347694	602644	615501	1.42078e+06
HP_223	9-Hydroxynonanoic acid	1.045	1.35414e+07	813222	891640	1.20406e+06	1.46145e+06	1.94752e+06	3.58553e+06	2.48206e+06	902091	1.39322e+06	1.07824e+06	1.17398e+06	2.49477e+06	1.83711e+06	8.38971e+06	977733	2.10976e+06	1.42614e+06
HP_224	9-Nitrooleate	5.444	7.64917e+06	234251	1.06248e+07	1.04464e+07	2.33548e+06	1.02873e+07	1.0003e+06	4.81481e+06	8.8356e+06	1.00694e+07	1.29269e+07	3.53217e+06	4.93856e+06	5.00504e+06	8.48569e+06	1.81588e+07	1.05758e+07	1.53513e+07
HP_225	acetoacetic acid	7.978	1.42556e+07	203380	9.76083e+06	1.78358e+07	1.16776e+07	1.9553e+07	1.11192e+07	1.51371e+07	1.41215e+07	1.68619e+07	1.67491e+07	1.33772e+07	1.41507e+07	1.63506e+07	1.02117e+07	1.48717e+07	1.64521e+07	1.73448e+07
HP_226	Acetyl-L-carnitine	7.142	1.71997e+09	9.37012e+06	1.10656e+09	2.76212e+09	1.07825e+09	2.24587e+09	8.37902e+08	1.81309e+09	1.39029e+09	1.75572e+09	1.95018e+09	1.13144e+09	1.73829e+09	1.84966e+09	1.83781e+09	1.61998e+09	1.88174e+09	2.20591e+09
HP_227	Acetyl-β-methylcholine	7.864	1.16036e+06	14970.7	675718	1.47969e+06	1.37887e+06	2.08781e+06	892205	735232	1.11803e+06	1.32981e+06	2.70886e+06	623671	1.17112e+06	1.33867e+06	1.25377e+06	437380	1.21006e+06	1.71909e+06
HP_228	Acetylarginine	8.298	6.94919e+06	103134	3.61257e+06	5.74436e+06	1.34453e+07	7.33078e+06	5.42365e+06	6.07497e+06	5.10683e+06	4.86371e+06	8.78258e+06	5.14735e+06	6.30249e+06	1.44873e+07	1.08803e+07	5.92845e+06	1.16881e+07	4.64647e+06
HP_229	Acetylcholine	8.341	1.04113e+08	1.11006e+06	5.77116e+07	9.82641e+07	8.12589e+07	1.38526e+08	7.49986e+07	1.09845e+08	9.5977e+07	1.45718e+08	1.58113e+08	1.06377e+08	5.75726e+07	1.19881e+08	1.15224e+08	9.18952e+07	1.13302e+08	1.18273e+08
HP_230	Acycloguanosine	5.746	6.60716e+07	1.05592e+06	1.33027e+07	3.92748e+07	4.47331e+07	2.48856e+07	8.24564e+06	1.20227e+08	1.28315e+07	5.8774e+07	9.2769e+07	1.97865e+08	5.1478e+07	1.95762e+08	3.70171e+07	6.99677e+07	1.5864e+07	3.72945e+07
HP_231	Adenine	3.778	1.92222e+07	1.40916e+06	6.05314e+06	3.90564e+06	4.05992e+06	5.06664e+06	3.2164e+06	5.77474e+06	4.76353e+06	2.92564e+06	5.11184e+06	7.34648e+06	4.93268e+06	6.27562e+06	4.96321e+06	6.14017e+06	1.30479e+06	4.72799e+06
HP_232	ala-ser	8.675	4.23102e+06	37009.2	1.11029e+07	1.29e+06	885464	329696	2.40576e+06	598587	5.9965e+06	147094	1.05525e+06	7.69963e+06	453459	6.09602e+06	1.10514e+07	5.77625e+06	971589	796151
HP_233	Ala-Tyr(Alanyltyrosine)	6.705	864274	20236.7	6.40544e+06	188628	357553	333167	442205	182449	797643	154130	134087	1.12281e+06	135676	1.50484e+06	2.33195e+06	925415	149138	175799
HP_234	Aminolevulinic acid	8.552	2.27643e+06	58992.7	1.44166e+06	2.88898e+06	1.31812e+06	3.01033e+06	2.16245e+06	547740	1.89737e+06	1.76832e+06	2.21042e+06	4.80543e+06	1.75681e+06	4.48137e+06	4.35257e+06	2.46132e+06	1.78652e+06	915395
HP_235	Aminolevulinic acid	9.333	539232	24202.1	239483	268295	271164	327042	191793	228468	263720	172638	889198	175828	1.89009e+06	315039	231005	909489	1.65692e+06	263473
HP_236	aminoproline	8.693	1.11908e+07	159597	6.58752e+06	9.60396e+06	8.18883e+06	1.68948e+07	1.03236e+07	1.22853e+07	9.95212e+06	1.04351e+07	1.74305e+07	1.01845e+07	8.29058e+06	1.40715e+07	1.55563e+07	1.03015e+07	1.0576e+07	8.28672e+06
HP_237	Androstenedione	5.796	789418	16149.5	770687	199462	324715	254844	202467	289237	401041	443623	5.826e+06	355374	546613	541261	174230	442285	1.50988e+06	162500
HP_238	Anthraniloyl-O-glucopyranose	8.679	732521	34048.9	163104	317113	747324	855009	528370	2.3353e+06	386007	72173.6	1.632e+06	1.23357e+06	582251	1.67391e+06	1.48401e+06	647441	760982	534642
HP_239	Arg-Gly	9.427	2.58324e+06	53585.4	1.17696e+06	3.03449e+06	7.77917e+06	2.62964e+06	5.3893e+06	4.67404e+06	1.50881e+06	2.911e+06	2.1619e+06	2.71987e+06	322334	1.65683e+06	1.60601e+06	875711	275760	2.32819e+06
HP_240	asn-val	8.378	426546	13239	449288	216752	390718	1.94972e+06	942549	1.67842e+06	109281	514959	112036	153315	88311.6	869472	92797.7	189719	97870.9	99945.4
HP_241	asp-arg	9.42	1.31435e+06	39461.7	635965	1.14445e+06	689325	892502	1.45501e+06	788031	967689	643592	907137	974215	939865	1.22519e+06	3.79977e+06	1.90278e+06	340154	1.15578e+06
HP_242	asp-gln	9.27	1.64545e+06	30882.8	1.80005e+06	2.26391e+06	2.0624e+06	3.16154e+06	3.43841e+06	5.90221e+06	1.40226e+06	2.01192e+06	1.08908e+06	1.63763e+06	383323	2.0738e+06	1.7684e+06	1.02309e+06	470422	2.26092e+06
HP_243	asp-ser	9.257	2.47872e+06	29487.1	2.3629e+06	3.42445e+06	3.06513e+06	4.1094e+06	5.84671e+06	1.212e+07	2.1518e+06	2.78161e+06	1.67218e+06	3.07344e+06	874529	3.67485e+06	3.23688e+06	1.97584e+06	862856	3.12187e+06
HP_244	Asparagine	8.644	8.63776e+07	514134	7.25118e+07	9.39103e+07	1.27189e+08	1.08047e+08	1.03178e+08	1.00711e+08	7.87187e+07	1.19612e+08	1.08766e+08	6.391e+07	7.03996e+07	8.12171e+07	8.66306e+07	7.29155e+07	9.61807e+07	8.35145e+07
HP_245	Asparaginyl-4-hydroxyproline	6.398	2.36484e+06	46065.2	533854	1.15463e+06	1.12358e+06	844707	1.80861e+06	1.07016e+06	2.27493e+06	1.27079e+06	1.00628e+06	4.33038e+06	3.27566e+06	4.71839e+06	4.21016e+06	2.60615e+06	429500	1.03995e+06
HP_246	Asparaginyl-4-hydroxyproline	6.143	574847	58070.5	214112	542778	410341	1.46803e+06	142403	352921	650376	470926	652720	677671	871731	161931	2.24389e+06	204483	41095.2	425164
HP_247	Asparaginyl-4-hydroxyproline	9.082	621001	19518	229920	438722	1.07527e+06	520837	722342	2.01082e+06	280412	1.20444e+06	136474	622187	7.17479e+06	313177	310484	813247	184692	572422
HP_248	Aspartyl-Phenylalanine	5.902	315339	19788	4.36908e+06	24996	23388.2	29255.7	30909	562412	50229.3	26001.2	42620.1	200379	32863	322789	1.25168e+06	235575	102047	158256
HP_249	Bilirubin	1.322	1.05773e+08	8.83234e+06	9.55969e+07	1.52446e+08	2.0514e+08	4.17177e+07	6.64243e+07	7.20253e+07	1.47033e+08	6.37408e+07	2.99481e+08	7.02167e+07	1.37722e+08	5.63023e+07	7.36693e+07	7.42585e+07	2.09175e+08	1.27027e+08
HP_250	Bilirubin	1.026	8.4737e+07	1.04349e+07	9.87035e+07	1.25835e+08	1.51354e+08	3.65236e+07	5.90621e+07	5.2955e+07	9.35812e+07	5.26455e+07	2.20008e+08	6.04163e+07	1.17956e+08	4.37034e+07	5.05256e+07	5.02619e+07	7.99165e+07	7.06339e+07
HP_251	Bilirubin	5.62	9.10158e+06	1.22282e+06	4.15734e+06	3.97004e+06	1.77627e+07	7.02234e+06	3.28522e+06	6.6132e+06	1.69117e+07	1.41022e+07	5.8583e+06	3.74113e+06	1.07679e+07	6.27734e+06	2.52692e+06	9.17401e+06	7.11256e+06	2.32171e+07
HP_252	Bilirubin	6.621	2.42202e+06	96386.8	1.67317e+07	365463	4.88266e+06	9.03434e+06	2.85154e+06	419672	1.10038e+06	1.17649e+06	336850	277728	842747	337668	113839	351997	753523	2.069e+06
HP_253	biliverdin	5.707	1.00677e+07	351406	8.52496e+06	9.10209e+06	1.48062e+07	4.27233e+06	6.102e+06	7.47474e+06	1.03169e+07	5.98411e+06	2.32082e+07	5.63413e+06	1.08911e+07	6.50106e+06	6.3355e+06	4.96268e+06	9.34564e+06	9.60627e+06
HP_254	Butyryl-L-carnitine	6.319	7.99755e+07	1.46473e+06	6.30064e+07	1.39838e+08	3.60153e+07	1.05327e+08	3.71694e+07	1.07507e+08	4.51329e+07	7.41886e+07	1.25094e+08	7.37526e+07	5.10391e+07	1.35264e+08	4.62179e+07	5.79688e+07	3.36041e+07	6.93534e+07
HP_255	C12-Carnitine	5.351	2.26658e+07	587009	1.82939e+07	6.66913e+07	2.49805e+07	3.83255e+07	3.71126e+06	2.69143e+07	1.86422e+07	2.29855e+07	1.74807e+07	1.57205e+07	1.55566e+07	3.26963e+07	2.07826e+07	2.27815e+07	1.1504e+07	3.54448e+07
HP_256	C12-Carnitine	5.116	2.03819e+07	1.79534e+06	1.54948e+07	5.35278e+07	1.91864e+07	2.38645e+07	2.71964e+06	2.08793e+07	1.60053e+07	2.1289e+07	1.0509e+07	9.62353e+06	9.9498e+06	2.28869e+07	1.74615e+07	7.97536e+06	1.23501e+07	2.87404e+07
HP_257	C14-Carnitine	5.266	1.19305e+07	383241	1.0758e+07	2.63023e+07	1.31343e+07	1.76984e+07	3.1903e+06	2.00459e+07	1.04126e+07	1.52859e+07	9.77219e+06	8.69868e+06	6.23154e+06	1.27639e+07	9.42831e+06	1.47356e+07	8.38101e+06	1.8517e+07
HP_258	C18-Carnitine	5.111	1.58454e+07	1.04768e+06	6.68087e+06	1.12254e+07	1.58382e+07	1.63299e+07	6.4374e+06	3.37793e+07	9.83376e+06	3.42481e+07	2.07188e+07	1.38745e+07	6.88588e+06	1.4464e+07	8.40659e+06	1.03495e+07	1.41704e+07	1.8797e+07
HP_259	carglumic acid	9.188	1.83745e+06	18929.4	1.72043e+06	2.85938e+06	2.22403e+06	2.33267e+06	4.06388e+06	1.82116e+06	2.29026e+06	2.39902e+06	1.25566e+06	2.4288e+06	1.8462e+06	3.90406e+06	4.7711e+06	1.98749e+06	827920	2.36441e+06
HP_260	Carnosine	8.877	3.39302e+06	143122	1.31886e+06	2.28826e+06	5.24654e+06	2.44032e+06	4.62357e+06	6.93268e+06	1.24738e+06	6.37418e+06	2.33454e+06	2.39658e+06	5.46839e+06	921044	1.18338e+06	1.51192e+06	2.81378e+06	1.1715e+06
HP_261	Cerulenin	6.162	995734	46797.4	636747	70086.3	197066	390356	333325	267389	3.98502e+06	135684	2.18926e+06	244949	168536	264498	201279	2.02158e+06	51865.3	97021.8
HP_262	Chenodeoxycholic acid 3-sulfate	6.292	3.09165e+06	338165	2.17014e+07	182491	183841	3.87191e+06	171604	601507	158620	199158	2.94889e+06	243035	218695	1.93582e+07	205567	614533	1.34197e+06	359146
HP_263	Chenodeoxyglycocholate	5.781	2.90326e+07	1.78421e+06	3.18944e+07	3.09555e+07	1.16664e+07	5.70316e+06	3.48044e+07	2.87129e+07	2.85817e+07	2.60695e+07	3.12213e+07	6.08945e+07	1.83463e+07	4.50335e+07	4.33561e+07	3.12849e+07	7.14917e+06	1.16203e+07
HP_264	Choline	5.824	1.83996e+09	6.34852e+06	1.03729e+09	2.14548e+09	1.69448e+09	2.37742e+09	1.95583e+09	1.92387e+09	2.08331e+09	2.89141e+09	2.08281e+09	1.3687e+09	2.00733e+09	1.69544e+09	1.21832e+09	1.83659e+09	1.56866e+09	2.88177e+09
HP_265	Choline	6.025	8.26733e+07	4.32488e+06	1.03913e+09	6.93894e+07	8.62468e+07	2.37585e+09	1.94743e+09	7.44195e+07	1.42959e+08	1.4962e+08	2.09551e+09	5.4828e+07	1.97622e+09	1.05707e+08	1.24213e+09	8.81409e+07	7.39098e+07	1.65849e+08
HP_266	Choline	8.492	7.06576e+06	130300	4.16148e+06	1.34673e+07	1.04867e+07	9.69381e+06	6.05402e+06	8.16989e+06	1.45279e+07	2.04483e+07	1.04138e+07	8.25953e+06	9.07179e+06	5.5211e+06	1.8585e+06	7.18056e+06	1.22101e+07	2.37182e+07
HP_267	Cholinephosphate	5.43	3.44664e+07	1.38843e+06	2.59446e+07	4.78341e+07	4.16199e+07	3.74746e+07	1.72789e+07	2.80304e+07	3.70249e+07	3.93388e+07	4.26009e+07	4.3083e+07	4.24982e+07	7.51676e+07	3.77045e+07	5.10544e+07	2.46869e+07	4.21232e+07
HP_268	Cholinephosphate	1.209	9.94445e+06	907035	6.17597e+06	2.86415e+07	1.04123e+07	1.20404e+07	1.29985e+07	1.25558e+07	1.57853e+07	1.09534e+07	1.73681e+07	1.78109e+07	2.21726e+07	8.60624e+06	2.22846e+07	1.52154e+07	1.98173e+06	1.93869e+07
HP_269	cis-4-Decenoyl carnitine	5.481	5.01546e+07	2.23715e+06	3.9859e+07	1.043e+08	6.40551e+07	7.48179e+07	1.78154e+07	3.78027e+07	3.57025e+07	5.6243e+07	5.58238e+07	3.88639e+07	3.74501e+07	4.18833e+07	5.33411e+07	4.99808e+07	4.93414e+07	4.3473e+07
HP_270	cis-4-Decenoyl carnitine	5.325	3.16871e+07	690703	2.37063e+07	6.13966e+07	3.31823e+07	3.96802e+07	1.24991e+07	2.13668e+07	2.07925e+07	4.76946e+07	3.83114e+07	1.98962e+07	2.48529e+07	1.86877e+07	2.59332e+07	3.07002e+07	3.83772e+07	3.15021e+07
HP_271	cis-4-Hydroxy-D-proline	7.984	2.53039e+07	440249	1.84832e+07	2.7186e+07	4.43772e+07	1.52608e+07	1.85558e+07	1.33175e+07	3.10747e+07	2.61322e+07	1.28862e+07	4.43156e+07	3.38913e+07	2.99799e+07	3.64344e+07	3.10745e+07	4.0379e+07	3.35558e+07
HP_272	Creatine	8.032	3.85063e+08	2.77069e+06	1.42757e+08	5.97687e+08	3.65447e+08	4.48433e+08	2.60759e+08	3.41212e+08	4.10361e+08	2.36743e+08	9.66708e+08	4.45628e+08	3.1529e+08	2.36514e+08	2.05332e+08	3.56627e+08	5.44063e+08	5.87861e+08
HP_273	Creatinine	4.228	1.66978e+10	5.78442e+08	6.0526e+09	1.46237e+10	1.29405e+10	2.3583e+10	1.58285e+10	2.0131e+10	1.82915e+10	1.95524e+10	1.85787e+10	2.00669e+10	1.62535e+10	2.79297e+10	2.89041e+10	1.93192e+10	6.27321e+09	1.98341e+10
HP_274	Cysteicacid	8.667	1.87829e+06	37166.8	1.83372e+06	3.39104e+06	2.68606e+06	3.05663e+06	2.15815e+06	2.4234e+06	3.18717e+06	2.69728e+06	2.35391e+06	1.3508e+06	835872	3.11903e+06	2.38051e+06	1.92807e+06	678355	2.94229e+06
HP_275	Cysteinylglycine	8.328	1.56147e+06	19694.4	883987	4.66118e+06	979037	1.79601e+06	2.45507e+06	1.38706e+06	1.19606e+06	1.71851e+06	987880	2.54214e+06	3.70521e+06	553275	163108	671524	929808	1.22646e+06
HP_276	Cytidine	6.294	1.32905e+06	61896.6	965186	1.22394e+06	2.78126e+06	714232	1.8145e+06	2.04669e+06	1.29298e+06	605957	6.74381e+06	1.11051e+06	3.6527e+06	1.52156e+06	1.33751e+06	3.92273e+06	875339	1.28612e+06
HP_277	cytidine 5′-monophosphate	6.818	6.14725e+06	174115	3.36336e+07	116940	108377	153679	139791	147960	113151	170052	198052	159844	5.74074e+07	138758	122898	127792	175245	161660
HP_278	cytidine 5′-monophosphate	6.61	279609	9690.83	3.87611e+06	116621	130198	287454	477895	183737	146083	276481	144715	119780	5.39061e+06	284336	93723.1	312495	148873	144709
HP_279	Cytosine	4.456	1.81113e+07	952107	1.34238e+07	7.27544e+06	2.04992e+07	1.74451e+07	1.97283e+07	1.24637e+07	1.39922e+07	1.00328e+07	3.10824e+07	1.01451e+07	1.49892e+07	1.76244e+07	1.31678e+07	2.26642e+07	5.71308e+06	1.17867e+07
HP_280	Cytosine	6.296	1.65724e+06	62505.9	672524	1.29764e+06	3.24317e+06	775185	431423	536420	1.37796e+06	444069	7.06254e+06	1.31675e+06	4.28652e+06	548970	452475	3.46512e+06	322803	1.60407e+06
HP_281	Cytosine	5.699	1.12631e+06	23380.8	340473	428718	413471	199524	168419	295981	737015	236104	5.90934e+06	1.62825e+06	2.23621e+06	491131	254030	2.74489e+06	1.06554e+06	292975
HP_282	D-(+)-Maltose	8.567	1.26342e+07	162512	2.41321e+06	1.42343e+07	1.1624e+07	1.32308e+07	6.01166e+06	9.13282e+06	8.14571e+06	1.12955e+07	6.08951e+06	5.83895e+06	7.1972e+07	4.65671e+06	4.2241e+06	7.06404e+06	1.06496e+07	1.08958e+07
HP_283	D-(+)-Maltose	8.647	2.01075e+07	394407	5.63621e+06	1.75805e+07	2.08255e+07	2.11066e+07	9.0416e+06	1.36543e+07	1.40342e+07	1.54214e+07	1.11397e+07	1.14323e+07	6.67046e+07	1.31573e+07	7.12877e+06	1.87632e+07	1.30954e+07	1.84463e+07
HP_284	D-(+)-Proline	7.313	3.58075e+07	1.30344e+06	3.01394e+07	3.88097e+07	4.50801e+07	5.73558e+07	5.95015e+07	5.8266e+07	4.80179e+07	3.78871e+07	5.31648e+07	6.24852e+07	2.97711e+07	3.69155e+07	3.3185e+07	5.3249e+07	9.85349e+07	5.6638e+07
HP_285	D-(+)-Proline	8.697	2.1454e+06	38802.8	1.23696e+06	1.46597e+06	1.5849e+06	3.72143e+06	2.07871e+06	2.37754e+06	2.02021e+06	2.4897e+06	3.20956e+06	1.52229e+06	1.28602e+06	2.50683e+06	4.0963e+06	1.71612e+06	2.08561e+06	1.6352e+06
HP_286	D-2-Amino-hexano-6-lactam	9.161	6.99608e+06	124541	6.01404e+06	9.14625e+06	8.8708e+06	7.48566e+06	7.13807e+06	1.67861e+06	7.27368e+06	8.18935e+06	6.8945e+06	6.75874e+06	3.8625e+06	7.09359e+06	4.27221e+06	4.60705e+06	4.81193e+06	7.90424e+06
HP_287	D-Carnitine	7.978	3.13196e+09	1.37157e+07	2.04481e+09	4.22122e+09	2.70366e+09	4.27962e+09	2.38546e+09	3.48571e+09	2.83916e+09	3.64197e+09	3.69359e+09	2.74012e+09	3.0758e+09	3.52184e+09	2.04874e+09	3.0677e+09	3.4926e+09	3.61289e+09
HP_288	D-Erythro-sphingosine 1-phosphate	6.359	3.61274e+06	175176	2.42508e+06	4.6483e+06	4.12239e+06	5.69764e+06	4.40033e+06	5.7743e+06	3.88128e+06	4.66698e+06	4.35907e+06	5.68662e+06	7.66714e+06	2.85391e+06	3.05e+06	4.41385e+06	4.14307e+06	3.67799e+06
HP_289	D-Nopaline	9.197	501620	7338.36	273588	685676	757512	1.01572e+06	723243	1.00636e+06	814396	381582	715621	900777	170405	927866	1.22929e+06	299125	406597	718630
HP_290	D-Ornithine	8.695	2.61672e+06	91784	1.5375e+06	1.7923e+06	1.80213e+06	3.82079e+06	2.2492e+06	2.84655e+06	2.43487e+06	2.34271e+06	3.55348e+06	2.02739e+06	1.68441e+06	3.45359e+06	3.7478e+06	2.17093e+06	3.22373e+06	1.80045e+06
HP_291	D-Pipecolicacid	9.294	1.5441e+08	2.02172e+06	1.24977e+08	1.83633e+08	2.02171e+08	1.61341e+08	1.63798e+08	1.6072e+08	1.61119e+08	1.8235e+08	1.49498e+08	1.58934e+08	9.28931e+07	3.76609e+07	9.55068e+07	1.04521e+08	9.62573e+07	1.91098e+08
HP_292	D-Serine	8.57	1.67889e+07	153342	1.35486e+07	1.92394e+07	2.32994e+07	1.67467e+07	2.59314e+07	2.113e+07	1.91301e+07	2.87828e+07	1.20682e+07	1.01641e+07	1.87645e+07	1.19965e+07	1.44587e+07	1.54699e+07	2.37492e+07	1.43902e+07
HP_293	DAG(32:2)	1.048	3.3272e+07	1.9767e+06	3.83298e+07	2.67539e+07	3.05825e+07	2.71038e+07	2.47273e+07	4.30042e+07	2.89265e+07	4.89263e+07	3.15455e+07	2.92465e+07	1.88428e+07	1.50666e+07	4.95155e+07	1.64407e+07	1.55907e+07	1.86297e+07
HP_294	DAG(33:3)	1.381	5.81722e+07	1.91019e+06	7.2444e+07	6.52794e+07	5.47066e+07	5.7416e+07	4.73093e+07	1.30934e+08	5.6328e+07	4.70644e+07	7.63808e+07	4.23603e+07	4.76001e+07	3.29615e+07	6.26356e+07	4.38653e+07	4.4069e+07	7.11015e+07
HP_295	Decanoylcarnitine	5.454	7.21993e+07	687698	3.98176e+07	3.20967e+08	9.05427e+07	7.98191e+07	1.3639e+07	5.31589e+07	5.02553e+07	8.54776e+07	4.36436e+07	4.04418e+07	3.88004e+07	6.19537e+07	5.19289e+07	4.69735e+07	3.80242e+07	7.95798e+07
HP_296	Decanoylcarnitine	5.271	5.23492e+07	341170	2.73217e+07	2.53455e+08	5.55046e+07	4.12453e+07	9.46258e+06	2.22729e+07	3.17381e+07	7.35459e+07	2.85022e+07	2.572e+07	3.01456e+07	2.89388e+07	2.94213e+07	2.36242e+07	2.89402e+07	4.97044e+07
HP_297	Dethiobiotin	1.59	1.10092e+06	37837.2	913778	456129	599265	1.83299e+06	1.49734e+06	1.8696e+06	510575	311544	376844	1.40124e+06	1.14739e+06	1.05865e+06	941508	3.1758e+06	446127	743698
HP_298	DG(31:1)	1.044	2.89044e+07	983903	2.68944e+07	2.24693e+07	2.93723e+07	2.53042e+07	2.29761e+07	5.20565e+07	2.25203e+07	2.43308e+07	4.05011e+07	3.74388e+07	2.18107e+07	1.76377e+07	2.94082e+07	1.12935e+07	1.43777e+07	2.24889e+07
HP_299	DG(33:2)	1.38	2.09392e+07	1.31915e+06	2.36721e+07	1.99801e+07	1.89665e+07	2.07606e+07	1.48657e+07	3.45805e+07	2.4704e+07	2.8378e+07	2.51029e+07	2.14282e+07	1.96354e+07	1.14032e+07	3.39034e+07	1.57058e+07	1.69414e+07	2.66172e+07
HP_300	DG(33:3)	1.054	6.82058e+07	2.59427e+06	7.07993e+07	6.35797e+07	6.481e+07	5.60486e+07	4.63432e+07	8.58602e+07	4.63935e+07	6.70539e+07	7.35786e+07	6.34445e+07	5.68754e+07	3.01045e+07	6.44219e+07	2.80706e+07	2.09059e+07	5.08937e+07
HP_301	Dihydrothymine	8.214	1.9681e+08	1.69954e+06	9.52042e+07	8.86428e+07	3.25271e+08	1.58847e+08	2.32146e+08	2.14213e+08	1.99263e+08	1.81649e+08	6.62729e+07	1.10127e+08	6.92146e+07	3.89595e+08	3.24444e+08	1.50596e+08	4.38212e+08	2.18983e+08
HP_302	Dihydrothymine	5.625	3.4964e+06	107718	4.33695e+06	3.41407e+06	2.78737e+06	3.41609e+06	4.23234e+06	3.79083e+06	3.62104e+06	4.30549e+06	6.27784e+06	4.02756e+06	4.80507e+06	3.08021e+06	2.37157e+06	2.79449e+06	3.16423e+06	3.03097e+06
HP_303	Dihydrothymine	7.794	425438	11743.8	117153	69168	195907	3.95632e+06	286916	185748	439746	120688	1.83103e+06	129554	63499.4	71405.9	120098	102162	113479	892308
HP_304	Dioleoylphosphatidylcholine	3.12	5.01576e+08	2.63451e+07	4.12012e+08	3.50031e+08	2.65053e+08	2.71871e+08	4.97878e+08	5.64146e+08	4.84646e+08	5.33721e+08	3.99163e+08	4.6109e+08	4.90766e+08	3.39533e+08	3.867e+08	3.48857e+08	1.23702e+07	3.83205e+08
HP_305	DL-Ala-DL-Leu	7.798	1.13477e+07	77768.4	7.65823e+06	7.53494e+06	1.1235e+07	2.07313e+07	9.64729e+06	1.45653e+07	1.31628e+07	6.92441e+06	6.99193e+06	1.40431e+07	1.19114e+07	1.05625e+07	9.44184e+06	1.3458e+07	1.7521e+07	1.89407e+07
HP_306	DL-Ala-DL-Leu	8.995	1.05082e+06	80773.7	141397	102417	1.93634e+06	1.93218e+06	1.14481e+06	162794	2.13748e+06	202517	1.8198e+06	1.35882e+06	628493	907672	7.33855e+06	1.90356e+06	435963	215182
HP_307	DL-Ala-DL-Leu	6.768	566288	27039.7	1.4001e+06	315729	349411	74656.1	261034	108247	467175	177353	192637	818542	203367	1.07818e+06	1.07201e+06	1.51058e+06	462017	305476
HP_308	DL-Alanine	7.989	7.64186e+07	1.02359e+06	5.68073e+07	1.12805e+08	8.20159e+07	9.30051e+07	7.37409e+07	9.48437e+07	6.87111e+07	7.30405e+07	1.01331e+08	8.14967e+07	7.31658e+07	9.24601e+07	4.12492e+07	7.56641e+07	7.10857e+07	7.07006e+07
HP_309	DL-Alanine	8.272	8.39623e+06	227524	3.67289e+06	6.07351e+06	7.87782e+06	9.93802e+06	7.18972e+06	1.21892e+07	6.64871e+06	1.26346e+07	1.22902e+07	6.74406e+06	5.61163e+06	7.64381e+06	5.7908e+06	7.01523e+06	7.69811e+06	9.20736e+06
HP_310	DL-Glutamine	8.504	1.73797e+09	1.63313e+07	1.60526e+09	1.89177e+09	2.26793e+09	2.09093e+09	1.89162e+09	1.48203e+09	1.66814e+09	1.54731e+09	1.66241e+09	1.61412e+09	1.49865e+09	1.96486e+09	1.93633e+09	1.8123e+09	1.88785e+09	1.57906e+09
HP_311	DL-Homoserine	8.204	7.37203e+07	755932	4.51779e+07	9.54701e+07	9.61299e+07	9.4915e+07	8.69075e+07	7.97339e+07	7.91793e+07	7.29834e+07	7.62618e+07	6.55223e+07	4.69523e+07	5.06825e+07	8.91584e+07	5.21657e+07	1.61479e+08	7.34098e+07
HP_312	DL-Stachydrine	6.631	2.09423e+09	1.82479e+07	4.92724e+08	5.94523e+07	2.4208e+07	2.96568e+09	6.67239e+09	1.21773e+09	8.24604e+08	3.5656e+09	4.14355e+08	4.30766e+08	5.19527e+07	3.61334e+09	5.98732e+07	4.42621e+09	1.21831e+09	1.03873e+09
HP_313	DL-Stachydrine	7.958	3.52488e+06	44690.1	1.38205e+07	698450	1.49616e+06	5.38791e+06	3.25639e+07	782286	6.45757e+06	867437	674846	619090	526030	726324	1.81525e+06	3.6803e+06	981365	4.8189e+06
HP_314	DL-Tryptophan	6.547	2.60144e+08	1.27395e+07	1.70198e+08	3.56386e+08	1.09712e+08	4.00083e+08	3.29418e+08	4.78607e+08	3.37951e+08	4.01954e+08	3.74954e+08	3.11739e+08	2.37542e+08	2.63541e+08	2.0306e+08	1.88861e+08	4.7276e+08	2.57786e+08
HP_315	Docosahexaenoic acid ethyl ester	1.633	4.70003e+06	387663	378543	5.64523e+06	535456	436714	834647	3.95401e+06	4.36639e+07	6.67083e+06	4.68185e+06	1.3447e+06	4.65576e+06	563045	3.63309e+06	5.07435e+06	383641	2.61137e+06
HP_316	Docosapentaenoic acid	0.962	958418	40987.3	420877	2.38722e+06	293424	2.49968e+06	896473	5.53191e+06	1.8649e+06	351962	910010	909845	2.24976e+06	938491	920652	599175	208200	2.73989e+06
HP_317	Dopamine3-O-sulfate	4.717	1.91008e+07	619895	3.17778e+06	1.38147e+06	1.19783e+06	2.63347e+06	3.81327e+06	7.55435e+07	3.81528e+06	4.23889e+07	6.60815e+06	3.11367e+06	7.29112e+06	5.80202e+06	1.1681e+08	1.4245e+07	1.31945e+06	861487
HP_318	e,z-2,6-DODECADIEN-1-AL	1.031	1.74608e+07	644283	2.06536e+07	1.32242e+07	1.36102e+07	9.54039e+06	4.35321e+06	1.45768e+07	1.32044e+07	2.60263e+07	2.08368e+07	1.30235e+07	1.77634e+07	1.09191e+07	1.36376e+07	8.13246e+06	7.14808e+06	1.38775e+07
HP_319	EPINEPHRINE 4-SULFATE	6.296	185058	6371.54	128511	130492	101141	133484	85612.3	275473	167521	163599	128114	141581	152547	226512	703621	237351	71244.6	120715
HP_320	FAFAR HS-50	1.391	3.98381e+06	202856	5.52194e+06	5.20431e+06	5.22624e+06	4.89441e+06	2.43107e+06	5.80476e+06	5.8796e+06	4.20164e+06	4.89413e+06	4.80458e+06	5.23955e+06	2.12982e+06	4.72899e+06	3.6127e+06	1.7056e+06	7.4618e+06
HP_321	FAFAR HS-50	1.057	3.64867e+06	109463	3.26366e+06	4.31505e+06	2.38295e+06	2.93958e+06	2.11559e+06	9.877e+06	3.35859e+06	2.65675e+06	4.23966e+06	3.35734e+06	3.13328e+06	1.67536e+06	3.56121e+06	1.04301e+06	3.76843e+06	2.22515e+06
HP_322	Farnesyl acetate	1.372	1.96321e+07	356318	2.52142e+07	2.28378e+07	1.83773e+07	2.52945e+07	1.0697e+07	4.18494e+07	2.187e+07	1.35073e+07	2.58264e+07	2.5019e+07	1.86383e+07	1.15818e+07	2.31548e+07	1.12092e+07	1.24651e+07	2.22648e+07
HP_323	FNK	8.59	200860	5988.43	69565.2	74708.6	66452.7	56541.6	68299	58796.5	60698.2	75500.3	139068	65251.4	2.03686e+06	68761.7	62180.8	66127.4	1.57987e+06	78244
HP_324	gamma-Glutamyl-gamma-aminobutyraye	8.886	558630	23959	1.45541e+06	428055	1.68267e+06	277590	467047	604794	308478	345751	526798	327016	451385	383129	836604	1.20499e+06	384231	497314
HP_325	gamma-L-Glutamylputrescine	7.122	1.38699e+06	35730	232576	424773	234965	1.22282e+06	1.06464e+07	337829	288354	688305	334601	270476	322499	649965	325886	3.78155e+06	319587	377452
HP_326	gamma glutamyl ornithine	9.429	3.97259e+06	84996.6	3.10306e+06	3.41509e+06	7.01223e+06	2.9284e+06	4.6064e+06	3.82275e+06	3.20493e+06	3.33169e+06	2.81034e+06	3.13821e+06	3.0358e+06	3.75223e+06	6.22768e+06	3.51282e+06	1.35655e+06	2.81753e+06
HP_327	Ganglioside GA2 (d18:1/26:1(17Z))	1.244	1.79532e+07	917181	1.56216e+07	8.66195e+06	1.66141e+07	1.83078e+06	3.96098e+07	3.52032e+07	2.66205e+07	923597	1.37377e+07	2.34218e+07	3.24938e+07	670361	8.63686e+06	641506	6.2716e+06	2.74734e+06
HP_328	Geranyl butyrate	1.381	2.30715e+07	815420	2.3831e+07	1.91089e+07	2.47176e+07	2.75458e+07	1.1676e+07	1.8615e+07	2.39726e+07	2.52762e+07	2.99189e+07	2.48176e+07	2.61049e+07	1.16037e+07	2.66474e+07	2.02876e+07	9.84766e+06	2.5964e+07
HP_329	Geranyl butyrate	1.056	1.93779e+07	766742	2.21548e+07	1.36647e+07	2.00317e+07	1.52122e+07	6.50046e+06	1.28437e+07	2.05374e+07	1.92385e+07	1.82777e+07	1.84616e+07	1.89311e+07	9.62414e+06	2.33983e+07	1.04007e+07	6.17839e+06	1.55414e+07
HP_330	Geranyl caproate	1.377	7.39088e+06	532718	8.96383e+06	8.12974e+06	9.69693e+06	8.64918e+06	3.73608e+06	6.86299e+06	1.00287e+07	1.0328e+07	8.83378e+06	9.19869e+06	7.38742e+06	4.16418e+06	1.2376e+07	5.20158e+06	3.79089e+06	8.63347e+06
HP_331	Ggamma-L-Glutamyl-L-glutamicacid	9.335	1.12004e+06	32858.9	376202	838149	996171	1.71367e+06	493152	2.94864e+06	931276	3.55077e+06	656591	679296	445551	345153	172769	691338	1.02873e+06	1.37383e+06
HP_332	glu-asp	9.373	400853	13149.5	199008	393406	470059	463035	250784	550245	297904	1.34295e+06	282586	315684	348463	321485	237057	413530	273111	456190
HP_333	Glu-Gly	9.161	8.03293e+06	84192.6	1.33198e+07	8.32062e+06	1.54504e+07	2.15087e+07	2.66252e+07	4.47758e+07	8.02838e+06	1.28112e+07	1.85802e+06	6.63983e+06	1.10312e+06	1.18143e+07	8.43617e+06	7.97832e+06	3.18765e+06	8.23075e+06
HP_334	glu-ser	9.211	2.39408e+06	68319.9	7.27441e+06	1.38899e+07	1.87105e+07	8.57287e+06	1.4803e+07	1.27209e+07	7.44653e+06	7.97379e+06	1.19256e+06	1.48329e+07	768595	8.80574e+06	7.7623e+06	1.30353e+06	1.35432e+06	1.12822e+07
HP_335	glu-ser	6.242	721424	18049.8	278133	453242	452411	564411	614242	594915	367946	423548	506657	502401	2.64586e+06	475470	875739	471804	300295	336599
HP_336	glu-thr	9.1	1.54836e+06	35048.7	1.61244e+06	2.22288e+06	2.74967e+06	2.03714e+06	2.09678e+06	3.37984e+06	1.73281e+06	1.51734e+06	1.04565e+06	2.14242e+06	636758	1.81666e+06	2.51951e+06	1.39367e+06	1.55528e+06	1.97444e+06
HP_337	Glutarylcarnitine	8.783	6.98563e+06	286126	3.15376e+06	7.94706e+06	1.04713e+07	5.63184e+06	4.59506e+06	6.01244e+06	5.09031e+06	7.51757e+06	5.11732e+06	6.81132e+06	4.72843e+06	9.37344e+06	1.79551e+07	1.14351e+07	4.03349e+06	5.28024e+06
HP_338	Gly-DL-Phe	6.786	4.92358e+06	103829	5.38924e+06	7.01157e+06	5.67372e+06	6.33989e+06	5.4002e+06	1.27326e+07	5.5151e+06	3.76169e+06	8.12663e+06	6.1858e+06	3.79293e+06	4.42873e+06	5.03114e+06	5.06469e+06	6.35793e+06	5.51825e+06
HP_339	Glycerophosphoglycerol	8.289	597545	24243.7	234486	934154	983817	962485	647358	641380	1.33169e+06	840288	1.01017e+06	518525	1.2138e+06	215343	292132	429104	621549	2.5824e+06
HP_340	Glycine	8.328	2.27274e+06	63013.9	1.36558e+06	2.14236e+06	2.94129e+06	2.90375e+06	3.27577e+06	2.49672e+06	2.34653e+06	3.33895e+06	1.6606e+06	1.93131e+06	1.27066e+06	2.23414e+06	3.42556e+06	3.95662e+06	3.02152e+06	2.06598e+06
HP_341	Glycochenodeoxycholic acid	8.386	1.03751e+06	17992.1	1.45611e+07	150279	291583	193862	598991	130074	127489	319037	142276	139383	536414	168218	135595	154441	243652	137134
HP_342	Glycochenodeoxycholic acid	6.38	338553	28402.7	3.42657e+06	169545	184827	209951	195787	177520	179603	171767	221222	163846	174276	207331	175337	239599	217327	175890
HP_343	Glycochenodeoxycholic acid 3-glucuronide	8.387	2.31302e+06	55503.2	2.79189e+07	350597	531748	404409	1.09331e+06	563533	164082	767860	560716	422792	1.38598e+06	220685	168949	200516	349145	170334
HP_344	Glycocholicacid	6.352	5.66683e+06	228115	9.88798e+06	2.02552e+06	1.98679e+06	3.04921e+06	5.09688e+06	3.57855e+06	5.83301e+06	2.18372e+06	3.68642e+06	1.5556e+07	4.08592e+06	8.60746e+06	9.99455e+06	2.0327e+06	358436	1.73285e+06
HP_345	Glycylglycine	8.912	4.41848e+06	164446	4.06311e+06	1.65913e+06	5.64134e+06	1.05589e+07	1.05495e+07	1.73588e+07	2.37007e+06	6.2499e+06	1.14388e+06	2.36309e+06	526963	3.9727e+06	348772	2.99922e+06	127570	1.03508e+06
HP_346	Glycylprolylhydroxyproline	5.658	755204	26775.8	112335	144864	107464	1.33545e+07	100093	103582	126690	123055	137052	256865	134039	248085	195152	133352	105592	127480
HP_347	GPEtn(18:0/18:3(9Z,12Z,15Z))[U]	3.629	6.91099e+06	537992	1.30749e+07	4.75301e+06	8.39782e+06	5.38909e+06	4.85948e+06	3.48631e+06	4.31054e+06	3.00664e+06	5.12069e+06	3.76378e+06	6.77899e+06	3.81481e+06	7.39789e+06	6.82831e+06	861018	3.38851e+06
HP_348	Guanidinosuccinic acid	9.04	8.78358e+06	468532	1.1905e+06	1.99262e+06	523974	1.55263e+06	1.6312e+06	1.45715e+06	2.37689e+06	2.29851e+06	1.61342e+07	3.23414e+06	3.02195e+07	5.9931e+06	1.99833e+07	3.28713e+07	1.47673e+06	3.32463e+06
HP_349	Guanine	5.746	2.7809e+07	431398	5.77284e+06	1.4362e+07	1.69139e+07	1.02872e+07	4.34729e+06	5.44522e+07	6.60632e+06	2.26718e+07	4.43318e+07	9.1525e+07	2.04883e+07	8.205e+07	1.48792e+07	2.84297e+07	4.97992e+06	1.48214e+07
HP_350	Guanosine	6.759	810212	52890.6	1.12461e+06	1.53199e+06	3.39014e+06	533715	285609	1.60661e+06	3.06341e+06	832335	230074	856888	191539	218794	379225	385474	235826	3.9152e+06
HP_351	Hexadecanedioic acid mono-L-carnitine ester	6.083	483118	13966.7	265380	98467.5	2.00451e+06	6.09965e+06	403661	101606	44446	73733.5	63877.7	70550.7	137825	124420	81276.1	62650	48404.8	40194.9
HP_352	Hexadecanedioic acid mono-L-carnitine ester	5.948	191780	7530.34	71863.8	36307.1	729027	2.32448e+06	179876	42046.7	28819	42678	68973.1	29957.1	31042.4	58788.4	31422.4	32799.1	56507.7	30470.8
HP_353	Hexanoylcarnitine	5.854	1.10557e+07	316658	6.19574e+06	4.60946e+07	1.03964e+07	9.04051e+06	1.92208e+06	8.08247e+06	7.49827e+06	1.07174e+07	8.03016e+06	6.65434e+06	6.92241e+06	9.02563e+06	5.83278e+06	6.43559e+06	1.01504e+07	1.12853e+07
HP_354	his-asp	9.364	992139	25189.2	621457	894968	348290	539069	1.86334e+06	941630	667082	1.08411e+06	725471	865151	397447	1.69956e+06	2.47767e+06	1.14769e+06	440618	892439
HP_355	Histamine	9.289	2.33988e+06	200570	2.03126e+06	2.38312e+06	5.71428e+06	2.62228e+06	2.52169e+06	1.93571e+06	2.31668e+06	1.02972e+06	2.17325e+06	2.53033e+06	491980	2.15309e+06	2.34089e+06	510431	941884	1.70931e+06
HP_356	HMBA	5.909	490169	10383.7	61255.2	126070	113010	72461.1	47392.2	59523.9	68678.9	36436.1	45405.4	109818	57472.5	122714	155701	289321	1.37019e+07	95368.3
HP_357	Homoarginine	9.217	8.10395e+06	449425	8.45318e+06	2.28163e+07	2.40759e+07	2.75876e+07	1.85385e+07	4.1193e+07	2.29729e+07	2.04456e+07	4.32931e+06	3.8995e+07	2.26471e+06	8.01755e+06	6.47699e+06	6.59041e+06	4.01802e+06	2.77853e+07
HP_358	Hydroxyhexanoycarnitine	6.538	3.41877e+06	18959.9	4.52216e+06	3.91574e+06	1.16108e+06	6.38888e+06	595316	4.60676e+06	1.78365e+06	4.13828e+06	2.23986e+06	1.76559e+06	1.86421e+06	2.8361e+06	4.63609e+06	3.92005e+06	5.57556e+06	3.30067e+06
HP_359	Hydroxynorleucine	7.237	1.38852e+07	264981	2.49012e+07	2.15035e+07	1.33957e+07	1.9111e+07	1.73989e+07	1.07741e+07	9.52715e+06	6.5909e+06	1.65865e+07	8.98777e+06	1.38989e+07	1.96057e+07	1.6886e+07	1.47656e+07	7.18014e+06	1.09579e+07
HP_360	Hypoxanthine	2.218	1.62111e+06	116698	491781	662650	523022	765191	524035	1.33965e+06	496873	438044	537255	4.00322e+07	607975	586950	485361	678260	447804	603865
HP_361	Hypoxanthine	5.904	4.89435e+06	131891	1.96386e+06	2.41761e+06	3.33623e+06	1.62455e+06	3.46129e+06	2.24202e+07	5.13417e+06	3.03732e+07	1.01424e+06	2.92309e+06	1.31411e+06	785152	2.46759e+06	1.11922e+06	1.64001e+06	1.11049e+07
HP_362	Hypoxanthine	4.461	3.90981e+09	7.03847e+07	1.30295e+09	2.64904e+09	2.32601e+09	2.80806e+09	4.3088e+09	8.46253e+09	2.93554e+09	1.60955e+10	1.94925e+09	2.3942e+09	2.47416e+09	1.20749e+09	6.5675e+08	1.49048e+09	1.94979e+07	4.21334e+09
HP_363	Imidazol-5-yl-pyruvate	6.371	828931	31156.7	335694	546890	638621	850080	643634	785578	827436	658074	852689	988085	964459	849010	1.56699e+06	1.48701e+06	1.18173e+06	933464
HP_364	Inosine	5.906	733866	22325.4	288967	366943	597600	195289	575095	3.74958e+06	916697	5.29642e+06	127541	467146	129702	163682	489497	198578	222213	2.01219e+06
HP_365	Kynurenic acid	5.836	1.66863e+06	39138.6	1.58691e+06	869499	1.2505e+06	1.79897e+06	1.37663e+06	1.53268e+06	1.1046e+06	558766	2.47199e+06	1.41138e+06	1.632e+06	2.02824e+06	3.94815e+06	2.12136e+06	939680	1.06286e+06
HP_366	L-(−)-Tyrosine	8.797	824674	15035.1	51916.2	82927.9	66654.3	52359.2	156943	176314	79708.6	567573	790698	943823	58756.7	8.8489e+06	104478	521571	79541.6	94800.6
HP_367	L-(+)-Arginine	9.278	4.03162e+08	6.83042e+06	4.73756e+08	4.97438e+08	2.39866e+09	8.62155e+08	7.76832e+08	5.67954e+08	5.4543e+08	1.66191e+08	3.10226e+08	5.39752e+08	1.7048e+08	3.90614e+08	4.73064e+08	8.91427e+07	1.01756e+08	5.64058e+08
HP_368	L-(+)-Arginine	9.36	2.22163e+08	6.71695e+06	2.17814e+08	2.20215e+08	3.28065e+07	2.46417e+08	2.3002e+07	1.84789e+08	2.70535e+08	1.26368e+08	1.49299e+08	2.71425e+08	5.99092e+06	2.15384e+08	2.16835e+08	1.00015e+08	7.00344e+07	1.70913e+07
HP_369	L-(+)-Citrulline	8.692	3.092e+08	2.46165e+06	1.85043e+08	2.38047e+08	2.44673e+08	4.56874e+08	3.00524e+08	3.47671e+08	2.81769e+08	2.79891e+08	4.42341e+08	2.57072e+08	2.0856e+08	3.66893e+08	4.72894e+08	2.64149e+08	2.97511e+08	2.43385e+08
HP_370	L-2-Aminoadipic acid	8.998	3.84118e+06	99374.1	3.1432e+06	5.52966e+06	2.81001e+06	2.88239e+06	3.33926e+06	4.56333e+06	4.83081e+06	2.57893e+06	7.86616e+06	2.76566e+06	4.84262e+06	2.69632e+06	2.07133e+06	2.92698e+06	4.31841e+06	6.40434e+06
HP_371	L-Aspartic acid	9.076	6.69165e+06	174477	7.6318e+06	9.82764e+06	1.30424e+07	1.0471e+07	1.07523e+07	1.9464e+07	7.09619e+06	2.15412e+07	2.73637e+06	5.0094e+06	4.55814e+06	4.90894e+06	3.59242e+06	2.50061e+06	1.554e+06	8.66604e+06
HP_372	L-Carnitinamide	9.184	3.10782e+07	122548	4.14041e+07	4.7253e+07	6.70543e+07	6.44678e+07	4.36631e+07	5.26355e+07	4.23443e+07	1.97039e+08	1.49041e+07	1.46681e+07	5.91294e+06	1.15255e+08	5.71597e+07	1.60372e+07	1.15293e+07	5.23987e+07
HP_373	L-Cystathionine	9.402	558822	15123.7	1.56157e+06	191760	142874	528140	218316	710059	413120	163400	631358	769277	661159	655248	1.35615e+06	846193	218983	485549
HP_374	L-Cysteine-S-sulfate	7.692	7.34813e+06	62574.1	3.41052e+06	1.63202e+07	7.16704e+06	1.06694e+07	1.2022e+07	5.36541e+06	3.97068e+06	1.57976e+07	2.48669e+06	4.8159e+06	1.58205e+07	7.13693e+06	999264	3.22004e+06	3.48529e+06	5.62901e+06
HP_375	L-Cysteinylglycine disulfide	9.444	9.03896e+07	2.11958e+06	8.43078e+07	9.82748e+07	5.75777e+07	6.4438e+07	7.11007e+07	8.6177e+07	9.08853e+07	3.94112e+07	1.25357e+08	1.47617e+08	4.38815e+07	4.21939e+07	9.21319e+07	9.74944e+07	5.5962e+07	9.21613e+07
HP_376	L-Cystine	9.46	3.32338e+08	4.36207e+06	2.72427e+08	3.14518e+08	3.13411e+08	3.525e+08	2.13003e+08	3.06557e+08	3.67e+08	2.31665e+08	3.32165e+08	1.9287e+08	1.63629e+08	4.41347e+08	4.03316e+08	3.34668e+08	1.32475e+08	3.24312e+08
HP_377	L-Formylkynurenine	6.559	746976	30603	291623	1.04152e+06	578332	1.02422e+06	764912	1.18964e+06	993414	961515	1.0741e+06	875537	706066	662524	576027	323763	1.30372e+06	832794
HP_378	L-Glutamic acid	8.965	2.64852e+08	1.7719e+06	1.87067e+08	3.08158e+08	3.46408e+08	2.97648e+08	1.81586e+08	5.06006e+08	2.10121e+08	4.92863e+08	2.09664e+08	1.39166e+08	4.02979e+08	1.24512e+08	8.40537e+07	1.39749e+08	2.97526e+08	2.88272e+08
HP_379	L-Glutaminyl-L-histidine	8.41	186201	5350.01	788285	35759.4	45733.5	89640.1	59253.4	37255.3	79597.7	48059.2	260472	39511.3	174499	1.37347e+06	156386	46483.7	124099	93226.8
HP_380	L-Homocitrulline	8.551	1.14668e+07	190875	6.38904e+06	6.51293e+06	3.10074e+06	1.3429e+07	5.86742e+06	4.59504e+06	8.48247e+06	4.78915e+06	9.47346e+06	4.65738e+07	5.65496e+06	2.74074e+07	2.18099e+07	1.20444e+07	4.93026e+06	3.32474e+06
HP_381	L-Isoleucine	6.797	2.01583e+08	3.15349e+06	1.22492e+08	1.67532e+08	7.62848e+07	3.26635e+08	1.87799e+08	3.06742e+08	2.07324e+08	2.32401e+08	3.6487e+08	2.28441e+08	1.44207e+08	1.36399e+08	2.1444e+08	2.10969e+08	2.32803e+08	3.41651e+08
HP_382	L-Kynurenine	6.622	3.86778e+07	411672	4.75615e+07	3.08404e+07	4.01768e+07	3.67159e+07	3.59548e+07	4.91836e+07	2.90421e+07	2.16109e+07	4.88389e+07	2.74048e+07	4.86134e+07	3.99653e+07	3.63612e+07	5.64754e+07	7.70103e+07	3.03702e+07
HP_383	L-Leucine	6.626	3.02637e+08	3.01603e+06	2.94006e+08	4.80312e+08	3.15209e+08	3.61665e+08	2.54928e+08	3.12071e+08	2.85849e+08	2.42056e+08	3.77941e+08	2.30014e+08	3.65006e+08	2.56344e+08	2.86387e+08	2.17519e+08	2.89996e+08	2.91175e+08
HP_384	L-Lysine	9.315	5.18022e+08	8.50681e+06	4.47222e+08	6.61214e+08	6.88221e+08	5.48751e+08	5.84736e+08	5.92583e+08	5.59005e+08	6.29904e+08	5.07397e+08	5.50595e+08	3.18793e+08	5.45524e+08	3.11715e+08	3.42866e+08	3.29774e+08	6.69881e+08
HP_385	L-Methionine sulfoxide	8.479	7.00554e+06	105455	4.50312e+06	5.24573e+06	5.82111e+06	9.06197e+06	8.01498e+06	8.95076e+06	5.94411e+06	7.35158e+06	8.0492e+06	7.68115e+06	4.55335e+06	6.83674e+06	3.71885e+06	6.3258e+06	6.68861e+06	4.48888e+06
HP_386	L-MethionineS-oxide	7.023	1.05192e+06	22213.1	706811	1.22885e+06	1.24045e+06	1.46966e+06	1.29001e+06	1.47413e+06	1.23611e+06	1.21031e+06	950786	750807	769289	776496	1.14372e+06	837541	1.88011e+06	1.22068e+06
HP_387	L-Octanoylcarnitine	5.629	2.95177e+07	866610	1.04437e+07	1.4326e+08	3.25269e+07	2.40469e+07	4.34112e+06	1.31718e+07	1.47435e+07	2.89711e+07	2.22884e+07	1.48993e+07	1.56541e+07	2.29612e+07	1.47732e+07	1.59525e+07	3.20234e+07	2.40475e+07
HP_388	L-Octanoylcarnitine	5.443	2.4557e+07	540548	1.11975e+07	1.00883e+08	2.50391e+07	1.8734e+07	4.01356e+06	1.20931e+07	1.13795e+07	2.91456e+07	1.26566e+07	9.33916e+06	1.19157e+07	1.41265e+07	1.40012e+07	1.19758e+07	1.98422e+07	2.00652e+07
HP_389	L-Phenylalanine	7.579	1.40709e+06	33778.1	1.18241e+06	1.299e+06	1.05607e+06	3.36891e+06	407172	499918	706596	3.62072e+06	5.56747e+06	902062	2.08714e+06	1.98603e+06	655830	456588	761063	1.26592e+06
HP_390	L-Phenylalanine	7.671	1.57025e+06	62305.3	711080	1.62709e+06	1.05139e+06	2.19286e+06	1.90128e+06	906002	1.12029e+06	1.75741e+06	1.84028e+06	710601	883195	1.41651e+06	1.38867e+06	1.8431e+06	1.65166e+06	1.27343e+06
HP_391	L-Pyroglutamic acid	8.501	1.74696e+09	1.65789e+07	1.61393e+09	1.9007e+09	2.27891e+09	2.10018e+09	1.90217e+09	1.49095e+09	1.677e+09	1.55494e+09	1.67018e+09	1.62159e+09	1.5061e+09	1.97488e+09	1.94485e+09	1.8219e+09	1.89736e+09	1.58502e+09
HP_392	L-Pyroglutamic acid	6.146	2.49554e+06	194432	685417	2.54284e+06	1.29694e+06	3.8803e+06	1.18977e+06	1.66571e+06	2.6268e+06	1.28303e+06	4.07177e+06	467476	436314	4.01648e+06	7.62771e+06	840474	303821	3.23766e+06
HP_393	L-Tyrosine	7.147	8.93787e+06	317142	289378	324267	161193	6.93987e+06	6.42955e+07	1.3403e+06	859547	3.38564e+06	5.53414e+06	255375	235385	4.92136e+06	428802	1.77049e+07	1.1847e+06	944224
HP_394	L-Tyrosinemethylester	2.004	1.30146e+06	53689.7	1.42216e+06	933424	2.61371e+06	1.88798e+06	1.08076e+06	736236	835763	454486	1.03837e+06	726882	1.85452e+06	1.23258e+06	921300	734444	684381	602351
HP_395	L-α-Glutamyl-N~5~-(diaminomethylene)-L-ornithine	9.39	6.93773e+06	81612.8	4.52875e+06	5.76116e+06	1.95011e+07	8.6823e+06	7.05464e+06	1.11583e+07	6.42656e+06	5.4772e+06	7.45557e+06	7.15227e+06	2.05056e+06	4.8624e+06	5.474e+06	3.85786e+06	3.48054e+06	6.58509e+06
HP_396	L-α-lysophosphatidylcholine	5.564	9.35199e+07	1.22739e+07	1.20413e+08	1.02912e+08	8.35434e+07	1.00578e+08	4.43031e+07	6.92535e+07	1.02379e+08	5.06699e+07	7.25128e+07	8.51735e+07	1.18107e+08	1.88126e+08	5.97497e+07	1.25775e+08	5.96191e+07	9.8793e+07
HP_397	L-α-lysophosphatidylcholine	5.362	5.73801e+07	3.63277e+06	8.83093e+07	6.35908e+07	4.96656e+07	7.05187e+07	9.02841e+07	5.08103e+07	8.22749e+07	4.45445e+07	1.33786e+08	5.80905e+07	7.0337e+07	1.21136e+08	6.01095e+07	4.19553e+07	8.10635e+07	8.97709e+07
HP_398	L-γ-Glutamyl-L-leucine	8.385	3.63339e+06	27832.9	2.6927e+06	4.80579e+06	3.99771e+06	4.57131e+06	3.58735e+06	7.15505e+06	2.49838e+06	3.27436e+06	4.64342e+06	3.0334e+06	3.88924e+06	3.79483e+06	2.9321e+06	4.33077e+06	4.35061e+06	3.62849e+06
HP_399	L-γ-Glutamyl-L-valine	8.538	1.19752e+06	45393.6	292711	1.62905e+06	7.27351e+06	340235	2.35144e+06	505757	719092	1.17457e+06	383515	1.18788e+06	2.21282e+06	735426	439693	607523	328782	877476
HP_400	L-γ-Glutamyl-L-valine	8.74	3.32812e+06	42224.4	2.34589e+06	3.15125e+06	2.88372e+06	2.35534e+06	2.5734e+06	3.91711e+06	2.07643e+06	2.76292e+06	2.64789e+06	2.90219e+06	7.12016e+06	4.26112e+06	3.27834e+06	3.37083e+06	4.553e+06	2.77152e+06
HP_401	L(+)-Ornithine	9.361	4.11478e+08	5.18455e+06	3.03576e+08	3.91263e+08	8.13237e+08	3.5867e+08	5.54267e+08	5.6945e+08	4.14378e+08	5.07928e+08	4.05564e+08	3.84878e+08	1.6337e+08	2.98271e+08	2.46325e+08	3.12889e+08	1.46017e+08	4.12905e+08
HP_402	leu-phe	5.437	3.80648e+06	228233	1.43998e+07	1.87706e+06	519484	499856	7.03366e+06	1.62989e+06	1.53588e+06	695062	1.33655e+06	5.35974e+06	574829	6.58176e+06	483693	6.20313e+06	776052	798111
HP_403	Leu-Val	8.263	653193	15048	1.48517e+06	73841.3	98164.8	70859.5	136226	72280.1	268313	168074	251233	255679	502232	2.83391e+06	2.00144e+06	361352	1.311e+06	307477
HP_404	Leucine	6.244	7.15828e+06	100010	2.30862e+06	135723	3.30361e+06	701911	2.38361e+06	1.34453e+07	5.68209e+06	2.52576e+07	1.48649e+07	884739	655010	4.01289e+06	2.83019e+07	390630	386288	1.07465e+07
HP_405	Leucylasparagine	9.251	765132	37167.3	2.06486e+06	3.02553e+06	1.98524e+06	2.26293e+06	4.29943e+06	2.63018e+06	1.78652e+06	2.98354e+06	579511	2.737e+06	391948	2.28831e+06	1.98327e+06	1.17338e+06	232527	1.69727e+06
HP_406	Linoleyl carnitine	5.168	5.21143e+07	472556	1.82883e+07	2.91966e+07	4.75536e+07	5.68702e+07	2.59459e+07	7.58146e+07	3.4077e+07	1.36349e+08	8.67699e+07	4.28145e+07	1.3646e+07	2.73468e+07	2.40128e+07	4.73945e+07	4.44855e+07	6.23774e+07
HP_407	Linoleyl carnitine	1.18	8.45227e+06	383980	1.71725e+06	9.57675e+06	8.51459e+06	1.44167e+07	4.35205e+06	1.55421e+07	3.59838e+06	2.55039e+07	1.85286e+07	7.4556e+06	2.19793e+06	2.86159e+06	4.71318e+06	1.26704e+07	1.27909e+07	1.21989e+07
HP_408	LNK	7.973	2.64219e+06	21994.8	1.95926e+06	834422	2.09777e+06	2.50486e+06	2.0184e+06	3.37572e+06	2.72611e+06	2.80309e+06	3.13647e+06	3.13806e+06	1.43856e+06	4.41205e+06	3.06559e+06	3.10762e+06	2.50081e+06	2.69453e+06
HP_409	LPK	9.151	2.25503e+06	99706.9	1.52124e+06	3.10774e+06	3.69868e+06	2.22206e+06	3.7849e+06	4.88013e+06	2.62589e+06	2.22858e+06	3.59448e+06	3.51473e+06	2.77328e+06	2.84833e+06	3.00222e+06	1.67976e+06	2.28266e+06	2.78479e+06
HP_410	lys-gln	9.449	1.0373e+06	18713.4	1.97407e+06	1.20907e+06	2.8445e+06	461303	1.11081e+06	429896	850951	191341	1.16478e+06	2.30731e+06	705601	644764	408965	326435	207036	453891
HP_411	lys-leu	9.056	1.0047e+06	19418.2	2.00389e+06	1.32967e+06	1.07693e+06	1.91807e+06	1.31884e+06	1.51026e+06	1.10618e+06	1.46111e+06	822465	1.51615e+06	795317	3.41524e+06	2.48698e+06	1.54583e+06	160497	1.86754e+06
HP_412	Lyso-PAF-C16	5.547	3.90672e+07	812202	1.24939e+07	4.85424e+07	4.1614e+07	2.90756e+07	2.79482e+07	3.20616e+07	3.87873e+07	6.62501e+07	2.9729e+07	3.53096e+07	4.6544e+07	3.98404e+07	2.98571e+07	5.85093e+07	2.91677e+07	4.4921e+07
HP_413	Lyso-PAF C-18	5.506	7.76537e+06	380544	2.7975e+06	5.27146e+06	9.70169e+06	5.12048e+06	3.62517e+06	5.36365e+06	6.48438e+06	1.66159e+07	3.39821e+06	9.29272e+06	3.88255e+06	5.97606e+06	8.57857e+06	5.23682e+06	1.02324e+07	6.10184e+06
HP_414	LysoPC(18:3(6Z,9Z,12Z))	5.329	4.98498e+07	2.1327e+06	4.21328e+07	7.01827e+07	3.64253e+07	5.50014e+07	4.93831e+07	3.88083e+07	4.90054e+07	3.21593e+07	6.27579e+07	5.09333e+07	5.3371e+07	6.19522e+07	3.4587e+07	5.017e+07	4.58826e+07	5.30655e+07
HP_415	LysoPC(20:1(11Z))	5.442	1.08707e+07	601320	5.66037e+06	1.36605e+07	8.64563e+06	8.22579e+06	1.29038e+07	6.5249e+06	1.02862e+07	1.25455e+07	7.7546e+06	9.60411e+06	9.87359e+06	1.64747e+07	1.05197e+07	1.49232e+07	6.51151e+06	1.21415e+07
HP_416	LysoPC(20:5(5Z,8Z,11Z,14Z,17Z))	5.489	1.98182e+07	380034	1.36743e+07	1.74958e+07	5.99665e+07	9.11653e+06	1.59012e+07	9.18397e+06	1.43339e+07	1.09954e+07	7.26899e+07	1.89255e+07	3.93352e+07	3.31655e+07	1.53483e+07	1.2899e+07	7.24169e+06	1.5379e+07
HP_417	LysoPC(22:5(7Z,10Z,13Z,16Z,19Z))	5.447	1.39883e+07	197277	5.86189e+06	2.24645e+07	1.90933e+07	5.1232e+06	1.06742e+07	1.76194e+06	1.29629e+07	1.06125e+07	1.66225e+07	1.07557e+07	2.1994e+07	2.62936e+07	1.71124e+07	1.6383e+07	1.49284e+07	1.80266e+07
HP_418	LysoPC(P-18:0)	5.519	2.39796e+07	456178	8.68063e+06	2.02928e+07	2.12766e+07	1.09222e+07	1.64506e+07	2.48973e+07	2.59556e+07	3.87768e+07	1.59592e+07	2.34192e+07	2.22388e+07	2.66117e+07	1.94159e+07	3.87188e+07	2.05453e+07	2.43902e+07
HP_419	LysoPC(P-18:0)	5.78	781155	41151.8	1.19435e+06	722823	266449	54856	678335	788930	595198	347333	1.17552e+06	3.71947e+06	516985	1.64429e+06	1.33734e+06	920369	34454.4	339000
HP_420	lysophosphatidic acid 0:0/18:2(9Z,12Z)	5.716	2.05172e+06	196334	690020	849097	1.95128e+06	1.96309e+06	3.06724e+06	3.31848e+06	2.00618e+06	7.23968e+06	829473	748443	846261	1.03247e+06	360912	2.88303e+06	1.23764e+06	1.54416e+06
HP_421	lysophosphatidylcholine 14:1(9Z)/0:0	5.585	855416	18847	579239	907158	233158	809820	1.22094e+06	527885	1.23224e+06	333937	622842	2.11225e+06	419035	3.10964e+06	689343	1.01563e+06	371853	1.15316e+06
HP_422	lysophosphatidylethanolamine (0:0/22:6(4Z,7Z,10Z,13Z,16Z,19Z))	5.576	1.2714e+07	512329	1.38192e+07	1.44609e+07	2.20688e+07	8.05153e+06	5.02565e+06	8.15133e+06	1.16504e+07	1.14489e+07	2.31625e+07	1.25529e+07	1.64671e+07	2.01224e+07	1.79087e+07	8.92348e+06	1.16232e+07	1.32268e+07
HP_423	Lysophosphatidylinositol	6.163	1.60317e+06	60154.2	1.19687e+06	2.99163e+06	1.69788e+06	2.34741e+06	1.27858e+06	1.76925e+06	1.72804e+06	961197	1.9533e+06	1.34378e+06	1.42899e+06	2.90545e+06	805549	889717	187253	1.56229e+06
HP_424	Methyl isonicotinate	1.499	5.05689e+06	199283	5.52569e+06	298558	6.57451e+06	1.60347e+07	509724	588741	459483	374320	510013	1.12041e+07	2.23609e+07	573457	264672	1.97253e+07	264690	334801
HP_425	Methyl picolinate	5.751	1.32754e+06	19745.7	5.12687e+06	392370	225705	1.05902e+07	213300	269319	2.15954e+06	1.88726e+06	3.10384e+06	245554	275511	294157	1.57804e+06	339181	168115	4.10118e+06
HP_426	N-(9Z-hexadecenoyl)sphingosine-1-phosphocholine	5.307	7.16904e+07	9.94375e+06	6.26877e+07	9.36126e+07	1.09017e+08	4.7766e+07	5.42685e+07	6.35947e+07	7.74955e+07	1.92732e+07	9.4959e+07	1.00393e+08	7.37334e+07	6.20262e+07	5.91837e+07	9.50205e+07	4.81253e+07	6.39523e+07
HP_427	N-(heneicosanoyl)-[(4E,6E)-tetradecasphingadienine]-1-phosphoethanolamine	5.34	5.99437e+06	173654	5.83469e+06	8.81131e+06	6.26869e+06	4.38685e+06	5.18922e+06	4.42844e+06	7.5175e+06	3.25884e+06	8.76695e+06	4.58961e+06	5.63302e+06	8.91612e+06	8.0072e+06	1.08206e+07	5.24532e+06	6.35608e+06
HP_428	N-(omega)-Hydroxyarginine	9.411	2.39916e+06	38516.1	179510	134255	140663	361766	196258	123416	115790	104254	113308	149261	263999	100784	102832	3.01313e+07	195410	115268
HP_429	N-[(5Z,8Z,11Z,14Z)-5,8,11,14-Icosatetraenoyl]serine	5.277	1.86421e+06	127561	1.84467e+06	3.30509e+06	6.16751e+06	3.31429e+06	553593	1.72383e+06	1.36444e+06	802788	2.06013e+06	486212	895062	1.11319e+06	1.67144e+06	3.13442e+06	2.11897e+06	2.91255e+06
HP_430	N-[(9Z)-3-Hydroxy-9-octadecenoyl]glycine	5.349	6.76571e+06	200896	7.72416e+06	1.09119e+07	5.35073e+06	1.29941e+07	1.17177e+06	1.0958e+07	4.5019e+06	1.04976e+07	6.57715e+06	3.86434e+06	6.25454e+06	1.36714e+07	7.64825e+06	1.17675e+07	3.6608e+06	6.93572e+06
HP_431	N-Acetyl-D-glucosaminate	9.001	1.06071e+06	10862.6	1.78191e+06	933114	1.18414e+06	1.89543e+06	1.13634e+06	1.0685e+06	923125	633652	354374	1.42961e+06	508184	769439	1.54692e+06	1.47472e+06	728211	1.58826e+06
HP_432	N-Acetyl-D-glucosamine6-phosphate	9.066	398623	19116	1.27934e+06	2.03e+06	1.39706e+06	625474	339794	1.06987e+06	1.04379e+06	269857	664804	646735	737630	1.76718e+06	1.39918e+06	314532	388264	2.8122e+06
HP_433	N-Acetyl-L-carnosine	8.197	2.263e+06	53434.7	255176	720594	1.22195e+06	2.10644e+06	1.29412e+06	3.22261e+06	1.89973e+06	6.20298e+06	2.92322e+06	2.31934e+06	3.43095e+06	3.30929e+06	4.6094e+06	1.31343e+06	2.965e+06	2.54263e+06
HP_434	N-Acetyl-L-histidine	7.914	891565	13334.7	1.15563e+06	1.12009e+06	887579	1.22944e+06	1.00388e+06	532431	769242	928016	781754	771095	933150	1.17179e+06	1.47625e+06	976804	820806	856337
HP_435	N-Acetylcystathionine	8.823	258779	9963.24	162507	164533	192327	265014	551958	175178	129033	899203	130738	268042	90432.5	100804	88654.8	202343	263532	167338
HP_436	N-Acetylglutamine	8.831	3.89959e+06	244512	3.56855e+06	5.35596e+06	5.56176e+06	6.39069e+06	2.93967e+06	9.34995e+06	2.63542e+06	1.11871e+07	4.13373e+06	2.76305e+06	8.91391e+06	2.35249e+06	740041	2.95796e+06	2.00367e+06	5.07611e+06
HP_437	N-Acetylhistamine	3.72	8.24667e+06	570176	1.74059e+06	1.00835e+06	1.12085e+06	1.27726e+08	696404	823616	1.11659e+06	839912	824229	1.28443e+06	1.04579e+06	1.13969e+06	1.03904e+06	900361	907111	1.33943e+06
HP_438	N-Acetylneuraminicacid(NeuAc)	8.654	4.57077e+06	75177.4	4.15679e+06	3.835e+06	3.42544e+06	6.90266e+06	3.39946e+06	8.19821e+06	2.93861e+06	4.87404e+06	3.40442e+06	4.70699e+06	6.97956e+06	6.15825e+06	7.45851e+06	6.21789e+06	4.07179e+06	4.06223e+06
HP_439	N-Butylacetamide	6.733	2.4613e+06	34760.3	196220	329434	225906	306175	462488	293180	331766	4.98346e+06	2.06151e+06	1.26233e+07	363547	1.29813e+07	337137	274568	350340	301975
HP_440	N-Butyryl-L-homoserinelactone	5.999	1.02763e+06	28454.6	44584	30608	1.01628e+06	2.39315e+06	370187	4.10311e+06	38679.2	32503.1	30708.9	33242.1	534229	3.14713e+06	371427	3.17076e+06	57606.6	55480.4
HP_441	N-D-Glucosylarylamine	6.404	1.29184e+06	23252.6	73296	48042.4	41665.9	265388	62453.6	163704	52950.1	4.45512e+06	4.97936e+06	1.52379e+06	125259	5.46073e+06	50135.7	85114.4	116302	81811.3
HP_442	N-Lactoylethanolamine	8.264	1.64193e+06	34205.2	849958	885668	1.41314e+06	3.66275e+06	2.54865e+06	996376	1.14978e+06	1.70444e+06	2.94967e+06	1.22108e+06	776352	3.59295e+06	1.00143e+06	1.80746e+06	1.32049e+06	820195
HP_443	N-myristoylsphingosine-1-phosphocholine	5.33	4.08932e+07	1.32302e+06	3.32847e+07	2.90255e+07	2.89797e+07	2.1903e+07	2.63741e+07	3.27407e+07	2.67565e+07	1.88219e+07	6.03762e+07	3.25397e+07	2.38069e+07	3.88064e+07	3.15308e+07	3.92809e+07	2.00751e+07	2.33215e+07
HP_444	N-oleoyl-(4E,14Z)-sphingadienine-1-phosphocholine	5.268	2.70369e+06	101646	2.81959e+06	4.02412e+06	1.63943e+06	757745	1.77255e+06	1.92995e+06	2.39393e+06	2.39531e+06	3.23775e+06	2.29982e+06	1.71125e+06	1.80721e+06	3.58591e+06	2.98486e+06	2.41663e+06	1.92846e+06
HP_445	N-Oleoyl-L-Serine	5.268	3.49456e+07	397025	3.30654e+07	9.11523e+07	3.67764e+07	4.96046e+07	6.29311e+06	3.96669e+07	3.71985e+07	3.3916e+07	1.77698e+07	2.14291e+07	2.44333e+07	3.33646e+07	3.89765e+07	3.87803e+07	2.51917e+07	6.53348e+07
HP_446	N-Oleoyl Taurine	6.486	194682	9807.52	61229.6	64328.8	529961	4.11506e+06	223969	58191.2	62622.6	65997.9	65985.8	66420	56802.9	82958.3	48559.9	54464.8	57751.3	59830.3
HP_447	N-oleoylsphingosine-1-phosphocholine	5.272	2.45075e+07	1.05057e+06	1.6687e+07	2.19566e+07	1.80219e+07	8.31537e+06	7.13085e+06	1.6618e+07	1.63005e+07	1.77754e+07	1.65982e+07	1.85101e+07	1.37314e+07	1.15403e+07	2.02241e+07	1.82588e+07	1.15161e+07	1.67588e+07
HP_448	N-Palmitoyl-L-threonine	5.262	2.5568e+06	143001	2.51106e+06	1.6743e+06	2.05842e+06	4.7555e+06	361285	4.49871e+06	922292	2.96742e+06	1.21188e+07	449331	607298	1.85746e+06	2.64141e+06	2.11174e+06	1.56709e+06	1.49812e+06
HP_449	N-Palmitoyl-O-{[2-(trimethylammonio)ethoxy]phosphinato}-L-serine	6.235	2.00432e+07	460067	1.54747e+07	6.14948e+06	2.46392e+07	2.94578e+07	4.5908e+06	9.86901e+06	4.68631e+06	701767	4.21594e+06	4.7776e+07	1.28341e+08	9.83095e+06	599629	9.57588e+06	1.56205e+06	8.8443e+06
HP_450	N-Phenylacetylglutamine	6.142	2.44834e+07	1.14649e+06	1.0123e+07	2.53096e+07	1.1299e+07	1.16875e+08	1.48379e+07	1.60418e+07	2.491e+07	1.53322e+07	4.81099e+07	5.83782e+06	5.71813e+06	3.66843e+07	8.53281e+07	1.18502e+07	4.81027e+06	3.2003e+07
HP_451	N-Phenylacetylglutamine	6.222	1.38989e+07	247212	5.45343e+06	1.23239e+07	5.82354e+06	6.17921e+07	7.97823e+06	6.88032e+06	1.02927e+07	1.0299e+07	2.33342e+07	3.09847e+06	2.61283e+06	1.35172e+07	4.52007e+07	8.1307e+06	5.91417e+06	1.36401e+07
HP_452	N-Stearoyl-O-{[2-(trimethylammonio)ethoxy]phosphinato}-L-serine	6.153	421423	29053.9	35293.4	147993	621598	502834	37540.4	362213	111049	17568.1	78709.1	1.59808e+06	2.22212e+06	44613.9	21848.6	188682	9760.62	225882
HP_453	N-Stearoyltyrosine	5.098	3.17615e+06	206789	632540	1.99707e+06	1.68614e+06	2.69044e+06	353585	6.02868e+06	2.00802e+06	1.62164e+07	2.09024e+06	1.564e+06	427944	1.25267e+06	963362	2.52503e+06	2.13392e+06	3.2407e+06
HP_454	N(alpha)-Benzyloxycarbonyl-L-leucine	7.236	1.02225e+06	41396.2	1.06895e+06	1.21911e+06	1.5491e+06	594886	1.60497e+06	1.17523e+06	1.09157e+06	1.20835e+06	1.15106e+06	1.38764e+06	1.01571e+06	946642	1.26104e+06	1.06495e+06	1.27484e+06	912904
HP_455	N~2~-Acetyl-L-ornithine	8.173	1.7756e+07	145419	1.44998e+07	3.98438e+06	6.89007e+06	6.08068e+07	2.67253e+07	1.45289e+07	1.60662e+07	1.46518e+07	1.26633e+07	1.12723e+07	3.51163e+06	1.18986e+07	1.1405e+07	6.20475e+07	7.69093e+06	1.16357e+07
HP_456	N~6~,N~6~-Dimethyllysine	9.148	6.57981e+06	396129	1.37084e+07	7.6882e+06	1.481e+07	1.6358e+07	1.10451e+07	2.43534e+07	1.04786e+07	2.51756e+07	4.8648e+06	1.61024e+07	1.60942e+06	2.78564e+07	1.93579e+07	6.78917e+06	2.53465e+06	1.37942e+07
HP_457	N1-Acetylspermidine	9.082	4.72537e+06	156094	1.32483e+07	1.32938e+07	1.1445e+07	1.25348e+07	9.17221e+06	2.35287e+07	2.07176e+07	1.32145e+07	3.52638e+06	1.16007e+07	2.47079e+06	8.05346e+06	8.23671e+06	4.91568e+06	2.49308e+06	4.6063e+07
HP_458	N2-Acetyl-L-aminoadipate	8.412	1.195e+06	26213.6	189147	135305	1.15741e+06	1.06939e+06	878779	1.43432e+06	477675	372226	171134	205383	216041	4.91601e+06	985180	2.10449e+07	934492	666105
HP_459	N2-Succinyl-L-arginine	9.008	582752	24945	281388	221141	277940	153350	344870	365431	237304	155195	475209	555499	555978	978226	411918	962686	286218	396326
HP_460	N3,N4-Dimethyl-L-arginine	8.995	1.41414e+08	1.32243e+06	1.85319e+08	1.23746e+08	1.82483e+08	1.84994e+08	1.33191e+08	1.78429e+08	1.34874e+08	1.61198e+08	1.30046e+08	1.55708e+08	7.59549e+07	1.54396e+08	1.71119e+08	1.76084e+08	6.09249e+07	1.75434e+08
HP_461	N4-Acetylcytidine	4.4	5.39693e+06	373255	2.54821e+06	2.43225e+06	8.60956e+06	7.46995e+06	3.01005e+06	5.62225e+06	7.55463e+06	1.26746e+06	3.12657e+06	5.40205e+06	4.20977e+06	3.53791e+06	5.73872e+06	9.69796e+06	7.41779e+06	6.0469e+06
HP_462	N6-Acetyllysine	8.478	1.53185e+06	16478.1	2.00925e+06	993880	757301	695126	507584	919712	861639	670582	1.83855e+06	1.24903e+06	2.09445e+06	5.17356e+06	2.99541e+06	1.65307e+06	2.03517e+06	1.00563e+06
HP_463	N6-Me-Adenosine	7.047	2.62345e+07	391426	2.83497e+07	2.13656e+07	2.6476e+07	3.56943e+07	2.09164e+07	2.89418e+07	2.40624e+07	2.07048e+07	2.37196e+07	2.84663e+07	1.98113e+07	2.77105e+07	3.0614e+07	3.14952e+07	2.90369e+07	2.40658e+07
HP_464	N6,N6,N6-Trimethyl-L-lysine	9.188	1.09368e+07	595242	1.7811e+07	5.89453e+06	2.01805e+07	2.30481e+07	2.59732e+07	2.40103e+07	2.39e+07	2.40973e+07	7.7302e+06	1.48541e+07	8.82159e+06	2.04232e+07	1.4621e+07	1.12646e+07	8.3882e+06	1.80178e+07
HP_465	Nicotinamide	1.607	4.13317e+07	1.64061e+06	2.50548e+07	8.21045e+07	6.62004e+07	6.5875e+07	3.9798e+07	5.96855e+07	8.669e+07	5.57208e+07	6.12301e+07	2.83687e+07	7.08441e+07	2.23614e+07	1.64372e+07	2.64204e+07	5.52532e+07	1.20343e+08
HP_466	Norepinephrine sulfate	0.903	1.04806e+07	373011	2.93192e+06	527648	62725.6	830055	2.61444e+06	607560	622756	5.91741e+06	662389	1.63877e+06	343445	7.42146e+06	3.38578e+06	299034	872521	1.05386e+06
HP_467	Norepinephrine(Noradrenaline)	1.912	8.26205e+06	242613	1.35252e+06	1.5738e+06	1.36742e+07	1.89968e+07	7.30138e+06	1.60777e+07	1.57116e+06	1.6024e+06	1.54531e+06	2.1924e+06	7.88199e+06	2.13603e+07	3.31426e+06	3.90387e+07	1.20519e+06	1.65349e+06
HP_468	O-(17-carboxyheptadecanoyl)carnitine	5.869	2.12014e+06	71656.6	2.35924e+06	752491	9.3155e+06	1.6845e+07	3.40841e+06	983516	195798	941195	673255	394809	903922	823751	616603	325248	462685	493768
HP_469	O-[(9Z)-17-carboxyheptadec-9-enoyl]carnitine	5.943	1.13694e+06	11769.7	1.58864e+06	430133	2.67491e+06	6.87729e+06	2.06836e+06	592886	347111	530787	441357	158951	858333	422100	552201	295545	668407	450572
HP_470	O-{Hydroxy[(2R)-2-hydroxy-3-(icosyloxy)propoxy]phosphoryl}-L-serine	5.482	7.36877e+08	7.96763e+07	7.71067e+08	9.45764e+08	6.29758e+08	5.57916e+08	4.93027e+08	4.19556e+08	8.62119e+08	6.99218e+08	8.59788e+08	8.47647e+08	8.90083e+08	1.24481e+09	8.63377e+08	6.50937e+08	4.6282e+08	1.09441e+09
HP_471	O-{Hydroxy[(2R)-2-hydroxy-3-(icosyloxy)propoxy]phosphoryl}-L-serine	5.629	3.21198e+06	97258.7	1.65627e+06	3.48823e+06	4.00792e+06	2.34851e+06	2.38022e+06	2.03217e+06	3.58939e+06	3.21345e+06	2.33342e+06	1.74937e+06	2.43453e+06	7.77926e+06	3.77632e+06	3.15299e+06	3.96987e+06	3.99723e+06
HP_472	O-heptadecanoylcarnitine	5.165	1.70901e+06	52721	545778	1.1249e+06	1.6449e+06	1.40651e+06	317782	2.46559e+06	886404	3.86853e+06	2.52319e+06	1.48664e+06	493678	1.40412e+06	1.55051e+06	1.82166e+06	1.65317e+06	1.58924e+06
HP_473	octadec-9-ynoic acid	1.05	5.20426e+07	1.66937e+06	5.39429e+07	5.25809e+07	4.48173e+07	4.24918e+07	3.12903e+07	5.07035e+07	5.61275e+07	7.77725e+07	5.27048e+07	2.65467e+07	4.29305e+07	3.14446e+07	6.41502e+07	2.99232e+07	1.83856e+07	4.19435e+07
HP_474	Oleoylcarnitine	5.127	8.79036e+07	716061	4.47065e+07	8.85019e+07	8.37728e+07	9.00992e+07	2.9041e+07	1.69524e+08	7.17026e+07	2.45817e+08	8.63684e+07	6.2162e+07	3.61561e+07	5.6602e+07	5.39967e+07	7.27063e+07	7.74048e+07	1.32077e+08
HP_475	Oleoylcarnitine	1.173	1.8908e+07	937570	6.59499e+06	2.32446e+07	1.83806e+07	2.34829e+07	6.46633e+06	4.74131e+07	2.69043e+07	4.27141e+07	1.87971e+07	1.31723e+07	8.17633e+06	6.45063e+06	1.43244e+07	2.21973e+07	2.60254e+07	1.52169e+07
HP_476	Orotidine 5'-monophosphate	9.846	8.53324e+06	482029	5.29076e+06	6.4016e+06	6.29668e+06	9.87125e+06	6.91652e+06	1.34823e+07	6.66838e+06	8.97566e+06	5.02804e+06	1.0639e+07	395525	7.65028e+06	8.73082e+06	2.36664e+06	796821	6.06602e+06
HP_477	PAF C-18	5.454	2.38862e+06	34341.2	1.09921e+06	1.06774e+06	6.31163e+06	1.38057e+06	2.89734e+06	1.64059e+06	1.60292e+06	3.66367e+06	1.76986e+06	2.30063e+06	1.32574e+06	1.85927e+06	1.59032e+06	1.52234e+06	1.38962e+06	1.59643e+06
HP_478	Palmitoleic Acid	1.388	1.98238e+07	382607	2.47378e+07	1.93841e+07	1.34054e+07	2.25225e+07	1.29939e+07	2.77775e+07	2.11407e+07	1.52523e+07	2.30565e+07	2.10626e+07	2.25463e+07	1.13481e+07	1.73117e+07	1.601e+07	1.22613e+07	2.05073e+07
HP_479	Palmitoleicacid	1.024	4.06374e+06	191596	4.04525e+06	3.59363e+06	3.69696e+06	4.31876e+06	2.40282e+06	5.53666e+06	3.3248e+06	2.18352e+06	3.17491e+06	3.80296e+06	3.7747e+06	2.89962e+06	5.87054e+06	2.41858e+06	1.79907e+06	3.49743e+06
HP_480	Palmitoyl glutamic acid	5.391	2.16839e+07	218327	2.15412e+07	4.0194e+07	2.16488e+07	4.35071e+07	6.52815e+06	2.33863e+07	2.1464e+07	2.31885e+07	1.97555e+07	1.43709e+07	1.24348e+07	1.82961e+07	3.14192e+07	2.82886e+07	1.64813e+07	3.9488e+07
HP_481	Palmitoyl glutamic acid	5.61	1.91839e+06	127629	1.96533e+06	2.75017e+06	1.51269e+06	3.56747e+06	269476	2.38816e+06	1.55836e+06	1.91144e+06	1.21886e+06	1.37292e+06	1.22631e+06	1.85041e+06	3.03679e+06	1.47255e+06	1.46141e+06	2.47767e+06
HP_482	Palmitoylcarnitine	5.189	6.20923e+07	811961	3.69846e+07	7.14441e+07	7.56059e+07	9.44973e+07	2.71234e+07	1.04327e+08	5.80037e+07	9.2664e+07	5.58638e+07	5.45014e+07	4.1646e+07	5.99841e+07	3.97973e+07	5.83891e+07	5.52864e+07	9.49262e+07
HP_483	Palmitoylcarnitine	1.193	9.11837e+06	429221	3.89584e+06	2.00721e+07	1.4746e+07	1.71633e+07	3.04674e+06	1.86559e+07	4.48869e+06	1.23937e+07	8.27742e+06	1.09697e+07	7.1086e+06	3.67924e+06	7.0371e+06	1.31421e+07	8.97015e+06	2.1227e+07
HP_484	Palmitoylcarnitine	5.2	3.93093e+06	108778	1.69738e+06	3.86211e+06	2.13747e+06	4.50485e+06	1.69054e+06	5.24438e+06	3.43496e+06	8.13163e+06	6.3202e+06	3.36489e+06	641503	2.45049e+06	2.98993e+06	4.25763e+06	3.55383e+06	6.14847e+06
HP_485	pantothenic acid	7.236	393044	11193.8	229296	386511	156067	535407	364326	546184	348696	400692	177483	492945	567597	675268	274961	690207	401034	361203
HP_486	Pantothenicacid(VitaminB5)	6.508	1.38591e+06	53765.5	1.13445e+06	865836	310241	1.13345e+06	471880	2.48807e+06	2.37482e+06	1.09374e+06	4.5497e+06	395790	1.64581e+06	2.89082e+06	2.71733e+06	1.19276e+06	1.43965e+06	3.96906e+06
HP_487	pC-HSL	6.147	2.37806e+07	1.01936e+06	9.69645e+06	2.48661e+07	1.05243e+07	1.11049e+08	1.38445e+07	1.54703e+07	2.39563e+07	1.48271e+07	4.43826e+07	5.52828e+06	5.39975e+06	3.43817e+07	8.08564e+07	1.11238e+07	4.81002e+06	3.08537e+07
HP_488	PC(14:0/20:2(11Z,14Z))	1.102	6.44737e+08	2.70582e+07	2.58052e+08	2.66527e+08	2.29951e+08	1.24616e+09	3.26907e+08	6.93522e+08	4.18245e+08	1.81059e+08	7.10484e+08	2.62184e+08	4.43494e+08	1.8251e+08	3.51758e+08	2.03267e+08	3.91119e+08	5.64991e+08
HP_489	PC(14:0/20:3(5Z,8Z,11Z))	3.259	9.85296e+07	2.19481e+06	2.35171e+08	1.10851e+08	4.81156e+07	9.05398e+07	9.81836e+07	6.90188e+07	9.62248e+07	4.77401e+07	1.08951e+08	1.01055e+08	7.64996e+07	1.21915e+08	7.2597e+07	9.89997e+07	2.59845e+06	9.39911e+07
HP_490	PC(14:0/22:4(7Z,10Z,13Z,16Z))	3.008	6.68366e+08	2.3634e+07	6.35642e+08	8.94815e+08	2.523e+08	4.42381e+08	6.20062e+08	2.92508e+08	5.35441e+08	7.96907e+08	7.25816e+08	7.0689e+08	7.91897e+08	8.11053e+08	5.84734e+08	4.87312e+08	2.00019e+07	6.58991e+08
HP_491	PC(14:1(9Z)/22:2(13Z,16Z))	3.114	4.77049e+08	1.55669e+07	5.78815e+08	4.75623e+08	2.02619e+08	3.23885e+08	6.03763e+08	3.27345e+08	4.66881e+08	3.6052e+08	4.00414e+08	3.70196e+08	4.93216e+08	4.93735e+08	4.06154e+08	5.15678e+08	1.21391e+07	4.58367e+08
HP_492	PC(16:0/P-18:1(11Z))	1.084	7.02291e+06	517389	3.42079e+06	8.1517e+06	6.67913e+06	6.25619e+06	4.32413e+06	2.82118e+06	7.05258e+06	5.70701e+06	6.74648e+06	8.22595e+06	7.2752e+06	3.79927e+06	5.35265e+06	3.58842e+06	1.4159e+07	6.96308e+06
HP_493	PC(18:1(11Z)/14:0)	3.382	1.01546e+08	7.08064e+06	8.24921e+07	1.35416e+08	7.31112e+07	1.31641e+08	5.27259e+07	6.68544e+07	1.66274e+08	4.25025e+07	6.54248e+07	1.27729e+08	8.49929e+07	1.16293e+08	5.63665e+07	6.64849e+07	757971	1.69343e+08
HP_494	PC(18:1(11Z)/14:0)	1.091	1.98379e+07	1.6292e+06	1.40956e+07	2.39402e+07	1.07641e+07	2.97478e+07	7.71675e+06	1.42073e+07	2.82051e+07	1.3251e+07	7.01559e+06	1.22978e+07	2.03252e+07	1.12431e+07	1.26795e+07	1.39437e+07	1.89182e+07	3.57646e+07
HP_495	PC(18:1/0:0)	5.481	7.3743e+08	7.9634e+07	7.71776e+08	9.46766e+08	6.30388e+08	5.58445e+08	4.9344e+08	4.19953e+08	8.63e+08	7.00601e+08	8.60439e+08	8.48595e+08	8.91217e+08	1.24601e+09	8.64113e+08	6.51993e+08	4.63734e+08	1.09508e+09
HP_496	PC(18:2(9Z,12Z)/P-18:1(11Z))	2.931	4.66483e+07	1.93962e+06	2.3458e+07	4.19877e+07	3.30217e+07	3.72126e+07	3.47511e+07	2.82053e+07	5.10915e+07	7.62434e+07	3.79868e+07	3.71861e+07	3.221e+07	1.83405e+07	3.12647e+07	5.04273e+07	1.95604e+06	5.07675e+07
HP_497	PC(18:3(9Z,12Z,15Z)/18:2(9Z,12Z))	3.052	6.96168e+07	3.13979e+06	9.28743e+07	8.60406e+07	2.18544e+08	3.61585e+07	4.16561e+07	3.09253e+07	3.71004e+07	4.09762e+07	1.64895e+08	6.90949e+07	1.06228e+08	7.94993e+07	5.22994e+07	5.11022e+07	3.85908e+06	4.14385e+07
HP_498	PC(20:2(11Z,14Z)/14:0)	3.274	1.7302e+09	3.98819e+07	3.17531e+09	1.08769e+09	1.28408e+09	2.6113e+09	1.56912e+09	1.90897e+09	1.4318e+09	1.495e+09	1.77672e+09	1.74112e+09	1.87006e+09	1.41199e+09	1.28473e+09	1.16254e+09	2.649e+07	2.05208e+09
HP_499	PC(20:2(11Z,14Z)/P-18:1(11Z))	2.821	9.46167e+06	442117	5.18401e+06	8.80051e+06	5.43722e+06	7.41084e+06	8.3703e+06	1.04937e+07	1.34435e+07	1.26347e+07	8.54503e+06	1.18262e+07	7.39022e+06	5.02023e+06	1.15887e+07	1.21882e+07	557388	9.74713e+06
HP_500	PC(20:3(5Z,8Z,11Z)/P-18:1(11Z))	2.808	4.58105e+07	1.81324e+06	2.42055e+07	4.46466e+07	4.60027e+07	2.57776e+07	4.52817e+07	4.13367e+07	5.27752e+07	6.34815e+07	3.63669e+07	3.75513e+07	3.59001e+07	3.78705e+07	3.61378e+07	4.89758e+07	2.03229e+06	4.09001e+07
HP_501	PC(20:4(5Z,8Z,11Z,14Z)/P-16:0)	2.782	3.48145e+07	812575	2.13385e+07	3.67903e+07	3.43772e+07	1.91597e+07	2.76964e+07	1.52534e+07	2.959e+07	5.43971e+07	5.15276e+07	3.70585e+07	3.88417e+07	2.25376e+07	3.21255e+07	2.32511e+07	1.6064e+06	2.72603e+07
HP_502	PC(20:4(5Z,8Z,11Z,14Z)/P-18:1(11Z))	2.721	1.7827e+07	399938	1.45965e+07	1.53938e+07	2.43084e+07	1.00336e+07	1.05904e+07	1.0708e+07	1.11625e+07	2.29642e+07	4.13143e+07	1.29382e+07	1.7117e+07	8.13754e+06	1.58219e+07	1.12667e+07	641026	9.6176e+06
HP_503	PC(20:5(5Z,8Z,11Z,14Z,17Z)/P-18:1(11Z))	2.706	3.43258e+06	77514.1	4.98512e+06	1.78208e+06	5.14694e+06	2.08812e+06	1.9626e+06	827786	1.01921e+06	6.11747e+06	5.92229e+06	2.60442e+06	4.14655e+06	608624	2.59766e+06	639984	422898	1.695e+06
HP_504	PC(30:1)	3.584	3.72955e+06	212574	6.56559e+06	4.46751e+06	2.00079e+06	3.57104e+06	5.03304e+06	1.9572e+06	8.41295e+06	633111	2.35793e+06	7.36346e+06	1.18135e+06	7.98442e+06	1.69957e+06	2.93424e+06	808234	7.67847e+06
HP_505	PC(35:3)	3.18	4.14764e+06	193338	6.4564e+06	1.82413e+06	1.04197e+06	1.77117e+06	3.69396e+06	1.66952e+06	1.9956e+06	2.16847e+06	5.61343e+06	3.33857e+06	2.37223e+06	7.93671e+06	6.28677e+06	5.43392e+06	360369	1.49606e+06
HP_506	PC(o-18:1(9Z)/18:2(9Z,12Z))	3.012	1.22458e+07	626824	1.02363e+07	5.51148e+06	6.84228e+06	1.01156e+07	7.15235e+06	1.41871e+06	1.4829e+07	6.57281e+06	1.85041e+07	1.37226e+07	4.85128e+06	1.18399e+07	1.10346e+07	1.19473e+07	494402	2.43472e+06
HP_507	PE(35:2)	3.42	2.87995e+07	938765	7.41613e+07	2.32877e+07	1.7976e+07	3.41485e+07	3.60723e+07	2.4322e+07	4.25578e+07	1.04639e+07	5.05572e+07	2.54897e+07	1.92238e+07	3.23497e+07	2.19697e+07	3.20079e+07	491434	4.22755e+07
HP_508	PE(38:6)	3.505	4.6962e+06	297124	8.62909e+06	4.90858e+06	7.70383e+06	6.18984e+06	3.61248e+06	2.06193e+06	3.13128e+06	4.38063e+06	3.89861e+06	2.80358e+06	9.65228e+06	2.77834e+06	5.78805e+06	4.88929e+06	478046	3.06037e+06
HP_509	PE(8:0/8:0)	6.272	115690	7878.55	109294	67941.9	630263	1.60492e+06	268645	102784	93169	78318.2	74051.1	64315.5	103027	102561	69367.2	90859.3	98073.9	106652
HP_510	Phenylalanylphenylalanine	5.274	3.48544e+07	2.16567e+06	1.00988e+08	2.38603e+07	1.12794e+07	3.52888e+07	5.42959e+07	3.45173e+07	2.76775e+07	8.97716e+06	1.57765e+07	7.31979e+07	1.13196e+06	4.90536e+07	3.17476e+07	3.64493e+07	2.21448e+06	7.16477e+06
HP_511	phosphatidylserine O-18:0/0:0	5.691	2.76165e+07	955675	2.1732e+07	2.10452e+07	4.71489e+07	2.59692e+07	2.18134e+07	1.60896e+07	3.22912e+07	2.11826e+07	1.95844e+07	1.30904e+07	3.24672e+07	5.49597e+07	2.28871e+07	2.99337e+07	2.2674e+07	3.39534e+07
HP_512	Platelet-activating factor	5.467	1.16022e+09	3.73514e+07	5.82753e+08	1.42502e+09	1.11277e+09	9.8761e+08	7.94785e+08	1.02197e+09	9.39882e+08	1.50547e+09	9.7904e+08	1.13128e+09	1.32549e+09	1.66505e+09	1.00747e+09	1.37597e+09	9.23172e+08	1.03858e+09
HP_513	Platelet-activating factor	1.213	1.96132e+08	1.19743e+07	6.75477e+07	4.85058e+08	1.99237e+08	8.58177e+07	1.74255e+08	1.38746e+08	2.27382e+08	3.59769e+08	1.55852e+08	2.32105e+08	2.30378e+08	1.74599e+08	4.93757e+07	3.8037e+08	2.24008e+07	2.30127e+08
HP_514	POPC	1.106	3.76329e+08	3.27304e+07	1.6982e+08	3.36014e+08	2.74465e+08	3.81051e+08	1.35233e+08	2.26926e+08	2.04864e+08	2.74622e+08	2.70378e+08	1.79097e+08	1.79933e+08	2.83685e+08	3.30103e+08	2.14117e+08	3.34208e+08	2.7144e+08
HP_515	Pregabalin	6.078	1.20195e+07	92758.4	478723	449671	209718	2.07116e+06	1.96631e+06	1.20625e+06	702621	179508	171766	211130	337341	293054	284768	2.24559e+06	1.95543e+08	558326
HP_516	Pro-Glu	9.088	563112	34410.9	435184	560427	769199	698566	461451	1.30823e+06	639072	1.51784e+06	512105	937710	205650	426011	871978	462826	181918	1.07877e+06
HP_517	Procollagen5-(D-galactosyloxy)-L-lysine	9.639	3.04104e+06	84657.8	3.26215e+06	3.16657e+06	3.03928e+06	3.52756e+06	1.90484e+06	2.16788e+06	2.42556e+06	1.70785e+06	1.12948e+06	3.35268e+06	1.53866e+06	4.07937e+06	4.29012e+06	2.54744e+06	1.10395e+06	4.28038e+06
HP_518	Prolinamide	6.368	2.89885e+06	146865	1.08093e+06	4.30339e+06	6.08977e+06	2.47747e+06	4.40272e+06	3.5546e+06	3.25473e+06	3.05286e+06	1.83838e+06	2.8579e+06	1.65159e+06	2.93599e+06	1.81926e+06	4.00821e+06	1.10674e+06	2.94886e+06
HP_519	Proline	2.358	1.05763e+07	615898	3.0444e+06	762321	1.16949e+07	3.04756e+07	6.17397e+06	1.55906e+06	6.76498e+06	1.94744e+07	1.91263e+06	1.80771e+07	2.40166e+06	3.53788e+07	5.8329e+06	781347	1.79066e+07	4.77579e+06
HP_520	Prolylleucine	6.982	3.95702e+07	4.2007e+06	8.09678e+06	1.35667e+07	2.31543e+07	4.74981e+07	9.55886e+06	4.55829e+07	1.34834e+07	1.93899e+07	3.50765e+07	3.1018e+07	3.99917e+07	4.1758e+07	4.88786e+07	3.39878e+07	1.42114e+07	1.78426e+07
HP_521	Prolylleucine	8.176	2.3519e+07	215472	9.44243e+06	1.31247e+07	1.48098e+07	3.41007e+07	1.09615e+07	2.54014e+07	1.52194e+07	2.2949e+07	2.5967e+07	1.37011e+07	5.30925e+07	3.68921e+07	3.39984e+07	2.18017e+07	1.57597e+07	1.96434e+07
HP_522	Propionylcarnitine	6.669	1.05345e+08	1.28314e+06	7.2747e+07	1.59935e+08	8.2011e+07	1.16637e+08	3.689e+07	1.64625e+08	8.00834e+07	1.00437e+08	3.05287e+08	9.09356e+07	9.25802e+07	9.33741e+07	8.22964e+07	1.18936e+08	1.49515e+08	1.38108e+08
HP_523	PYRIDOXAMINE	1.67	4.84062e+06	348108	312198	293726	4.70395e+06	3.25243e+06	2.79041e+06	5.53193e+06	400143	519947	244357	365402	883338	1.81679e+07	673336	3.92651e+07	419848	325474
HP_524	S-3-oxodecanoyl cysteamine	2.436	3.51944e+06	190465	1.81955e+06	3.46459e+06	4.49024e+06	3.88302e+06	3.61216e+06	1.24998e+06	3.28152e+06	3.00988e+06	3.2241e+06	2.33844e+06	2.09478e+06	3.6008e+06	1.00053e+06	2.17624e+06	537041	4.82654e+06
HP_525	S-Adenosylmethionine	9.503	1.34974e+06	71308	2.38072e+06	2.03283e+06	1.76938e+06	1.32819e+06	525918	567811	935720	185033	1.4782e+06	985543	262549	2.6453e+06	1.46687e+06	1.54853e+06	298842	447529
HP_526	S-glutathionyl-L-cysteine	9.537	9.68784e+06	570530	1.84581e+06	3.798e+07	2.24843e+06	6.2134e+06	4.62557e+06	1.06282e+07	7.26581e+06	8.14673e+06	3.94359e+07	1.23739e+07	974855	1.80861e+06	1.79961e+06	2.19944e+06	848406	1.41223e+07
HP_527	S-Methyl-L-cysteine-S-oxide	8.463	991296	30442.5	1.91472e+06	535317	543599	526799	1.8117e+06	460143	330749	4.60552e+06	989507	583561	129798	405553	604734	1.50174e+06	2.45769e+06	328107
HP_528	Sinapoylcholine	6.253	212896	12954.1	64670.9	83015.1	47282.9	110017	36480.8	157843	255895	803666	176193	62290.7	56638.6	1.53231e+06	55645.6	147625	100013	205872
HP_529	sn-glycero-3-Phosphocholine	8.49	5.07824e+08	1.4662e+07	3.02637e+08	8.0469e+08	1.60205e+08	6.4247e+08	4.14971e+08	5.75637e+08	8.99514e+08	1.17878e+09	7.26718e+08	4.96873e+08	6.39573e+08	3.71467e+08	1.57701e+08	5.25818e+08	7.52466e+08	1.56887e+09
HP_530	sn-glycero-3-Phosphoethanolamine	8.68	6.4158e+06	99205.3	3.30656e+06	1.09766e+07	8.08886e+06	7.31619e+06	3.76984e+06	6.57578e+06	2.12549e+07	7.92067e+06	1.44961e+07	8.66196e+06	9.84491e+06	3.1259e+06	1.8298e+06	6.1874e+06	1.01287e+07	3.55437e+07
HP_531	Stachydrine	8.12	4.33802e+06	39664.3	3.64001e+06	2.52157e+06	2.33061e+06	3.49186e+06	3.89486e+06	2.46213e+06	5.33574e+06	3.81974e+06	3.11291e+06	2.81061e+06	2.07448e+06	6.07288e+06	7.62947e+06	4.55041e+06	4.05846e+06	3.26492e+06
HP_532	Stachydrine	7.141	7.62774e+06	201993	4.37564e+06	6.91127e+06	3.19162e+06	1.00966e+07	2.42028e+07	5.30381e+06	4.94661e+06	1.10546e+07	6.5826e+06	4.7834e+06	4.53487e+06	1.0879e+07	5.09623e+06	9.39856e+06	6.13234e+06	7.28137e+06
HP_533	Stachydrine	7.644	1.78644e+06	72408	737403	1.36009e+06	919732	2.69114e+06	3.26332e+06	830985	1.37104e+06	1.85142e+06	721836	760200	360079	1.87387e+06	1.66994e+06	1.66902e+06	1.8999e+06	1.15281e+06
HP_534	Stearoylglyceronephosphate	5.697	344559	15508.1	162211	171462	237922	566185	404312	1.23016e+06	254000	1.13306e+06	165839	298838	199375	169301	108391	435395	152108	210814
HP_535	Taurine	7.403	8.22217e+06	690837	3.49573e+06	1.27456e+07	1.02539e+07	1.08912e+07	3.40565e+06	9.65693e+06	1.02395e+07	9.42739e+06	6.60845e+06	5.72932e+06	3.58678e+06	6.97801e+06	2.99051e+06	3.39061e+06	3.541e+06	1.55118e+07
HP_536	Taurine	9.839	2.46736e+07	243879	1.99315e+07	1.3009e+07	1.69064e+07	2.21656e+07	2.11103e+07	3.01258e+07	2.00029e+07	2.71846e+07	1.39608e+07	3.16771e+07	2.06688e+06	1.88181e+07	8.41289e+06	2.01736e+06	4.51056e+06	7.76206e+06
HP_537	Taurochenodeoxycholic Acid (sodium salt)	5.902	358781	18876.7	7.54393e+06	111462	180151	133655	125280	121481	113795	130830	132814	111198	131408	102816	113478	132734	150406	135608
HP_538	Taurochenodeoxycholic Acid (sodium salt)	5.906	4.26426e+06	180224	7.27559e+07	155444	369219	847363	263807	384388	171754	351529	305958	195362	808202	230217	429291	246226	237453	173131
HP_539	Taurocholate	5.806	749495	14918.3	4.32537e+06	389995	316877	522810	340171	440340	853169	455068	388880	461706	402673	1.36546e+06	3.17235e+06	414032	185439	505726
HP_540	Teasterone	1.371	1.48432e+07	863639	1.40109e+07	1.36363e+07	1.94819e+07	1.56373e+07	1.12172e+07	1.17856e+07	1.11469e+07	1.1556e+07	2.10619e+07	2.07419e+07	2.67017e+07	1.26165e+07	1.4782e+07	1.86445e+07	1.33815e+07	1.57095e+07
HP_541	Testosteroneenanthate	1.4	4.11657e+06	229715	5.4332e+06	4.87835e+06	3.14064e+06	5.90978e+06	2.32035e+06	4.18642e+06	4.11333e+06	2.7618e+06	5.48236e+06	4.45503e+06	4.39245e+06	1.41551e+06	4.27843e+06	3.2837e+06	1.14114e+06	5.79975e+06
HP_542	Tetranor-12R-HETE	1.587	9.93395e+06	433753	1.30193e+07	1.06598e+07	1.38813e+07	7.41414e+06	3.76187e+06	7.12005e+06	1.76028e+07	1.47238e+07	1.66824e+07	9.39264e+06	1.88837e+07	6.77167e+06	9.50297e+06	1.51229e+07	1.06971e+06	2.15675e+07
HP_543	TG(10:0/13:0/8:0)	1.387	1.18566e+07	272859	1.46398e+07	1.47655e+07	1.22849e+07	1.08497e+07	6.53269e+06	2.44277e+07	1.42286e+07	9.02524e+06	1.51903e+07	1.47669e+07	1.17523e+07	4.93747e+06	1.6361e+07	7.44852e+06	8.62342e+06	1.69309e+07
HP_544	TG(8:0/i-12:0/a-13:0)[	1.377	3.43564e+07	991204	4.18172e+07	3.64743e+07	2.9545e+07	3.59634e+07	2.15923e+07	4.26113e+07	3.89894e+07	4.7788e+07	4.15198e+07	3.10777e+07	3.08922e+07	1.60705e+07	5.3133e+07	2.17047e+07	2.26626e+07	4.26259e+07
HP_545	Theophylline	1.608	2.37313e+07	699464	2.07917e+06	722255	3.75155e+06	2.63118e+07	1.11297e+06	2.84123e+07	3.43133e+07	6.11325e+07	1.3902e+08	3.99112e+07	5.52101e+06	9.01061e+07	2.25253e+06	996434	6.51741e+06	1.99538e+07
HP_546	Theophylline	1.544	1.00833e+07	373807	1.03125e+06	325977	1.59797e+06	1.05205e+07	428559	3.72419e+06	1.28288e+07	2.2567e+07	6.15941e+07	1.62388e+07	2.72531e+06	2.98036e+07	237308	429812	7.27815e+06	9.11625e+06
HP_547	Thiamine	6.748	1.06921e+06	18933.8	268223	2.0731e+06	1.11883e+06	424685	972269	1.1114e+06	1.13415e+06	376110	1.10898e+06	473609	562994	2.58411e+06	1.57066e+06	895292	663799	1.35197e+06
HP_548	threonylphenylalanine	6.276	761134	45437.8	263661	763906	596607	227646	972965	690561	957497	423321	2.20942e+06	1.79267e+06	767291	626031	211328	669156	525085	242052
HP_549	Threonylserine	8.766	898876	10748.5	714322	338264	545894	232055	926947	387680	441589	111431	2.1684e+06	1.91958e+06	1.67394e+06	775006	199904	1.05402e+06	1.75728e+06	149812
HP_550	Tiglylcarnitine	6.224	1.89547e+06	27909.6	1.24651e+06	1.55957e+06	385040	3.77815e+06	1.06454e+06	1.84063e+06	1.09336e+06	2.20312e+06	3.65014e+06	1.33713e+06	2.10221e+06	2.37177e+06	3.3292e+06	2.73654e+06	1.5865e+06	1.68179e+06
HP_551	tranexamic acid	6.479	3.92014e+07	561959	2.44946e+07	2.13424e+07	1.17402e+07	2.94239e+07	6.01819e+07	1.41669e+07	3.82149e+07	1.29798e+07	8.85489e+07	4.18004e+07	3.54286e+07	4.62707e+07	2.87714e+07	6.7892e+07	2.25024e+07	1.697e+07
HP_552	tranexamic acid	1.585	3.15017e+06	191941	1.10785e+06	670554	983534	651435	740037	618878	1.00329e+06	833717	640299	752220	859729	990619	712726	636768	3.71217e+07	916002
HP_553	trans-2-Dodecenoylcarnitine	5.365	3.2939e+07	739722	3.31123e+07	7.04352e+07	3.07141e+07	5.8242e+07	8.44187e+06	3.03425e+07	3.6426e+07	3.42041e+07	2.06514e+07	2.142e+07	2.57645e+07	3.57324e+07	3.44262e+07	2.75646e+07	2.23857e+07	5.74591e+07
HP_554	trans-2-Dodecenoylcarnitine	5.153	2.90173e+07	274724	2.83458e+07	5.66038e+07	1.61113e+07	5.61414e+07	5.14639e+06	2.21354e+07	2.44102e+07	3.39357e+07	1.09105e+07	1.35086e+07	1.89404e+07	3.53192e+07	3.34668e+07	1.74312e+07	1.35125e+07	4.91133e+07
HP_555	tyramine sulfate	5.665	2.4772e+06	88041.2	2.92833e+06	247744	299845	4.70263e+06	263269	324204	3.28434e+06	460087	426619	858796	7.90686e+06	7.28259e+06	1.19909e+06	6.20826e+06	1.09087e+06	240855
HP_556	Uridine	6.353	1.6441e+07	912968	3.07694e+06	1.45476e+07	1.5638e+07	1.87705e+07	1.39932e+07	1.72637e+07	1.92667e+07	1.57245e+07	1.82875e+07	2.17111e+07	2.0818e+07	1.74309e+07	2.84663e+07	3.06975e+07	2.3014e+07	2.13942e+07
HP_557	Urocanic acid	2.682	5.87201e+06	123766	6.29059e+06	2.7197e+06	3.24163e+06	4.47154e+06	1.57739e+07	9.65774e+06	5.60871e+06	7.05541e+06	8.35895e+06	4.18619e+07	1.63093e+07	4.42852e+06	1.80135e+07	5.9095e+06	1.23253e+06	3.5399e+06
HP_558	Urocanic acid	6.594	1.46812e+06	28595.7	1.43624e+06	2.3993e+06	1.12225e+06	782815	1.37379e+06	2.5781e+06	1.49846e+06	1.61399e+06	1.44059e+06	7.20549e+06	3.80405e+06	1.71323e+06	2.04902e+06	1.62835e+06	1.29879e+06	1.41504e+06
HP_559	val-arg	8.954	7.13841e+06	106042	4.26773e+07	4.6839e+06	3.89473e+06	1.21906e+06	7.88875e+06	2.05542e+06	5.97217e+06	450886	1.5121e+06	6.54638e+06	826429	8.76095e+06	7.62991e+06	8.94931e+06	858603	1.75398e+06
HP_560	Val-lys	9.158	910156	23532.5	1.52685e+06	1.49328e+06	1.62416e+06	1.89219e+06	2.39805e+06	2.85309e+06	1.31089e+06	1.88556e+06	1.89052e+06	2.76932e+06	532992	1.33038e+06	1.59852e+06	747591	573200	2.35677e+06
HP_561	Valylproline	7.203	2.21726e+06	102160	586731	3.24498e+06	7.48985e+06	678991	1.31308e+06	1.01688e+06	2.64908e+06	1.3296e+06	1.94939e+06	2.53653e+06	4.99876e+06	1.24339e+06	1.42159e+06	1.00064e+06	2.03422e+06	3.10264e+06
HP_562	Valylvaline	8.128	1.61644e+06	18739.1	1.88869e+06	277389	436539	302576	212106	577513	502690	1.78554e+06	254119	789751	1.15491e+06	9.43555e+06	3.22749e+06	687580	2.70581e+06	425999
HP_563	Valylvaline	8.839	754270	31070.5	647703	66061.7	217424	615318	424276	1.58607e+06	604497	591239	2.60292e+06	1.40496e+06	71612.8	320220	2.12854e+06	1.09341e+06	277836	185967
HP_564	Xanthine	5.561	1.38778e+06	34332.6	443245	984272	897207	540908	552039	713417	468844	687988	2.10277e+06	4.36829e+06	921013	4.08956e+06	754280	1.47911e+06	514163	929870
HP_565	α-Aspartylphenylalanine	8.442	3.01007e+06	29015.1	9.27209e+06	1.78903e+06	5.57638e+06	5.19864e+06	7.74026e+06	5.14578e+06	2.09305e+06	1.67403e+06	364655	1.83936e+06	698412	3.52766e+06	763740	3.27816e+06	357428	2.39979e+06
HP_566	α-Glutamyl-4-hydroxyproline	9.156	1.10425e+06	49739.9	1.25599e+06	3.00737e+06	2.90199e+06	1.70152e+06	1.47553e+06	1.46325e+06	1.67154e+06	453503	678154	1.56486e+06	911883	2.19972e+06	2.21886e+06	1.18781e+06	613861	2.52411e+06
HP_567	α-Lactose	8.65	756133	43012.9	250086	436785	427297	652439	219088	271820	629029	448511	139761	782685	5.29177e+06	275498	142194	643947	314096	554341
HP_568	α-Lactose	8.578	366341	25844.7	260319	448661	281074	335741	165743	150084	158636	330861	212986	423186	3.34169e+06	146835	147244	200228	224360	336668
HP_569	β-Aspartylaspartic acid	9.407	658528	18480.8	704432	849899	444556	725164	516660	723285	609754	870587	683858	679619	566887	626688	819353	810344	361571	857084
HP_570	γ-Glu-Ala	9.04	7.07847e+06	271705	2.96504e+06	9.21791e+06	6.56806e+06	4.51794e+06	4.7092e+06	8.32349e+06	5.099e+06	5.19287e+06	1.1442e+07	6.68313e+06	3.59952e+06	5.40758e+06	2.57923e+06	7.36427e+06	6.66332e+06	4.9627e+06
HP_571	γ-Glu-gln	9.195	3.24875e+07	904549	2.94589e+07	6.88063e+07	7.0868e+07	4.14664e+07	5.5263e+07	4.23835e+07	4.72572e+07	2.76522e+07	2.98323e+07	6.89109e+07	7.92306e+06	4.21839e+07	4.66083e+07	2.20861e+07	2.18055e+07	5.61223e+07
HP_572	γ-L-glutamyl-L-tyrosine	8.767	1.46211e+06	71098.8	1.38379e+06	1.20719e+06	1.57861e+06	1.91751e+06	1.8654e+06	5.4998e+06	1.34031e+06	899408	2.0929e+06	2.05617e+06	1.01854e+06	1.44801e+06	1.33241e+06	2.0918e+06	1.96247e+06	1.29183e+06
HP_573	ε-(γ-Glutamyl)-lysine	9.408	8.29528e+06	124873	6.00276e+06	8.72958e+06	9.46774e+06	9.15857e+06	8.79371e+06	1.54949e+07	8.44463e+06	1.01065e+07	7.25915e+06	8.56002e+06	2.87827e+06	9.1991e+06	4.26401e+06	5.70494e+06	5.21771e+06	1.10921e+07
HP_574	ε-(γ-Glutamyl)-lysine	9.357	1.95876e+06	61196.8	1.21677e+06	2.10791e+06	1.65249e+06	2.32494e+06	2.31668e+06	3.74517e+06	2.16378e+06	2.91605e+06	1.48367e+06	2.30607e+06	795322	2.45653e+06	1.77406e+06	1.48613e+06	3.08525e+06	2.87347e+06
HP_575	Υ-Aminobutyric acid (GABA)	8.258	1.34241e+06	59710.3	1.13254e+06	1.53798e+06	1.69594e+06	1.52004e+06	1.47062e+06	2.66124e+06	2.1519e+06	1.40361e+06	1.20531e+06	2.22398e+06	1.42983e+06	2.24508e+06	888290	1.0269e+06	1.16056e+06	3.57504e+06
HP_576	#N/A	1.051	1.4407e+08	2.53933e+06	1.40692e+08	1.38972e+08	1.20247e+08	1.10389e+08	8.10432e+07	1.26725e+08	1.42571e+08	2.20046e+08	1.45446e+08	8.91941e+07	1.13227e+08	7.27426e+07	1.87883e+08	8.26512e+07	4.50293e+07	1.18285e+08
HP_577	#N/A	1.357	1.08459e+08	2.04188e+06	1.44745e+08	1.05959e+08	1.01135e+08	1.19669e+08	6.23036e+07	1.38969e+08	1.18131e+08	1.31974e+08	1.14124e+08	1.10624e+08	1.03024e+08	5.11816e+07	1.54575e+08	7.1987e+07	5.29866e+07	1.32975e+08
HP_578	#N/A	1.046	6.73359e+06	126210	7.32579e+06	5.24854e+06	6.76907e+06	3.97775e+06	3.55086e+06	6.01411e+06	5.90884e+06	7.77687e+06	7.17826e+06	4.81108e+06	5.58233e+06	3.94945e+06	8.07852e+06	3.09597e+06	2.40739e+06	5.12815e+06
HP_579	#N/A	1.366	3.97506e+06	249426	6.33346e+06	4.87345e+06	4.81936e+06	4.22663e+06	1.87534e+06	4.13203e+06	3.46765e+06	4.82329e+06	5.37261e+06	4.84442e+06	3.82415e+06	2.16885e+06	5.59189e+06	3.32001e+06	2.83084e+06	5.1811e+06
HP_580	#N/A	0.785	689682	32673.1	94793.7	67704.6	72492.2	2.76693e+06	98846	68802.6	369268	4.19698e+06	141696	54653.4	65316.8	91097.4	393666	1.36939e+06	88016.5	677898
HP_581	#N/A	1.048	1.18626e+07	551344	1.17444e+07	8.15093e+06	1.19344e+07	8.75053e+06	6.71002e+06	7.5263e+06	1.40039e+07	1.21906e+07	1.16203e+07	1.1467e+07	1.11819e+07	7.74254e+06	1.01188e+07	8.60406e+06	4.42722e+06	1.00525e+07
HP_582	#N/A	1.052	1.15629e+08	1.82468e+06	5.26766e+07	1.27942e+08	1.07225e+08	7.57554e+07	7.76883e+07	1.71648e+08	9.31292e+07	1.05068e+08	9.46278e+07	1.12376e+08	1.05261e+08	7.02816e+07	8.06147e+07	4.98136e+07	5.36193e+07	9.06166e+07
HP_583	#N/A	1.375	9.57843e+07	2.17118e+06	1.20333e+08	1.03394e+08	9.76682e+07	1.08529e+08	6.62529e+07	1.75889e+08	9.25281e+07	8.13723e+07	1.25734e+08	1.25365e+08	8.9471e+07	6.62066e+07	9.61869e+07	6.49568e+07	5.50616e+07	9.17886e+07
HP_584	#N/A	1.37	1.16985e+06	102563	1.24662e+06	1.3696e+06	1.34462e+06	1.65854e+06	585249	1.07794e+06	1.9535e+06	1.18724e+06	1.61463e+06	1.27171e+06	918811	875809	3.13551e+06	717485	605411	2.36105e+06
HP_585	#N/A	1.34	2.82046e+06	30238.5	4.19347e+06	2.65983e+06	3.62077e+06	3.04422e+06	1.08576e+06	2.73442e+06	2.81238e+06	3.25299e+06	3.41139e+06	3.67397e+06	2.77502e+06	1.15207e+06	4.0279e+06	2.18558e+06	2.02606e+06	3.44389e+06
HP_586	#N/A	0.961	1.41401e+06	90274.7	475358	4.54883e+06	423340	664217	1.29918e+06	621734	452761	502119	557537	587368	957948	729667	1.83029e+06	1.12237e+06	682535	683013
HP_587	#N/A	1.301	6.75545e+06	206299	1.22452e+07	4.77755e+06	4.85066e+06	7.74784e+06	2.67926e+06	4.49973e+06	8.62905e+06	8.50093e+06	9.11594e+06	9.06089e+06	7.16525e+06	4.45424e+06	5.77899e+06	4.37845e+06	5.35458e+06	4.78925e+06
HP_588	#N/A	3.166	7.19445e+06	208154	1.16723e+07	1.39217e+07	1.72488e+06	2.60512e+06	7.51195e+06	1.23387e+06	7.22149e+06	2.0121e+06	1.16052e+07	6.95947e+06	5.56945e+06	1.18677e+07	5.57367e+06	7.6781e+06	555898	9.49092e+06
HP_589	#N/A	2.946	1.02443e+07	408166	8.15208e+06	8.14645e+06	3.31587e+06	977845	7.06034e+06	2.63203e+06	5.0482e+06	9.59903e+06	1.23393e+07	8.33994e+06	1.76736e+06	1.40077e+07	1.45452e+07	6.5759e+06	486822	5.17721e+06
HP_590	#N/A	1.377	1.18018e+08	3.18721e+06	1.47507e+08	1.28096e+08	1.16131e+08	1.32184e+08	7.54981e+07	2.24796e+08	1.16125e+08	9.72324e+07	1.54518e+08	1.54822e+08	1.05093e+08	7.61461e+07	1.19001e+08	6.95989e+07	6.53567e+07	1.18283e+08
HP_591	#N/A	1.399	1.49544e+07	514314	2.18836e+07	1.49494e+07	1.56991e+07	1.72956e+07	8.84144e+06	1.30329e+07	1.50968e+07	1.22306e+07	1.71087e+07	2.00773e+07	2.01215e+07	8.35919e+06	1.33942e+07	1.53971e+07	5.66061e+06	1.80337e+07
HP_592	#N/A	1.052	6.23927e+06	778720	7.64639e+06	7.00761e+06	7.56477e+06	4.73675e+06	2.16141e+06	4.41727e+06	6.82813e+06	5.80344e+06	7.86024e+06	5.1573e+06	9.5147e+06	4.3163e+06	6.32378e+06	6.23138e+06	2.62114e+06	5.66487e+06
HP_593	#N/A	0.927	2.88865e+06	171829	1.0473e+06	7.67235e+06	2.03942e+06	7.55967e+06	2.97343e+06	7.13379e+06	4.00247e+06	1.75679e+06	4.01276e+06	4.56216e+06	4.05958e+06	1.683e+06	1.92898e+06	4.24878e+06	3.74645e+06	2.73462e+06
HP_594	#N/A	0.862	604015	22844.7	55789	56935.3	104471	52984.6	182405	440584	262236	112999	74904.6	96220.8	119279	142587	6.16545e+06	64399	64269.9	302097
HP_595	#N/A	6.006	128317	2548.42	15117.7	14496.9	435986	1.3723e+06	837890	16932.5	14210.8	17196.4	14717.2	13548.5	17227.9	14532.8	13507.8	15334.2	33664.3	16674.9
HP_596	#N/A	1.358	1.23306e+07	337340	1.72932e+07	1.17689e+07	1.45057e+07	1.24079e+07	7.50458e+06	1.0644e+07	1.43794e+07	1.02596e+07	1.3872e+07	1.62455e+07	1.49575e+07	8.55523e+06	1.17638e+07	1.0642e+07	5.57154e+06	1.6631e+07
HP_597	#N/A	0.838	423891	16091.2	46343.3	44496.9	46670.5	337332	43935.7	43193.7	376866	444561	80821.4	44699.8	48031.4	40495.5	5.14815e+06	129265	44464.3	661056
HP_598	#N/A	1.393	4.71998e+06	216618	5.97465e+06	5.47994e+06	5.58088e+06	5.10532e+06	3.12454e+06	3.43143e+06	4.69218e+06	4.53384e+06	8.20164e+06	6.56465e+06	6.7256e+06	3.70385e+06	4.28145e+06	6.56579e+06	2.45899e+06	5.61425e+06
HP_599	#N/A	1.056	6.18945e+06	243802	8.04169e+06	5.53652e+06	7.56667e+06	3.65588e+06	1.57586e+06	5.84072e+06	6.05771e+06	6.13233e+06	5.012e+06	4.64804e+06	7.57261e+06	1.00153e+06	7.03619e+06	6.87603e+06	2.67927e+06	5.66958e+06
HP_600	#N/A	5.718	393874	46654.1	353109	195809	484085	1.53628e+06	713469	321063	189255	145063	60817.5	610101	431891	286400	307757	234117	44327	213274
HP_601	#N/A	1.394	7.99879e+06	338531	1.08867e+07	8.64731e+06	7.53957e+06	1.21408e+07	7.51657e+06	6.64095e+06	1.04023e+07	4.3947e+06	7.19077e+06	1.09052e+07	1.15334e+07	4.93319e+06	5.37661e+06	8.90432e+06	3.00325e+06	9.74297e+06
HP_602	#N/A	1.381	1.48569e+06	100288	1.48408e+06	1.746e+06	1.5372e+06	1.70277e+06	3.39608e+06	1.46367e+06	1.7627e+06	1.5339e+06	1.05148e+06	1.93231e+06	2.49396e+06	1.47818e+06	541382	1.33709e+06	993120	2.30991e+06
HP_603	#N/A	8.922	518617	11657	421621	471307	335693	579268	278061	806622	386180	725872	529637	366779	622573	790796	545921	637374	715664	403652
HP_604	#N/A	1.046	9.94469e+06	414772	3.28957e+06	2.49511e+06	1.66084e+06	3.1372e+06	3.71902e+06	3.37227e+06	2.83465e+06	3.4354e+06	4.35758e+06	2.41969e+06	2.64857e+06	2.34007e+06	9.37801e+06	1.99203e+06	2.54035e+06	3.29863e+06
HP_605	#N/A	1.449	3.57158e+06	217020	2.96004e+06	1.54434e+06	3.25601e+06	6.42752e+06	2.29187e+06	9.27016e+06	5.01723e+06	2.39203e+06	2.30394e+06	2.2826e+06	3.72386e+06	1.64781e+06	1.60904e+07	3.31346e+06	1.80908e+06	3.31678e+06
HP_606	#N/A	1.391	1.47374e+07	663219	2.17923e+07	1.4642e+07	1.27808e+07	1.66404e+07	6.54693e+06	1.16435e+07	1.36724e+07	1.17969e+07	1.93209e+07	1.98423e+07	2.21754e+07	1.10621e+07	1.04589e+07	1.631e+07	5.7429e+06	1.71238e+07
HP_607	#N/A	1.051	5.01637e+06	206634	4.5014e+06	4.65733e+06	4.5713e+06	3.31029e+06	1.99374e+06	4.1473e+06	2.68306e+06	7.02675e+06	4.87872e+06	2.58181e+06	4.00957e+06	2.22115e+06	5.43327e+06	2.73845e+06	2.04238e+06	2.86062e+06
HP_608	#N/A	1.06	6.51594e+06	402295	6.31877e+06	5.81299e+06	8.67639e+06	3.81738e+06	3.97244e+06	5.09427e+06	6.00656e+06	4.86815e+06	1.11907e+07	5.55615e+06	8.12058e+06	5.30537e+06	5.19195e+06	5.82642e+06	3.10242e+06	5.88296e+06
HP_609	#N/A	0.965	1.75097e+06	55240.3	723580	3.92185e+06	983416	2.98728e+06	1.44135e+06	748092	1.03049e+06	2.18766e+06	1.07658e+06	2.05752e+06	5.01938e+06	3.09665e+06	1.92618e+06	1.07319e+06	1.02961e+06	1.53986e+06
HP_610	#N/A	1.38	6.16723e+06	230819	7.27183e+06	5.32118e+06	5.7691e+06	8.1297e+06	3.5165e+06	5.46037e+06	6.67986e+06	6.6351e+06	8.09991e+06	6.74327e+06	7.73807e+06	2.76137e+06	7.68603e+06	4.55731e+06	2.98273e+06	7.22359e+06
HP_611	#N/A	0.957	993749	17630.4	570501	1.14976e+06	3.35753e+06	2.4056e+06	1.91333e+06	1.19287e+06	2.34136e+06	1.88433e+06	965548	8.66541e+06	1.31874e+06	544483	164589	246087	381382	3.42684e+06
HP_612	#N/A	6.402	397158	16880.2	204346	243937	303015	210553	136394	134534	409600	301178	571699	296280	209137	151325	159700	2.35017e+06	233364	157014
HP_613	#N/A	1.414	2.77e+06	106530	5.08186e+06	2.0846e+06	2.86972e+06	5.93897e+06	1.88552e+06	2.901e+06	3.50466e+06	1.80932e+06	4.62637e+06	2.54572e+06	4.13343e+06	1.60658e+06	1.73487e+06	3.30178e+06	740913	4.16442e+06
HP_614	#N/A	0.962	1.29368e+06	69293.9	582192	3.62316e+06	383314	567812	1.34926e+06	374530	383107	421665	491893	532676	478856	441327	1.64802e+06	917058	414917	548671
HP_615	#N/A	6.145	1.07969e+07	282759	1.60439e+07	4.39718e+07	319573	2.43395e+07	1.23412e+07	214062	211328	206032	226682	156979	202985	343567	201496	6.08329e+07	161377	187112
HP_616	#N/A	1.373	8.45201e+06	367914	1.13559e+07	8.41963e+06	7.21764e+06	1.37231e+07	5.15406e+06	8.69207e+06	1.09369e+07	8.69033e+06	1.25015e+07	9.26859e+06	9.14506e+06	4.91364e+06	1.19015e+07	5.73491e+06	4.72928e+06	1.02339e+07
HP_617	#N/A	1.057	7.19154e+06	219440	6.90512e+06	7.25052e+06	6.93281e+06	5.34446e+06	3.49413e+06	6.23706e+06	6.56162e+06	8.52955e+06	8.48708e+06	4.07981e+06	6.32339e+06	3.73378e+06	8.3313e+06	5.10932e+06	3.43669e+06	5.79259e+06
HP_618	#N/A	0.978	1.04222e+06	53600.2	1.19581e+06	4.52414e+06	1.30345e+06	919534	1.02938e+06	1.07409e+06	1.27254e+06	1.65698e+06	2.52199e+06	1.19488e+06	1.62329e+06	1.29555e+06	1.05804e+06	1.31201e+06	841267	1.43222e+06
HP_619	#N/A	1.923	414501	23208.6	303035	366010	1.08826e+06	306964	542477	344536	488743	440495	384069	805822	1.72227e+06	465867	276001	296025	1.90492e+06	324312
HP_620	#N/A	1.408	2.38401e+06	200146	4.9178e+06	2.37866e+06	2.83986e+06	3.93723e+06	2.32049e+06	1.58269e+06	3.64512e+06	3.10709e+06	3.04195e+06	2.08347e+06	3.88112e+06	3.34751e+06	1.96563e+06	2.1995e+06	1.20879e+06	3.39907e+06
HP_621	#N/A	6.35	3.00823e+06	71112.1	5.42956e+06	982272	1.34524e+06	3.94579e+06	3.58323e+06	1.89981e+06	2.63411e+06	1.02987e+06	1.53054e+06	4.98234e+06	1.81912e+06	3.4124e+06	3.82673e+06	1.18511e+06	316719	790159
HP_622	#N/A	1.382	1.93923e+07	724708	2.7442e+07	1.82598e+07	2.39916e+07	2.21514e+07	1.23747e+07	1.65022e+07	2.22809e+07	1.35327e+07	2.28881e+07	2.51941e+07	2.44999e+07	1.42738e+07	1.66763e+07	1.6335e+07	8.85463e+06	2.37018e+07
HP_623	#N/A	1.053	1.10135e+07	318879	1.08339e+07	9.26943e+06	1.24844e+07	1.04434e+07	4.68541e+06	6.04661e+06	1.11709e+07	9.71753e+06	8.15089e+06	9.08885e+06	1.0838e+07	4.16472e+06	9.64048e+06	6.51173e+06	5.05971e+06	9.29988e+06
HP_624	#N/A	8.714	379760	15092.6	457227	216485	191770	295665	382046	259619	241941	298794	305551	2.10262e+06	726940	612293	263620	906902	307791	211936
HP_625	#N/A	1.475	7.88029e+07	4.37474e+06	551116	480647	1.49826e+08	1.1599e+08	3.94512e+07	3.13817e+08	1.26837e+06	534489	529413	833294	3.42224e+07	1.22171e+08	1.63726e+07	2.22424e+08	441003	635483
HP_626	#N/A	1.381	2.43216e+07	460310	2.95186e+07	2.33362e+07	1.85151e+07	2.66455e+07	1.49967e+07	3.16394e+07	2.55959e+07	2.02698e+07	3.02777e+07	2.59698e+07	2.73437e+07	1.27702e+07	2.31562e+07	1.81933e+07	1.38937e+07	2.58948e+07
HP_627	#N/A	1.053	2.11777e+07	935689	2.28078e+07	1.7298e+07	2.42097e+07	1.97046e+07	1.49979e+07	1.9446e+07	1.90346e+07	1.95316e+07	2.58056e+07	1.25037e+07	1.61857e+07	1.27885e+07	1.99465e+07	1.43604e+07	1.15423e+07	1.92142e+07
HP_628	#N/A	1.397	6.80264e+06	423576	1.29749e+07	9.28059e+06	6.62408e+06	1.20964e+07	3.36188e+06	6.67898e+06	9.59962e+06	5.05401e+06	1.27957e+07	5.18203e+06	1.15053e+07	5.78053e+06	7.90808e+06	5.23661e+06	3.04361e+06	1.01198e+07
HP_629	#N/A	7.65	1.69235e+06	227690	1.01935e+06	1.16466e+06	775570	556805	2.15136e+06	2.47376e+06	1.46204e+06	2.94755e+06	7.25534e+06	943771	5.06152e+06	573622	683802	861750	1.0874e+06	1.09443e+06
HP_630	#N/A	1.049	6.66053e+06	283893	7.17412e+06	5.66493e+06	6.54295e+06	3.33482e+06	1.95174e+06	8.38527e+06	6.3257e+06	5.41618e+06	3.57323e+06	4.44148e+06	7.56188e+06	753925	6.30303e+06	5.74536e+06	3.0812e+06	6.11948e+06
HP_631	#N/A	1.011	6.44554e+06	520865	9.23352e+06	4.928e+06	9.1494e+06	5.7698e+06	3.14671e+06	4.12698e+06	7.20054e+06	5.2055e+06	739690	5.8201e+06	7.03183e+06	524409	8.73989e+06	4.81473e+06	2.49485e+06	4.30434e+06
HP_632	#N/A	0.81	337871	24329.3	299090	177401	273173	975896	255422	171028	188614	387870	365223	1.1186e+06	177787	2.31445e+06	204101	261917	174260	194755
HP_633	#N/A	1.449	2.25161e+06	154572	4.31048e+06	3.24716e+06	3.87543e+06	4.57959e+06	1.94014e+06	2.42404e+06	3.29622e+06	2.33092e+06	2.94726e+06	2.6731e+06	2.89001e+06	1.73612e+06	2.45824e+06	2.10451e+06	802523	2.39078e+06
HP_634	#N/A	0.935	1.93462e+06	83879.8	2.02453e+06	1.22136e+06	3.06864e+06	3.3434e+06	2.73423e+06	7.7851e+06	4.20532e+06	3.88461e+06	5.16249e+06	4.25476e+06	3.85578e+06	1.80599e+06	2.04603e+06	2.53464e+06	1.13559e+06	3.90564e+06
HP_635	#N/A	1.398	3.37955e+06	142987	5.58017e+06	3.45033e+06	3.86664e+06	5.29945e+06	2.95147e+06	3.78541e+06	3.91758e+06	2.3864e+06	5.74422e+06	3.80254e+06	5.08291e+06	3.12147e+06	3.00376e+06	4.79214e+06	1.70239e+06	4.89796e+06
HP_636	#N/A	1.39	1.20155e+06	135118	3.2269e+06	1.7096e+06	911866	1.66337e+06	597075	889176	1.47687e+06	788903	2.21137e+06	1.29769e+06	989742	784147	2.21775e+06	901284	1.05027e+06	937089
HP_637	#N/A	8.218	452837	14550.4	105421	104065	1.06312e+06	271135	547538	454605	412949	332129	69620.4	142118	86835.7	1.76696e+06	1.08476e+06	2.38798e+06	1.38945e+06	668116
HP_638	#N/A	5.789	263182	12278.1	233906	275377	306345	323967	242803	187876	152889	165948	997476	551312	172495	325203	148808	105001	151891	175132
HP_639	#N/A	1.051	2.04716e+07	405395	2.18745e+07	2.45252e+07	1.71022e+07	2.00164e+07	1.23464e+07	1.93514e+07	2.09164e+07	3.47917e+07	2.31425e+07	1.19379e+07	1.69107e+07	1.14287e+07	2.54083e+07	1.41047e+07	7.42455e+06	1.76889e+07
HP_640	#N/A	1.391	1.00879e+07	396653	1.26917e+07	8.45527e+06	1.22345e+07	1.83067e+07	5.28823e+06	1.09616e+07	1.08357e+07	6.67281e+06	1.34154e+07	1.2823e+07	1.44199e+07	6.39594e+06	8.24797e+06	7.81393e+06	2.82947e+06	1.07477e+07
HP_641	#N/A	0.933	8.68672e+06	205427	5.76352e+06	2.00522e+06	1.03027e+07	1.84927e+07	1.68595e+07	8.3758e+06	4.66299e+06	6.66419e+07	4.14201e+06	1.13006e+07	3.19438e+07	8.76983e+06	321509	6.48239e+06	6.85007e+06	6.95863e+06
HP_642	#N/A	0.938	1.16474e+06	34906.6	849592	223356	3.44609e+06	2.74017e+06	2.01471e+06	2.01808e+06	2.78445e+06	1.43388e+06	1.10284e+06	9.39442e+06	1.93706e+06	592748	331360	321303	568582	4.05412e+06
HP_643	#N/A	6.839	1.16533e+06	43914.5	7.91708e+06	112578	4.14031e+06	3.78307e+06	2.31696e+06	161689	114580	150641	122309	93797.5	317543	124967	106509	112506	155831	117990
HP_644	#N/A	7.29	802681	56859.6	460298	795973	718960	1.70993e+06	733390	851940	1.28279e+06	1.82083e+06	1.50356e+06	765166	527779	757398	1.78592e+06	931997	2.23878e+06	1.29429e+06
HP_645	#N/A	0.958	1.00756e+06	67534.6	3.03103e+06	4.61687e+06	2.00161e+06	823011	1.24488e+06	621637	550802	1.82009e+06	1.2259e+06	700049	559781	609103	1.88075e+06	1.29496e+06	461277	637421
HP_646	#N/A	6.621	5.05969e+06	89613.8	4.80497e+07	484779	1.293e+07	1.79408e+07	5.08879e+06	762322	649782	1.13077e+06	592391	504152	506010	1.31848e+06	412058	1.38474e+06	714218	651338
HP_647	#N/A	1.368	4.16456e+06	164856	5.4846e+06	5.28297e+06	3.55928e+06	6.16746e+06	2.25379e+06	4.84566e+06	5.07766e+06	5.7339e+06	6.12428e+06	4.6494e+06	3.34628e+06	3.16155e+06	8.12245e+06	3.03801e+06	2.33162e+06	4.83585e+06
HP_648	#N/A	1.053	4.14311e+06	237738	3.17839e+06	4.06342e+06	3.04655e+06	3.7579e+06	1.62589e+06	4.05093e+06	4.82199e+06	5.71177e+06	4.21266e+06	1.89844e+06	3.19658e+06	2.33103e+06	5.32767e+06	2.52712e+06	1.51417e+06	3.01739e+06
HP_649	#N/A	1.072	2.69194e+06	47996.7	3.37033e+06	1.98621e+06	3.35741e+06	2.04514e+06	2.65232e+06	6.43955e+06	4.46656e+06	2.70316e+06	2.36362e+06	3.32974e+06	4.60759e+06	4.69384e+06	2.06294e+06	1.56118e+06	1.96948e+06	4.00097e+06
HP_650	#N/A	7.297	2.61237e+08	2.53363e+06	2.30279e+08	2.74806e+08	2.58711e+08	2.40925e+08	2.39216e+08	2.8146e+08	2.84231e+08	2.81658e+08	2.47426e+08	2.5906e+08	2.84579e+08	2.55006e+08	2.55255e+08	2.86001e+08	2.56344e+08	2.57285e+08
HP_651	#N/A	6.543	4.02721e+08	4.75914e+06	3.80063e+08	4.15753e+08	4.00821e+08	4.61046e+08	4.43216e+08	4.70526e+08	3.63562e+08	4.04271e+08	4.36042e+08	2.79521e+08	3.06121e+08	4.06328e+08	2.75996e+08	3.196e+08	2.61995e+08	2.99982e+08
HP_652	#N/A	1.399	1.36518e+07	659312	1.71995e+07	1.49475e+07	1.52924e+07	1.81936e+07	8.80195e+06	1.08902e+07	1.61988e+07	9.14536e+06	1.54447e+07	1.73189e+07	1.53663e+07	8.40579e+06	1.25509e+07	9.82863e+06	4.98178e+06	9.81653e+06
HP_653	#N/A	9.313	7.20287e+06	412330	6.8461e+06	1.14207e+07	4.88438e+06	8.67438e+06	7.90324e+06	8.98383e+06	8.76592e+06	9.15079e+06	5.11178e+06	9.53467e+06	943165	9.9833e+06	6.03303e+06	4.07731e+06	1.51092e+06	9.97849e+06
HP_654	#N/A	1.417	5.72631e+06	313761	9.6333e+06	4.61142e+06	7.52507e+06	6.44775e+06	3.17481e+06	5.38137e+06	6.88662e+06	4.61508e+06	6.90772e+06	7.50009e+06	8.24739e+06	3.7914e+06	5.56493e+06	4.60349e+06	810258	6.24067e+06
HP_655	#N/A	1.051	9.34813e+06	416984	9.99061e+06	2.68118e+06	7.88977e+06	9.79127e+06	5.04065e+06	9.41616e+06	9.55166e+06	6.6451e+06	7.66616e+06	8.00741e+06	8.26373e+06	5.67956e+06	6.05694e+06	5.11331e+06	4.16448e+06	8.78742e+06
HP_656	#N/A	6.624	288216	17183.9	3.95769e+06	170960	833077	1.04959e+06	691787	226537	204073	350835	178586	147758	179140	369627	129072	413044	227458	204495
HP_657	#N/A	0.824	274884	12865	63175.1	57878.2	58335.3	3.84042e+06	74465.5	443603	61328.8	193487	371768	104008	61879.7	415200	51661.2	56850.3	62852	61585.5
HP_658	#N/A	3.499	1.4524e+06	178339	1.66077e+06	4.06662e+06	738884	1.03613e+07	1.47295e+06	790688	705443	618317	1.15164e+06	881928	710569	698531	813453	5.69602e+06	484869	696804
HP_659	#N/A	1.396	4.73795e+08	2.85709e+07	3.17833e+06	3.33782e+06	4.083e+08	6.22864e+08	2.97378e+08	1.46371e+08	1.35867e+06	2.28159e+06	3.02533e+06	3.74308e+06	2.59829e+08	4.14778e+08	2.15912e+08	1.70755e+08	5.68559e+06	2.92514e+06
HP_660	#N/A	1.016	3.60517e+07	1.50771e+06	2.27374e+07	1.50059e+07	2.26957e+07	2.79797e+07	3.0506e+07	3.54966e+07	2.60922e+07	2.55528e+07	2.07646e+07	3.16055e+07	3.14185e+07	2.48633e+07	2.2989e+07	1.67669e+07	1.52162e+07	2.77627e+07
HP_661	#N/A	1.023	2.33062e+07	1.41534e+06	2.34006e+06	3.24784e+06	7.59857e+06	6.96222e+06	8.94879e+06	1.01011e+07	4.21321e+06	6.32478e+06	1.86695e+06	4.83929e+06	9.60916e+06	6.08139e+06	1.06552e+07	1.19043e+06	3.73782e+06	7.30298e+06
HP_662	#N/A	1.372	1.33544e+07	443685	1.65565e+07	1.18007e+07	1.44989e+07	1.12554e+07	8.0073e+06	1.11281e+07	1.34099e+07	1.38658e+07	1.72078e+07	1.61894e+07	1.71013e+07	9.05255e+06	1.13848e+07	1.49447e+07	6.77918e+06	1.37683e+07
HP_663	#N/A	1.384	2.16024e+06	50322.6	3.57359e+06	1.68662e+06	2.82138e+06	3.79893e+06	1.48815e+06	2.2837e+06	3.21542e+06	2.6197e+06	3.2766e+06	2.27733e+06	2.97008e+06	1.0532e+06	3.29519e+06	1.35263e+06	1.0679e+06	2.43308e+06
HP_664	#N/A	5.997	1.05758e+06	55551.4	156797	140741	1.17412e+06	1.65675e+06	178655	2.90242e+06	194951	195716	158031	172864	264572	2.38413e+06	229918	2.3652e+06	78731	54131
HP_665	#N/A	1.056	3.64045e+06	98504.4	3.05139e+06	2.52704e+06	3.96321e+06	2.59128e+06	1.98687e+06	1.48398e+06	1.59535e+06	2.92444e+06	3.53027e+06	3.19055e+06	3.04262e+06	1.37864e+06	2.79208e+06	3.08197e+06	1.59514e+06	2.18766e+06
HP_666	#N/A	9.152	1.59831e+06	40551.8	1.19467e+06	8.37109e+06	8.25981e+06	2.94468e+06	2.55764e+06	2.39349e+06	2.48325e+06	1.68105e+06	684951	2.9607e+06	8.76954e+06	1.66228e+06	1.25383e+06	573364	777539	5.62414e+06
HP_667	#N/A	8.129	967218	26983	7.40562e+06	152783	6.73715e+06	1.66984e+06	1.72594e+06	158339	151890	154337	151672	181031	151507	161623	202559	165867	159077	159590
HP_668	#N/A	0.856	600855	17958.2	64058.2	62800.7	71627.2	55561.2	63626.1	990577	476239	131620	124854	70403.8	69431.6	65320.5	5.6648e+06	67592.6	70537.9	118670
HP_669	#N/A	1.043	4.86409e+06	212769	3.24194e+06	3.18743e+06	4.36036e+06	2.10408e+06	2.27218e+06	4.78017e+06	3.38895e+06	4.52602e+06	3.88884e+06	2.60361e+06	3.2831e+06	2.6618e+06	5.84376e+06	2.18141e+06	2.22294e+06	2.37769e+06
HP_670	#N/A	1.451	1.1962e+06	61083.8	1.3557e+06	1.60338e+06	1.49285e+06	4.50523e+06	2.2661e+06	1.52593e+06	1.94831e+06	980078	1.74906e+06	2.51793e+06	3.22743e+06	1.11385e+06	1.06206e+06	1.02904e+06	767933	1.90476e+06
HP_671	#N/A	6.621	2.42555e+06	47861.4	3.40537e+06	1.93559e+06	3.00166e+06	2.29005e+06	2.17082e+06	3.06294e+06	1.57915e+06	1.1478e+06	3.23096e+06	1.76973e+06	2.99237e+06	2.27568e+06	2.50588e+06	3.33542e+06	4.37474e+06	1.72413e+06
HP_672	#N/A	1.367	3.62822e+06	227658	6.20115e+06	3.34721e+06	4.34115e+06	3.47336e+06	1.71393e+06	3.52578e+06	4.3281e+06	5.27209e+06	5.57473e+06	3.51477e+06	4.64455e+06	2.14851e+06	3.57829e+06	2.92794e+06	2.31992e+06	4.23752e+06
HP_673	#N/A	1.363	5.3619e+06	341524	8.63886e+06	4.61973e+06	3.28112e+06	6.64557e+06	2.08045e+06	4.39179e+06	5.02865e+06	6.38128e+06	7.44684e+06	6.85857e+06	3.87719e+06	2.7857e+06	6.4844e+06	4.69615e+06	4.5683e+06	4.51955e+06
HP_674	#N/A	0.809	605143	14486.6	253596	311224	229273	703399	901438	471518	389190	2.28408e+06	2.5503e+06	574057	237088	1.13872e+06	351548	430804	228393	637322
HP_675	#N/A	8.234	346350	13332.7	229002	98747	143432	199289	89560.1	156203	164209	616388	742923	849256	166723	1.73151e+06	97762.1	97198.9	220301	113593
HP_676	#N/A	0.845	293210	18886.6	53599.3	163549	225358	78801.2	74072	118517	839959	352811	1.35776e+06	224726	56952.8	915487	345984	137358	100700	1.1244e+06
HP_677	#N/A	7.495	6.08781e+06	56589.9	422669	407026	429804	445555	470297	473351	411802	447848	458755	442586	485795	9.8785e+07	432382	477985	451276	431695
HP_678	#N/A	1.162	1.14899e+07	637322	1.52482e+06	620779	1.18945e+06	763130	1.35739e+06	1.29432e+06	393006	1.73835e+06	1.06386e+06	1.25596e+06	817879	2.31715e+07	540988	378723	4.46414e+07	545929
HP_679	#N/A	1.042	1.16798e+07	365626	1.29356e+07	9.30615e+06	1.04047e+07	9.13169e+06	3.61015e+06	9.35397e+06	9.02377e+06	1.27148e+07	1.17762e+07	9.14461e+06	1.05612e+07	7.09489e+06	1.24361e+07	5.57521e+06	5.46607e+06	8.65212e+06
HP_680	#N/A	1.37	7.72797e+06	537498	1.3096e+07	7.35092e+06	7.14528e+06	9.68066e+06	4.99338e+06	8.38723e+06	1.12012e+07	9.41348e+06	1.07588e+07	8.25479e+06	8.15386e+06	5.27541e+06	1.22515e+07	6.3611e+06	4.31541e+06	9.63198e+06
HP_681	#N/A	8.165	215142	10054.3	64876.9	72779.3	68761.2	415399	63825.2	68732.9	124291	76812.3	61485	74288.8	66832.2	3.86e+06	74701.5	74346.3	253370	239854
HP_682	#N/A	5.718	129266	5132.91	418836	115353	458334	2.69833e+06	549323	163476	134701	93691.9	96927.2	146497	599867	157863	53150.8	706729	205253	116900
HP_683	#N/A	0.794	482440	15755.4	205346	204960	186053	305187	186296	187511	243169	1.30901e+06	1.3656e+06	1.43982e+06	214006	1.65434e+06	981440	508459	216605	198045
HP_684	#N/A	1.392	2.42363e+07	615539	3.66827e+07	2.42338e+07	2.61649e+07	2.74777e+07	1.20312e+07	1.91492e+07	2.52293e+07	2.10076e+07	2.91161e+07	3.32823e+07	3.61011e+07	1.7008e+07	1.90452e+07	2.57316e+07	9.12712e+06	2.84158e+07
HP_685	#N/A	0.951	1.37309e+06	33742.1	346037	82590.8	89076.1	2.24212e+07	346300	92929.1	1.98989e+06	1.93336e+06	183629	91329.9	96839.7	583844	98152.8	2.51269e+06	79988.2	3.1654e+06
HP_686	#N/A	1.414	1.37504e+07	470158	2.26811e+07	1.42041e+07	2.10645e+07	1.68847e+07	7.52266e+06	1.27667e+07	1.54906e+07	1.53718e+07	1.86991e+07	1.81148e+07	2.10185e+07	1.04103e+07	1.42829e+07	1.47971e+07	4.71456e+06	1.64522e+07
HP_687	#N/A	1.058	1.02614e+07	710810	9.14397e+06	8.50297e+06	1.2528e+07	9.22734e+06	5.42328e+06	6.19182e+06	8.79908e+06	6.87508e+06	1.49313e+07	6.48428e+06	1.30951e+07	6.90869e+06	8.40325e+06	7.88798e+06	3.34905e+06	7.52911e+06
HP_688	#N/A	6.524	5.5131e+06	146460	5.64971e+06	8.77568e+06	4.69122e+06	4.71264e+06	3.03642e+06	4.32282e+06	4.82008e+06	6.36242e+06	9.29825e+06	2.9154e+06	1.06427e+07	6.27121e+06	4.13762e+06	3.80028e+06	4.87535e+06	7.10795e+06
HP_689	#N/A	1.403	1.01699e+07	679364	1.12552e+07	8.63073e+06	1.43311e+07	1.24899e+07	6.34248e+06	7.42263e+06	1.23461e+07	8.10581e+06	8.72116e+06	1.35944e+07	1.28235e+07	5.15721e+06	9.73711e+06	8.24148e+06	5.00321e+06	8.11892e+06
HP_690	#N/A	7.139	5.88392e+06	124311	3.87876e+06	9.99069e+06	3.94435e+06	8.31374e+06	2.92403e+06	6.55231e+06	5.13884e+06	7.80225e+06	7.55229e+06	4.48046e+06	6.31996e+06	6.48459e+06	6.24447e+06	6.35763e+06	7.3798e+06	8.58875e+06
HP_691	#N/A	7.977	3.68835e+06	191689	4.77706e+06	3.41457e+06	3.34663e+06	3.11606e+06	4.14904e+06	4.55561e+06	3.35789e+06	4.48579e+06	2.80534e+06	3.20357e+06	3.9543e+06	4.37692e+06	3.22174e+06	3.70174e+06	2.64328e+06	3.0607e+06
HP_692	#N/A	1.573	3.46671e+06	184714	2.79062e+06	1.18315e+06	999350	2.03436e+06	2.28508e+06	1.23697e+06	1.53373e+06	1.06723e+06	2.33408e+06	1.83993e+06	1.24387e+07	5.84021e+06	1.55904e+06	1.07818e+06	2.53137e+06	1.99893e+06
HP_693	#N/A	1.406	2.62956e+06	163329	3.85317e+06	1.99514e+06	2.54386e+06	6.40772e+06	4.03513e+06	3.29652e+06	3.44477e+06	1.13306e+07	4.12947e+06	2.69937e+06	4.37709e+06	1.48727e+06	1.36863e+06	2.33468e+06	1.57346e+06	3.62467e+06
HP_694	#N/A	8.961	1.54458e+06	150685	1.93958e+06	1.95639e+06	1.94271e+06	2.01266e+06	1.19587e+06	2.26207e+06	1.41464e+06	2.90809e+06	1.14123e+06	1.35536e+06	1.04297e+06	1.12714e+06	566668	1.0647e+06	621579	1.85703e+06
HP_695	#N/A	1.388	2.87486e+06	186185	3.98628e+06	2.66114e+06	4.34631e+06	3.40935e+06	1.51182e+06	2.56606e+06	3.18253e+06	2.17569e+06	3.90353e+06	3.59571e+06	3.65083e+06	1.372e+06	2.32287e+06	3.32963e+06	1.4147e+06	3.31821e+06
HP_696	#N/A	8.339	845373	9879.96	455326	871187	581869	1.15581e+06	571876	946072	884017	1.19555e+06	1.40616e+06	968198	471708	1.16797e+06	899749	703668	803121	1.11806e+06
HP_697	#N/A	6.976	1.20283e+08	1.01446e+06	4.97514e+07	1.26459e+06	1.79669e+07	1.92845e+07	1.3688e+08	2.02788e+07	2.62413e+07	3.98793e+08	2.57386e+08	1.01132e+08	5.44479e+07	3.15874e+08	2.68394e+07	7.87325e+07	4.93753e+06	1.47192e+07
HP_698	#N/A	9.84	8.55268e+07	1.9751e+06	6.07004e+07	2.01388e+07	5.30185e+07	7.07736e+07	6.37857e+07	8.54628e+07	6.31462e+07	9.64611e+07	3.49234e+07	9.18187e+07	8.49736e+06	6.46523e+07	6.64772e+07	2.70199e+07	2.5771e+07	5.03632e+07
HP_699	#N/A	1.387	1.06015e+07	1.09413e+06	9.77978e+06	1.19037e+07	1.19466e+07	1.19922e+07	9.04701e+06	1.21036e+07	1.47919e+07	1.60271e+07	1.69552e+07	1.1353e+07	1.19711e+07	5.80035e+06	9.52283e+06	4.50435e+06	8.52555e+06	1.57646e+07
HP_700	#N/A	1.056	1.04051e+07	350347	1.09725e+07	1.04563e+07	1.12764e+07	8.24577e+06	5.81339e+06	9.2855e+06	1.04856e+07	1.22859e+07	1.41776e+07	6.97501e+06	1.03784e+07	6.35564e+06	9.53129e+06	7.44962e+06	3.83803e+06	8.84374e+06
HP_701	#N/A	0.93	6.93412e+06	259435	7.46595e+06	1.25461e+07	8.83798e+06	7.15765e+06	4.26683e+06	1.59253e+07	1.24236e+07	7.79317e+06	6.38562e+06	1.33958e+07	2.70987e+06	9.86737e+06	1.09467e+07	9.58314e+06	3.8483e+06	9.28504e+06
HP_702	#N/A	1.019	4.71282e+06	200129	9.656e+06	8.45203e+06	4.87682e+06	5.3013e+06	6.43635e+06	6.65287e+06	5.74234e+06	9.81774e+06	6.96906e+06	4.55788e+06	7.15788e+06	3.54118e+06	7.5877e+06	3.80227e+06	4.39371e+06	4.8561e+06
HP_703	#N/A	6.613	2.62556e+06	85241.4	2.52613e+07	376588	7.16229e+06	8.78801e+06	3.16598e+06	473090	365112	666744	345488	447843	489138	761261	391158	791447	411815	371178
HP_704	#N/A	1.048	6.59744e+06	178115	7.71855e+06	5.50334e+06	5.16778e+06	6.9309e+06	3.18206e+06	4.8938e+06	5.09804e+06	7.02095e+06	9.924e+06	3.96635e+06	5.23314e+06	2.9896e+06	5.58732e+06	3.67737e+06	3.72585e+06	5.60699e+06
HP_705	#N/A	0.983	3.33942e+06	302462	5.5537e+06	1.4244e+06	2.25933e+06	5.75795e+06	2.79095e+06	2.63752e+06	2.75222e+06	1.04126e+07	6.95048e+06	5.48275e+06	5.61927e+06	2.3898e+06	3.0933e+06	1.5424e+06	2.61228e+06	2.93789e+06
HP_706	#N/A	6.96	3.11207e+06	54871	2.87472e+06	3.80282e+06	2.3747e+06	2.58449e+06	1.1768e+06	3.20264e+06	2.2753e+06	3.41643e+06	5.26436e+06	1.099e+06	3.14789e+06	4.19201e+06	2.63899e+06	2.6979e+06	2.43438e+06	3.26207e+06
HP_707	#N/A	8.323	2.28058e+06	38434.2	1.52627e+06	2.02802e+06	2.61285e+06	2.43773e+06	2.49306e+06	3.57865e+06	1.66029e+06	1.86119e+06	2.47822e+06	1.80955e+06	1.91477e+06	3.62856e+06	1.8485e+06	2.6446e+06	2.43859e+06	1.59158e+06
HP_708	#N/A	8.541	1.15032e+06	28855.5	545852	1.19572e+06	1.82109e+06	1.39696e+06	2.36047e+06	3.3672e+06	443124	707360	2.15612e+06	1.42126e+06	1.44837e+06	645251	149906	1.13007e+06	761276	551433
HP_709	#N/A	1.429	3.46025e+06	195599	4.05308e+06	2.81743e+06	4.03357e+06	6.50766e+06	1.90993e+06	4.90722e+06	3.88191e+06	3.64806e+06	5.2753e+06	3.71192e+06	4.36982e+06	800959	3.16664e+06	2.92647e+06	1.08976e+06	3.6548e+06
HP_710	#N/A	1.36	4.53774e+06	117453	5.22199e+06	3.06018e+06	3.13484e+06	4.22301e+06	2.41092e+06	4.63255e+06	3.44863e+06	5.40507e+06	5.68464e+06	4.1532e+06	6.42505e+06	1.48646e+06	5.6634e+06	2.71641e+06	2.37345e+06	5.46708e+06
HP_711	#N/A	7.243	1.76061e+06	27709.6	1.03198e+06	2.25181e+06	1.27644e+06	2.03439e+06	1.50197e+06	1.36711e+06	1.9009e+06	2.24555e+06	2.86807e+06	1.46672e+06	2.51645e+06	2.23081e+06	1.43283e+06	1.47424e+06	1.10379e+06	2.12369e+06
HP_712	#N/A	6.839	815622	26614.3	4.11275e+06	248434	2.25433e+06	2.39922e+06	1.0577e+06	285331	181152	321370	239010	136950	448351	189801	173783	124744	275351	196360
HP_713	#N/A	1.007	1.47934e+08	6.76522e+06	2.70034e+06	1.30718e+08	1.47319e+08	7.74954e+07	3.04161e+06	9.0378e+07	5.67639e+08	4.72161e+08	2.9685e+08	3.57378e+08	7.52937e+06	6.0867e+08	4.51211e+07	1.41504e+08	3.38829e+08	7.44177e+08
HP_714	#N/A	1.054	1.43176e+07	776241	1.34676e+07	1.01559e+07	1.3899e+07	8.5522e+06	4.86598e+06	7.86313e+06	1.40995e+07	1.34361e+07	1.17023e+07	1.64624e+07	1.0913e+07	7.95429e+06	1.426e+07	1.09595e+07	4.32299e+06	1.6641e+07
HP_715	#N/A	1.399	1.21356e+07	532800	1.6682e+07	1.1737e+07	1.17142e+07	1.72807e+07	8.26237e+06	8.7682e+06	1.53685e+07	7.46866e+06	1.10448e+07	1.37838e+07	1.55535e+07	5.52468e+06	1.0197e+07	1.11996e+07	4.11027e+06	1.22864e+07
HP_716	#N/A	3.597	8.40266e+06	175525	7.34781e+06	5.49621e+06	7.95774e+06	1.49194e+07	6.40123e+06	1.79341e+07	5.80921e+06	1.14727e+07	7.39941e+06	1.20757e+07	7.93463e+06	1.18643e+07	1.34569e+07	8.9622e+06	1.62292e+06	9.77857e+06
HP_717	#N/A	1.4	3.45224e+06	127219	5.65352e+06	3.76578e+06	3.77006e+06	6.32229e+06	1.83008e+06	3.68252e+06	4.38378e+06	2.5687e+06	5.76087e+06	4.3704e+06	5.1275e+06	1.78627e+06	3.23728e+06	4.16984e+06	1.2139e+06	5.41079e+06
HP_718	#N/A	1.392	2.07526e+06	116430	3.20726e+06	1.56218e+06	2.78568e+06	4.62283e+06	748312	1.76535e+06	2.38261e+06	1.30945e+06	2.53718e+06	3.16236e+06	1.60652e+06	1.00423e+06	1.36871e+06	1.69857e+06	507166	1.93984e+06
HP_719	#N/A	5.658	725089	20813.7	953627	589094	961246	627142	469813	455979	820873	490709	539195	428556	653855	1.56264e+06	619963	757135	819953	833268
HP_720	#N/A	0.798	233337	12619.3	1.56422e+06	121220	106497	177852	109655	121178	115693	431801	1.37712e+06	282227	120668	904163	99299.9	163478	119066	112494
HP_721	#N/A	2.041	3.32685e+07	1.41365e+06	3.82225e+07	1.15498e+07	4.45128e+06	2.26514e+07	1.19937e+07	2.13236e+07	2.34305e+07	1.17909e+07	8.65681e+07	1.1225e+07	4.02629e+07	8.42971e+07	5.494e+07	3.49965e+07	4.12458e+07	1.27988e+07
HP_722	#N/A	0.983	8.37156e+06	568149	191005	4.81251e+06	6.55464e+06	3.25612e+06	498539	1.02592e+07	4.75836e+07	2.76618e+07	3.89816e+07	2.11876e+07	331675	3.84308e+07	4.53517e+06	8.76968e+06	1.80216e+07	7.69603e+07
HP_723	#N/A	6.481	2.19879e+07	172948	3.87763e+07	1.74723e+07	8.02747e+06	6.09924e+07	1.30796e+07	1.99353e+07	2.6462e+07	1.0154e+07	3.51519e+07	7.84325e+06	2.73797e+07	1.92974e+07	1.59562e+07	2.22903e+07	3.19812e+07	4.06749e+07
HP_724	#N/A	6.082	2.32002e+06	50316.2	270863	352922	289725	598841	403604	369397	373963	309119	256442	354516	316161	408302	340054	424049	3.13718e+07	266913
HP_725	#N/A	1.438	2.03795e+06	120827	983967	1.02983e+06	1.21497e+06	704237	2.53365e+06	2.19896e+06	2.91685e+06	1.02189e+06	6.14385e+06	1.26752e+06	850715	1.85942e+07	3.94793e+06	1.24603e+06	444135	1.59002e+06
HP_726	#N/A	1.432	1.49429e+07	437675	2.10894e+07	1.17563e+07	1.7122e+07	1.33916e+07	7.53723e+06	1.2416e+07	1.88956e+07	1.31724e+07	2.0991e+07	1.74466e+07	2.2073e+07	1.05585e+07	1.64841e+07	1.18609e+07	4.32554e+06	2.17577e+07
HP_727	#N/A	8.917	7.42353e+06	105629	4.81312e+06	2.58336e+06	5.09807e+06	1.22395e+07	5.63241e+06	1.16793e+07	5.04092e+06	6.95693e+06	7.15006e+06	4.02371e+06	7.607e+06	5.94742e+06	1.28004e+07	7.94046e+06	5.31704e+06	6.08231e+06
HP_728	#N/A	1.384	6.39343e+06	258913	9.49985e+06	5.82002e+06	6.65579e+06	8.83798e+06	3.02406e+06	8.75036e+06	6.58498e+06	6.21963e+06	7.46966e+06	6.01341e+06	6.54243e+06	3.1677e+06	4.59504e+06	4.40584e+06	2.946e+06	7.86921e+06
HP_729	#N/A	1.027	1.58115e+06	134128	1.88416e+06	2.42885e+06	3.31684e+06	1.11265e+06	1.06486e+06	1.92804e+06	1.64117e+06	1.21101e+06	5.48317e+06	1.45682e+06	1.69505e+06	1.7505e+06	1.45728e+06	1.12895e+06	2.05266e+06	1.63611e+06
HP_730	#N/A	1.049	5.45715e+06	114543	5.261e+06	4.58637e+06	5.18087e+06	4.06098e+06	2.53886e+06	6.04175e+06	4.97889e+06	4.03651e+06	5.66015e+06	3.75084e+06	3.78589e+06	3.41739e+06	4.18808e+06	3.84641e+06	2.33398e+06	3.30639e+06
HP_731	#N/A	6.76	1.66548e+06	58008.7	1.10491e+06	2.06925e+06	1.40716e+06	1.92141e+06	1.85613e+06	4.05245e+06	1.99801e+06	813548	3.71257e+06	1.54495e+06	1.15692e+06	1.18971e+06	1.31073e+06	1.57141e+06	1.36074e+06	1.87813e+06
HP_732	#N/A	6.654	1.22565e+06	26751.9	756734	800146	986132	515954	466443	1.19263e+06	1.97435e+06	1.9427e+06	1.14397e+06	1.78216e+06	707816	1.34503e+06	3.69809e+06	1.22772e+06	3.00868e+06	2.74707e+06
HP_733	#N/A	5.392	1.0943e+06	43416.6	592591	1.51587e+06	574693	1.65508e+06	1.43519e+06	2.74535e+06	1.85549e+06	920528	1.14146e+06	1.07084e+06	1.42832e+06	1.06736e+06	1.41533e+06	1.99448e+06	1.25968e+06	1.58028e+06
HP_734	#N/A	0.843	219409	8439.85	70377	89328.7	85800.1	94052.5	75234.4	76556.3	86426.1	75980.8	85000.4	101380	85596.6	83841.9	2.10592e+06	79911.2	76915.2	233517
HP_735	#N/A	0.947	515901	26437.2	517043	233580	1.40072e+06	975013	854916	651016	468153	863869	925562	661998	1.04041e+06	971389	2.02317e+06	388527	198069	809053
HP_736	#N/A	0.841	204507	12415	119033	114513	115651	112342	112418	1.9934e+06	171225	153360	520497	125605	125265	492598	94503.9	427239	106076	261235
HP_737	#N/A	9.138	419026	15166.3	1.05831e+06	723539	756281	848994	766820	1.2356e+06	302862	1.82258e+06	264680	744808	369631	852490	492611	444695	165335	799610
HP_738	#N/A	5.461	1.5124e+06	127323	1.12489e+06	880450	466173	368729	1.97706e+06	581659	3.37849e+06	2.93333e+06	1.29409e+06	1.28941e+06	1.4833e+06	3.36336e+06	2.45629e+06	870460	1.27946e+06	2.30935e+06
HP_739	#N/A	8.843	96250.8	4766.13	75302.9	82087	86908.1	172149	138027	439618	77752.1	732681	75192.6	182401	1.50648e+06	75515	70041.3	86207.1	77438	97119.5
HP_740	#N/A	0.966	961429	50509.7	475565	3.37119e+06	476249	624519	1.52345e+06	512410	406339	424548	440823	505222	675175	783905	1.21276e+06	917778	372897	516358
HP_741	#N/A	9.159	194881	6784.58	533714	602420	421063	303951	410684	191992	512720	249755	93373.4	305201	117458	370581	637475	206636	129313	255296
HP_742	#N/A	8.652	2.9368e+07	1.58627e+06	1.98875e+07	4.34379e+07	6.38275e+07	3.77113e+07	2.25018e+07	3.35028e+07	2.2019e+07	1.71427e+07	1.36103e+07	3.04146e+07	3.14369e+07	3.21235e+07	3.4442e+07	4.17668e+07	3.16284e+07	3.56664e+07
HP_743	#N/A	5.567	6.24974e+07	2.59356e+06	9.76364e+07	6.89544e+06	7.06596e+06	1.56988e+08	4.69806e+07	5.12018e+07	4.99339e+07	2.98728e+07	1.05745e+08	6.70641e+07	3.95361e+07	2.42348e+07	4.55912e+07	1.74949e+08	2.17717e+07	4.22093e+07
HP_744	#N/A	5.349	5.65954e+07	5.97819e+06	4.6012e+07	5.66921e+07	4.81316e+07	3.77954e+07	3.92942e+07	3.83668e+07	4.57553e+07	1.08001e+08	8.87883e+07	5.46984e+07	4.17834e+07	1.09387e+08	8.31574e+07	1.0247e+08	2.8425e+07	4.82053e+07
HP_745	#N/A	1.415	2.6445e+07	1.24409e+06	3.97532e+07	2.33682e+07	3.32291e+07	3.81062e+07	1.03904e+07	2.73373e+07	2.71906e+07	1.70081e+07	2.85089e+07	3.20842e+07	3.30373e+07	1.76248e+07	2.57942e+07	2.16593e+07	1.0625e+07	2.7579e+07
HP_746	#N/A	7.186	6.20504e+06	402142	5.83997e+06	6.28431e+06	9.78453e+06	6.54783e+06	7.09189e+06	5.69635e+06	1.1893e+07	7.89458e+06	6.58745e+06	7.14258e+06	4.54539e+06	5.64106e+06	5.80639e+06	7.84117e+06	7.04677e+06	6.88431e+06
HP_747	#N/A	1.457	4.85957e+06	411199	4.94007e+06	4.61835e+06	6.60587e+06	7.51517e+06	1.84987e+06	3.48273e+06	5.60794e+06	3.63227e+06	9.29552e+06	5.43534e+06	6.46116e+06	2.0541e+06	4.66445e+06	5.80933e+06	712228	6.19106e+06
HP_748	#N/A	6.784	3.02313e+06	41308.3	2.6329e+06	1.41943e+06	5.42534e+06	4.53245e+06	1.40948e+06	3.86456e+06	3.73734e+06	2.07876e+06	5.38806e+06	3.63215e+06	595740	2.82652e+06	3.82957e+06	2.49544e+06	3.92069e+06	3.96486e+06
HP_749	#N/A	9.139	271249	22954.6	1.39466e+06	1.46509e+06	2.6178e+06	1.08175e+06	2.34993e+06	1.90991e+06	624505	1.72034e+06	448367	1.19442e+06	333197	1.14652e+06	460588	209776	307391	995597
HP_750	#N/A	6.373	8.64515e+06	791313	3.7463e+07	301456	2.19767e+06	1.64051e+06	2.90576e+06	1.2729e+06	430353	2.4357e+06	709700	698389	4.67581e+06	559074	582956	750558	774174	543885
HP_751	#N/A	1.598	2.36763e+06	75605.6	1.35728e+06	672076	1.71891e+06	1.19201e+06	890290	1.91014e+06	1.39816e+06	1.35265e+06	831160	910080	1.08769e+06	2.4227e+06	608220	1.4197e+06	2.07312e+07	825443
HP_752	#N/A	5.587	1.46478e+06	61861.3	809848	1.41271e+06	1.25504e+06	1.14177e+06	920726	688600	1.04918e+06	1.51835e+06	1.14821e+06	1.40295e+06	1.64793e+06	1.22185e+06	805842	1.35235e+06	931494	948718
HP_753	#N/A	1.423	1.31393e+06	67606.3	2.0973e+06	623164	2.18309e+06	2.25137e+06	1.12034e+06	1.48224e+06	1.44978e+06	809825	1.36594e+06	1.58791e+06	1.3291e+06	1.34347e+06	1.21025e+06	1.73396e+06	645814	1.71626e+06
HP_754	#N/A	0.965	996140	56019.3	384768	2.66211e+06	382022	438561	775910	447242	353105	357364	414722	473835	377568	426278	1.16481e+06	874523	289869	390460
HP_755	#N/A	8.174	586530	18841.4	4.46741e+06	336884	1.27009e+06	206065	926890	583067	70295	119034	482289	404031	167184	83842.7	91756.8	61517.7	75867.5	141367
HP_756	#N/A	1.511	1.24407e+08	3.15402e+06	5.48045e+06	2.22791e+06	1.99875e+08	7.79831e+08	8.16696e+07	6.73668e+06	2.29547e+08	2.49396e+08	2.78242e+07	1.63322e+08	655381	7.96535e+07	3.31968e+07	4.25439e+06	1.47466e+07	2.24777e+08
HP_757	#N/A	1.438	1.55581e+08	1.14597e+07	4.02029e+06	3.0795e+06	2.2273e+08	6.80151e+08	5.57473e+07	2.89351e+06	3.37633e+08	1.12983e+08	3.11008e+07	2.29886e+08	1.76012e+06	1.35979e+08	7.21896e+06	4.72844e+06	4.32152e+08	2.59498e+08
HP_758	#N/A	0.917	4.01449e+08	1.61672e+07	1.85454e+07	1.71338e+07	3.85673e+06	8.75047e+06	3.4493e+07	3.98584e+06	1.72981e+07	2.42963e+07	461319	1.78977e+07	7.92001e+06	1.33595e+08	3.95372e+07	2.72193e+06	7.16415e+07	1.73525e+07
HP_759	#N/A	1.161	1.56372e+07	2.2163e+06	2.80692e+06	967070	1.62527e+06	2.77319e+08	1.87459e+06	1.42675e+06	635023	1.96115e+06	1.72736e+06	1.97462e+06	1.64831e+06	2.3888e+06	1.06648e+06	708556	7.86285e+07	774990
HP_760	#N/A	8.501	1.6277e+08	1.53437e+06	1.49588e+08	1.93612e+08	2.15043e+08	2.0009e+08	1.74737e+08	1.46561e+08	1.54367e+08	1.51195e+08	1.5834e+08	1.50344e+08	1.35911e+08	1.81482e+08	1.92156e+08	1.76275e+08	1.85466e+08	1.52049e+08
HP_761	#N/A	1.387	9.96254e+06	573042	1.51178e+06	660219	1.09591e+06	790723	1.2157e+06	2.13272e+06	1.48528e+06	1.15369e+06	1.31239e+06	953837	1.01382e+06	1.75558e+08	834854	841130	1.10868e+06	1.28034e+06
HP_762	#N/A	1.185	8.31341e+06	469261	2.15236e+06	957734	1.84089e+06	587140	1.77112e+06	1.65686e+06	647196	1.78325e+06	1.98933e+06	1.85226e+06	1.48705e+06	1.33425e+08	1.01202e+06	733253	397808	744464
HP_763	#N/A	1.597	4.49018e+07	1.91014e+06	2.79982e+07	9.19898e+07	7.64888e+07	7.14414e+07	4.27991e+07	7.01087e+07	9.31115e+07	5.58931e+07	6.92036e+07	3.21673e+07	7.94771e+07	2.50789e+07	1.90102e+07	3.00616e+07	9.13929e+06	1.26098e+08
HP_764	#N/A	6.817	1.04939e+08	1.53798e+06	5.50888e+08	185130	188951	257032	226972	241086	189750	280249	320408	260893	8.56128e+08	231364	197306	236351	282314	269778
HP_765	#N/A	2.289	6.28638e+06	165958	322391	481760	359354	9.28318e+07	371899	1.07131e+06	350530	294643	353521	342003	354073	426603	288570	439210	2.37242e+07	416943
HP_766	#N/A	8.964	4.04753e+07	204700	3.18085e+07	4.18416e+07	5.37262e+07	4.47768e+07	2.65866e+07	6.89325e+07	3.43854e+07	7.23061e+07	3.43075e+07	2.29325e+07	5.94397e+07	2.21009e+07	1.21134e+07	2.27678e+07	4.63712e+07	4.82028e+07
HP_767	#N/A	1.203	5.48955e+07	866111	8.10915e+07	8.75328e+07	6.45433e+07	1.1171e+08	7.58698e+07	6.2205e+07	8.96759e+07	6.63021e+07	6.25708e+07	8.43982e+07	6.187e+07	6.11593e+07	7.18892e+07	7.20655e+07	9.32376e+07	1.28256e+08
HP_768	#N/A	8.946	8.69984e+06	1.167e+06	835463	742432	757885	2.1069e+06	4.30942e+06	9.20063e+06	1.64367e+07	7.84973e+06	1.70747e+07	3.63771e+06	1.56126e+06	4.56702e+07	8.3851e+06	7.52609e+06	1.14218e+07	1.61564e+07
HP_769	#N/A	6.708	2.41907e+06	87407.5	840997	6.24408e+06	3.67625e+06	3.89229e+06	1.2086e+06	1.71926e+06	1.46107e+07	1.07594e+06	1.76741e+06	1.34074e+06	1.23366e+06	1.3811e+06	915270	1.40104e+06	5.00459e+06	2.78021e+07
HP_770	#N/A	8.933	5.94921e+06	157434	1.32521e+06	526638	675446	946859	2.40156e+06	6.91405e+06	1.02794e+07	4.66975e+06	1.00121e+07	2.16657e+06	521422	2.67598e+07	5.61567e+06	5.13755e+06	4.70236e+06	1.29335e+07
HP_771	#N/A	8.204	1.1684e+07	101855	7.45852e+06	1.47515e+07	1.51876e+07	1.53508e+07	1.40316e+07	1.25624e+07	1.30924e+07	1.34197e+07	1.20521e+07	1.06575e+07	8.00099e+06	7.18261e+06	1.33638e+07	8.65442e+06	2.51895e+07	1.24939e+07
HP_772	#N/A	6.821	3.29593e+06	40180.6	1.09182e+06	1.15946e+06	881030	693852	690216	932579	763559	6.65034e+06	2.78211e+06	1.14096e+07	1.38435e+06	1.50917e+07	712925	406729	898393	817393
HP_773	#N/A	1.399	8.17144e+06	295664	1.20152e+07	7.97811e+06	9.19813e+06	6.37211e+06	2.79674e+06	4.95526e+06	9.38949e+06	4.77885e+06	1.0331e+07	8.92666e+06	1.03898e+07	1.87884e+06	6.32313e+06	6.76821e+06	2.32941e+06	8.65632e+06
HP_774	#N/A	1.056	8.69411e+06	195706	1.00473e+07	7.49062e+06	8.05042e+06	6.41844e+06	4.32464e+06	5.80579e+06	7.76195e+06	9.16643e+06	1.00375e+07	5.61673e+06	6.86443e+06	3.98023e+06	1.14862e+07	3.81756e+06	3.18854e+06	7.20014e+06
HP_775	#N/A	6.746	4.75828e+06	66939.3	3.83224e+06	4.47346e+06	7.01087e+06	8.40767e+06	4.06488e+06	9.16131e+06	4.87526e+06	2.01686e+06	4.50951e+06	3.37229e+06	4.26464e+06	5.79667e+06	4.29113e+06	7.09947e+06	4.5763e+06	7.61456e+06
HP_776	#N/A	7.799	2.11656e+06	26487.1	265214	221481	671905	554753	703904	1.85919e+06	2.40875e+06	1.56963e+06	2.29386e+06	779127	451310	9.02732e+06	8.85125e+06	1.7177e+06	1.34387e+06	3.37196e+06
HP_777	#N/A	1.477	1.62814e+06	105369	1.14146e+06	540101	3.14597e+06	2.45277e+06	2.29196e+06	8.08569e+06	1.24259e+06	1.39519e+06	1.39803e+06	1.10879e+06	2.21135e+06	4.06889e+06	722723	5.59187e+06	1.41574e+06	652471
HP_778	#N/A	5.862	335249	14958	47398.7	48518.5	46032.7	7.69153e+06	69313.3	60904.5	66858.3	70325.9	77968.8	42844.5	58549.5	40257.8	90167.7	56532.7	90687.1	52398
HP_779	#N/A	1.333	1.55909e+06	132823	2.0457e+06	1.95541e+06	3.20125e+06	573594	836858	866986	2.48462e+06	893012	5.8388e+06	868835	1.879e+06	1.12457e+06	920872	866514	2.55719e+06	1.63876e+06
HP_780	#N/A	5.726	338945	15018.7	105657	100843	108919	4.17615e+06	106141	288472	110956	103692	112044	132859	99771	190367	464017	113593	112253	103004
HP_781	#N/A	8.254	1.30663e+07	549834	8.8721e+06	1.59804e+07	1.77147e+07	4.51192e+06	1.72114e+07	1.41935e+07	1.42858e+07	1.29384e+07	1.53003e+07	1.19499e+07	8.32318e+06	1.2864e+07	1.61123e+07	9.7302e+06	2.74853e+07	1.31331e+07
HP_782	#N/A	8.693	2.35368e+06	52558.3	1.21846e+06	1.67893e+06	1.4957e+06	3.31761e+06	1.96938e+06	2.52936e+06	2.4091e+06	2.33762e+06	3.31517e+06	1.85938e+06	1.43622e+06	3.03339e+06	3.25572e+06	1.93275e+06	2.82956e+06	1.53099e+06
HP_783	#N/A	6.551	1.67606e+06	58614.4	1.29201e+06	2.17958e+06	819578	2.11647e+06	1.84017e+06	3.36662e+06	2.25007e+06	2.0457e+06	2.21109e+06	1.30261e+06	1.66006e+06	1.71101e+06	1.30799e+06	1.28718e+06	2.92607e+06	1.76236e+06
HP_784	#N/A	1.421	2.26621e+06	109966	4.01766e+06	2.14379e+06	1.86284e+06	3.84568e+06	1.46692e+06	2.33561e+06	2.71633e+06	1.87543e+06	2.61142e+06	2.77726e+06	3.51819e+06	1.93441e+06	2.23813e+06	2.48388e+06	715860	2.32495e+06
HP_785	#N/A	8.913	1.58491e+06	46942.7	763532	942438	1.45557e+06	2.48167e+06	1.03114e+06	1.53129e+06	949505	1.62843e+06	1.22591e+06	1.24898e+06	2.63752e+06	1.81992e+06	2.10472e+06	1.65258e+06	746118	1.42121e+06
HP_786	#N/A	9.318	1.34407e+06	14836.6	1.90806e+06	1.74685e+06	394552	1.37595e+06	1.0245e+06	1.32155e+06	1.85665e+06	1.40554e+06	1.21195e+06	1.6397e+06	462604	1.85478e+06	2.37007e+06	1.2635e+06	244705	2.01626e+06
HP_787	#N/A	6.396	158776	7356.54	179901	84046.3	415035	2.22832e+06	132524	72311	77647.4	107834	109195	82750.4	87303.3	92625.2	100701	87811	90306	86287.2
HP_788	#N/A	8.637	1.09422e+06	17738.7	694174	938225	1.63548e+06	1.49208e+06	1.22506e+06	1.6588e+06	1.07357e+06	708335	1.01305e+06	886595	677266	868227	992545	808203	1.84186e+06	1.52345e+06
HP_789	#N/A	6.83	709861	26267.9	325479	143515	144501	632484	1.76243e+06	892269	508036	512677	501183	500531	545648	585247	499352	3.14286e+06	894743	472221
HP_790	#N/A	9.315	1.26246e+06	55022	1.1488e+06	1.2887e+06	774906	1.54193e+06	1.10705e+06	1.23838e+06	1.20301e+06	638651	1.31256e+06	1.52978e+06	579668	1.01645e+06	1.7349e+06	1.5713e+06	981158	792421
HP_791	#N/A	0.856	335157	13695	130056	40828.7	59220.8	66863.8	40878.8	324011	43716.6	1.16587e+06	1.59639e+06	984818	49849.2	598225	38293.7	45826.1	39836.6	64835.9
HP_792	#N/A	6.163	818281	23059.4	599661	1.29201e+06	808090	1.17029e+06	614540	903315	741485	496634	974669	806770	821525	1.47173e+06	519384	557172	13598.3	862495
HP_793	#N/A	6.195	486461	12633.7	369100	284368	437386	679539	2.19416e+06	1.49606e+06	223095	254570	281661	1.11672e+06	1.12144e+06	598273	454389	360868	193861	323291
HP_794	#N/A	8.828	331077	16664.6	246201	61057.1	84591.3	139213	218131	76223.2	162925	86333	442851	751458	888207	431927	405478	561203	115485	87375.5
HP_795	#N/A	7.51	322818	22465.6	665819	1.02943e+06	695911	880379	743003	947889	502397	413693	581744	1.06286e+06	310298	383742	443540	749239	434650	783697
HP_796	#N/A	7.036	1.4576e+08	880598	7.54036e+08	1.93496e+06	849243	1.22463e+06	1.33156e+06	910129	1.12404e+06	1.75368e+06	1.6108e+06	3.37284e+06	1.09001e+09	5.14595e+06	558660	1.4287e+06	1.35135e+06	1.03536e+06
HP_797	#N/A	1.336	2.75999e+08	1.00916e+07	2.03994e+06	1.59895e+06	2.4805e+08	3.41392e+08	9.98622e+07	8.17656e+08	2.02759e+06	1.65863e+06	3.62427e+06	2.69738e+06	1.07928e+08	5.35398e+08	4.71703e+07	3.7818e+08	1.44837e+06	2.73042e+06
HP_798	#N/A	5.545	7.66182e+07	407192	9.08757e+06	1.73784e+06	1.79468e+06	8.1056e+06	1.30039e+06	1.31949e+06	1.19363e+06	1.54468e+08	1.65454e+08	4.15683e+08	1.76217e+06	3.02358e+08	1.21648e+06	1.31129e+06	165366	1.20118e+06
HP_799	#N/A	1.201	1.11908e+08	3.7651e+06	6.22321e+06	2.27558e+06	2.28982e+08	2.01061e+08	5.27662e+07	1.68439e+08	1.58346e+06	4.23034e+06	4.70691e+06	4.4175e+06	4.14383e+07	4.62989e+08	3.81528e+07	3.73976e+08	1.034e+06	1.71908e+06
HP_800	#N/A	5.616	3.40258e+07	978501	2.86344e+07	3.71591e+07	1.08488e+07	1.03187e+08	3.19841e+07	2.35483e+07	2.02179e+07	1.65577e+07	2.03192e+07	1.23056e+07	1.39937e+07	3.84665e+07	3.09488e+07	6.00918e+07	6.29461e+07	2.42974e+07
HP_801	#N/A	9.323	1.1747e+08	1.65089e+06	1.02893e+08	6.36576e+07	1.30345e+08	1.15151e+08	1.36304e+08	1.33612e+08	1.26996e+08	1.35401e+08	1.07409e+08	1.31795e+08	7.91646e+07	1.28279e+08	7.44874e+07	9.05797e+07	7.9877e+07	1.56311e+08
HP_802	#N/A	5.747	2.80771e+07	499925	5.83525e+06	1.46518e+07	1.66497e+07	1.03055e+07	4.34337e+06	5.57109e+07	6.6414e+06	2.29786e+07	4.5132e+07	9.19745e+07	2.03499e+07	8.17061e+07	1.49891e+07	2.84852e+07	5.0229e+06	1.50059e+07
HP_803	#N/A	9.044	3.85287e+07	1.15036e+06	3.46442e+07	4.89701e+07	4.88554e+07	7.47517e+07	5.12038e+07	2.70705e+07	3.80896e+07	3.72236e+07	2.85409e+07	2.64024e+07	2.67967e+07	4.49872e+07	4.09511e+07	3.45825e+07	3.47152e+07	4.89008e+07
HP_804	#N/A	9.185	3.10412e+07	117767	4.12306e+07	4.69921e+07	6.67236e+07	6.44306e+07	4.3564e+07	5.239e+07	4.21214e+07	1.96202e+08	1.47692e+07	1.4466e+07	5.77647e+06	1.15108e+08	5.69307e+07	1.60848e+07	1.14064e+07	5.2188e+07
HP_805	#N/A	1.932	8.82949e+06	486080	442684	704712	1.2243e+07	1.32982e+07	7.22411e+06	1.83353e+07	602002	686775	1.07464e+06	434567	6.3821e+06	8.59506e+06	3.90113e+06	4.18512e+07	624035	307035
HP_806	#N/A	5.549	3.40961e+07	1.00078e+06	5.53336e+06	3.77196e+07	1.1116e+07	1.12174e+07	2.70978e+07	2.47128e+07	2.07016e+07	1.61117e+07	2.03212e+07	1.29447e+07	1.4673e+07	4.10497e+07	3.15463e+07	6.08781e+07	3.93702e+07	2.43563e+07
HP_807	#N/A	1.05	1.19025e+07	332726	9.55213e+06	6.2478e+06	1.13218e+07	1.08781e+07	2.58966e+07	1.87807e+07	1.73757e+07	1.38337e+07	1.10359e+07	1.39586e+07	1.8055e+07	1.4921e+07	4.92927e+06	1.09395e+07	4.29626e+06	2.30954e+07
HP_808	#N/A	1.374	1.15686e+07	575729	2.01564e+07	1.42654e+07	1.34717e+07	1.48923e+07	6.77041e+06	2.05402e+07	1.42735e+07	1.6616e+07	1.68355e+07	1.39262e+07	1.57876e+07	7.76969e+06	1.78479e+07	9.99223e+06	5.7458e+06	1.48555e+07
HP_809	#N/A	6.387	3.18768e+06	28680.5	2.58813e+06	2.18866e+06	691423	2.79748e+06	1.02214e+07	1.93745e+06	2.44454e+06	1.71932e+07	3.64848e+06	2.55069e+06	1.16385e+06	3.74202e+06	1.27148e+06	5.87137e+06	1.72099e+06	2.06254e+06
HP_810	#N/A	7.736	7.50684e+06	234848	7.7892e+06	9.91885e+06	1.0845e+07	9.29917e+06	1.36487e+07	8.59776e+06	7.69054e+06	1.46873e+07	5.72618e+06	9.0466e+06	6.77316e+06	7.59345e+06	9.12699e+06	1.40803e+07	1.17821e+07	7.31861e+06
HP_811	#N/A	7.978	1.04542e+07	229648	7.00597e+06	1.40498e+07	1.09102e+07	1.50879e+07	8.87597e+06	1.27324e+07	9.19254e+06	1.20943e+07	1.26811e+07	8.54419e+06	9.82748e+06	1.15758e+07	6.89885e+06	1.03398e+07	1.03601e+07	1.23974e+07
HP_812	#N/A	8.196	6.3499e+06	282102	8.591e+06	1.22024e+07	5.4225e+06	7.47104e+06	7.88335e+06	7.5221e+06	6.29237e+06	7.24438e+06	1.48984e+07	1.26867e+07	5.59716e+06	2.20187e+06	5.71323e+06	6.5731e+06	8.50433e+06	5.7903e+06
HP_813	#N/A	1.405	7.53038e+06	382885	1.0922e+07	6.41206e+06	9.34774e+06	9.71686e+06	4.51207e+06	6.65948e+06	8.04696e+06	3.57364e+06	8.9224e+06	9.54725e+06	9.3435e+06	4.4471e+06	4.7783e+06	5.37128e+06	3.36314e+06	7.59129e+06
HP_814	#N/A	1.374	1.00109e+07	404172	1.35126e+07	9.83361e+06	1.04659e+07	8.13806e+06	6.14796e+06	8.90102e+06	1.05202e+07	1.08146e+07	1.30836e+07	1.18018e+07	1.38577e+07	6.37186e+06	9.22453e+06	1.06208e+07	4.99378e+06	1.02641e+07
HP_815	#N/A	6.014	3.06243e+06	105946	1.45479e+06	5.1033e+06	640650	9.80915e+06	2.01971e+06	2.61477e+06	6.6581e+06	5.37714e+06	1.02431e+07	168393	1.01271e+06	1.50696e+06	1.78944e+06	1.56143e+06	6.79186e+06	9.11193e+06
HP_816	#N/A	5.348	2.72897e+06	78662.5	2.03297e+06	3.31186e+06	2.07339e+06	3.50341e+06	724773	2.79603e+06	1.6549e+06	4.35326e+06	9.1497e+06	2.58349e+06	1.74246e+06	4.39042e+06	4.90078e+06	2.62397e+06	1.88196e+06	3.28269e+06
HP_817	#N/A	6.554	6.67569e+06	362251	5.70104e+06	8.59299e+06	3.59845e+06	8.59106e+06	7.75179e+06	1.16289e+07	8.16752e+06	8.49355e+06	9.17406e+06	6.93441e+06	6.40764e+06	6.23504e+06	5.46468e+06	4.35249e+06	1.09062e+07	5.85718e+06
HP_818	#N/A	6.623	3.15092e+06	113209	5.24862e+06	2.11324e+06	3.1678e+06	3.2439e+06	2.34487e+06	3.25388e+06	2.23206e+06	1.17994e+06	4.00381e+06	1.71948e+06	3.9269e+06	2.11946e+06	2.86563e+06	3.67039e+06	6.6902e+06	2.16206e+06
HP_819	#N/A	5.445	2.18451e+07	318901	2.74351e+07	1.8335e+07	7.12813e+06	5.67106e+07	1.92077e+07	2.17876e+07	1.37043e+07	1.36017e+07	8.7322e+06	8.19821e+06	6.61149e+06	1.50318e+07	2.47172e+07	2.7323e+07	3.88143e+07	1.82658e+07
HP_820	#N/A	9.334	1.44658e+06	43955.1	737560	891464	734407	1.75848e+06	1.01805e+06	4.07872e+06	570984	5.23871e+06	549600	906419	277771	1.09228e+06	783021	709768	562182	853016
HP_821	#N/A	5.676	1.16916e+06	51361.2	548081	765254	617479	1.51306e+06	547406	542469	713675	655835	829570	2.43259e+06	9.6343e+06	1.06143e+06	628644	4.88768e+06	635926	737845
HP_822	#N/A	1.379	3.84442e+06	219734	7.7435e+06	2.75724e+06	2.53579e+06	5.95047e+06	2.11574e+06	3.44317e+06	5.76396e+06	4.30989e+06	4.96443e+06	4.98855e+06	4.33472e+06	3.78413e+06	3.65096e+06	2.92871e+06	3.55917e+06	3.69662e+06
HP_823	#N/A	1.055	6.61198e+06	197652	5.9892e+06	5.00294e+06	1.13965e+07	5.12007e+06	2.80679e+06	3.18151e+06	3.96883e+06	4.43938e+06	6.40462e+06	3.40787e+06	6.13103e+06	2.00461e+06	4.75644e+06	4.1818e+06	1.98785e+06	3.64705e+06
HP_824	#N/A	5.624	3.36331e+06	108406	2.51934e+06	2.70659e+06	3.16943e+06	2.39111e+06	3.93328e+06	3.50638e+06	3.83466e+06	3.65192e+06	3.90065e+06	3.91744e+06	3.73399e+06	2.51998e+06	2.35358e+06	2.28717e+06	3.13569e+06	3.18737e+06
HP_825	#N/A	9.447	1.33209e+06	28681.7	2.2181e+06	1.42105e+06	3.51785e+06	776145	1.59029e+06	837709	1.04576e+06	343894	1.85434e+06	2.75516e+06	835554	868141	488725	406604	335079	720150
HP_826	#N/A	6.818	2.8353e+06	193524	2.52942e+06	2.57726e+06	3.56071e+06	1.84574e+06	2.68724e+06	1.46855e+06	1.98933e+06	4.42951e+06	2.10842e+06	1.91727e+06	2.52536e+06	2.0901e+06	1.25063e+06	2.32506e+06	695490	2.39114e+06
HP_827	#N/A	5.57	848500	36133	1.73438e+06	465538	256266	2.48239e+06	730889	1.11858e+06	722747	368531	2.61817e+06	949321	703839	628149	621787	2.78527e+06	683074	436703
HP_828	#N/A	1.383	1.86007e+06	185881	1.63349e+06	2.77759e+06	2.78506e+06	2.71068e+06	1.49568e+06	1.87099e+06	2.19307e+06	2.21516e+06	3.19264e+06	2.90624e+06	2.25464e+06	1.2838e+06	2.39142e+06	2.22238e+06	945437	2.85981e+06
HP_829	#N/A	1.417	1.52277e+06	114901	1.00556e+06	1.40392e+06	1.63588e+06	2.06501e+06	3.75311e+06	3.37651e+06	1.46668e+06	759672	695635	3.24765e+06	3.19173e+06	2.12932e+06	1.1692e+06	1.10642e+06	718222	1.69953e+06
HP_830	#N/A	6.961	928871	37314	405984	320174	263410	273183	1.15506e+06	331152	297684	2.5855e+06	2.16364e+06	996572	409725	2.16221e+06	343560	430336	259484	391132
HP_831	#N/A	9.201	1.04327e+06	21433.9	535540	889924	963287	1.08882e+06	886822	1.22149e+06	967385	1.96159e+06	920952	1.23932e+06	349865	1.35791e+06	1.59772e+06	662248	621675	932758
HP_832	#N/A	5.571	829264	36214.8	596101	1.00969e+06	981801	1.20273e+06	308658	859034	537347	932149	617131	579998	719692	610851	807485	1.1027e+06	40426.2	1.05227e+06
HP_833	#N/A	8.785	666218	23395.1	1.00163e+06	352188	422960	578139	330214	556220	415398	585557	684199	616241	888773	1.00013e+06	852825	843032	421568	440729
HP_834	#N/A	9.198	467359	7468.79	230250	581158	640747	838775	564606	818082	751560	327993	686777	727125	110753	782184	1.06839e+06	255892	350594	587213
HP_835	#N/A	1.101	2.06832e+10	1.59488e+09	2.47249e+10	1.11166e+10	2.03864e+10	2.45213e+09	1.68853e+10	2.01611e+10	1.88153e+09	2.70622e+10	2.60105e+10	1.55159e+10	1.56182e+10	2.48332e+10	1.23066e+10	4.04656e+09	4.97363e+09	1.77612e+09
HP_836	#N/A	2.317	2.04912e+09	6.54307e+07	1.50532e+06	4.8098e+09	1.88563e+06	1.68044e+06	2.54005e+09	1.97322e+10	1.39105e+09	1.42455e+06	1.66346e+06	1.61614e+06	2.22106e+06	5.02943e+06	1.37646e+06	2.5966e+09	2.85769e+08	2.98455e+09
HP_837	#N/A	1.777	1.51457e+09	1.36959e+08	1.12357e+07	1.0928e+08	7.40953e+09	647814	1.06548e+09	4.59181e+08	2.10429e+06	915739	1.29187e+06	6.00309e+09	1.87767e+08	5.47162e+09	436386	7.13657e+09	6.22138e+08	1.81816e+06
HP_838	#N/A	1.031	2.75734e+08	1.92308e+07	406207	302945	353236	372603	405843	628056	475280	324557	340398	452227	470083	1.78884e+09	1.17513e+09	2.04719e+09	1.60471e+08	707476
HP_839	#N/A	3.844	1.48956e+08	7.74102e+06	2.04449e+06	1.50487e+09	1.66611e+06	1.58008e+06	1.48662e+08	2.1315e+06	1.64005e+06	2.06412e+06	2.15638e+06	1.42029e+06	1.78294e+06	2.28199e+06	1.94509e+06	1.65153e+06	3.00611e+06	1.9652e+06
HP_840	#N/A	1.704	1.48536e+08	9.04056e+06	7.16577e+08	8.4365e+06	1.20795e+06	875373	5.88555e+06	4.50956e+06	3.54613e+06	1.71233e+06	446704	533183	8.68236e+08	7.63981e+06	341828	1.25958e+07	644832	1.99446e+06
HP_841	#N/A	10.234	6.82219e+08	2.04624e+07	1.14609e+08	1.08538e+08	6.60604e+07	1.70625e+08	7.20646e+07	1.16425e+08	2.14139e+08	2.04573e+08	1.08794e+09	1.98181e+08	2.55577e+09	9.79538e+07	2.23368e+08	1.36334e+09	2.74192e+09	9.78678e+07
HP_842	#N/A	1.479	1.73119e+08	8.34176e+06	922140	556963	3.14939e+08	2.47309e+08	8.16686e+07	6.90117e+08	1.69587e+06	836177	1.16641e+06	1.08021e+06	7.36487e+07	4.52942e+08	3.65313e+07	5.08187e+08	622883	1.23797e+06
HP_843	#N/A	0.914	8.81316e+08	2.48839e+07	2.55927e+07	4.04199e+07	1.09655e+08	4.1797e+07	2.88044e+07	6.30959e+07	1.34713e+08	3.14488e+07	9.029e+07	1.35053e+07	3.4861e+07	1.97061e+10	1.47172e+07	9.29616e+07	2.82044e+07	1.77347e+07
HP_844	#N/A	2.222	3.93722e+07	1.20198e+06	342959	499242	394697	5.27564e+08	406306	914010	376887	333769	395027	379682	447896	443875	357079	441893	1.13671e+08	605146
HP_845	#N/A	2.014	1.58343e+08	1.24801e+07	2.19937e+08	1.94415e+08	2.20365e+07	8.91266e+07	6.22267e+07	1.53876e+08	1.06561e+08	8.37471e+07	2.87779e+08	7.35261e+07	1.83474e+08	4.62184e+08	3.58714e+08	1.92776e+08	1.40422e+08	9.70736e+07
HP_846	#N/A	1.48	9.45804e+07	4.04083e+06	932832	939087	1.69607e+08	1.38193e+08	4.4726e+07	3.81083e+08	1.55577e+06	679115	1.11068e+06	836387	3.79537e+07	3.03708e+08	2.17138e+07	3.01308e+08	690582	1.21488e+06
HP_847	#N/A	2.192	4.84763e+07	1.89712e+06	2.90158e+07	1.16045e+06	4.20385e+06	1.53669e+07	5.86623e+06	1.5785e+06	8.16442e+06	8.93409e+07	2.52615e+07	2.9528e+08	5.71286e+06	1.36133e+08	741462	1.90244e+06	680371	6.64758e+06
HP_848	#N/A	1.963	1.51695e+07	1.06145e+06	942063	1.252e+06	1.46927e+06	1.19602e+06	1.28774e+06	1.29876e+06	1.2675e+06	1.18001e+06	1.24274e+06	1.7047e+06	845375	1.86009e+08	1.12071e+06	1.04261e+06	919050	1.28033e+06
HP_849	#N/A	1.2	2.8727e+07	2.7359e+06	4.63097e+06	1.53369e+06	3.08802e+06	1.06909e+06	3.02199e+06	3.04122e+06	1.15212e+06	3.18379e+06	3.38117e+06	2.6908e+06	2.13886e+06	1.09274e+08	1.8214e+08	1.29491e+08	5.76556e+07	1.19957e+06
HP_850	#N/A	1.772	3.88196e+07	1.2369e+06	1.77327e+07	1.09169e+07	4.25664e+07	4.21347e+06	2.96693e+07	9.32024e+07	7.24207e+06	6.61944e+07	1.01806e+08	2.38472e+07	9.94698e+06	3.08868e+07	1.80311e+08	3.25471e+06	3.6801e+06	1.57462e+07
HP_851	#N/A	1.39	2.14173e+08	1.23057e+07	3.56838e+06	2.97561e+06	1.69678e+08	3.85116e+08	1.35994e+08	2.72198e+08	2.68873e+06	2.36221e+06	2.85237e+06	3.94119e+06	1.04252e+08	4.71186e+08	2.09768e+07	8.37023e+07	2.75329e+06	3.13651e+06
HP_852	#N/A	1.368	2.46622e+07	520604	1.1818e+06	767450	955062	873087	877652	1.11164e+06	904233	900673	1.04059e+06	1.02589e+06	1.00396e+06	1.43759e+08	9.27531e+07	8.44085e+07	4.68188e+07	889651
HP_853	#N/A	2.365	1.01467e+08	3.98538e+06	7.51617e+07	1.14563e+08	9.39742e+07	1.20512e+08	1.14325e+08	1.07786e+08	1.17985e+08	1.17403e+08	1.06421e+08	1.20972e+08	9.75823e+07	9.20515e+07	8.84053e+07	7.00881e+07	1.25088e+08	9.75822e+07
HP_854	#N/A	9.317	8.91125e+07	1.43242e+06	7.18537e+07	2.71339e+07	1.03826e+08	8.92838e+07	1.06502e+08	1.00534e+08	9.38017e+07	1.09612e+08	8.20294e+07	9.57745e+07	5.60372e+07	9.56538e+07	5.06162e+07	6.0958e+07	5.62362e+07	1.19279e+08
HP_855	#N/A	2.107	1.07189e+08	4.33809e+06	6.87338e+07	1.18496e+08	8.49419e+07	1.43092e+08	1.23576e+08	8.94669e+07	1.46934e+08	1.22349e+08	1.0313e+08	9.62151e+07	1.05533e+08	7.81947e+07	1.72638e+08	9.41052e+07	1.1337e+08	9.18484e+07
HP_856	#N/A	6.525	4.70263e+07	2.13195e+06	6.08e+07	7.42121e+07	5.6919e+07	5.62079e+07	6.36284e+07	6.69301e+07	6.03287e+07	7.9702e+07	6.37667e+07	6.73094e+07	6.78027e+07	5.64315e+07	3.30557e+07	4.9101e+07	6.18895e+07	6.4142e+07
HP_857	#N/A	9.855	8.16328e+07	2.9574e+06	5.7488e+07	5.45546e+07	5.21038e+07	7.0321e+07	6.23014e+07	8.013e+07	6.15765e+07	9.26232e+07	3.33022e+07	8.74257e+07	6.64014e+06	6.2455e+07	6.64528e+07	2.62756e+07	2.98767e+07	4.98914e+07
HP_858	#N/A	2.193	1.79559e+07	1.33188e+06	4.27158e+07	3.3556e+06	3.06181e+07	8.888e+06	1.97871e+07	2.32558e+07	5.18072e+06	2.90817e+07	2.75464e+07	1.04182e+07	9.28016e+06	5.32871e+07	4.90634e+07	3.21707e+06	7.07364e+06	2.21108e+06
HP_859	#N/A	8.215	2.27369e+07	271394	1.26664e+07	1.08798e+07	3.26339e+07	2.04338e+07	2.99969e+07	2.30612e+07	2.26324e+07	2.60526e+07	9.55572e+06	2.02971e+07	1.60528e+07	4.28869e+07	3.29534e+07	1.76152e+07	4.27572e+07	2.52758e+07
HP_860	#N/A	2.118	4.79571e+07	3.44419e+06	2.86095e+07	5.42368e+07	4.35724e+07	6.853e+07	6.01219e+07	4.51102e+07	4.48409e+07	1.72589e+07	7.41679e+07	3.90542e+07	4.4367e+07	4.96718e+07	3.08388e+07	3.24046e+07	7.36636e+07	2.67878e+07
HP_861	#N/A	1.613	1.24352e+07	397611	7.08745e+06	1.3552e+07	7.58521e+06	1.65383e+07	1.2931e+07	1.05488e+07	1.80442e+07	1.01532e+07	4.11495e+07	1.07291e+07	1.04443e+07	1.10355e+07	1.11372e+07	1.06566e+07	5.33771e+06	1.09512e+07
HP_862	#N/A	1.052	2.03148e+07	368630	2.11501e+07	2.37822e+07	1.66501e+07	1.95538e+07	1.29633e+07	1.98972e+07	2.06333e+07	3.3842e+07	2.21236e+07	1.25553e+07	1.70452e+07	1.18568e+07	2.41068e+07	1.39766e+07	7.76472e+06	1.74932e+07
HP_863	#N/A	4.615	2.08404e+07	647573	4.72254e+06	1.23489e+07	1.29873e+07	1.61647e+07	7.66142e+06	2.65819e+06	1.32283e+07	1.15924e+07	1.82304e+07	3.55187e+07	2.33312e+07	7.26131e+07	1.26425e+07	3.08258e+07	1.58157e+07	7.21853e+06
HP_864	#N/A	2.305	1.53987e+07	909802	1.26882e+07	1.33387e+07	1.28576e+07	2.78058e+07	5.70388e+06	6.10417e+06	1.30384e+07	6.95829e+06	1.16813e+07	1.9465e+07	1.37726e+07	1.77085e+07	2.41395e+07	1.5478e+07	9.92853e+06	1.15887e+07
HP_865	#N/A	8.481	1.75486e+06	76147.8	536745	4.46734e+06	1.38607e+06	1.8854e+06	740385	3.43287e+06	8.69837e+06	1.40622e+07	5.53748e+06	1.87215e+06	4.60833e+06	601778	127951	1.35656e+06	4.24157e+06	2.86491e+07
HP_866	#N/A	6.764	1.03815e+07	238000	7.08767e+06	1.21387e+07	8.10505e+06	1.1247e+07	1.15867e+07	2.26436e+07	1.07517e+07	5.3449e+06	1.65191e+07	9.56388e+06	7.15393e+06	6.89672e+06	5.73446e+06	1.00905e+07	7.79804e+06	1.01505e+07
HP_867	#N/A	1.052	1.54998e+07	493917	1.72509e+07	1.31797e+07	1.16795e+07	1.32758e+07	8.54286e+06	1.70431e+07	1.66672e+07	2.13721e+07	1.73814e+07	7.59736e+06	1.43351e+07	1.03444e+07	1.91003e+07	7.64939e+06	5.82724e+06	1.16099e+07
HP_868	#N/A	1.047	1.4616e+07	921057	1.33347e+06	827385	1.26369e+06	1.77817e+06	1.42638e+06	2.15527e+06	1.36484e+06	1.30107e+06	1.39704e+06	1.11598e+06	1.58781e+06	1.45588e+06	1.5259e+07	1.74146e+06	3.32839e+06	1.29252e+06
HP_869	#N/A	1.704	1.73615e+06	38397.9	1.15144e+07	574517	942485	581069	586229	628041	547381	564918	622637	749783	2.13068e+07	907864	490791	678555	608562	662384
HP_870	#N/A	1.379	9.37262e+06	326988	1.34365e+07	1.10689e+07	1.1463e+07	1.01004e+07	7.52897e+06	1.26556e+07	9.83604e+06	1.03261e+07	2.04249e+07	1.06374e+07	1.04449e+07	7.31858e+06	1.39212e+07	7.12848e+06	4.44658e+06	1.01429e+07
HP_871	#N/A	1.821	1.53899e+07	562728	489117	441679	1.2186e+08	452232	4.16054e+06	3.98754e+06	470036	471334	479363	9.62716e+07	2.5525e+06	4.11299e+07	288046	1.84455e+07	9.5609e+06	444024
HP_872	#N/A	6.498	1.23334e+06	30679.3	1.52896e+06	323111	299346	1.66853e+07	558371	332764	524707	309802	317372	520638	140039	388465	529760	374490	198066	597853
HP_873	#N/A	1.158	1.38795e+07	1.86593e+06	1.6466e+06	547723	948615	2.88159e+08	1.12951e+06	882314	568530	1.3868e+06	1.05297e+06	1.1426e+06	964585	1.76452e+06	642973	411948	7.17553e+07	443082
HP_874	#N/A	8.502	1.3946e+07	183855	1.37934e+07	1.42768e+07	1.71207e+07	1.61621e+07	1.46197e+07	1.12621e+07	1.28287e+07	1.17669e+07	1.20039e+07	1.40687e+07	1.22492e+07	1.48001e+07	1.57321e+07	1.42615e+07	1.62626e+07	1.08614e+07
HP_875	#N/A	1.364	1.24474e+07	351025	1.48545e+07	1.26455e+07	1.14801e+07	1.31912e+07	7.66814e+06	1.60677e+07	1.2643e+07	1.43885e+07	1.62087e+07	1.17885e+07	9.90116e+06	5.96089e+06	1.78779e+07	6.79903e+06	7.00834e+06	1.52002e+07
HP_876	#N/A	9.321	1.49247e+07	188997	1.19971e+07	2.30113e+07	1.11077e+07	1.15725e+07	1.56603e+07	1.58041e+07	1.42347e+07	1.57803e+07	1.36508e+07	1.35181e+07	1.01076e+07	1.34334e+07	8.25441e+06	2.1415e+07	1.47786e+07	1.8682e+07
HP_877	#N/A	1.379	1.1269e+07	678952	1.82207e+07	1.38677e+07	1.52729e+07	1.76495e+07	6.75951e+06	1.27681e+07	1.40348e+07	8.20572e+06	1.96778e+07	1.26223e+07	1.83698e+07	8.13934e+06	1.3008e+07	1.04837e+07	5.09507e+06	1.63532e+07
HP_878	#N/A	9.334	1.21533e+07	191576	1.08229e+07	1.3595e+07	1.02951e+07	1.10283e+07	1.14257e+07	1.29429e+07	1.16126e+07	1.36491e+07	1.20339e+07	1.19543e+07	9.31357e+06	1.16119e+07	7.48028e+06	1.04448e+07	1.41096e+07	1.41805e+07
HP_879	#N/A	1.031	4.66497e+06	183985	3.65319e+06	3.76364e+06	4.16885e+06	2.80973e+06	3.11811e+06	3.49156e+06	3.05949e+06	1.50984e+07	1.32069e+07	1.33656e+07	4.02676e+06	3.71816e+07	2.91661e+06	2.24291e+06	3.79973e+06	2.56025e+06
HP_880	#N/A	7.3	4.76748e+06	295250	4.45021e+06	6.10519e+06	4.49915e+06	5.38298e+06	6.14537e+06	1.23317e+07	5.37076e+06	4.275e+06	7.40851e+06	3.95074e+06	3.87028e+06	3.62072e+06	3.9159e+06	4.35708e+06	7.26147e+06	5.50627e+06
HP_881	#N/A	8.192	2.04516e+06	31485	1.34288e+06	1.07971e+06	746855	881402	581887	1.01413e+06	512067	1.82677e+06	473033	665798	983769	1.09542e+07	3.99489e+06	4.27197e+06	3.1743e+06	482527
HP_882	#N/A	8.304	6.95421e+06	91778.9	3.51258e+06	5.65917e+06	1.32973e+07	7.32857e+06	5.31302e+06	5.99115e+06	5.03422e+06	4.91132e+06	8.70615e+06	5.04357e+06	6.17028e+06	1.39213e+07	1.07769e+07	5.98258e+06	1.13745e+07	4.71191e+06
HP_883	#N/A	1.377	6.03953e+06	258391	8.61919e+06	5.31628e+06	5.83812e+06	7.03819e+06	5.08325e+06	8.20782e+06	5.46173e+06	5.07338e+06	8.97066e+06	5.5278e+06	8.55298e+06	2.30244e+06	1.04789e+07	5.42335e+06	2.46861e+06	6.17653e+06
HP_884	#N/A	7.509	9.0842e+06	116580	1.01891e+07	1.01028e+07	9.47559e+06	7.88114e+06	9.71651e+06	8.59139e+06	9.28664e+06	8.68828e+06	8.94192e+06	8.37667e+06	9.06271e+06	3.71214e+06	9.30756e+06	9.6269e+06	1.07083e+07	8.36537e+06
HP_885	#N/A	1.377	5.00106e+06	198732	6.13223e+06	6.18143e+06	6.51091e+06	6.56102e+06	2.31867e+06	9.57406e+06	5.7203e+06	5.31888e+06	6.91973e+06	6.69081e+06	5.94124e+06	2.01525e+06	8.05509e+06	3.98237e+06	2.51191e+06	5.77516e+06
HP_886	#N/A	8.33	2.43258e+06	118506	963945	5.45776e+06	1.96646e+06	6.91214e+06	2.59881e+06	1.80938e+06	1.47651e+06	2.43663e+06	4.69013e+06	1.9297e+06	3.28395e+06	2.59665e+06	4.06604e+06	2.47547e+06	1.00987e+06	1.56611e+06
HP_887	#N/A	1.054	5.89851e+06	373115	5.5428e+06	7.26113e+06	4.24842e+06	7.65148e+06	4.09037e+06	6.9283e+06	4.63261e+06	5.30012e+06	2.43806e+07	3.26724e+06	6.50945e+06	3.80277e+06	6.70168e+06	4.21334e+06	2.84806e+06	4.42825e+06
HP_888	#N/A	1.95	460067	32097.7	298610	412323	491449	345815	355438	389627	2.79669e+06	3.75636e+06	1.31399e+06	476484	290595	1.83359e+06	923484	892421	300105	7.30443e+06
HP_889	#N/A	8.959	2.04153e+06	79902.1	2.92044e+06	1.72732e+06	2.09949e+06	1.47094e+06	1.37115e+06	4.40233e+06	977854	1.25016e+06	2.06682e+06	1.53327e+06	7.38156e+06	842232	2.32842e+06	1.22112e+06	2.26941e+06	702790
HP_890	#N/A	1.727	714744	26370.5	425239	208036	312833	217960	206515	215955	206871	198377	222676	285804	338870	3.5247e+06	3.80055e+06	6.39984e+06	491695	199820
HP_891	#N/A	6.824	553337	17142.2	186229	6.86561e+06	86377.6	129463	528485	129899	110533	134125	182158	124055	375734	121895	137153	121721	151852	129540
HP_892	#N/A	6.137	1.39838e+06	78150.9	54116.9	659514	699817	1.31536e+06	133144	471172	3.20035e+06	1.12776e+06	1.92269e+06	2.14545e+06	157678	3.58235e+06	2.23083e+06	1.15222e+06	521745	5.50051e+06
HP_893	#N/A	6.363	6.44379e+06	175643	4.14736e+06	8.78352e+06	8.89818e+06	9.09247e+06	5.74222e+06	7.82211e+06	8.34086e+06	1.11906e+07	6.49349e+06	4.2472e+06	1.24737e+07	4.95122e+06	3.23646e+06	6.82466e+06	1.04875e+07	1.171e+07
HP_894	#N/A	7.252	947445	119793	653987	277412	334896	295189	269540	310007	2.40267e+06	6.06901e+06	306030	312404	505951	276640	287224	277228	490706	426704
HP_895	#N/A	6.26	1.00769e+06	51812.5	913701	1.78393e+06	1.02222e+06	5.78969e+06	1.13807e+06	1.013e+06	1.10143e+06	1.1587e+06	767784	1.41129e+06	919468	1.49495e+06	665733	1.05279e+06	554467	839531
HP_896	#N/A	1.418	2.65591e+06	60224	3.61019e+06	2.90837e+06	3.30728e+06	5.26486e+06	1.19388e+06	2.19373e+06	3.58047e+06	3.42947e+06	2.76896e+06	3.42107e+06	3.34833e+06	1.44757e+06	2.28756e+06	3.19017e+06	743527	3.06078e+06
HP_897	#N/A	6.383	592182	43437.5	4.22852e+06	136799	167524	229525	198227	147001	178111	204404	144948	140229	290446	173588	156931	159549	164334	156103
HP_898	#N/A	1.491	3.12629e+06	234551	4.12201e+06	4.03922e+06	4.28815e+06	5.18288e+06	2.06916e+06	3.09415e+06	3.85763e+06	4.21816e+06	8.22304e+06	4.64121e+06	4.72393e+06	1.50956e+06	3.90158e+06	5.29623e+06	1.18503e+06	4.94088e+06
HP_899	#N/A	6.551	1.37147e+06	54667.1	1.11404e+06	1.53779e+06	1.06577e+06	1.63288e+06	2.79834e+06	2.16007e+06	4.46383e+06	1.2889e+06	1.9419e+06	1.7814e+06	1.73739e+06	886802	1.03949e+06	1.02944e+06	2.71507e+06	1.20346e+06
HP_900	#N/A	9.195	3.5638e+06	114875	2.94035e+06	3.15407e+06	3.99424e+06	3.68422e+06	2.75295e+06	3.57258e+06	2.74614e+06	1.31609e+07	1.89856e+06	4.36576e+06	934392	6.60909e+06	3.73025e+06	2.21437e+06	1.61252e+06	3.54984e+06
HP_901	#N/A	1.388	4.70011e+06	399313	3.89663e+06	3.01145e+06	4.98301e+06	4.2399e+06	5.96033e+06	8.77046e+06	4.19917e+06	2.25369e+06	2.57734e+06	7.75969e+06	6.73105e+06	5.83271e+06	4.59508e+06	4.0272e+06	3.08878e+06	4.55599e+06
HP_902	#N/A	8.22	301009	20901.1	479225	92339.4	110998	105556	111716	101605	296656	110896	344736	92848.3	86183.4	3.76298e+06	117265	107860	535473	671991
HP_903	#N/A	6.556	1.49311e+06	75244.8	1.01069e+06	2.38804e+06	615971	1.78623e+06	1.78971e+06	2.64163e+06	3.5673e+06	2.10493e+06	2.45604e+06	1.98444e+06	1.59148e+06	1.3706e+06	1.16593e+06	1.02884e+06	2.86065e+06	1.90871e+06
HP_904	#N/A	8.217	1.38068e+06	58759.2	2.26229e+06	149643	127239	539553	144670	176624	1.79007e+06	107770	1.92026e+06	91612.6	141808	1.4818e+07	364362	107725	3.45892e+06	3.67901e+06
HP_905	#N/A	8.586	2.36021e+06	144302	2.45892e+06	2.6399e+06	2.16788e+06	1.88688e+06	3.2511e+06	3.56873e+06	3.10889e+06	3.32221e+06	1.87792e+06	2.35771e+06	1.45377e+06	1.90238e+06	2.10593e+06	2.06993e+06	2.60534e+06	2.51609e+06
HP_906	#N/A	6.189	530433	45122.1	81044.9	284799	998046	624224	43596.9	217523	832826	1.26285e+06	211190	529819	24159.9	856281	3.18367e+06	314702	514036	3.35813e+06
HP_907	#N/A	7.615	3.03147e+06	59276.4	3.37971e+06	3.26405e+06	3.16756e+06	3.26141e+06	3.28512e+06	3.29512e+06	3.39156e+06	3.15264e+06	3.0125e+06	3.07411e+06	2.60188e+06	2.97664e+06	3.57733e+06	3.19182e+06	3.36668e+06	3.05935e+06
HP_908	#N/A	6.347	3.60735e+06	165048	9.08424e+06	1.28793e+06	1.4486e+06	1.79376e+06	2.9386e+06	2.33562e+06	3.80802e+06	1.37147e+06	2.04611e+06	8.21665e+06	2.13819e+06	4.64358e+06	5.59519e+06	1.38632e+06	207900	1.20122e+06
HP_909	#N/A	9.309	3.07573e+06	70054.1	3.57516e+06	5.71285e+06	1.83041e+06	3.93384e+06	3.60912e+06	4.45324e+06	5.27144e+06	4.19933e+06	1.98509e+06	4.86709e+06	324514	5.37466e+06	2.54762e+06	1.28313e+06	364325	6.06709e+06
HP_910	#N/A	1.378	2.1482e+06	74455.7	2.91503e+06	1.73149e+06	2.43321e+06	2.17759e+06	1.47635e+06	2.26787e+06	1.89993e+06	1.80352e+06	2.52198e+06	3.29538e+06	2.08512e+06	1.50023e+06	1.68601e+06	2.02806e+06	1.4121e+06	2.75384e+06
HP_911	#N/A	8.334	1.13528e+06	36963.8	449161	1.64674e+06	1.40226e+06	2.33344e+06	786152	1.60388e+06	1.20592e+06	2.02494e+06	1.16703e+06	1.19807e+06	2.14729e+06	1.02583e+06	861551	1.54272e+06	1.83523e+06	1.93867e+06
HP_912	#N/A	6.81	1.81753e+06	61142	1.69943e+06	1.69423e+06	2.11518e+06	2.94148e+06	1.73766e+06	1.94158e+06	2.17841e+06	2.03373e+06	1.66222e+06	1.54075e+06	595021	2.35776e+06	2.29925e+06	1.76186e+06	447523	2.44646e+06
HP_913	#N/A	6.808	2.16936e+06	102779	1.00014e+06	2.0275e+06	2.21592e+06	2.6983e+06	2.3756e+06	2.51664e+06	2.08133e+06	2.23147e+06	2.66334e+06	2.08889e+06	1.24506e+06	2.46959e+06	1.79227e+06	1.67324e+06	1.8497e+06	1.88604e+06
HP_914	#N/A	6.967	1.67706e+06	95933.6	1.47226e+06	1.77812e+06	2.05298e+06	1.35873e+06	1.97834e+06	1.84319e+06	1.92266e+06	1.52009e+06	1.49525e+06	2.41377e+06	1.56483e+06	2.47295e+06	1.73268e+06	1.62277e+06	1.5562e+06	2.17443e+06
HP_915	#N/A	7.042	787123	20154.9	657136	994504	1.05841e+06	804818	1.90161e+06	823210	889919	852384	726789	860963	486624	646826	710687	855677	675954	763578
HP_916	#N/A	0.854	519764	16936.8	34469.4	363896	673636	180410	32113.4	100791	940390	1.01801e+06	1.92191e+06	560138	39460.6	1.90239e+06	370291	339775	814479	1.30907e+06
HP_917	#N/A	0.974	2.25814e+06	85104.9	602822	1.0036e+06	865613	1.65166e+06	1.58559e+06	1.79247e+06	1.76658e+06	1.82367e+06	886854	1.25387e+06	3.04718e+06	1.32042e+06	2.1161e+06	304296	383039	3.125e+06
HP_918	#N/A	8.86	143864	7728.39	34579	26511.8	28445.2	28461.4	28193.7	27517.4	38603.9	30019.1	29328.2	29789.6	30019.5	102861	32646.8	30646.1	1.81519e+06	30187.7
HP_919	#N/A	5.797	358814	24977.2	1.01136e+06	169336	623957	696570	446165	211668	406469	208232	691856	99687.5	388624	1.7973e+06	272327	389044	465221	461325
HP_920	#N/A	8.96	1.93656e+06	76579.8	2.58059e+06	1.54504e+06	2.55411e+06	1.16911e+06	1.16099e+06	4.3981e+06	1.25967e+06	2.60909e+06	1.86021e+06	1.34448e+06	7.56725e+06	799916	2.02787e+06	1.04901e+06	1.92605e+06	613944
HP_921	#N/A	5.73	348782	20473.2	120209	237726	248389	210712	112308	926497	145518	317348	647155	1.16359e+06	278157	1.42833e+06	316020	419305	121096	169855
HP_922	#N/A	9.077	1.49702e+06	70659.1	328603	867274	1.15798e+06	1.57571e+06	1.45484e+06	2.35818e+06	1.36151e+06	2.3035e+06	1.33892e+06	580333	814685	970728	1.19486e+06	1.11418e+06	1.01802e+06	1.29546e+06
HP_923	#N/A	8.979	261751	14817.7	114296	1.24145e+06	206845	211448	261596	517548	238989	676124	1.12973e+06	277794	176802	111012	129179	144715	157707	420269
HP_924	#N/A	9.071	157410	4773.31	88591.2	186135	863374	225398	471051	1.06137e+06	74999.3	875193	120325	167544	148835	101883	73418.6	88093.1	143014	99500.6
HP_925	#N/A	5.96	904517	81019	1.07057e+06	1.00012e+06	442743	928103	362285	772389	614342	868327	950360	485463	582652	628728	848567	1.22286e+06	1.96915e+06	889414
HP_926	#N/A	0.954	5.95897e+06	333238	6.88508e+06	3.71805e+06	3.63744e+06	5.26736e+06	1.22667e+06	5.71847e+06	4.97488e+06	4.53599e+06	3.82889e+06	4.19411e+06	4.62888e+06	1.393e+06	7.28237e+06	1.03685e+06	3.07762e+06	4.54907e+06
HP_927	#N/A	5.564	702098	47410	300338	1.37372e+06	402686	465326	303325	315487	1.15793e+06	585715	358257	858730	881809	2.09551e+06	788556	1.23691e+06	354695	1.54278e+06
HP_928	#N/A	5.42	731071	26528.7	539627	887592	462509	675560	1.12122e+06	362610	773787	644589	763923	550145	673122	835882	583943	658895	560361	1.02804e+06
HP_929	#N/A	6.442	3.90531e+06	56691.2	2.54813e+07	25712.7	507224	564836	835152	1.11435e+06	44296.4	732016	143150	28148.1	2.27204e+06	50767.7	33556.8	778973	29516.4	40609.4
HP_930	#N/A	6.958	615964	25725.1	442906	650832	654754	821448	584525	793221	702707	495309	670335	633791	467044	424292	565503	632766	448442	782466
HP_931	#N/A	6.45	510988	17905.3	3.83353e+06	58781.3	84706.9	108076	251143	60451.3	56498.2	88716.7	62123.8	47365.1	388403	62597.9	86046.6	55181.3	60133	54586.6
HP_932	#N/A	6.213	407701	5507.22	180292	144374	226891	302652	97769.4	375352	295835	862606	334235	299356	167371	829109	277326	616585	438929	550044
HP_933	#N/A	5.82	1.84048e+09	6.32712e+06	1.03769e+09	2.14505e+09	1.69461e+09	2.378e+09	1.95572e+09	1.92371e+09	2.08305e+09	2.89002e+09	2.08362e+09	1.36967e+09	2.00724e+09	1.6981e+09	1.21844e+09	1.8362e+09	1.56832e+09	2.88027e+09
HP_934	#N/A	10.205	1.8286e+08	1.04013e+07	7.35336e+06	6.22718e+06	4.43459e+06	1.81677e+07	5.61044e+06	9.06087e+06	2.89581e+07	2.47078e+07	2.72275e+08	2.22864e+07	1.00019e+09	8.8153e+06	1.96102e+07	3.07002e+08	9.26797e+08	1.16566e+07
HP_935	#N/A	6.815	1.0493e+08	1.53972e+06	5.5134e+08	186952	191022	259622	229276	243509	204430	283047	323616	263537	8.56205e+08	233711	204590	233861	285164	278282
HP_936	#N/A	1.362	5.25796e+07	1.45589e+06	802878	1.00538e+07	1.95243e+08	561576	6.6892e+07	2.93751e+07	516075	623833	699743	6.49585e+07	3.54692e+07	5.47181e+08	524550	1.9657e+08	2.8584e+07	594760
HP_937	#N/A	1.102	2.9286e+08	2.33806e+07	4.15032e+08	1.10193e+08	3.17083e+08	3.45177e+07	2.9322e+08	3.10421e+08	2.42464e+07	3.20544e+08	3.76767e+08	3.92983e+08	1.5989e+08	5.60209e+08	2.27045e+08	5.79991e+07	3.6488e+07	1.94241e+07
HP_938	#N/A	6.147	7.96565e+07	2.71864e+06	1.15515e+08	3.42426e+08	251672	1.77749e+08	8.98737e+07	316269	1.86772e+06	513424	691443	477993	319615	387716	306759	4.58583e+08	199451	286030
HP_939	#N/A	6.548	2.57799e+08	1.28832e+07	1.66946e+08	3.26241e+08	1.09781e+08	3.77596e+08	3.04697e+08	4.49503e+08	3.03803e+08	3.71078e+08	3.43583e+08	2.87676e+08	2.22009e+08	2.42074e+08	1.9341e+08	1.66346e+08	4.49994e+08	2.37053e+08
HP_940	#N/A	1.707	2.61107e+07	785234	2.25673e+08	1.45678e+06	2.38831e+06	5.1546e+07	4.57594e+06	9.11427e+06	1.61964e+06	1.59634e+06	1.14784e+07	4.7312e+06	7.41188e+06	3.37774e+07	1.6976e+06	3.19262e+06	2.17749e+06	4.20158e+06
HP_941	#N/A	2.023	1.83864e+08	1.29742e+07	2.25968e+08	1.72789e+08	2.30699e+07	8.86465e+07	6.19033e+07	1.26826e+08	1.03401e+08	8.21724e+07	2.89909e+08	7.29796e+07	2.04442e+08	4.18632e+08	3.5886e+08	1.90402e+08	1.55192e+08	9.53712e+07
HP_942	#N/A	5.574	6.20426e+07	2.62258e+06	9.62034e+07	6.55003e+06	7.16155e+06	1.61865e+08	4.92995e+07	5.23521e+07	4.96061e+07	2.91388e+07	1.04571e+08	6.66312e+07	4.16481e+07	2.39491e+07	4.54818e+07	1.81955e+08	2.19238e+07	4.2995e+07
HP_943	#N/A	1.677	2.32558e+07	346514	1.65342e+08	1.47874e+06	4.03601e+06	3.33511e+07	5.58605e+06	1.11867e+07	3.08887e+06	3.43923e+06	9.49804e+06	5.78202e+06	1.48101e+07	2.72089e+07	4.389e+06	4.20421e+06	2.40285e+06	3.80774e+06
HP_944	#N/A	6.795	9.34024e+07	1.09118e+06	6.84469e+07	8.1863e+07	2.99819e+07	1.41914e+08	8.31093e+07	1.35918e+08	9.09068e+07	1.01208e+08	1.49139e+08	9.69963e+07	8.63531e+07	5.90893e+07	9.83784e+07	9.40935e+07	1.06504e+08	1.35757e+08
HP_945	#N/A	6.626	8.84171e+07	1.2401e+06	8.45126e+07	1.3711e+08	9.73392e+07	9.97408e+07	7.02829e+07	8.86166e+07	8.02563e+07	7.69831e+07	1.04915e+08	7.54639e+07	1.09147e+08	8.68764e+07	7.99362e+07	6.53778e+07	7.85531e+07	8.91868e+07
HP_946	#N/A	6.816	1.57409e+07	272164	7.59856e+07	124156	117577	167884	148612	160849	128809	181192	214357	171249	1.16777e+08	151261	131243	138289	186119	181211
HP_947	#N/A	1.068	2.03502e+07	1.71612e+06	5.76557e+06	614104	8.30604e+06	7.73213e+07	1.08983e+06	1.14208e+06	757537	1.06873e+06	934407	1.19706e+08	4.83258e+07	1.08308e+06	702044	1.34966e+08	852193	1.20205e+06
HP_948	#N/A	9.333	1.59862e+07	415123	133034	148708	245401	563207	165196	163217	1.84149e+06	503945	3.59237e+07	452684	1.39348e+08	142440	1.60402e+06	4.72432e+07	1.10609e+08	642514
HP_949	#N/A	1.034	2.19381e+07	1.94623e+06	398023	347293	598616	420155	480182	585298	523922	342994	890617	478383	428294	1.43891e+08	1.11594e+08	1.26581e+08	1.21627e+07	621289
HP_950	#N/A	1.449	1.91406e+07	607288	219022	7.86831e+06	7.98038e+07	172965	8.38208e+06	4.90264e+07	160416	162385	193661	6.55795e+06	3.34638e+06	7.42537e+07	131173	1.27864e+08	6.80117e+07	205514
HP_951	#N/A	5.575	9.47763e+06	168787	1.2556e+08	2.21084e+06	1.99588e+06	1.79528e+06	1.80467e+06	1.70358e+06	2.14974e+06	2.45396e+06	1.79108e+06	1.94524e+06	7.85965e+07	2.07078e+06	1.87358e+06	2.13154e+06	2.37816e+06	2.10422e+06
HP_952	#N/A	1.696	4.9076e+07	3.70614e+06	4.30125e+07	4.54011e+07	3.0256e+07	1.25578e+08	6.79383e+07	3.17625e+07	1.11506e+08	5.26234e+07	4.95224e+07	5.78742e+07	5.09214e+07	9.561e+07	1.03609e+08	7.34232e+07	6.81754e+07	5.48306e+07
HP_953	#N/A	1.051	5.40638e+07	792486	5.52897e+07	2.63736e+07	4.1894e+07	6.38301e+07	1.17363e+08	8.43604e+07	7.6926e+07	4.78677e+07	4.61875e+07	6.16464e+07	8.19868e+07	6.35295e+07	2.161e+07	4.27129e+07	2.55576e+07	8.98175e+07
HP_954	#N/A	9.154	1.50629e+07	512179	5.42655e+07	5.70302e+07	1.13742e+08	4.13046e+07	8.74388e+07	7.92536e+07	2.84459e+07	6.68121e+07	1.72257e+07	5.48734e+07	9.8046e+06	3.24841e+07	2.38085e+07	1.3817e+07	6.63272e+06	3.85376e+07
HP_955	#N/A	0.981	1.00555e+07	448372	145640	1.22395e+08	137049	142123	4.08942e+07	173770	163947	130670	153207	156585	204153	138703	146303	2.3327e+07	203773	198649
HP_956	#N/A	7.494	1.11247e+07	281708	694116	679939	735507	731675	792385	776706	752934	736181	754959	751939	866838	1.98832e+08	691844	823321	779290	786293
HP_957	#N/A	1.556	4.41891e+07	2.02262e+06	9.4754e+06	4.59159e+06	4.30135e+06	6.26681e+06	4.93632e+06	4.59175e+06	4.96905e+06	3.83726e+06	1.09964e+07	4.9228e+06	1.37931e+08	5.57639e+07	2.53823e+07	8.6458e+06	4.96196e+06	6.66556e+06
HP_958	#N/A	5.665	4.33365e+07	767391	6.48759e+07	3.18485e+07	2.68741e+07	5.73347e+07	7.95873e+07	3.50278e+07	3.78176e+07	6.32804e+07	3.29119e+07	8.97344e+07	6.22125e+07	3.06179e+07	1.19857e+07	3.18908e+07	4.00452e+07	4.80172e+07
HP_959	#N/A	1.057	3.10552e+07	477421	674317	341471	7.95481e+07	9.06874e+07	607064	1.17362e+08	5.3249e+07	460896	437758	1.37844e+08	693021	562114	426355	2.0051e+06	601973	9.53979e+07
HP_960	#N/A	1.276	7.65814e+06	501737	825331	688072	662733	503402	670423	780834	399788	761535	759806	859991	859391	8.23451e+07	478071	466067	471900	463136
HP_961	#N/A	7.23	5.52496e+06	164586	1.23401e+06	3.61745e+06	1.01126e+07	1.17015e+07	8.21873e+06	3.27001e+06	4.19276e+07	3.28016e+06	4.8071e+06	6.0412e+06	2.46116e+06	2.07907e+06	2.81597e+06	3.54367e+06	1.47663e+07	7.75157e+07
HP_962	#N/A	6.648	1.40003e+07	157064	2.11009e+06	261836	253897	2.46052e+07	7.25233e+07	4.85489e+06	6.37586e+06	3.18158e+07	1.57431e+06	1.10751e+06	284070	2.70559e+07	208948	1.9941e+07	7.84361e+06	4.05401e+06
HP_963	#N/A	6.223	7.75725e+06	91543.9	153813	412244	2.79659e+07	221935	1.99495e+06	894544	114688	116414	141581	5.5042e+06	6.09184e+06	7.19322e+07	131353	1.11169e+07	2.2277e+06	109355
HP_964	#N/A	5.73	5.57871e+06	36394.2	85256.8	77695.1	79346.6	83560.7	79243.2	72663.5	61958.3	79180.7	4.1434e+07	80773.4	78469.9	7.43279e+07	78493.5	83529.1	81923.2	73023.6
HP_965	#N/A	0.934	8.21506e+06	203251	5.70744e+06	1.76357e+06	1.00955e+07	1.80279e+07	1.64967e+07	8.25405e+06	4.49231e+06	6.61853e+07	4.03793e+06	1.10868e+07	3.23703e+07	8.62886e+06	115049	6.34853e+06	6.69945e+06	6.72796e+06
HP_966	#N/A	1.638	1.95993e+07	366806	6.28739e+07	5.82755e+06	5.55005e+06	1.24593e+07	8.94076e+06	9.17005e+06	5.54821e+06	6.40679e+06	7.18556e+06	5.62782e+06	3.2242e+07	2.18012e+07	1.04073e+07	7.55292e+06	3.15446e+06	6.18481e+06
HP_967	#N/A	6.61	4.45037e+06	161279	3.78174e+07	315379	346056	765336	1.30815e+06	478164	394372	772050	375894	322292	5.9252e+07	812619	256113	830298	422824	404325
HP_968	#N/A	5.574	2.10047e+07	1.20307e+06	2.36644e+07	2.18876e+06	2.51392e+06	5.37179e+07	1.38825e+07	1.86794e+07	1.82825e+07	6.50249e+06	5.22839e+07	2.46109e+07	1.00783e+07	7.94989e+06	1.50619e+07	5.78564e+07	7.68658e+06	1.33171e+07
HP_969	#N/A	6.626	8.61473e+06	380416	6.47479e+07	121762	2.20038e+06	3.44257e+07	1.21659e+07	184532	157572	274787	146781	115414	129547	297408	94118.5	360296	170037	159730
HP_970	#N/A	7.015	3.97805e+07	351243	2.71449e+07	4.17971e+07	4.58886e+07	5.71823e+07	4.78633e+07	5.69136e+07	4.52865e+07	4.33132e+07	3.4872e+07	2.79538e+07	3.31694e+07	2.66896e+07	3.2469e+07	3.21864e+07	5.19357e+07	4.84016e+07
HP_971	#N/A	1.392	3.42553e+06	324997	937581	593798	724345	724457	690633	823856	725541	692506	826683	763818	827084	6.36184e+07	592252	757850	570411	703982
HP_972	#N/A	6.114	4.65654e+06	170159	69905.6	282110	1.34308e+07	100191	1.68492e+06	624484	79348.4	52670.4	63738.6	3.25749e+06	5.18844e+06	4.30728e+07	74176.2	5.9945e+06	75081.8	70967.3
HP_973	#N/A	1.142	3.12697e+06	224348	1.71007e+06	650381	1.37507e+06	314649	1.22159e+06	1.03361e+06	285887	2.01378e+06	1.71091e+06	1.10377e+06	956484	4.11845e+07	693252	301613	259085	322594
HP_974	#N/A	1.185	4.16292e+06	97328.6	4.02143e+06	1.59919e+06	2.99682e+06	1.09769e+06	2.96398e+06	2.7637e+06	1.11765e+06	3.25298e+06	3.20378e+06	2.8991e+06	2.31459e+06	4.98828e+07	1.76671e+06	1.22568e+06	680536	1.21444e+06
HP_975	#N/A	0.962	2.77143e+07	648397	2.32872e+07	3.31983e+06	2.22101e+07	3.79916e+07	4.73238e+07	7.43652e+06	5.04034e+07	1.56085e+07	9.6387e+07	2.9389e+07	1.72179e+07	2.65403e+07	7.98149e+06	9.22672e+06	2.66926e+07	2.08945e+07
HP_976	#N/A	7.264	3.46187e+07	513791	3.04979e+07	4.52234e+07	3.24444e+07	3.35279e+07	3.76799e+07	3.06163e+07	3.20673e+07	3.7074e+07	3.88799e+07	2.67385e+07	3.80409e+07	2.95179e+07	2.50623e+07	2.75115e+07	2.91304e+07	3.7685e+07
HP_977	#N/A	1.75	3.61815e+06	246671	2.05134e+06	1.05269e+07	1.04133e+06	3.81105e+07	3.12445e+06	303783	445516	1.24789e+06	344796	1.30789e+06	1.23931e+06	1.21395e+06	1.05942e+06	7.83614e+06	397100	1.45786e+06
HP_978	#N/A	6.113	4.06531e+06	175827	27065.9	341659	1.31914e+07	37048.6	2.04434e+06	750281	68303.3	27825.2	69502.4	3.73515e+06	4.84686e+06	4.12354e+07	27779.1	6.57536e+06	23041	53152
HP_979	#N/A	6.222	4.76006e+06	90100.2	99843.1	284956	1.74278e+07	45382.7	1.80635e+06	597536	23702.6	23526.1	27503.8	4.30642e+06	4.34269e+06	3.60904e+07	25069.7	7.56769e+06	1.88706e+06	24585.4
HP_980	#N/A	1.002	3.56898e+06	381913	243305	542933	227366	776829	357183	278394	440004	398789	309527	377265	303876	3.38348e+07	3.56139e+07	343794	2.68634e+06	552479
HP_981	#N/A	6.547	3.52579e+07	438634	302737	411204	2.7341e+08	358264	532267	324731	421487	336309	391862	272346	425748	448722	255631	265399	293792	284412
HP_982	#N/A	7.209	3.45395e+07	899661	2.33251e+07	3.7879e+07	2.16708e+07	4.14183e+07	4.86584e+07	2.19377e+07	2.11823e+07	4.13293e+07	4.48974e+07	2.80488e+07	4.82762e+07	3.72056e+07	3.33914e+07	3.00688e+07	3.23792e+07	2.30898e+07
HP_983	#N/A	8.191	1.52821e+07	177863	7.56395e+06	1.29559e+07	3.19301e+07	1.94493e+07	2.11219e+07	2.18839e+07	1.63489e+07	1.82287e+07	1.39711e+07	1.94451e+07	6.67888e+06	1.01703e+07	1.92875e+07	1.10917e+07	2.03082e+07	1.73732e+07
HP_984	#N/A	1.372	2.49181e+07	1.03633e+06	2.53064e+07	1.901e+07	2.93849e+07	2.68576e+07	1.26442e+07	1.8268e+07	2.20426e+07	2.02965e+07	2.92e+07	3.21645e+07	2.98183e+07	1.46494e+07	2.04033e+07	2.89713e+07	1.22991e+07	2.57425e+07
HP_985	#N/A	8.481	4.13937e+06	86551.4	197803	361301	1.20843e+07	248278	4.11171e+06	918590	227861	217893	203872	3.22108e+06	919063	3.11447e+07	193202	1.27373e+07	1.77017e+06	293721
HP_986	#N/A	2.02	2.82604e+07	1.29449e+06	1.1667e+07	2.49623e+07	2.10377e+07	2.49338e+07	3.86516e+07	3.86148e+07	3.85907e+07	2.25799e+07	2.5471e+07	2.44935e+07	3.5435e+07	2.5379e+07	1.9894e+07	1.92766e+07	7.99544e+06	4.42494e+07
HP_987	#N/A	8.476	2.94887e+07	429434	3.99355e+07	4.61464e+07	3.89195e+07	4.74378e+07	4.47531e+07	2.02971e+07	2.89156e+07	3.36483e+07	2.49619e+07	2.32195e+07	3.55287e+07	3.72786e+07	3.23483e+07	3.19123e+07	3.96136e+07	2.63232e+07
HP_988	#N/A	8.41	5.21372e+06	228208	221526	148583	3.70868e+06	4.52409e+06	2.90203e+06	6.73006e+06	169470	151704	177297	166672	1.16445e+06	1.51458e+07	1.89107e+06	2.73809e+07	180403	153925
HP_989	#N/A	6.648	2.52898e+07	529046	525395	321970	1.83129e+08	735615	1.18615e+06	452182	397290	659856	374835	294754	349070	754661	280713	857529	440650	414175
HP_990	#N/A	8.216	4.3151e+06	408604	495075	527275	1.2457e+07	2.51153e+06	6.11619e+06	5.16782e+06	4.77299e+06	3.88021e+06	184504	918123	243770	3.16956e+07	1.59842e+07	5.08952e+06	2.74255e+07	6.95987e+06
HP_991	#N/A	6.815	2.89178e+06	87284.9	1.62533e+07	130130	123096	181646	156597	166705	142307	195380	223569	180478	2.57929e+07	153652	136320	141143	195054	190265
HP_992	#N/A	5.385	1.98811e+07	713628	1.12775e+07	2.03618e+07	1.88882e+07	2.1092e+07	2.16236e+07	2.28858e+07	2.09885e+07	1.84785e+07	2.00478e+07	1.9378e+07	1.58572e+07	1.82118e+07	1.42208e+07	1.48885e+07	1.64518e+07	1.60748e+07
HP_993	#N/A	6.868	1.26041e+07	224682	8.87018e+06	9.34415e+06	1.14729e+07	1.42458e+07	2.41575e+07	1.08228e+07	1.78229e+07	2.2121e+07	1.59714e+07	1.0149e+07	1.84925e+07	1.56863e+07	8.5328e+06	1.10415e+07	1.77388e+07	1.40748e+07
HP_994	#N/A	8.214	2.20044e+07	243366	1.21102e+07	1.0461e+07	3.09374e+07	1.95986e+07	2.89741e+07	2.25312e+07	2.17985e+07	2.48767e+07	9.35189e+06	1.97927e+07	1.49574e+07	4.0845e+07	3.22951e+07	1.69381e+07	4.21878e+07	2.41816e+07
HP_995	#N/A	8.88	1.60145e+06	21233.8	272762	469891	357248	1.15275e+06	236268	251398	322236	411486	544652	1.87667e+06	2.42801e+07	3.06682e+06	4.12506e+06	685818	245274	294305
HP_996	#N/A	1.512	1.60068e+07	556573	7.29423e+07	2.18489e+06	4.52244e+06	7.27086e+06	5.93012e+06	4.22523e+06	1.78996e+06	3.03288e+06	6.23374e+06	5.3901e+06	2.28511e+07	1.70805e+07	7.27387e+06	3.80962e+06	2.46187e+06	3.74711e+06
HP_997	#N/A	1.068	1.87746e+07	884807	1.3895e+06	4.22038e+06	5.38287e+06	8.49829e+06	6.34624e+06	7.7935e+06	3.67232e+06	4.46194e+06	3.4579e+06	2.86648e+06	9.67665e+06	3.75068e+06	1.48081e+07	3.41191e+06	3.37054e+06	2.7244e+06
HP_998	#N/A	1.709	5.11827e+06	228372	332716	160942	240326	1.98919e+07	157260	149907	243760	148800	181968	200134	300205	6.85932e+07	145930	193731	154766	406021
HP_999	#N/A	0.901	1.15363e+06	68277.5	103991	65543.9	8.52697e+06	60270	2.02539e+07	66232.4	176600	81996.1	76668.2	89737.8	837147	87886.6	2.06275e+06	66208.3	74818.7	81321.5
HP_1000	#N/A	8.035	9.93763e+06	353879	2.43054e+06	1.38139e+07	8.23601e+06	1.27243e+07	6.62122e+06	8.249e+06	1.10965e+07	6.39724e+06	1.9172e+07	1.18412e+07	8.10756e+06	4.66994e+06	5.09868e+06	9.1875e+06	1.28785e+07	1.59272e+07
HP_1001	#N/A	1.503	2.39294e+06	129071	616966	657958	2.15987e+06	1.15424e+06	2.49249e+06	1.66013e+06	816520	328885	483694	839745	2.14025e+06	1.03309e+07	1.58972e+06	1.79421e+07	292792	666761
HP_1002	#N/A	6.615	7.9856e+06	153767	1.6502e+06	6.61701e+06	3.21424e+06	2.15428e+07	1.05816e+06	1.013e+07	5.50886e+06	2.66246e+06	1.10785e+07	1.38771e+07	1.44283e+07	1.54263e+07	1.95243e+07	3.62332e+06	7.16142e+06	1.99287e+06
HP_1003	#N/A	9.315	1.73172e+06	51744.2	205946	228965	373045	331298	622499	292713	295495	442653	773799	5.15141e+06	454348	1.7927e+07	621277	493163	339604	251063
HP_1004	#N/A	6.548	1.10246e+07	913932	6.86294e+06	1.2481e+07	6.523e+06	1.15449e+07	1.07216e+07	1.68929e+07	1.25951e+07	1.35832e+07	1.44896e+07	1.11081e+07	1.01564e+07	1.00771e+07	8.97397e+06	7.0455e+06	1.88621e+07	9.4206e+06
HP_1005	#N/A	6.948	1.55675e+07	233634	1.23909e+07	1.33479e+07	1.10222e+07	1.64555e+07	2.57739e+07	1.62716e+07	1.9124e+07	1.86467e+07	1.48029e+07	1.46367e+07	1.61787e+07	1.37255e+07	9.2977e+06	1.39257e+07	1.91146e+07	1.72967e+07
HP_1006	#N/A	8.544	1.64416e+07	733584	1.97465e+07	1.68115e+07	1.69354e+07	1.85161e+07	1.90281e+07	1.7731e+07	1.88489e+07	1.52654e+07	1.62294e+07	1.93061e+07	1.29238e+07	1.74931e+07	1.73274e+07	1.62668e+07	1.60154e+07	1.50073e+07
HP_1007	#N/A	9.099	438086	14775.3	160852	153180	1.80454e+07	145734	154860	141802	158662	144585	174268	157724	225387	152600	163171	183841	273148	156202
HP_1008	#N/A	6.42	3.32443e+06	119514	217128	318416	152854	177848	444954	146007	144953	159026	168958	150642	148744	1.67487e+07	4.79343e+06	9.37538e+06	4.11415e+06	150403
HP_1009	#N/A	8.45	3.71315e+06	46898.9	828062	3.76843e+06	1.17238e+06	688051	751481	3.70877e+06	671487	976774	5.27281e+06	1.17503e+07	3.47614e+06	1.69925e+07	3.30898e+06	5.76446e+06	872969	1.28193e+06
HP_1010	#N/A	2.317	3.75662e+06	207881	848079	1.24428e+06	1.50094e+06	3.15045e+06	1.44703e+06	3.01752e+06	1.55718e+06	1.20092e+07	1.4685e+07	9.75765e+06	1.05869e+06	1.57686e+07	3.12676e+06	1.8409e+06	834797	1.27748e+06
HP_1011	#N/A	8.31	1.01525e+07	156321	5.28444e+06	9.74022e+06	1.31537e+07	1.51527e+07	1.51493e+07	9.94688e+06	1.02761e+07	1.36872e+07	7.27966e+06	6.44507e+06	7.45083e+06	5.81511e+06	7.90585e+06	8.72452e+06	7.79523e+06	1.1669e+07
HP_1012	#N/A	1.791	1.07103e+07	356905	1.27108e+08	454407	802421	1.28549e+07	1.52851e+06	2.26069e+06	803852	406983	3.84628e+06	1.9572e+06	1.74558e+06	1.63352e+07	314655	784494	1.8714e+06	1.50867e+06
HP_1013	#N/A	7.105	1.07371e+07	807236	1.50654e+07	8.5412e+06	1.21035e+07	6.46666e+06	1.19235e+07	6.76988e+06	9.79967e+06	1.24033e+07	8.18354e+06	1.02967e+07	9.94746e+06	6.26667e+06	6.49288e+06	8.22472e+06	2.5113e+06	7.78475e+06
HP_1014	#N/A	6.36	1.04495e+06	22972.1	87730.6	65940.4	1.83848e+06	1.37598e+07	695836	71371	67655.6	66265.3	84313.7	67888.7	74100.3	81212.4	64919.8	75621.4	79808.6	73135.1
HP_1015	#N/A	1.33	2.94701e+06	203439	3.22164e+06	4.70629e+06	5.67601e+06	730417	1.59818e+06	1.19417e+06	4.77299e+06	1.7423e+06	1.22897e+07	1.89949e+06	4.35404e+06	1.05672e+06	2.06756e+06	1.31042e+06	5.57507e+06	3.93322e+06
HP_1016	#N/A	6.828	1.56624e+06	33310.1	883072	417467	360510	296633	680407	1.08246e+06	1.07319e+06	4.49117e+06	1.3857e+07	412842	724126	1.22007e+06	1.52812e+06	673087	692288	1.13135e+06
HP_1017	#N/A	8.478	6.81506e+06	447785	4.85446e+06	9.69627e+06	6.13341e+06	7.73185e+06	5.53931e+06	1.04947e+07	1.25975e+07	1.3471e+07	1.06166e+07	8.01504e+06	9.30479e+06	4.04784e+06	1.6147e+06	6.15943e+06	8.20111e+06	1.50591e+07
HP_1018	#N/A	7.376	7.72849e+06	190754	4.03485e+06	3.97112e+06	6.07023e+06	1.19442e+07	3.2816e+06	5.12655e+06	9.49049e+06	1.23412e+07	1.33136e+07	7.94759e+06	5.90951e+06	7.2527e+06	1.24911e+07	6.93368e+06	1.13216e+07	1.06448e+07
HP_1019	#N/A	9.341	1.1373e+07	163104	9.52427e+06	1.21198e+07	9.2046e+06	9.86049e+06	1.03681e+07	1.16652e+07	1.08296e+07	1.23245e+07	1.16462e+07	1.14651e+07	8.61442e+06	1.06728e+07	6.86204e+06	9.44397e+06	1.31916e+07	1.29827e+07
HP_1020	#N/A	8.948	3.66421e+06	77135.9	1.49503e+06	1.79254e+06	1.8558e+06	2.67579e+06	2.20853e+06	3.0597e+06	4.48892e+06	2.81063e+06	6.39357e+06	1.16472e+06	1.22924e+06	1.27302e+07	3.78316e+06	4.73092e+06	5.49144e+06	6.59091e+06
HP_1021	#N/A	0.914	8.83532e+06	327203	267954	597348	819927	491097	5.64835e+06	1.45562e+06	884739	6.87889e+06	1.33518e+06	23555.5	580629	69538.3	379634	769616	149246	316105
HP_1022	#N/A	1.396	1.07655e+07	457406	1.51908e+07	1.09608e+07	1.1414e+07	1.46741e+07	6.93114e+06	7.30887e+06	1.46508e+07	6.7471e+06	1.12494e+07	1.35587e+07	1.34198e+07	5.81376e+06	8.31767e+06	1.13623e+07	3.62449e+06	1.23417e+07
HP_1023	#N/A	1.4	1.00476e+07	543775	1.70109e+07	1.29489e+07	1.01549e+07	1.78379e+07	5.48397e+06	8.96294e+06	1.37844e+07	8.15379e+06	1.61954e+07	7.33232e+06	1.55623e+07	8.09392e+06	1.03021e+07	7.36454e+06	4.78349e+06	1.40217e+07
HP_1024	#N/A	8.953	4.96836e+06	156518	3.00964e+06	3.95109e+06	4.83118e+06	6.38281e+06	5.62502e+06	5.41803e+06	7.0201e+06	5.34244e+06	7.20068e+06	3.31468e+06	1.66084e+06	1.39049e+07	6.26937e+06	3.61765e+06	4.47249e+06	1.07771e+07
HP_1025	#N/A	1.046	7.63166e+06	208359	9.00535e+06	7.77058e+06	7.29535e+06	6.38255e+06	2.63924e+06	6.35491e+06	7.93896e+06	1.10737e+07	8.54235e+06	5.5473e+06	7.19812e+06	4.0997e+06	8.42622e+06	3.56932e+06	3.26671e+06	5.84856e+06
HP_1026	#N/A	5.231	4.89869e+06	158335	4.51959e+06	1.13726e+07	4.52957e+06	5.13328e+06	916053	3.93358e+06	5.00123e+06	5.76919e+06	2.65707e+06	4.18079e+06	3.6464e+06	4.46724e+06	5.95381e+06	8.68528e+06	5.88705e+06	8.63135e+06
HP_1027	#N/A	1.88	429701	27384.3	197987	239059	265677	248728	264349	294302	245602	248565	171576	212407	191575	1.08551e+07	162052	197766	152290	164011
HP_1028	#N/A	7.182	560847	20525.9	120528	223233	121983	197046	139736	214904	153755	178257	211511	156581	167485	172817	1.11963e+07	178667	238449	218677
HP_1029	#N/A	7.191	770066	21250.8	74866.2	479956	160604	717539	94118.6	336349	184265	598388	1.01251e+07	87596.7	284968	132190	109102	114118	425066	221010
HP_1030	#N/A	6.818	1.99814e+06	114445	412746	190758	5.47466e+06	218478	671941	798061	169110	263593	310600	668061	1.33115e+06	1.73625e+07	177304	7.76645e+06	1.50863e+06	235650
HP_1031	#N/A	6.786	2.88255e+06	47796.5	9.81725e+06	778076	1.66387e+06	2.66538e+06	2.14087e+06	2.82082e+06	1.32577e+06	1.14119e+06	1.93363e+06	2.38534e+06	4.49098e+06	6.4054e+06	2.81894e+06	1.41455e+06	1.53776e+06	1.42426e+06
HP_1032	#N/A	6.479	820601	23568.8	528727	550603	502024	543552	850639	598145	508574	526362	535442	500439	480536	1.24627e+07	441836	443937	481849	472920
HP_1033	#N/A	1.37	6.91601e+06	195222	8.2991e+06	7.12139e+06	6.34667e+06	6.15156e+06	3.39592e+06	8.6228e+06	6.02056e+06	8.42346e+06	8.77975e+06	6.40615e+06	7.01306e+06	4.21493e+06	9.2465e+06	3.51589e+06	3.09784e+06	5.77969e+06
HP_1034	#N/A	1.404	9.75974e+06	343384	1.46221e+07	8.49183e+06	1.17682e+07	1.62347e+07	6.21769e+06	9.46764e+06	9.57347e+06	6.84678e+06	1.17019e+07	1.04329e+07	1.19531e+07	5.90893e+06	6.91819e+06	9.19559e+06	3.8176e+06	1.19408e+07
HP_1035	#N/A	9.169	7.11656e+06	179537	415804	405274	420512	592573	395850	370786	1.54965e+06	377684	8.50812e+06	400082	2.5882e+07	370557	759284	6.89933e+06	2.48236e+07	535484
HP_1036	#N/A	8.348	731142	56530.5	1.14037e+06	109157	84904.3	785585	100304	92654.7	834521	107252	656644	101027	140919	8.83831e+06	97510	85111.5	992216	1.62098e+06
HP_1037	#N/A	8.092	4.54733e+06	88115.5	3.99197e+06	5.05023e+06	9.00054e+06	6.83999e+06	3.08564e+06	4.7806e+06	4.3516e+06	4.82534e+06	5.78436e+06	2.08096e+06	7.85319e+06	4.04418e+06	4.36137e+06	2.11644e+06	4.17621e+06	6.80108e+06
HP_1038	#N/A	1.403	1.17847e+07	453530	1.72616e+07	1.26991e+07	1.43443e+07	1.56244e+07	4.43003e+06	1.06802e+07	1.52807e+07	7.74836e+06	1.45451e+07	1.78623e+07	1.39317e+07	6.65814e+06	1.19855e+07	1.25917e+07	3.89115e+06	1.37239e+07
HP_1039	#N/A	0.824	711178	12086	166440	139418	211598	436014	195269	7.82206e+06	294329	235726	702750	328811	161608	641799	2.14551e+06	141139	153264	592113
HP_1040	#N/A	1.381	6.91484e+06	432803	1.09853e+07	8.69701e+06	6.15877e+06	8.07174e+06	6.854e+06	8.57318e+06	9.85092e+06	8.71105e+06	1.15786e+07	8.15319e+06	8.17955e+06	4.1953e+06	9.31115e+06	8.28827e+06	3.85444e+06	9.94441e+06
HP_1041	#N/A	8.697	5.25671e+06	346393	2.52283e+06	4.34e+06	3.58944e+06	8.06478e+06	5.19533e+06	7.31711e+06	4.50444e+06	5.62834e+06	7.96035e+06	3.72398e+06	2.34393e+06	6.67461e+06	8.57344e+06	4.43554e+06	4.38096e+06	2.8358e+06
HP_1042	#N/A	7.014	5.55536e+06	225709	2.94898e+06	5.89876e+06	6.40436e+06	7.79071e+06	6.48984e+06	7.06631e+06	6.01001e+06	6.53793e+06	5.2876e+06	4.52196e+06	3.2167e+06	3.96865e+06	4.58159e+06	4.68475e+06	7.48544e+06	7.79267e+06
HP_1043	#N/A	6.552	1.26829e+06	168828	225524	340955	6.87925e+06	293154	437754	288941	266692	250105	323344	237342	338512	265901	253114	218946	259679	234694
HP_1044	#N/A	1.372	4.69062e+06	128758	5.68688e+06	4.53165e+06	3.57729e+06	5.48761e+06	1.57625e+06	6.68807e+06	5.34686e+06	7.62866e+06	7.39828e+06	5.43924e+06	4.72419e+06	2.16952e+06	6.69906e+06	2.498e+06	2.58035e+06	6.39143e+06
HP_1045	#N/A	7.95	5.47399e+06	190579	5.02931e+06	6.20945e+06	4.11851e+06	7.07402e+06	3.83739e+06	4.86093e+06	5.93935e+06	7.22679e+06	5.79974e+06	5.18745e+06	6.59957e+06	5.36931e+06	5.19849e+06	5.21238e+06	6.7444e+06	7.45226e+06
HP_1046	#N/A	5.736	4.31572e+06	462159	1.06448e+06	1.32364e+06	2.74075e+06	3.31481e+06	1.79068e+06	6.17455e+06	4.8732e+06	1.60866e+07	5.90575e+06	4.06422e+06	1.57685e+06	7.61929e+06	7.5583e+06	4.92625e+06	6.2093e+06	7.12141e+06
HP_1047	#N/A	6.672	924311	32007.5	846324	426460	415431	7.04848e+06	1.21882e+06	533203	551458	810624	495713	399010	510613	971053	409624	866380	540142	497482
HP_1048	#N/A	5.594	2.32221e+06	98025.4	1.48004e+06	2.44776e+06	526777	2.01687e+06	362171	1.90528e+06	2.08418e+06	1.15561e+06	5.71626e+06	827667	1.60279e+06	3.02984e+06	7.3771e+06	4.01708e+06	2.09592e+06	2.25455e+06
HP_1049	#N/A	1.364	5.75356e+06	372038	7.57162e+06	5.87479e+06	5.21268e+06	8.6496e+06	2.67947e+06	6.05857e+06	7.14869e+06	7.86939e+06	8.22996e+06	6.89188e+06	6.56816e+06	2.83334e+06	8.36553e+06	4.66224e+06	3.43899e+06	6.22242e+06
HP_1050	#N/A	7.25	609124	25906.5	395671	318640	302415	377342	298620	347678	331922	348635	365300	307271	6.25585e+06	1.14287e+06	363513	307111	497736	334066
HP_1051	#N/A	5.801	1.29826e+06	41395.6	1.14424e+06	352286	515885	439693	285935	506342	680218	628154	6.86351e+06	540481	865316	926076	188686	914670	2.36396e+06	418088
HP_1052	#N/A	8.198	1.02413e+07	671255	9.11139e+06	1.06169e+07	5.96808e+06	8.51425e+06	8.26636e+06	7.25558e+06	6.56231e+06	7.28653e+06	1.4498e+07	1.18428e+07	7.87185e+06	5.2473e+06	7.35247e+06	7.37776e+06	9.30714e+06	1.04159e+07
HP_1053	#N/A	1.053	5.43734e+06	313233	4.36504e+06	4.08149e+06	3.72373e+06	2.69965e+06	1.84496e+06	3.88316e+06	3.87562e+06	4.9954e+06	4.49835e+06	2.46777e+06	4.14999e+06	2.42663e+06	4.85065e+06	2.64572e+06	1.69682e+06	2.96607e+06
HP_1054	#N/A	9.274	5.03945e+06	259822	193983	147604	245397	246531	97393.4	90971.1	781981	158367	8.24443e+06	167966	6.10964e+06	149250	295953	2.93014e+06	6.22107e+06	158889
HP_1055	#N/A	9.929	9.96571e+06	931725	7.71502e+06	7.75721e+06	6.12874e+06	1.19002e+07	8.3444e+06	1.08923e+07	7.87471e+06	1.07724e+07	1.12859e+06	5.66887e+06	324641	4.54377e+06	7.14134e+06	335427	768312	7.23342e+06
HP_1056	#N/A	0.751	402032	8713.8	127062	6.42833e+06	126102	180456	778871	118314	139731	113392	124015	124780	108985	161934	124795	188684	126026	122722
HP_1057	#N/A	0.974	4.70035e+06	189957	2.92077e+06	1.12888e+06	2.33247e+06	3.50977e+06	6.56843e+06	6.28712e+06	4.55895e+06	2.44683e+06	2.28629e+06	3.5314e+06	5.16848e+06	4.46167e+06	2.85624e+06	2.50623e+06	1.74756e+06	6.48483e+06
HP_1058	#N/A	1.39	7.33382e+06	292513	1.09667e+07	5.8378e+06	1.27968e+07	1.20938e+07	4.50165e+06	6.22637e+06	7.15894e+06	5.09903e+06	8.34165e+06	8.29958e+06	1.09117e+07	3.84854e+06	5.75507e+06	6.38462e+06	2.81793e+06	6.94051e+06
HP_1059	#N/A	6.833	721740	42659.4	3.85056e+06	805577	7.79752e+06	5.89614e+06	2.61563e+06	240401	423568	273474	315840	390074	701820	212147	188128	213850	270972	255728
HP_1060	#N/A	6.393	5.29158e+06	139677	5.29956e+06	6.2135e+06	5.58129e+06	5.09546e+06	7.29036e+06	4.96663e+06	6.72503e+06	4.58867e+06	5.71743e+06	5.83545e+06	6.1346e+06	7.13263e+06	4.82188e+06	3.94529e+06	3.64345e+06	5.14141e+06
HP_1061	#N/A	1.324	3.62747e+06	172146	3.66512e+06	4.81387e+06	6.61652e+06	1.51509e+06	2.30057e+06	2.08489e+06	5.42166e+06	2.61542e+06	1.28323e+07	2.69698e+06	4.99671e+06	1.73992e+06	2.92725e+06	1.9706e+06	5.98022e+06	4.15591e+06
HP_1062	#N/A	5.784	541221	31093.1	3.0191e+06	153237	110307	114176	108893	3.97862e+06	108176	5.71927e+06	1.30761e+06	128641	101881	179310	227616	117989	261905	208647
HP_1063	#N/A	8.211	3.04001e+06	152769	1.92476e+06	2.65158e+06	3.95098e+06	3.35149e+06	3.63287e+06	3.13659e+06	3.75654e+06	3.32086e+06	1.92588e+06	2.53594e+06	1.37556e+06	1.97283e+06	3.91981e+06	1.91974e+06	5.19733e+06	3.73455e+06
HP_1064	#N/A	9.922	8.85705e+06	653198	6.59218e+06	9.04169e+06	9.14534e+06	9.66467e+06	5.90314e+06	1.31106e+07	1.04906e+07	9.27263e+06	8.30069e+06	7.50929e+06	734544	7.98992e+06	1.03848e+07	5.24591e+06	1.659e+06	8.97964e+06
HP_1065	#N/A	6.797	3.36505e+06	211436	1.44525e+06	3.64468e+06	1.14971e+06	2.38157e+06	2.9892e+06	3.90965e+06	3.62988e+06	2.46454e+06	4.75041e+06	4.22729e+06	1.71779e+06	2.62039e+06	3.08866e+06	3.99524e+06	3.36208e+06	4.55062e+06
HP_1066	#N/A	6.829	844727	11423.8	1.64084e+06	41846.1	2.08392e+06	5.01228e+06	1.82585e+06	58737.6	41506.6	67909.3	46459.4	61959.8	175768	53534.2	43434.9	46258.4	55147	63142.6
HP_1067	#N/A	6.825	599301	29150.6	319687	121758	1.45035e+06	167004	189934	161598	119094	190399	208289	171856	485431	4.67579e+06	125605	2.5249e+06	705426	168373
HP_1068	#N/A	8.634	4.52714e+06	310489	5.07048e+06	4.67313e+06	5.44537e+06	4.72437e+06	5.87635e+06	5.0242e+06	3.50938e+06	5.90315e+06	5.85875e+06	3.20645e+06	1.65172e+06	4.00306e+06	3.96027e+06	3.28104e+06	3.70848e+06	2.84215e+06
HP_1069	#N/A	8.484	1.44731e+06	32953.5	1.05375e+06	455747	602612	855679	1.25983e+06	785006	1.22963e+06	734839	814223	1.66898e+06	1.63618e+06	3.21359e+06	4.62953e+06	1.67456e+06	550029	327918
HP_1070	#N/A	7.942	730328	18851	220546	472738	1.87558e+06	420880	468589	371929	342848	320455	407081	713287	335517	4.49829e+06	275532	2.24253e+06	335623	405767
HP_1071	#N/A	6.225	793199	38617	303155	564434	451230	4.32576e+06	355864	475592	538567	536659	1.46868e+06	130228	158516	1.51743e+06	2.1479e+06	406261	125436	536428
HP_1072	#N/A	0.986	5.12712e+06	366158	5.56862e+06	4.01264e+06	2.31806e+06	4.89632e+06	5.38107e+06	4.36494e+06	7.35238e+06	1.20864e+06	1.30523e+06	2.62889e+06	4.31298e+06	4.15809e+06	3.80982e+06	2.73161e+06	1.7356e+06	4.91112e+06
HP_1073	#N/A	2.452	1.10755e+06	50773.8	973237	539205	745205	1.7924e+06	733314	1.5677e+06	702742	1.76368e+06	415104	480232	387211	1.49534e+06	2.78839e+06	1.98422e+06	4.20687e+06	693696
HP_1074	#N/A	9.582	3.28209e+06	62601.6	3.31067e+06	4.06939e+06	3.17421e+06	3.30485e+06	3.22893e+06	2.62724e+06	3.05936e+06	2.42421e+06	2.38629e+06	3.56196e+06	1.34298e+06	5.02299e+06	3.45199e+06	3.2913e+06	609760	4.08199e+06
HP_1075	#N/A	9.24	684552	14552.5	3.10812e+06	1.46637e+06	2.05946e+06	1.23343e+06	4.40414e+06	3.97995e+06	1.59004e+06	97707.8	82383.8	1.14599e+06	130315	1.65044e+06	777814	524302	129541	1.42642e+06
HP_1076	#N/A	5.714	1.12295e+06	74585.5	177362	2.37081e+06	156000	381856	3.0939e+06	205987	1.23554e+06	193061	536466	43471.1	636257	587365	179804	4.38216e+06	433197	104807
HP_1077	#N/A	5.959	849611	20878.4	789866	1.01711e+06	524773	759511	1.41374e+06	1.41756e+06	823448	603152	1.1423e+06	869138	999003	555317	473961	971620	4.22558e+06	1.01228e+06
HP_1078	#N/A	5.572	1.34992e+06	41358.6	2.25083e+06	528997	283572	3.72561e+06	1.32725e+06	1.58447e+06	1.0502e+06	728487	3.25279e+06	1.5462e+06	1.00369e+06	730834	1.0987e+06	4.28771e+06	919985	842497
HP_1079	#N/A	7.196	3.47421e+06	310535	3.08419e+06	5.51087e+06	2.53699e+06	3.99523e+06	3.00644e+06	4.52072e+06	2.04871e+06	3.63394e+06	4.80905e+06	8.94609e+06	7.27324e+06	4.19867e+06	4.1614e+06	3.60504e+06	2.32481e+06	3.11741e+06
HP_1080	#N/A	8.628	3.20414e+06	288261	4.76131e+06	3.60798e+06	4.22628e+06	3.51087e+06	4.46852e+06	3.18479e+06	3.1175e+06	3.55562e+06	3.27819e+06	3.17657e+06	1.31915e+06	3.29062e+06	3.39713e+06	3.76398e+06	2.91591e+06	2.79482e+06
HP_1081	#N/A	9.372	905842	26649.4	458054	1.35167e+06	1.99908e+06	999709	762439	796549	1.975e+06	1.08573e+06	790737	573937	644707	495975	408893	980964	1.12187e+06	3.67525e+06
HP_1082	#N/A	7.213	2.4232e+06	31719.7	924239	1.4897e+06	1.27122e+06	4.323e+06	948628	1.95138e+06	1.49062e+06	914414	2.44941e+06	3.12529e+06	3.77596e+06	2.26909e+06	3.08402e+06	1.40109e+06	1.81702e+06	953722
HP_1083	#N/A	5.397	3.80285e+06	63400	2.13185e+06	5.09008e+06	2.15825e+06	4.76987e+06	738403	7.66625e+06	3.63946e+06	4.70411e+06	4.51244e+06	1.91132e+06	954970	3.0499e+06	7.4672e+06	3.548e+06	2.36133e+06	5.63149e+06
HP_1084	#N/A	5.959	387565	14928.4	2.07899e+06	3.68224e+06	19654.7	1.88277e+06	1.42018e+06	24316.4	19985.8	34477.5	20847.3	21413.5	23847.4	20335.4	22035.1	3.61693e+06	41346.5	23120.2
HP_1085	#N/A	1.319	1.04773e+06	45690.8	1.58455e+06	1.66057e+06	2.51346e+06	784395	615933	701908	1.94033e+06	568240	3.64167e+06	788901	1.14417e+06	661441	585304	781178	1.90902e+06	1.79733e+06
HP_1086	#N/A	6.275	799599	26460.2	220654	2.06515e+06	444812	3.68727e+06	215996	595843	520354	97154.3	690349	859750	443568	581535	2.0413e+06	325306	130549	411944
HP_1087	#N/A	6.783	2.80734e+06	77027.6	1.5937e+07	58268.5	55347.7	75666.5	76371.4	71291.9	87940.8	76433.8	89630	68169.1	2.77059e+06	95137.9	75330.2	69922	93520.5	92462.9
HP_1088	#N/A	1.048	2.29011e+06	59209.3	4.7389e+06	2.89244e+06	2.64486e+06	1.31179e+06	2.296e+06	2.54323e+06	3.18942e+06	3.29532e+06	3.00945e+06	1.8567e+06	2.52252e+06	2.02132e+06	3.09775e+06	1.65281e+06	2.08143e+06	1.98811e+06
HP_1089	#N/A	1.393	955678	71000.4	3.10892e+06	512461	634423	1.70114e+06	2.78686e+06	2.37477e+06	1.60704e+06	843471	1.45081e+06	1.4014e+06	2.11302e+06	750268	1.14628e+06	676578	310892	2.85625e+06
HP_1090	#N/A	8.035	1.28418e+06	66871.8	107026	2.42992e+06	852814	1.7149e+06	699483	907247	1.41141e+06	603715	3.24355e+06	1.38565e+06	930372	513245	389281	1.36821e+06	1.83869e+06	2.46402e+06
HP_1091	#N/A	6.075	173494	4029.95	25125	1.33419e+06	23723.6	24168.1	23757.4	23752.1	21627.6	24768.7	22706	22591.4	23464.1	3.26955e+06	22428.9	25315.4	27816.9	24950.2
HP_1092	#N/A	7.673	2.52104e+06	103966	1.85096e+06	2.28391e+06	2.82546e+06	3.81817e+06	3.02266e+06	2.61511e+06	2.49833e+06	3.06803e+06	2.29527e+06	1.95877e+06	2.35532e+06	1.39225e+06	1.67357e+06	1.60172e+06	2.03804e+06	3.1533e+06
HP_1093	#N/A	7.921	357234	7935.62	548031	539425	742647	353320	226861	146529	1.55457e+06	145242	2.36649e+06	432437	156182	203539	289063	138605	141503	3.19509e+06
HP_1094	#N/A	8.32	1.59919e+06	48417.8	456609	1.0032e+06	1.01797e+06	2.16149e+06	1.33551e+06	1.90755e+06	661594	1.21725e+06	1.62093e+06	1.17173e+06	1.22947e+06	3.01773e+06	3.19173e+06	2.39607e+06	2.2006e+06	948932
HP_1095	#N/A	9.306	2.8408e+06	124691	2.83567e+06	2.27728e+06	5.14332e+06	3.3536e+06	2.46135e+06	1.82596e+06	3.46225e+06	1.04969e+06	2.95369e+06	3.45132e+06	709044	2.14506e+06	3.78889e+06	730938	625838	1.73768e+06
HP_1096	#N/A	9.292	854893	27004	599064	2.09899e+06	1.95066e+06	980409	210240	799430	1.46543e+06	876092	1.76359e+06	320448	855605	316568	240086	647334	514049	3.12241e+06
HP_1097	#N/A	5.6	1.57904e+06	46527	1.47367e+06	2.18135e+06	812607	1.2854e+06	762290	1.63258e+06	2.23786e+06	1.56907e+06	2.97795e+06	2.32162e+06	1.4747e+06	2.58475e+06	2.02035e+06	2.07603e+06	699214	2.32681e+06
HP_1098	#N/A	8.462	1.90195e+06	137636	2.58101e+06	2.93418e+06	2.0919e+06	2.88879e+06	3.0833e+06	1.37999e+06	1.98446e+06	2.87906e+06	1.78209e+06	1.6972e+06	2.36008e+06	1.82766e+06	1.73432e+06	1.69439e+06	2.04076e+06	1.87932e+06
HP_1099	#N/A	8.848	1.25979e+06	37006.3	1.17803e+06	2.82778e+06	1.67227e+06	822112	1.15929e+06	878388	1.26654e+06	123953	1.16231e+06	596328	1.25726e+06	1.19446e+06	1.31945e+06	886040	1.68021e+06	2.0134e+06
HP_1100	#N/A	6.8	1.09857e+06	29116	440946	1.26252e+06	789913	2.40991e+06	790485	2.57711e+06	1.05526e+06	1.05373e+06	2.15633e+06	1.1375e+06	357546	893221	1.79713e+06	1.15405e+06	2.70748e+06	1.38124e+06
HP_1101	#N/A	1.381	2.13345e+06	91426.7	2.32479e+06	1.46174e+06	1.815e+06	2.50741e+06	890680	1.17145e+06	2.139e+06	3.12719e+06	3.37769e+06	1.85539e+06	2.19094e+06	899462	1.56416e+06	1.13144e+06	1.1013e+06	2.86934e+06
HP_1102	#N/A	6.608	884126	78268.2	1.58902e+06	2.40998e+06	1.80398e+06	1.42349e+06	875114	1.62307e+06	1.12775e+06	421531	601275	1.21309e+06	1.74725e+06	435997	2.73735e+06	506438	2.87524e+06	1.46013e+06
HP_1103	#N/A	7.519	1.43029e+06	44156.3	1.12605e+06	791658	947360	2.29984e+06	789854	1.44765e+06	1.00483e+06	1.77699e+06	1.76471e+06	1.16526e+06	2.28218e+06	1.48553e+06	2.50172e+06	1.27644e+06	704290	1.43848e+06
HP_1104	#N/A	6.48	976553	43729.1	486179	517346	257082	758803	1.58988e+06	387221	1.09038e+06	340846	2.55535e+06	988681	865059	1.27354e+06	654725	1.80124e+06	350987	359559
HP_1105	#N/A	6.203	1.74665e+06	39910.6	1.6098e+06	2.28904e+06	1.75457e+06	2.37219e+06	2.26527e+06	2.55127e+06	2.0874e+06	2.23496e+06	2.26569e+06	2.23588e+06	2.03035e+06	2.26845e+06	1.09021e+06	1.4873e+06	1.26384e+06	1.33751e+06
HP_1106	#N/A	8.176	265624	17245.4	2.65299e+06	169441	712967	193039	800464	209312	65415.1	73369.3	62613.6	185159	102297	125504	79873.3	59831.4	77239.2	97535.4
HP_1107	#N/A	8.266	973103	36331.1	891824	900618	1.28342e+06	1.59932e+06	849187	1.43509e+06	1.36347e+06	927229	1.08068e+06	929363	1.35509e+06	1.67285e+06	2.32349e+06	1.59644e+06	2.1586e+06	1.19813e+06
HP_1108	#N/A	6.544	2.76976e+06	84107.7	2.95269e+06	2.75822e+06	2.8588e+06	3.25974e+06	2.84577e+06	3.45742e+06	2.63758e+06	2.89903e+06	3.26535e+06	2.5256e+06	2.48084e+06	2.6524e+06	2.23197e+06	2.34695e+06	2.63271e+06	2.33359e+06
HP_1109	#N/A	8.839	471515	25796.6	268895	371050	180524	247499	340895	601169	201483	618405	2.11137e+06	201746	569622	212677	105484	238558	113852	239338
HP_1110	#N/A	5.917	1.2642e+06	36296.4	1.21924e+06	1.19499e+06	1.12007e+06	972103	1.41534e+06	765311	1.11025e+06	916357	933195	2.46585e+06	896158	892170	621579	1.49858e+06	390898	1.50375e+06
HP_1111	#N/A	7.013	1.64329e+06	25646.6	1.11112e+06	1.6651e+06	1.78325e+06	2.22957e+06	2.00762e+06	2.00156e+06	1.71607e+06	1.81222e+06	1.38443e+06	1.10914e+06	1.29834e+06	968618	1.30984e+06	1.36114e+06	2.11982e+06	1.91938e+06
HP_1112	#N/A	8.125	204270	8106.16	2.11595e+06	126966	1.26124e+06	522036	232049	152667	121137	132661	133265	151889	126685	246031	234187	134914	237545	203466
HP_1113	#N/A	5.542	1.1785e+06	25964.4	839941	1.24138e+06	484210	572414	847757	952380	1.49538e+06	602752	2.19192e+06	2.04709e+06	1.03496e+06	1.39407e+06	1.94247e+06	1.44899e+06	872420	1.71164e+06
HP_1114	#N/A	8.26	1.47524e+06	47040.2	950404	1.54974e+06	1.65334e+06	1.71086e+06	1.42e+06	2.68363e+06	1.97129e+06	1.89171e+06	1.50187e+06	2.0543e+06	1.28534e+06	2.18377e+06	1.14585e+06	1.3689e+06	1.44312e+06	3.60919e+06
HP_1115	#N/A	5.74	724447	21135.5	1.28486e+06	229707	273880	2.05308e+06	955149	590731	282849	924389	994601	577557	401240	336443	291188	400289	517929	633475
HP_1116	#N/A	8.805	1.08316e+06	29254.5	2.1454e+06	506651	822855	1.06462e+06	744139	780160	746631	823508	987324	1.02686e+06	1.69193e+06	2.01219e+06	1.3869e+06	1.32688e+06	749474	768109
HP_1117	#N/A	5.662	401797	12401	278441	160402	118155	78966.9	76878.4	1.82378e+06	165771	809984	2.19625e+06	77519	346782	742880	1.15708e+06	279454	119752	394556
HP_1118	#N/A	6.622	826678	48424.8	1.22819e+06	686245	980429	1.0088e+06	1.04794e+06	1.2847e+06	613071	593896	1.09696e+06	827375	1.1302e+06	705374	1.01798e+06	1.35081e+06	1.91916e+06	626884
HP_1119	#N/A	9.342	1.78301e+06	63415	1.97813e+06	2.03413e+06	2.06181e+06	1.93195e+06	2.35291e+06	2.43876e+06	2.52904e+06	2.39187e+06	1.44852e+06	2.12606e+06	418220	1.8371e+06	1.49683e+06	1.63971e+06	368090	1.8821e+06
HP_1120	#N/A	6.958	1.76955e+06	31477.3	1.48987e+06	1.76648e+06	1.85466e+06	1.99815e+06	1.49233e+06	1.92595e+06	1.9873e+06	1.78807e+06	2.12431e+06	2.02105e+06	1.36997e+06	1.6312e+06	1.79921e+06	1.9477e+06	1.64343e+06	2.12502e+06
HP_1121	#N/A	9.743	1.22921e+06	19691.7	1.37609e+06	1.40298e+06	1.58406e+06	1.367e+06	797200	1.22168e+06	1.30607e+06	761992	480926	1.50119e+06	1.15982e+06	1.9349e+06	1.5374e+06	1.181e+06	695753	1.97576e+06
HP_1122	#N/A	1.42	1.57683e+06	53961.2	2.48118e+06	1.65566e+06	1.6591e+06	2.10478e+06	793953	970782	2.27075e+06	1.2816e+06	1.95182e+06	1.38153e+06	1.16499e+06	1.26918e+06	1.39115e+06	1.49855e+06	511178	2.61181e+06
HP_1123	#N/A	6.816	606578	29474.3	1.06537e+06	109568	3.32486e+06	149555	126198	139965	106537	170496	178189	154707	1.77776e+06	121225	106275	116254	152977	150601
HP_1124	#N/A	6.949	934288	30820.9	744138	1.13391e+06	623294	621432	518167	903997	810793	1.17421e+06	1.79003e+06	492542	995640	1.57956e+06	571152	814219	722470	1.19097e+06
HP_1125	#N/A	6.767	1.47165e+06	48584	1.00471e+06	1.81962e+06	1.25113e+06	1.73321e+06	1.55067e+06	3.69693e+06	1.74423e+06	722964	3.08821e+06	1.4068e+06	919104	1.11498e+06	1.19281e+06	1.47901e+06	1.12306e+06	1.66796e+06
HP_1126	#N/A	8.259	1.35099e+06	59476.7	1.17335e+06	1.232e+06	1.41068e+06	1.10967e+06	1.44089e+06	1.04123e+06	1.07949e+06	1.43948e+06	1.4285e+06	1.04366e+06	1.13859e+06	1.0629e+06	1.36533e+06	1.39643e+06	1.55198e+06	995002
HP_1127	#N/A	8.385	865274	53107.3	269884	1.29969e+06	974622	1.26426e+06	903741	1.66762e+06	728726	990078	1.21033e+06	893387	904995	762232	772275	761076	1.1682e+06	933338
HP_1128	#N/A	6.025	277916	4079.56	11429.6	15416.3	839674	12666.6	67086.1	61911.4	12633.6	13864	12370.4	35914.6	618123	1.64228e+06	11009.9	919994	341534	13050.8
HP_1129	#N/A	6.151	275016	9876.14	312861	1.0697e+06	91122.2	578866	352433	72002	70087.3	72577.4	95872.9	89262.6	94475.4	99280.8	87470.2	1.57539e+06	46225.5	83639.1
HP_1130	#N/A	0.06	532688	41352.8	703528	462563	306361	507071	565329	368110	350919	304161	707225	524825	506592	592652	437468	344515	1.78146e+06	375701
HP_1131	#N/A	8.686	601982	33437.3	222558	833386	619649	857270	375968	667744	1.47409e+06	670998	1.40025e+06	624421	504676	429747	255133	594547	649557	1.79022e+06
HP_1132	#N/A	6.959	908544	79634.4	687285	903087	707838	826212	853993	833694	1.06291e+06	850135	776544	809427	635898	768857	922045	1.38886e+06	889254	1.33645e+06
HP_1133	#N/A	9.241	281609	13413	231859	636475	347425	466620	590402	845147	992745	512867	222932	687375	196471	574127	99247.9	298163	219421	1.48361e+06
HP_1134	#N/A	8.36	1.63398e+06	168117	1.33614e+06	1.85331e+06	1.60494e+06	1.51263e+06	1.64118e+06	1.67389e+06	1.97221e+06	2.13339e+06	1.38517e+06	2.11072e+06	1.4311e+06	1.34127e+06	1.3823e+06	1.48544e+06	1.03751e+06	2.27033e+06
HP_1135	#N/A	8.806	456244	6279.97	272537	420986	86296.4	229412	52598.1	591891	227040	384232	249693	367459	460054	467827	1.36943e+06	1.19129e+06	681971	252541
HP_1136	#N/A	9.358	854181	38842.2	981238	1.35343e+06	1.55267e+06	709994	1.77291e+06	1.24748e+06	1.19812e+06	1.02017e+06	423272	771204	358204	1.4211e+06	904278	275345	238623	925385
HP_1137	#N/A	8.129	537105	12488.7	232589	448244	111662	151017	1.36313e+06	190560	602352	639840	1.22687e+06	506276	154717	320957	509543	97323.1	987052	423441
HP_1138	#N/A	1.364	1.03453e+06	74772.2	1.32501e+06	822661	1.10223e+06	809857	1.00831e+06	1.09679e+06	1.02989e+06	886235	1.07926e+06	951282	937689	791323	1.17521e+06	973656	527624	1.31868e+06
HP_1139	#N/A	8.686	371917	17690.8	144185	537814	370736	669901	245847	409172	1.02612e+06	400871	1.1908e+06	397880	366776	283890	151991	370143	440157	1.36318e+06
HP_1140	#N/A	9.542	268328	16091	1.24445e+06	110835	207598	530224	209013	499600	186522	141657	61579.6	336741	106764	117967	115413	115136	122718	154337
HP_1141	#N/A	6.742	324850	10871.9	258957	233227	261513	684468	378503	286644	298206	1.4005e+06	284126	252053	346087	270089	265523	602689	379409	298099
HP_1142	#N/A	9.286	862267	61109.1	1.24461e+06	1.03085e+06	326251	1.28335e+06	550280	1.01359e+06	982302	862416	891467	917014	373699	1.38131e+06	1.37503e+06	1.2105e+06	293510	953490
HP_1143	#N/A	6.025	216813	5524.17	24700.2	24508.2	647142	26088.6	50610.4	58077.3	27390.2	27042.7	25267.9	49141	471975	1.28834e+06	22323.9	770807	214024	26840.7
HP_1144	#N/A	5.997	57189.5	4589.72	54708.2	31425	323977	1.15528e+06	148629	39388.1	29645.3	46252.1	31695	31939.2	62887.2	38954	37456.7	44260.7	74087	35922.2
HP_1145	#N/A	8.925	508913	44867.2	142677	1.15518e+06	240387	220058	428470	145686	507975	255376	713864	444879	1.05919e+06	639542	998537	543277	319318	492540
HP_1146	#N/A	8.535	894738	92878.8	1.07061e+06	952081	973357	1.08255e+06	1.32356e+06	1.03113e+06	1.03915e+06	816600	1.13242e+06	1.03851e+06	529819	1.03488e+06	1.02894e+06	897202	784737	831137
HP_1147	#N/A	7.703	238546	15009.6	929442	185435	173148	640986	169165	1.12815e+06	150232	776753	185719	182620	156580	154992	188797	161108	166854	236806
HP_1148	#N/A	5.65	384246	9385.9	376869	750860	436000	743964	172510	366116	400058	1.1938e+06	250158	174310	1.06814e+06	122884	135582	463786	247728	468557
HP_1149	#N/A	7.25	855393	14334.2	576231	726242	970120	913478	824829	1.03222e+06	856975	922473	869843	694712	763431	961278	1.08164e+06	717308	522912	718596
HP_1150	#N/A	6.349	163796	5998.71	54303.7	48238.1	117042	198043	67283.7	120459	59788.1	35655.1	64794.1	982079	1.04073e+06	63283	39489.8	139703	36176.2	125784
HP_1151	#N/A	8.034	808441	51182.3	264549	1.21808e+06	789613	882300	786833	960843	993103	766717	779024	1.10243e+06	804050	604480	467007	913651	858881	1.01197e+06
HP_1152	#N/A	5.744	635752	45241.1	486845	1.43053e+06	486199	622449	105982	466704	508237	795386	1.01935e+06	471421	539701	962658	899954	712456	855427	647632
HP_1153	#N/A	8.571	542571	18371.3	519616	360105	446088	970846	351650	654396	558750	573434	557151	547168	556321	787933	958670	919059	645714	552720
HP_1154	#N/A	5.416	829570	56286.4	531605	677073	702485	530866	346839	440446	1.11767e+06	901560	696900	880785	696883	1.35252e+06	1.31583e+06	670166	4.71451e+06	981375
HP_1155	#N/A	6.832	956976	57759.7	524648	1.25503e+06	972084	566819	888417	915545	920721	1.36324e+06	984212	477892	789909	663601	655431	1.15656e+06	549682	683835
HP_1156	#N/A	0.836	307142	17294.9	122037	271013	174425	176916	113567	141558	598126	739399	919520	418100	134925	827576	388017	234523	182962	939617
HP_1157	#N/A	6.171	1.18657e+06	65560.8	998600	1.83346e+06	987536	1.76588e+06	898934	1.40972e+06	1.08311e+06	726146	1.4126e+06	1.01073e+06	1.06023e+06	1.92867e+06	529082	620536	110371	1.19174e+06
HP_1158	#N/A	5.754	257805	12700.6	91114.1	605476	447476	200678	379186	90864.2	197671	117209	965297	142015	760680	153850	171133	154488	89930.6	294168
HP_1159	#N/A	6.448	675806	7701.9	672130	304814	172545	574719	855060	83298.3	358513	626517	1.75703e+06	1.65592e+06	292691	1.82922e+06	82383.2	187877	118720	245323
HP_1160	#N/A	6.176	327590	9450.02	425273	349286	201413	501729	312188	560685	317602	283049	459829	390565	276118	503864	154048	233533	26183.2	381955
HP_1161	#N/A	1.421	607575	11663.4	997868	818622	759318	936408	522597	825989	559992	483764	750859	831554	1.44505e+06	638373	614322	588134	517173	774839
HP_1162	#N/A	6.157	332742	10610.3	239895	233857	227521	512210	387817	502329	303623	329573	339895	265554	412879	314324	136401	148024	37823.5	407009
HP_1163	#N/A	8.328	64129.7	3229.64	438166	55162.4	63061.9	45379.9	312636	380822	112444	103276	51889.1	52086.2	62492.8	50299.3	43233.4	47338.9	126608	181306
HP_1164	#N/A	7.189	369908	9770.82	407869	351418	302897	303040	231326	405536	475959	347833	378201	619915	407591	510546	337871	407696	362057	349304
HP_1165	#N/A	7.372	1.0136e+10	9.40029e+07	1.03219e+10	9.42092e+09	1.02538e+10	1.02391e+10	1.04262e+10	1.07822e+10	1.01778e+10	1.11289e+10	9.95827e+09	1.03003e+10	1.06055e+10	9.66922e+09	1.07597e+10	9.71511e+09	1.14361e+10	9.83542e+09
HP_1166	#N/A	10.173	1.71269e+09	6.72071e+07	2.36231e+08	1.57864e+08	1.34585e+08	4.52982e+08	2.07911e+08	3.22604e+08	6.47364e+08	5.62477e+08	3.64327e+09	4.42795e+08	8.72185e+09	2.75464e+08	4.67539e+08	2.82418e+09	7.10545e+09	2.38331e+08
HP_1167	#N/A	0.981	7.93904e+08	2.91445e+07	646547	7.10678e+09	483771	533898	2.85559e+09	637365	1.62433e+06	727670	591721	1.65524e+06	1.27773e+06	1.02745e+06	555037	1.76256e+09	725242	3.7981e+06
HP_1168	#N/A	7.371	4.7749e+09	3.81492e+07	4.40907e+09	4.83455e+09	4.70117e+09	4.81699e+09	4.81654e+09	4.92688e+09	4.24866e+09	4.98887e+09	4.48687e+09	4.78865e+09	4.94408e+09	4.48381e+09	4.93396e+09	4.9852e+09	5.15952e+09	4.77023e+09
HP_1169	#N/A	7.373	2.5439e+09	1.08191e+08	2.53481e+09	2.6354e+09	2.4382e+09	2.47445e+09	1.66342e+08	2.64125e+09	3.17363e+09	3.27775e+09	2.57548e+09	2.67778e+09	2.81526e+08	2.45477e+09	2.74373e+09	3.61171e+09	3.55055e+09	2.72067e+09
HP_1170	#N/A	7.372	2.97031e+09	3.99066e+07	2.76841e+09	2.85104e+09	2.7345e+09	2.92676e+09	3.18269e+09	3.02479e+09	2.95791e+09	3.44871e+09	2.69095e+09	3.13597e+09	3.25701e+09	2.86032e+09	3.18877e+09	2.872e+09	3.39823e+09	2.99151e+09
HP_1171	#N/A	7.373	2.72017e+09	1.47316e+07	2.43849e+09	2.52355e+09	2.53762e+09	2.62711e+09	2.80927e+09	2.72408e+09	2.69498e+09	3.00642e+09	2.36541e+09	2.83753e+09	2.87163e+09	2.4026e+09	2.91151e+09	2.55916e+09	3.12807e+09	2.55001e+09
HP_1172	#N/A	10.2	3.11739e+08	2.54123e+07	7.09612e+06	5.63793e+06	2.25492e+06	2.05861e+07	2.98936e+06	9.41277e+06	4.24634e+07	2.99171e+07	5.93769e+08	2.31615e+07	1.88271e+09	8.39846e+06	4.26487e+07	5.96042e+08	1.68653e+09	9.40984e+06
HP_1173	#N/A	7.372	1.43314e+09	3.82979e+07	1.24086e+09	1.32988e+09	1.4297e+09	1.35262e+09	1.44789e+09	1.46615e+09	1.4013e+09	1.59175e+09	1.24248e+09	1.50515e+09	1.60872e+09	1.30318e+09	1.53509e+09	1.35178e+09	1.73899e+09	1.331e+09
HP_1174	#N/A	10.223	4.18662e+08	1.99766e+07	1.82306e+07	1.8572e+07	1.32848e+07	5.12594e+07	1.82186e+07	1.99453e+07	6.00786e+07	4.36671e+07	1.95629e+08	5.2568e+07	2.2952e+09	2.19203e+07	5.39184e+07	7.767e+08	2.17755e+09	2.07251e+07
HP_1175	#N/A	9.123	1.29664e+09	3.77997e+07	2.80285e+06	3.66207e+06	3.19984e+06	1.70968e+08	5.72628e+06	5.19559e+06	2.78581e+08	1.2635e+08	8.17783e+08	8.16145e+07	6.92002e+08	1.05192e+07	1.97012e+08	5.20228e+08	1.21615e+09	9.80551e+07
HP_1176	#N/A	6.906	1.21308e+09	1.07551e+07	1.17587e+09	1.24629e+09	1.30504e+09	1.2044e+09	1.17681e+09	1.16691e+09	1.26285e+09	1.13921e+09	1.36617e+09	1.26904e+09	1.21769e+09	1.14875e+09	1.06907e+09	1.15824e+09	1.14067e+09	1.33053e+09
HP_1177	#N/A	6.906	1.20827e+09	8.01319e+06	1.17577e+09	1.24401e+09	1.2932e+09	1.21443e+09	1.18866e+09	1.1447e+09	1.2802e+09	1.13455e+09	1.31675e+09	1.28988e+09	1.19357e+09	1.15589e+09	1.073e+09	1.11697e+09	5.19055e+08	1.30911e+09
HP_1178	#N/A	0.915	8.79121e+08	2.49815e+07	1.70999e+07	4.05635e+07	1.11528e+08	4.20043e+07	3.26665e+07	6.38024e+07	1.37535e+08	2.93048e+06	9.18131e+07	1.02322e+07	3.46198e+07	1.88692e+10	8.94777e+06	9.44965e+07	3.27332e+07	1.73947e+06
HP_1179	#N/A	6.907	1.19645e+09	1.01378e+07	1.15875e+09	1.22609e+09	1.28663e+09	1.18508e+09	1.1625e+09	1.13842e+09	1.24877e+09	1.09905e+09	1.34426e+09	1.24539e+09	1.20148e+09	1.13696e+09	1.06052e+09	1.143e+09	1.13034e+09	1.30985e+09
HP_1180	#N/A	6.906	1.07505e+09	1.03611e+07	1.07733e+09	1.09723e+09	1.16968e+09	1.09996e+09	1.03137e+09	1.01068e+09	1.11694e+09	1.02311e+09	1.19683e+09	1.13135e+09	1.06545e+09	1.06115e+09	9.69992e+08	1.02045e+09	1.05487e+09	1.15376e+09
HP_1181	#N/A	9.846	1.01218e+09	1.14584e+07	8.43047e+08	9.26594e+08	7.68449e+08	1.132e+09	8.48578e+08	1.06826e+09	8.05244e+08	1.12766e+09	2.61894e+08	1.21241e+09	4.66624e+08	8.40118e+08	7.86437e+08	7.2602e+08	6.27589e+08	8.66863e+08
HP_1182	#N/A	1.035	1.78811e+08	2.02557e+06	2.75458e+08	2.02786e+08	1.34334e+08	4.20064e+08	1.30494e+07	436623	448396	276588	331419	7.91984e+07	2.31779e+08	1.74796e+08	347807	1.08038e+09	294234	454525
HP_1183	#N/A	10.245	2.87868e+08	1.0039e+07	3.36713e+07	2.99652e+07	3.49334e+07	6.89193e+07	3.7872e+07	4.76985e+07	1.11019e+08	6.49652e+07	3.74441e+08	5.31011e+07	8.26407e+08	4.04214e+07	5.92729e+07	3.45047e+08	9.17948e+08	5.30323e+07
HP_1184	#N/A	9.852	8.17164e+08	1.08428e+07	6.8004e+08	7.45388e+08	6.2039e+08	9.34978e+08	6.71778e+08	8.61417e+08	6.25378e+08	8.88305e+08	5.59186e+08	9.48116e+08	3.86314e+08	6.60551e+08	6.08352e+08	1.85946e+08	4.92137e+08	7.06157e+08
HP_1185	#N/A	10.225	4.64339e+08	2.11626e+07	4.95416e+07	3.89347e+07	4.78556e+07	9.08222e+07	4.68766e+07	6.72814e+07	1.01296e+08	1.39117e+08	6.94251e+08	1.10452e+08	1.06243e+09	5.6517e+07	1.01658e+08	6.69635e+08	1.17483e+09	6.41395e+07
HP_1186	#N/A	1.708	1.51297e+08	8.58293e+06	6.91011e+08	8.45698e+06	1.74301e+06	1.09136e+06	6.01319e+06	4.78679e+06	3.64596e+06	1.93466e+06	655786	794391	8.94342e+08	5.4881e+06	488325	1.21515e+07	929741	2.25856e+06
HP_1187	#N/A	8.493	3.725e+08	7.12606e+06	2.23771e+08	6.11277e+08	5.21411e+08	5.07302e+08	3.22223e+08	4.13523e+08	6.61645e+08	8.59945e+08	5.37564e+08	3.63523e+08	4.73244e+08	2.91181e+08	1.22544e+08	4.10979e+08	5.81358e+08	1.18129e+09
HP_1188	#N/A	10.254	2.78814e+08	1.60746e+07	4.71782e+07	2.75769e+07	1.20157e+07	3.97421e+07	3.17076e+07	4.34046e+07	4.15001e+07	9.7789e+07	5.15435e+08	6.93725e+07	9.25027e+08	3.20947e+07	7.29341e+07	4.58874e+08	9.62236e+08	3.73404e+07
HP_1189	#N/A	0.913	4.87072e+08	1.93116e+07	2.72811e+07	8.85969e+06	305441	3.53837e+06	1.20428e+08	413716	2.1258e+07	4.97537e+07	7.97196e+06	2.63765e+07	8.2394e+06	7.43949e+08	3.06383e+07	1.794e+06	3.44951e+07	2.51302e+07
HP_1190	#N/A	7.555	4.77758e+09	3.68558e+07	4.44232e+09	4.84955e+09	4.68027e+09	4.81005e+09	4.79963e+09	4.90062e+09	4.2655e+09	4.98286e+09	4.5201e+09	4.78808e+09	4.9588e+09	4.48429e+09	7.09389e+08	5.02052e+09	5.18101e+09	4.78845e+09
HP_1191	#N/A	2.399	4.78947e+08	1.6718e+07	3.79126e+08	5.4215e+08	4.98105e+08	4.32929e+08	4.84691e+08	5.64928e+08	5.27121e+08	4.4443e+08	5.69512e+08	5.77381e+08	3.68081e+08	4.76343e+08	3.00619e+08	3.24919e+08	2.49022e+08	5.60147e+08
HP_1192	#N/A	7.372	4.87877e+08	9.12564e+06	4.29919e+08	4.04564e+08	4.90913e+08	4.81762e+08	4.54061e+08	4.69847e+08	4.6786e+08	5.04197e+08	4.31984e+08	5.00169e+08	5.40633e+08	4.44285e+08	5.20725e+08	4.62821e+08	5.78616e+08	4.85805e+08
HP_1193	#N/A	9.844	4.13194e+08	5.39064e+06	3.50514e+08	3.4495e+08	3.28697e+08	4.70915e+08	3.62987e+08	4.41688e+08	3.52313e+08	4.59246e+08	2.49298e+08	5.29615e+08	1.29699e+08	3.59588e+08	3.72871e+08	4.31362e+08	2.54599e+08	3.38851e+08
HP_1194	#N/A	0.916	3.64082e+08	1.18244e+07	1.00714e+07	3.12963e+06	3.91174e+06	1.6945e+06	9.3783e+07	1.51803e+06	4.47898e+06	2.62356e+07	1.30026e+06	1.02453e+07	1.20833e+06	1.07104e+09	2.27559e+07	3.35302e+06	1.56085e+07	9.9133e+06
HP_1195	#N/A	1.322	1.9014e+08	1.44739e+07	1.76799e+08	2.48456e+08	3.30882e+08	7.08868e+07	1.08209e+08	1.25572e+08	2.60402e+08	1.05821e+08	4.65784e+08	1.25252e+08	2.20987e+08	9.83284e+07	1.20971e+08	1.21431e+08	3.28103e+08	2.36037e+08
HP_1196	#N/A	4.464	5.06041e+07	1.041e+06	6.33119e+06	2.34551e+07	2.19704e+07	2.79129e+07	7.53483e+07	2.10914e+08	2.97123e+07	4.93485e+08	1.34912e+07	2.06827e+07	2.52498e+07	4.60248e+06	1.95599e+06	7.6756e+06	1.38744e+06	6.93745e+07
HP_1197	#N/A	1.026	1.66273e+08	1.83837e+07	1.77749e+08	2.26374e+08	2.75488e+08	7.14157e+07	1.16846e+08	1.1857e+08	2.05805e+08	9.2993e+07	4.11893e+08	1.17738e+08	2.41095e+08	7.75575e+07	1.02118e+08	1.08643e+08	1.52494e+08	1.30895e+08
HP_1198	#N/A	1.727	3.37255e+08	1.43887e+07	1.57246e+06	1.17742e+07	1.13548e+09	1.01503e+06	1.20787e+08	1.2253e+08	1.17052e+06	1.02223e+06	1.70422e+06	9.9849e+08	4.9083e+07	1.18588e+09	1.08799e+06	6.71685e+08	1.73891e+08	1.31598e+06
HP_1199	#N/A	7.377	5.09709e+08	9.51339e+06	4.39546e+08	4.15372e+08	4.93795e+08	4.92231e+08	4.61041e+08	4.96504e+08	4.73949e+08	5.45364e+08	4.36368e+08	5.18133e+08	5.47744e+08	4.49486e+08	5.13594e+08	4.71266e+08	5.73315e+08	4.93974e+08
HP_1200	#N/A	0.912	5.02051e+08	1.96397e+07	2.77204e+07	1.28655e+07	1.75775e+07	7.03946e+06	1.27046e+08	1.13203e+07	2.38204e+06	5.10231e+07	1.60888e+07	2.65809e+07	9.18628e+06	9.42418e+08	3.12887e+07	2.31801e+07	3.51709e+07	2.5565e+07
HP_1201	#N/A	10.197	5.88543e+07	2.87558e+06	461564	436578	418111	1.296e+06	431873	512618	3.82032e+06	3.1588e+06	1.43998e+08	1.58549e+06	4.72841e+08	612524	1.61625e+06	1.12459e+08	4.44846e+08	673238
HP_1202	#N/A	7.216	4.16337e+07	1.51506e+06	6.38436e+07	3.22781e+06	3.03064e+06	9.07873e+06	3.02569e+06	4.21622e+06	3.19276e+06	4.40018e+06	4.52923e+06	9.84595e+06	6.05685e+06	6.32274e+06	4.44714e+06	7.68498e+06	4.84903e+08	1.93129e+06
HP_1203	#N/A	1.986	6.33035e+07	9.22561e+06	4.81377e+07	3.29532e+07	2.52754e+07	1.89851e+06	4.55997e+07	1.12667e+07	1.13072e+07	2.13343e+07	6.01716e+07	1.34009e+08	3.97504e+08	2.66276e+07	1.14722e+07	8.84035e+06	2.97865e+07	1.64925e+07
HP_1204	#N/A	0.928	2.65734e+07	1.44597e+06	9.82286e+07	228035	1.71777e+07	9.56298e+06	736314	233757	225284	327453	215632	3.28777e+08	1.14781e+08	295385	391398	1.18477e+07	303632	248424
HP_1205	#N/A	6.381	5.34595e+07	1.43466e+06	3.50285e+08	1.18242e+06	1.06314e+07	9.23757e+06	1.65929e+07	6.32776e+06	1.55097e+06	1.24473e+07	5.96608e+06	3.4692e+06	2.97572e+07	2.98919e+06	2.10389e+06	3.74344e+06	4.84306e+06	2.74559e+06
HP_1206	#N/A	2.314	5.28144e+07	2.96438e+06	864437	1.09467e+08	703615	1.01435e+06	8.14147e+07	4.03872e+08	4.22077e+07	1.24885e+06	1.7256e+06	655547	1.21301e+06	1.18662e+06	1.06601e+06	7.24956e+07	7.21011e+06	7.37197e+07
HP_1207	#N/A	8.482	1.37643e+08	6.20841e+06	8.48404e+07	1.92523e+08	1.45453e+08	1.39793e+08	8.67114e+07	1.58052e+08	2.32711e+08	3.0768e+08	1.98911e+08	1.30298e+08	1.7693e+08	9.01628e+07	3.74228e+07	1.22425e+08	1.68055e+08	3.67074e+08
HP_1208	#N/A	1.021	5.0438e+07	767463	8.68077e+06	309214	3.2423e+08	1.78249e+08	1.60967e+06	323053	474404	332836	299118	5.36111e+07	2.58932e+07	1.41256e+06	307924	9.20784e+07	213948	392340
HP_1209	#N/A	7.509	2.99706e+08	3.27197e+06	3.11561e+08	2.89762e+08	2.89542e+08	2.67621e+08	2.89931e+08	2.80774e+08	3.0465e+08	3.08951e+08	2.92252e+08	2.92206e+08	2.78845e+08	2.01244e+08	2.76947e+08	2.8791e+08	2.76006e+08	2.94413e+08
HP_1210	#N/A	10.007	5.20773e+07	2.47053e+06	1.62705e+07	1.77964e+07	1.80253e+07	1.83261e+07	1.6513e+07	1.28132e+07	1.47883e+07	1.86728e+07	7.10033e+07	1.9767e+07	1.5985e+08	1.58929e+07	1.96635e+07	7.68843e+07	2.91006e+08	1.38455e+07
HP_1211	#N/A	6.55	3.70685e+07	470164	283473	393498	2.86568e+08	335385	510696	307399	392541	326239	371432	257516	404355	440646	245856	254279	283291	267551
HP_1212	#N/A	6.543	2.38355e+08	4.31193e+06	2.23046e+08	2.39173e+08	2.23095e+08	2.62533e+08	2.63168e+08	2.86561e+08	2.11399e+08	2.4084e+08	2.4855e+08	1.75792e+08	1.73855e+08	2.38254e+08	1.5617e+08	1.88232e+08	1.66622e+08	1.78264e+08
HP_1213	#N/A	7.26	2.41568e+08	2.84566e+06	2.89943e+08	1.63065e+08	2.63776e+08	2.69712e+08	2.42405e+08	2.66552e+08	2.62911e+08	1.60504e+08	1.62516e+08	2.5693e+08	2.46114e+08	1.87296e+08	2.46035e+08	2.50626e+08	5.61984e+07	2.47808e+08
HP_1214	#N/A	9.836	2.41356e+08	8.05863e+06	1.90312e+08	1.8479e+08	1.54949e+08	2.41993e+08	1.70593e+08	2.7319e+08	1.84898e+08	3.26343e+08	1.08491e+08	2.68446e+08	2.13663e+07	1.51527e+08	1.98613e+08	9.35911e+07	2.19786e+07	1.45419e+08
HP_1215	#N/A	1.467	4.70725e+07	2.0222e+06	2.74987e+08	2.74051e+06	1.24744e+06	1.00682e+06	1.50333e+06	1.40859e+06	910529	1.26821e+06	1.06643e+06	1.20097e+06	4.92802e+08	2.45564e+06	825961	1.1697e+06	741256	1.11746e+06
HP_1216	#N/A	7.269	2.321e+08	4.51958e+06	2.35771e+08	2.29483e+08	2.03125e+08	2.0882e+08	2.22726e+08	2.21806e+08	2.17535e+08	2.44251e+08	2.045e+08	1.93334e+08	2.05601e+08	2.57508e+08	2.03547e+08	2.32139e+08	1.81303e+08	2.27373e+08
HP_1217	#N/A	3.208	2.57958e+08	1.44924e+07	3.69475e+08	2.35203e+08	2.39321e+08	2.62524e+08	9.22431e+07	2.26894e+08	2.51403e+08	1.84982e+08	1.62804e+08	2.39075e+08	2.61714e+08	1.97205e+08	1.93403e+08	1.68143e+08	4.9053e+06	3.04101e+08
HP_1218	#N/A	0.915	1.59426e+08	6.28209e+06	1.42981e+06	6.52979e+06	1.92614e+07	7.63431e+06	1.3761e+08	1.01941e+07	2.00758e+07	3.53017e+06	1.4137e+07	2.8317e+06	1.0643e+07	1.79486e+08	5.53372e+06	1.7882e+07	2.31599e+06	4.39188e+06
HP_1219	#N/A	9.847	2.23186e+08	7.96382e+06	1.60463e+08	1.29915e+08	1.35081e+08	2.07024e+08	1.67804e+08	2.2446e+08	1.66576e+08	2.71073e+08	9.36304e+07	2.4743e+08	2.03607e+07	1.33127e+08	1.60986e+08	8.37185e+07	2.73771e+07	1.02405e+08
HP_1220	#N/A	7.372	1.95991e+08	2.85701e+06	1.67965e+08	1.69476e+08	1.919e+08	1.58951e+08	1.67801e+08	1.93073e+08	1.90576e+08	2.22809e+08	1.83925e+08	2.00933e+08	2.20447e+08	1.79745e+08	2.0297e+08	1.89384e+08	2.26789e+08	1.94755e+08
HP_1221	#N/A	0.982	1.96029e+07	979912	311298	2.27052e+08	281165	311068	8.51119e+07	370409	351012	298435	321873	455814	419133	463448	322760	4.9665e+07	420525	430986
HP_1222	#N/A	9.843	1.77315e+08	4.1146e+06	1.51501e+08	1.47858e+08	1.44529e+08	2.25661e+08	1.53966e+08	1.87977e+08	1.46487e+08	1.90266e+08	1.28e+08	2.32395e+08	6.3046e+07	1.52127e+08	1.511e+08	1.82707e+08	1.16661e+08	1.41408e+08
HP_1223	#N/A	10.235	7.84088e+07	3.56254e+06	8.32968e+06	8.32056e+06	5.60016e+06	1.62168e+07	7.97434e+06	9.83637e+06	1.85095e+07	2.31224e+07	1.39014e+08	1.27226e+07	3.06497e+08	7.90072e+06	1.83671e+07	1.08148e+08	2.98444e+08	9.28427e+06
HP_1224	#N/A	7.957	1.62669e+08	2.48849e+06	1.25072e+08	1.84186e+08	1.23789e+08	2.09476e+08	1.32205e+08	1.58768e+08	1.60012e+08	2.03802e+08	1.65453e+08	1.53573e+08	1.79221e+08	1.68338e+08	1.23461e+08	1.55591e+08	1.96714e+08	2.21194e+08
HP_1225	#N/A	4.35	9.60587e+07	2.71631e+06	3.25417e+07	6.48721e+07	3.58959e+07	5.69552e+07	1.15066e+08	2.42833e+08	7.73762e+07	2.33264e+08	5.60898e+07	6.87737e+07	6.9253e+07	3.18571e+07	1.98442e+07	5.02725e+07	1.8333e+07	8.91581e+07
HP_1226	#N/A	6.906	1.96825e+08	2.65519e+06	1.79685e+08	1.99827e+08	2.07557e+08	1.86767e+08	1.85944e+08	1.79222e+08	2.02828e+08	1.73046e+08	2.12457e+08	1.9836e+08	1.89573e+08	1.80567e+08	1.66037e+08	1.81358e+08	1.82234e+08	2.10228e+08
HP_1227	#N/A	7.302	1.79146e+08	3.35378e+06	1.74105e+08	1.86354e+08	1.67697e+08	1.65847e+08	1.66651e+08	1.88813e+08	1.81731e+08	2.06204e+08	1.67293e+08	1.79349e+08	1.83421e+08	1.57136e+08	1.81972e+08	1.78076e+08	1.76957e+08	1.67778e+08
HP_1228	#N/A	9.844	1.66967e+08	2.31098e+06	1.6848e+08	1.39549e+08	6.92545e+07	1.65169e+08	1.43315e+08	2.20065e+08	1.46754e+08	1.82958e+08	1.07571e+08	1.93512e+08	4.80744e+07	1.44869e+08	1.65481e+08	1.34748e+08	8.60121e+07	1.63015e+08
HP_1229	#N/A	8.48	1.37743e+08	6.21014e+06	8.49427e+07	1.92852e+08	1.45606e+08	1.39901e+08	8.67411e+07	1.58202e+08	2.32897e+08	3.08137e+08	1.99178e+08	1.30324e+08	1.77237e+08	9.01678e+07	3.74552e+07	1.2247e+08	1.68312e+08	3.67506e+08
HP_1230	#N/A	1.603	2.16081e+07	682661	1.99196e+08	485550	1.49288e+06	3.93216e+07	3.8173e+06	7.38692e+06	570629	958637	9.45685e+06	6.4802e+06	5.61522e+06	2.73851e+07	3.42317e+06	2.79264e+06	551049	3.29323e+06
HP_1231	#N/A	1.027	6.21061e+07	4.48771e+06	6.49382e+07	1.05434e+08	1.24315e+08	2.54024e+07	3.95332e+07	4.0188e+07	7.61725e+07	4.08758e+07	1.96318e+08	4.33577e+07	7.41366e+07	3.05146e+07	4.00551e+07	3.85062e+07	4.66488e+07	5.68444e+07
HP_1232	#N/A	6.561	2.54311e+07	234365	1.03737e+08	3.68719e+06	1.53667e+06	2.29453e+06	2.63335e+06	3.45704e+06	2.88226e+06	2.13761e+06	2.12928e+06	1.88764e+06	2.1114e+08	5.50585e+06	2.29196e+06	4.57515e+06	4.13869e+06	2.88281e+06
HP_1233	#N/A	8.519	2.29484e+08	4.33113e+06	2.30734e+08	2.4468e+08	2.53382e+08	2.42198e+08	2.50724e+08	2.25329e+08	2.10232e+08	2.06456e+08	2.07622e+08	2.21495e+08	1.59328e+08	2.30877e+08	2.97136e+08	2.40665e+08	2.48566e+08	1.77983e+08
HP_1234	#N/A	9.11	2.82694e+07	1.06807e+06	1.83055e+08	1.9528e+08	1.75674e+08	1.23413e+08	1.76354e+08	1.92867e+08	9.0518e+07	1.78486e+08	3.62297e+07	1.7545e+08	2.67609e+07	1.22537e+08	5.54386e+07	2.65235e+07	2.16995e+07	1.15941e+08
HP_1235	#N/A	6.54	2.07692e+08	3.83979e+06	1.95927e+08	2.0761e+08	1.95143e+08	2.31661e+08	2.28386e+08	2.48201e+08	1.86205e+08	2.12511e+08	2.18488e+08	1.52748e+08	1.52171e+08	2.08334e+08	1.34753e+08	1.68703e+08	1.39173e+08	1.55095e+08
HP_1236	#N/A	1.743	1.7142e+07	303040	1.85685e+08	943317	1.27925e+06	2.30819e+07	2.69114e+06	4.99059e+06	1.48433e+06	1.38566e+06	6.83631e+06	3.86251e+06	3.75072e+06	2.07788e+07	1.22167e+06	1.99775e+06	1.3361e+06	2.43682e+06
HP_1237	#N/A	3.057	1.85981e+08	8.00181e+06	1.41816e+08	1.75211e+08	1.07317e+08	1.52093e+08	1.42886e+08	1.96538e+08	2.14909e+08	1.76178e+08	1.5583e+08	4.40559e+07	1.4574e+08	1.65432e+08	1.69106e+08	1.32303e+08	4.42331e+06	6.16382e+07
HP_1238	#N/A	9.847	1.75013e+08	2.37788e+06	1.77996e+08	1.61055e+08	8.04865e+07	1.81511e+08	1.66527e+08	2.34837e+08	1.54807e+08	2.06928e+08	1.16737e+08	2.12369e+08	4.30125e+07	1.60592e+08	1.79939e+08	1.3071e+08	9.26562e+07	1.72668e+08
HP_1239	#N/A	6.958	6.17219e+07	623188	2.45533e+07	586917	9.75702e+06	1.03432e+07	6.76876e+07	9.91302e+06	1.42783e+07	1.75756e+08	1.33435e+08	5.35111e+07	2.82314e+07	1.45833e+08	1.33067e+07	4.02672e+07	2.4954e+06	8.25693e+06
HP_1240	#N/A	7.493	1.20571e+07	102294	943441	854861	953040	935708	997530	981310	945167	1.01298e+06	1.03833e+06	945430	1.03668e+06	1.76338e+08	952822	1.04561e+06	980817	958469
HP_1241	#N/A	9.844	2.0762e+08	5.3328e+06	2.20966e+08	2.01579e+08	1.12115e+08	2.21253e+08	1.92945e+08	2.71843e+08	1.91716e+08	2.47422e+08	1.49903e+08	2.50635e+08	5.17111e+07	1.84223e+08	2.04019e+08	1.55914e+08	9.85807e+07	1.99183e+08
HP_1242	#N/A	0.815	3.96029e+07	1.08305e+06	1.13625e+08	171284	9.51448e+07	7.18975e+07	9.96322e+06	98291.1	114537	116075	110377	1.69844e+08	1.36236e+08	864835	93200.9	3.24875e+07	115821	112529
HP_1243	#N/A	9.281	3.99988e+08	6.86846e+06	4.64857e+08	4.89811e+08	2.35321e+09	8.50144e+08	7.58961e+08	5.5783e+08	5.3384e+08	1.64533e+08	3.14461e+08	5.2655e+08	1.71024e+08	3.82106e+08	4.65068e+08	8.99775e+07	1.0328e+08	5.53318e+08
HP_1244	#N/A	6.906	1.48489e+08	1.71342e+06	1.40099e+08	1.48025e+08	1.55218e+08	1.40076e+08	1.42609e+08	1.38652e+08	1.52175e+08	1.39164e+08	1.62444e+08	1.53608e+08	1.48371e+08	1.41539e+08	1.2414e+08	1.39225e+08	1.37361e+08	1.63455e+08
HP_1245	#N/A	0.9	1.16001e+07	231868	730232	471001	8.30357e+07	362022	1.68843e+08	353090	1.96109e+06	568731	280336	507558	7.08535e+06	558884	1.61267e+07	662236	748232	1.83866e+06
HP_1246	#N/A	9.846	1.46292e+08	4.75654e+06	1.1289e+08	1.02477e+08	8.80832e+07	1.40637e+08	1.03339e+08	1.43624e+08	1.11818e+08	1.71784e+08	6.64399e+07	1.68566e+08	1.27298e+07	7.3194e+07	1.10591e+08	5.76048e+07	3.51312e+06	5.40535e+07
HP_1247	#N/A	9.943	5.4955e+07	2.51048e+06	1.72553e+07	1.85344e+07	1.78853e+07	1.97735e+07	1.72066e+07	1.35496e+07	1.58763e+07	2.06568e+07	8.53717e+07	2.2001e+07	1.74346e+08	1.69019e+07	2.20748e+07	8.90661e+07	3.3717e+08	1.47273e+07
HP_1248	#N/A	6.908	1.46292e+08	1.70143e+06	1.38848e+08	1.46212e+08	1.53903e+08	1.37651e+08	1.4157e+08	1.34375e+08	1.5095e+08	1.33269e+08	1.60524e+08	1.51864e+08	1.47289e+08	1.40034e+08	1.23728e+08	1.3811e+08	1.36271e+08	1.61699e+08
HP_1249	#N/A	0.918	1.10673e+08	3.9417e+06	2.50562e+06	7.50357e+06	2.37092e+07	5.36833e+06	2.55757e+08	6.39588e+06	3.03462e+07	557780	1.43937e+07	274790	4.35996e+06	2.8032e+06	287034	1.43101e+07	883593	2.30633e+06
HP_1250	#N/A	9.16	1.65377e+08	8.16419e+06	236922	313082	264373	1.57413e+07	470326	430941	3.7514e+07	1.24139e+07	3.06473e+08	8.6352e+06	4.77542e+08	943916	2.00712e+07	1.62078e+08	5.41814e+08	1.24545e+07
HP_1251	#N/A	9.297	5.76897e+07	677683	5.36389e+07	4.72054e+07	1.56486e+08	6.06387e+07	5.98471e+07	4.34196e+07	6.77601e+07	2.57898e+07	5.03846e+07	6.00902e+07	1.7776e+07	3.90234e+07	5.82639e+07	2.4273e+07	2.05322e+07	4.18835e+07
HP_1252	#N/A	7.057	9.92465e+07	2.4207e+06	5.06403e+07	7.45584e+07	1.63163e+08	7.20015e+07	1.11556e+08	1.08051e+08	9.17212e+07	9.43277e+07	1.05748e+08	6.84707e+07	7.61158e+07	5.92254e+07	5.51441e+07	9.719e+07	7.74381e+07	9.3572e+07
HP_1253	#N/A	1.213	1.59193e+08	9.79542e+06	5.14414e+07	3.99923e+08	1.9083e+08	6.32611e+07	1.64286e+08	1.00914e+08	1.97476e+08	3.44507e+08	1.34359e+08	1.92989e+08	1.90497e+08	1.71824e+08	5.06978e+07	3.31256e+08	1.16722e+07	1.7395e+08
HP_1254	#N/A	1.563	1.64749e+07	743297	1.36274e+08	3.75574e+06	4.69071e+06	2.39727e+07	3.7405e+06	7.1616e+06	2.21263e+06	2.29201e+06	7.40382e+06	4.22042e+06	1.09847e+07	1.81393e+07	3.00963e+06	3.12624e+06	823180	2.70214e+06
HP_1255	#N/A	6.62	1.70093e+07	148569	1.46841e+08	142981	4.53238e+07	4.91452e+07	2.14236e+07	216477	187030	324711	170429	144626	146899	370187	120863	411494	210007	190896
HP_1256	#N/A	6.614	6.29551e+07	1.29517e+06	1.34624e+08	1.02944e+08	9.80176e+07	6.85789e+07	4.61095e+07	8.38444e+07	7.72752e+07	6.86683e+07	9.1188e+07	1.11232e+08	9.87253e+07	5.74121e+07	1.01539e+08	5.92254e+07	8.8919e+07	7.42654e+07
HP_1257	#N/A	4.48	4.54825e+07	1.6347e+06	1.98867e+07	3.18387e+07	3.13331e+07	2.63548e+07	6.74462e+07	8.50728e+07	3.79788e+07	1.38844e+08	2.44089e+07	2.89635e+07	3.38977e+07	1.03182e+07	5.45673e+06	1.72203e+07	2.4606e+06	3.95891e+07
HP_1258	#N/A	8.977	8.19979e+07	8.04165e+06	1.13642e+08	1.11313e+08	1.19504e+08	1.35693e+08	1.11885e+08	7.1223e+07	8.1529e+07	1.06491e+08	6.01233e+07	7.96229e+07	3.71102e+07	7.59908e+07	1.13639e+08	7.78661e+07	3.59401e+07	1.1314e+08
HP_1259	#N/A	1.044	6.73071e+07	3.36165e+06	7.24781e+07	3.56578e+07	5.93748e+07	7.44261e+07	1.23008e+08	7.99286e+07	8.24046e+07	6.17205e+07	4.08539e+07	8.11528e+07	7.53957e+07	7.89286e+07	2.10864e+07	5.54935e+07	2.63551e+07	1.15404e+08
HP_1260	#N/A	1.041	5.63176e+07	1.10577e+06	5.72724e+07	2.66644e+07	5.37398e+07	6.18749e+07	1.28313e+08	1.10071e+08	8.90252e+07	5.77709e+07	4.38734e+07	6.66336e+07	1.04671e+08	7.64571e+07	2.19464e+07	4.34968e+07	3.24219e+07	1.20048e+08
HP_1261	#N/A	7.373	1.0201e+08	3.2469e+06	1.02478e+08	1.029e+08	1.03636e+08	1.06598e+08	9.55785e+07	9.95591e+07	1.01492e+08	1.25369e+08	8.46573e+07	1.14961e+08	1.29241e+08	9.80083e+07	1.20984e+08	1.14364e+08	1.32552e+08	1.10891e+08
HP_1262	#N/A	1.12	2.33128e+08	5.92171e+06	7.99276e+07	1.82323e+08	1.6756e+08	3.42609e+08	1.80416e+08	2.27752e+08	2.54188e+08	1.46438e+08	2.13549e+08	2.16635e+08	2.42238e+08	1.31138e+08	1.93106e+08	1.58463e+08	1.37163e+08	2.28186e+08
HP_1263	#N/A	1.79	1.07088e+07	325317	1.23028e+08	724821	1.2763e+06	1.68636e+07	1.93425e+06	2.86416e+06	1.40765e+06	783645	4.59762e+06	2.35654e+06	2.3353e+06	1.80725e+07	548383	1.25501e+06	2.16216e+06	2.01918e+06
HP_1264	#N/A	9.069	8.21927e+07	2.97018e+06	8.81448e+06	9.49573e+06	5.10875e+06	7.11027e+07	9.56333e+06	8.71805e+06	7.03719e+07	8.89078e+07	1.26418e+08	5.20772e+07	1.33381e+08	1.23967e+07	5.5037e+07	1.17298e+08	8.59589e+07	5.34685e+07
HP_1265	#N/A	6.549	2.11783e+07	598123	146426	199689	1.24469e+08	168786	271919	156355	216708	168251	191755	135728	219815	157878	129274	128906	142840	143735
HP_1266	#N/A	1.049	6.23129e+07	555890	6.14655e+07	3.06543e+07	5.55851e+07	6.88045e+07	1.2571e+08	1.06821e+08	8.77582e+07	6.52635e+07	5.1036e+07	7.92565e+07	1.06225e+08	7.75404e+07	2.2794e+07	4.91042e+07	3.03741e+07	1.07619e+08
HP_1267	#N/A	7.615	1.09982e+08	1.3474e+06	1.1224e+08	1.07988e+08	1.04557e+08	1.09476e+08	1.13285e+08	1.06872e+08	1.22182e+08	1.13395e+08	1.0212e+08	1.11954e+08	1.06845e+08	1.05433e+08	1.13826e+08	1.1277e+08	1.10128e+08	1.02929e+08
HP_1268	#N/A	8.036	9.92939e+07	2.0093e+06	4.04308e+07	1.3718e+08	8.85234e+07	1.16615e+08	7.54935e+07	8.62882e+07	1.16021e+08	6.86014e+07	2.06671e+08	1.25434e+08	8.31551e+07	5.92509e+07	6.06999e+07	9.68916e+07	1.3912e+08	1.55524e+08
HP_1269	#N/A	0.874	1.93805e+07	504872	2.18021e+06	2.80651e+07	1.3995e+07	1.18106e+08	2.25737e+07	2.21735e+07	3.55018e+07	3.42688e+07	1.53738e+07	594927	279880	1.20976e+07	9.36567e+07	323216	313511	5.15787e+07
HP_1270	#N/A	0.917	8.9726e+07	2.85531e+06	5.3346e+06	2.88599e+06	4.17819e+06	3.69594e+06	5.17333e+07	742236	3.08688e+06	1.62416e+07	1.69764e+06	5.19625e+06	1.71668e+06	1.52949e+07	1.23804e+07	1.48459e+06	6.01353e+06	4.55576e+06
HP_1271	#N/A	7.317	7.69336e+07	1.3322e+06	6.01754e+07	8.89762e+07	8.11964e+07	9.78333e+07	9.49536e+07	1.02693e+08	9.478e+07	6.44468e+07	9.05289e+07	1.20848e+08	5.75353e+07	7.99073e+07	5.59667e+07	9.97608e+07	9.3624e+07	1.0632e+08
HP_1272	#N/A	1.056	5.76058e+07	1.47275e+06	5.69748e+07	2.74727e+07	5.44859e+07	6.42409e+07	1.18578e+08	9.96327e+07	8.0599e+07	5.898e+07	5.2003e+07	6.46483e+07	9.62664e+07	7.3407e+07	2.31359e+07	4.53093e+07	2.19866e+07	1.04614e+08
HP_1273	#N/A	6.549	2.21487e+07	755032	472291	631471	1.16111e+08	530942	861577	497435	674611	541670	604981	427202	697772	510672	400607	409100	465008	450720
HP_1274	#N/A	0.925	2.05999e+08	8.47948e+06	3.83484e+06	8.70328e+06	3.31648e+07	9.27039e+06	3.90722e+08	1.42903e+07	4.46745e+07	2.99108e+06	2.43856e+07	4.61158e+06	5.73608e+06	5.63291e+08	2.04348e+06	2.11991e+07	3.76203e+06	1.83815e+06
HP_1275	#N/A	1.054	6.48263e+07	1.53659e+06	6.00664e+07	3.40799e+07	6.05236e+07	5.58404e+07	1.03579e+08	8.83761e+07	9.46404e+07	6.43098e+07	5.5416e+07	8.34754e+07	1.157e+08	8.06121e+07	3.05002e+07	5.51067e+07	2.83519e+07	1.0626e+08
HP_1276	#N/A	0.919	1.5805e+08	4.96815e+06	2.90938e+06	9.45761e+06	2.86331e+07	7.19626e+06	8.47658e+08	1.00611e+07	3.73039e+07	270009	1.73695e+07	5.16911e+06	5.53301e+06	7.29684e+08	4.6993e+06	1.86554e+07	3.2456e+06	534847
HP_1277	#N/A	1.035	4.85393e+07	1.22124e+06	5.24556e+07	2.14134e+07	4.02085e+07	5.78588e+07	1.10603e+08	9.34681e+07	7.03076e+07	4.19998e+07	3.92861e+07	5.16871e+07	9.51324e+07	5.81183e+07	1.72457e+07	3.68523e+07	2.68406e+07	9.30317e+07
HP_1278	#N/A	9.85	1.04735e+08	6.08596e+06	7.24351e+07	7.89523e+07	6.33962e+07	9.29708e+07	7.1815e+07	1.02248e+08	7.05238e+07	1.28744e+08	4.05252e+07	1.10421e+08	8.94234e+06	7.85159e+07	8.30959e+07	3.50281e+07	1.73363e+07	8.34222e+07
HP_1279	#N/A	7.37	1.04365e+08	3.41813e+06	1.0448e+08	1.0505e+08	1.04293e+08	1.07928e+08	9.59107e+07	1.05659e+08	1.03119e+08	1.35193e+08	8.57115e+07	1.16717e+08	1.30384e+08	9.97656e+07	1.20722e+08	1.16246e+08	1.33091e+08	1.10341e+08
HP_1280	#N/A	7.213	5.71842e+06	175946	134829	141455	121957	1.13072e+08	137842	99230.9	152862	160529	130939	99176.5	120948	123178	142241	122849	169470	150553
HP_1281	#N/A	1.419	6.32396e+07	1.30831e+06	1.1436e+08	5.7589e+07	9.40342e+07	8.27746e+07	4.38374e+07	6.04638e+07	8.77618e+07	5.08113e+07	7.28498e+07	8.2755e+07	1.01424e+08	4.93452e+07	6.19779e+07	6.29479e+07	3.03862e+07	6.90817e+07
HP_1282	#N/A	0.927	7.47558e+06	247166	2.62895e+07	139769	4.36379e+06	2.61821e+06	253442	132080	142245	168297	131881	1.00116e+08	3.06113e+07	166080	241847	2.66037e+06	179709	150261
HP_1283	#N/A	1.047	4.78792e+07	1.10459e+06	5.10145e+07	2.42521e+07	4.76173e+07	5.34447e+07	9.8394e+07	9.18457e+07	7.63423e+07	4.58971e+07	4.29455e+07	5.95521e+07	8.81281e+07	5.4539e+07	1.60682e+07	3.50944e+07	2.14065e+07	9.22547e+07
HP_1284	#N/A	10.248	6.80021e+07	5.0517e+06	6.66699e+06	7.71327e+06	4.381e+06	1.68741e+07	5.73602e+06	7.00563e+06	3.55214e+07	3.3222e+07	1.06719e+08	1.35173e+07	3.03048e+08	8.40538e+06	1.83834e+07	1.49553e+08	1.57825e+08	1.15093e+07
HP_1285	#N/A	7.32	6.09592e+07	488549	4.4791e+07	6.8637e+07	6.17627e+07	8.12511e+07	7.21917e+07	8.85876e+07	7.59418e+07	5.37481e+07	6.76533e+07	9.59116e+07	4.63794e+07	6.26814e+07	4.16392e+07	8.1421e+07	6.33707e+07	8.22358e+07
HP_1286	#N/A	1.419	6.32428e+07	2.08163e+06	1.03606e+08	6.65244e+07	8.09766e+07	8.84323e+07	4.75903e+07	6.11424e+07	8.67234e+07	4.80207e+07	6.94892e+07	7.52583e+07	9.20585e+07	4.54348e+07	6.34367e+07	5.72921e+07	1.94016e+07	6.81196e+07
HP_1287	#N/A	2.64	5.64001e+06	160887	1.04107e+06	836301	856447	9.0554e+07	1.0004e+06	1.53086e+06	785273	1.77086e+06	1.13651e+06	1.29982e+06	1.18869e+06	798161	806135	929359	1.67655e+06	772416
HP_1288	#N/A	9.071	8.2495e+07	2.81567e+06	1.31896e+07	1.2215e+07	8.73182e+06	7.27222e+07	1.37866e+07	1.64249e+07	7.27274e+07	9.1043e+07	1.22979e+08	5.42614e+07	1.47292e+08	1.45607e+07	5.83714e+07	1.25351e+08	9.3897e+07	5.55221e+07
HP_1289	#N/A	10.276	2.80725e+07	2.1834e+06	1.1359e+06	1.00051e+06	586625	2.19045e+06	697115	1.09764e+06	4.2906e+06	3.83067e+06	4.44156e+07	2.30866e+06	1.33654e+08	1.65735e+06	2.96445e+06	4.45596e+07	7.8192e+07	1.61814e+06
HP_1290	#N/A	1.032	3.83961e+07	1.18078e+06	4.17263e+07	1.71035e+07	3.19313e+07	3.92051e+07	8.72865e+07	6.59532e+07	6.53484e+07	3.56479e+07	2.9115e+07	4.54747e+07	7.39065e+07	4.14117e+07	1.3969e+07	2.88551e+07	2.25684e+07	8.00499e+07
HP_1291	#N/A	0.841	424610	22778.9	197180	195263	206263	200708	189413	186272	1.36737e+07	187973	197528	228137	6.68213e+06	192230	1.25611e+06	195046	194520	8.92987e+07
HP_1292	#N/A	1.059	4.86452e+07	1.28495e+06	4.13725e+07	2.51246e+07	4.36912e+07	4.82508e+07	9.01824e+07	8.56337e+07	6.85047e+07	4.62218e+07	4.49732e+07	5.55687e+07	7.79616e+07	5.83297e+07	2.04344e+07	4.25756e+07	1.86918e+07	9.0039e+07
HP_1293	#N/A	2.048	3.35671e+07	2.83647e+06	1.84426e+07	3.69097e+07	5.53064e+07	1.80233e+07	2.62312e+07	1.17607e+07	3.37413e+07	2.49602e+07	8.37518e+07	2.04709e+07	3.51812e+07	1.88209e+07	1.40171e+07	1.04191e+07	2.65788e+07	2.5562e+07
HP_1294	#N/A	1.058	4.60838e+07	1.34938e+06	4.2975e+07	2.21591e+07	3.98868e+07	4.51639e+07	9.60496e+07	8.25889e+07	5.82624e+07	4.37692e+07	3.89784e+07	5.04134e+07	8.3092e+07	5.50875e+07	1.99737e+07	3.69977e+07	1.65598e+07	9.46755e+07
HP_1295	#N/A	5.183	5.21833e+07	478216	1.84945e+07	2.92844e+07	4.75936e+07	5.6832e+07	2.60144e+07	7.57221e+07	3.41946e+07	1.36541e+08	8.74227e+07	4.29056e+07	1.3762e+07	2.74735e+07	2.41875e+07	4.76162e+07	4.46643e+07	6.23421e+07
HP_1296	#N/A	7.504	8.64808e+07	1.29906e+06	8.92137e+07	8.29836e+07	8.04355e+07	7.74817e+07	8.86174e+07	7.88073e+07	8.89754e+07	9.20277e+07	8.23802e+07	8.60961e+07	8.01661e+07	5.38128e+07	8.58631e+07	8.31549e+07	8.28122e+07	8.53047e+07
HP_1297	#N/A	0.832	1.64425e+07	376090	3.54506e+07	3.36951e+06	6.57272e+06	2.96919e+07	2.6749e+06	101251	109513	108677	106742	7.00194e+07	8.64217e+07	4.40316e+06	89449.1	4.18815e+07	109760	113635
HP_1298	#N/A	8.342	8.05267e+06	106806	8.28778e+06	659976	443711	9.59456e+06	507747	806670	7.85607e+06	310694	7.50022e+06	309683	1.37294e+06	8.32004e+07	1.43938e+06	453409	1.32884e+07	1.61595e+07
HP_1299	#N/A	1.372	7.55016e+07	1.95443e+06	8.73854e+07	8.82827e+07	6.89558e+07	7.20178e+07	4.71762e+07	1.57172e+08	7.05772e+07	6.40795e+07	9.47149e+07	5.97549e+07	6.10724e+07	4.31674e+07	7.54912e+07	5.10405e+07	5.48178e+07	8.36391e+07
HP_1300	#N/A	7.263	7.30243e+07	1.9612e+06	6.45321e+07	1.00868e+08	6.22034e+07	7.09592e+07	7.83128e+07	7.11618e+07	6.52362e+07	6.74006e+07	8.16208e+07	5.23374e+07	7.87524e+07	7.70764e+07	4.98956e+07	6.07894e+07	5.46707e+07	7.43531e+07
HP_1301	#N/A	10.221	2.52619e+07	1.47996e+06	2.23432e+06	1.977e+06	1.72681e+06	3.74286e+06	1.77324e+06	2.40429e+06	4.34573e+06	6.22289e+06	4.91822e+07	4.09532e+06	8.71413e+07	2.40984e+06	4.18209e+06	2.28205e+07	1.17496e+08	2.83289e+06
HP_1302	#N/A	0.988	7.56233e+06	423250	169669	8.45877e+07	124258	149063	2.78324e+07	223690	292234	143340	184429	263454	199979	288478	140733	3.58213e+07	198792	483187
HP_1303	#N/A	1.326	2.36249e+07	1.09222e+06	2.41759e+07	3.35094e+07	4.41128e+07	7.71704e+06	1.12444e+07	1.28453e+07	3.39618e+07	1.12087e+07	7.212e+07	1.43668e+07	2.64759e+07	9.37312e+06	1.56812e+07	1.14298e+07	3.40508e+07	3.17692e+07
HP_1304	#N/A	1.6	2.70852e+07	336132	3.34726e+07	3.68005e+06	7.05484e+06	6.54841e+06	1.37215e+07	1.40738e+07	5.05089e+06	4.59156e+06	1.05583e+07	9.93373e+06	7.66547e+07	2.27059e+07	1.73062e+07	1.08813e+07	5.75271e+06	6.91378e+06
HP_1305	#N/A	8.296	6.94301e+06	73839.7	7.64746e+06	563696	336142	5.15914e+06	457363	537997	8.89455e+06	244845	7.96218e+06	262382	1.04746e+06	7.56453e+07	1.02425e+06	323116	1.28601e+07	1.85394e+07
HP_1306	#N/A	1.046	3.7829e+07	892207	3.78752e+07	1.73604e+07	3.10099e+07	3.76875e+07	7.34962e+07	6.09167e+07	4.42446e+07	3.29682e+07	2.35416e+07	3.69974e+07	5.46115e+07	4.41148e+07	1.38543e+07	2.82113e+07	1.87886e+07	6.05018e+07
HP_1307	#N/A	6.619	2.10967e+07	795438	7.62374e+07	292969	1.05947e+07	5.45818e+07	2.33904e+07	458583	376927	672307	339510	298804	306560	736750	242750	830429	426882	383774
HP_1308	#N/A	1.043	3.68427e+07	746243	3.84354e+07	1.6936e+07	3.10879e+07	3.87286e+07	7.05898e+07	6.46361e+07	4.8038e+07	3.35642e+07	2.49168e+07	4.61648e+07	5.88945e+07	4.45092e+07	1.44522e+07	2.53026e+07	1.68253e+07	6.41967e+07
HP_1309	#N/A	1.044	3.67868e+07	400961	3.65591e+07	1.60118e+07	3.05714e+07	3.8245e+07	7.24011e+07	6.41029e+07	5.29874e+07	3.07758e+07	2.81484e+07	4.30454e+07	6.33642e+07	4.55459e+07	1.33529e+07	2.91643e+07	1.83925e+07	7.16866e+07
HP_1310	#N/A	0.917	5.04354e+07	1.75305e+06	437531	809983	2.13358e+06	887588	4238.81	1.08524e+06	2.43881e+06	411861	1.4837e+06	414622	929714	1.25832e+08	320967	1.46321e+06	130229	745770
HP_1311	#N/A	1.053	5.33138e+07	2.02103e+06	1.8207e+07	1.45592e+07	1.92053e+07	2.44372e+07	2.64805e+07	2.44889e+07	1.63701e+07	1.65626e+07	1.3902e+07	2.51774e+07	2.49681e+07	2.15937e+07	3.86475e+07	1.78857e+07	1.8178e+07	1.9413e+07
HP_1312	#N/A	1.039	3.39901e+07	656466	3.93034e+07	1.58218e+07	2.84239e+07	3.38231e+07	7.18292e+07	5.83442e+07	4.88793e+07	3.30815e+07	2.57624e+07	3.7403e+07	5.54809e+07	4.54274e+07	1.24076e+07	2.67239e+07	1.95089e+07	6.74665e+07
HP_1313	#N/A	5.137	8.80534e+07	710913	4.48238e+07	8.86714e+07	8.39541e+07	9.04055e+07	2.92219e+07	1.69767e+08	7.19432e+07	2.46208e+08	8.64768e+07	6.23964e+07	3.6296e+07	5.6826e+07	5.41373e+07	7.27886e+07	7.75802e+07	1.3243e+08
HP_1314	#N/A	7.312	1.01552e+10	9.41503e+07	1.03307e+10	9.44672e+09	1.02684e+10	1.02542e+10	1.04447e+10	1.08258e+10	1.01938e+10	1.11813e+10	9.98202e+09	1.03287e+10	1.06287e+10	9.6796e+09	1.0782e+10	9.73644e+09	1.14482e+10	9.85682e+09
HP_1315	#N/A	6.814	1.72817e+07	688404	5.29703e+07	152226	153179	211572	189919	201419	159884	238658	269173	213491	9.40346e+07	188991	173737	174962	257352	206272
HP_1316	#N/A	10.011	1.33437e+07	979042	3.17312e+06	3.77925e+06	3.34079e+06	2.75686e+06	1.1061e+06	3.34721e+06	2.88436e+06	4.11114e+06	1.58471e+07	1.49682e+06	3.97976e+07	2.9793e+06	2.58483e+06	1.43716e+07	7.96724e+07	2.69847e+06
HP_1317	#N/A	1.061	6.53961e+07	2.2418e+06	6.80971e+07	6.72879e+07	6.49741e+07	4.90812e+07	4.46066e+07	8.49239e+07	4.5708e+07	6.44169e+07	7.58488e+07	5.38296e+07	5.40154e+07	3.30981e+07	6.68061e+07	2.99478e+07	1.8748e+07	4.97258e+07
HP_1318	#N/A	5.515	5.07521e+07	2.57374e+06	3.73651e+07	5.44565e+07	5.09835e+07	5.39453e+07	3.70352e+07	4.51789e+07	4.62265e+07	5.05913e+07	3.99536e+07	3.70763e+07	6.35789e+07	4.83197e+07	4.07119e+07	4.9405e+07	4.20264e+07	5.02841e+07
HP_1319	#N/A	5.462	1.8781e+08	2.48381e+06	1.47518e+08	2.17723e+08	2.1162e+08	1.99283e+08	1.40551e+08	1.63551e+08	1.75998e+08	6.86484e+07	1.60448e+08	1.87248e+08	2.64628e+08	2.92092e+08	1.40405e+08	2.14004e+08	1.32449e+08	1.80836e+08
HP_1320	#N/A	8.54	5.03189e+07	2.0781e+06	5.56494e+07	5.40948e+07	4.82629e+07	4.96179e+07	5.10464e+07	5.09478e+07	5.36141e+07	4.49973e+07	4.62124e+07	5.17376e+07	7.32265e+06	5.32808e+07	6.61784e+07	5.05252e+07	4.81214e+07	3.89762e+07
HP_1321	#N/A	7.478	2.07561e+07	233475	9.25759e+06	1.24471e+07	2.0542e+07	2.58062e+07	1.95959e+07	4.96425e+07	1.18552e+07	6.77814e+07	1.63818e+07	1.69295e+07	1.51619e+07	1.16845e+07	8.63116e+06	2.10699e+07	1.53668e+07	1.59424e+07
HP_1322	#N/A	1.03	3.01706e+07	882747	4.12234e+07	1.50488e+07	2.93873e+07	3.41166e+07	6.48982e+07	6.04569e+07	4.05105e+07	2.73439e+07	2.37479e+07	3.22281e+07	5.36757e+07	4.43728e+07	1.07762e+07	2.17586e+07	1.87717e+07	6.27519e+07
HP_1323	#N/A	8.647	7.67558e+07	458975	6.63659e+07	7.74967e+07	1.07184e+08	9.26041e+07	9.07242e+07	8.73355e+07	6.65034e+07	1.00518e+08	9.30801e+07	5.8687e+07	6.67557e+07	7.10407e+07	7.54545e+07	6.42503e+07	8.59389e+07	6.60039e+07
HP_1324	#N/A	4.237	9.42726e+07	9.46125e+06	4.19213e+07	6.22511e+07	5.30554e+07	1.10326e+08	9.30533e+07	1.06995e+08	8.56483e+07	9.49183e+07	9.20808e+07	1.11311e+08	6.92933e+07	1.41138e+08	1.47149e+08	9.29097e+07	2.13041e+07	1.01339e+08
HP_1325	#N/A	1.028	1.69171e+07	916190	1.50121e+07	2.62661e+07	3.64783e+07	5.40272e+06	7.2982e+06	8.15491e+06	1.97659e+07	1.00012e+07	5.89004e+07	9.85458e+06	1.88771e+07	6.05188e+06	1.1568e+07	9.0024e+06	9.02381e+06	1.42947e+07
HP_1326	#N/A	1.035	4.84807e+07	906861	3.19375e+07	1.68447e+07	2.81338e+07	3.61436e+07	5.20128e+07	4.96541e+07	3.66814e+07	3.08357e+07	2.48956e+07	3.96942e+07	4.29115e+07	3.56445e+07	2.73015e+07	2.2608e+07	1.96995e+07	4.42993e+07
HP_1327	#N/A	10.241	1.98171e+07	1.37839e+06	2.01685e+06	2.12364e+06	1.91932e+06	3.79531e+06	1.56745e+06	3.0325e+06	5.83682e+06	7.16259e+06	3.37224e+07	3.89599e+06	5.12218e+07	2.58267e+06	3.62413e+06	3.41887e+07	5.581e+07	3.4751e+06
HP_1328	#N/A	1.507	1.5151e+07	939576	2.96753e+07	5.68683e+06	2.00352e+06	2.09996e+06	4.26736e+06	5.29992e+06	3.19537e+06	3.01797e+06	4.57399e+06	7.65604e+06	9.08287e+07	8.21725e+06	6.38053e+06	6.68014e+06	3.81651e+06	1.58597e+06
HP_1329	#N/A	6.906	5.68448e+07	1.00188e+06	5.01772e+07	5.76281e+07	5.65683e+07	5.34912e+07	5.6107e+07	4.95252e+07	5.5419e+07	5.15851e+07	6.13913e+07	6.1342e+07	5.31264e+07	5.38362e+07	4.66341e+07	5.19575e+07	5.18689e+07	6.39177e+07
HP_1330	#N/A	1	3.07405e+07	1.11302e+06	2.82356e+07	1.23684e+07	2.27632e+07	3.32479e+07	5.61045e+07	5.80539e+07	3.83367e+07	2.85495e+07	2.29549e+07	3.66773e+07	5.429e+07	4.0091e+07	1.59708e+07	2.10688e+07	1.41145e+07	5.9274e+07
HP_1331	#N/A	6.815	6.16647e+06	159242	3.39381e+07	142787	131683	186400	169271	179354	168246	206372	240476	193726	5.80038e+07	168283	161634	155200	212417	202769
HP_1332	#N/A	1.02	5.77146e+07	3.18679e+06	3.90459e+07	2.68577e+07	3.90504e+07	4.76137e+07	4.76434e+07	4.68222e+07	3.86696e+07	3.82646e+07	3.46006e+07	4.95169e+07	4.88646e+07	3.86261e+07	5.1571e+07	3.30585e+07	3.5108e+07	4.38853e+07
HP_1333	#N/A	1.027	3.0911e+07	491756	3.85135e+07	1.38304e+07	2.90783e+07	3.83e+07	7.10567e+07	6.00923e+07	4.77729e+07	3.22993e+07	2.65488e+07	3.77814e+07	5.57707e+07	4.19552e+07	1.10898e+07	2.46748e+07	1.88643e+07	5.95058e+07
HP_1334	#N/A	1.012	3.54992e+07	809326	2.71011e+07	1.58788e+07	2.67778e+07	3.36291e+07	5.17884e+07	5.46035e+07	3.67484e+07	3.06947e+07	2.31144e+07	3.86328e+07	4.86702e+07	3.82689e+07	1.92148e+07	2.15681e+07	1.77758e+07	5.32785e+07
HP_1335	#N/A	1.024	5.34643e+07	4.16294e+06	5.69595e+07	9.09979e+07	1.05448e+08	2.13084e+07	3.10338e+07	3.11925e+07	7.42194e+07	3.19484e+07	1.41395e+08	3.36079e+07	6.54888e+07	2.62921e+07	3.14677e+07	3.11084e+07	2.74785e+07	4.70123e+07
HP_1336	#N/A	7.299	4.99881e+07	1.58402e+06	5.14168e+07	4.90892e+07	4.59279e+07	4.07005e+07	4.68415e+07	4.93446e+07	4.69747e+07	6.08812e+07	4.59499e+07	4.82827e+07	5.52829e+07	4.24168e+07	4.94812e+07	4.94189e+07	4.93743e+07	4.70606e+07
HP_1337	#N/A	7.65	1.42285e+07	1.38415e+06	8.92193e+06	1.22194e+07	6.10973e+06	6.44224e+06	1.92106e+07	2.32498e+07	9.76462e+06	2.38362e+07	5.86755e+07	9.29005e+06	3.30289e+07	6.19779e+06	4.70781e+06	6.53172e+06	7.11479e+06	8.33847e+06
HP_1338	#N/A	9.097	1.33476e+07	684312	334332	324410	353586	1.76315e+06	317231	332269	3.28929e+06	1.06618e+06	1.80369e+07	656717	4.41151e+07	346603	3.8679e+06	2.20539e+07	6.0739e+07	2.72664e+06
HP_1339	#N/A	7.504	5.47307e+07	1.50109e+06	5.71745e+07	5.35862e+07	4.96912e+07	4.89142e+07	5.51059e+07	4.67862e+07	6.11142e+07	5.59758e+07	5.48683e+07	5.69483e+07	5.54941e+07	3.29903e+07	5.32482e+07	5.05553e+07	5.15534e+07	5.40602e+07
HP_1340	#N/A	6.628	3.20798e+07	487765	7.3102e+06	1.24526e+06	337101	2.97681e+07	4.48046e+07	1.86133e+07	1.52459e+07	5.0556e+07	7.17426e+06	8.33193e+06	1.05071e+06	4.7247e+07	1.00999e+06	5.88896e+07	1.8574e+07	1.8779e+07
HP_1341	#N/A	9.844	4.46107e+07	1.58113e+06	3.69277e+07	3.72595e+07	3.83414e+07	4.28382e+07	4.00486e+07	5.82955e+07	3.81919e+07	5.39733e+07	4.36772e+07	5.84308e+07	1.65482e+07	4.60789e+07	2.74931e+07	4.1997e+07	2.00865e+07	2.54474e+07
HP_1342	#N/A	10.145	5.36953e+07	7.32311e+06	4.05441e+06	5.8782e+06	3.27088e+06	9.90904e+06	1.02416e+07	9.58278e+06	1.2886e+07	1.67144e+07	6.67743e+07	1.09251e+07	7.61875e+06	6.42418e+06	7.89094e+06	6.65894e+07	2.38887e+08	7.10726e+06
HP_1343	#N/A	7.475	1.74343e+07	278035	8.30444e+06	1.33809e+07	1.79991e+07	1.982e+07	1.57106e+07	4.45154e+07	1.13386e+07	6.12181e+07	1.34669e+07	1.63681e+07	1.37052e+07	9.13444e+06	8.69756e+06	1.77987e+07	1.3616e+07	1.26728e+07
HP_1344	#N/A	1.042	4.75496e+07	1.27695e+06	2.48982e+07	1.88676e+07	2.51946e+07	2.85915e+07	3.98083e+07	4.15897e+07	2.89891e+07	2.96688e+07	2.43629e+07	3.34779e+07	3.59454e+07	2.72984e+07	2.8817e+07	2.3297e+07	1.88271e+07	3.69727e+07
HP_1345	#N/A	0.999	3.56301e+07	1.46707e+06	3.07874e+07	1.49838e+07	2.59388e+07	3.53853e+07	5.8102e+07	5.91937e+07	4.0874e+07	2.86955e+07	2.42042e+07	3.92614e+07	5.55077e+07	4.21708e+07	1.84852e+07	2.47199e+07	1.7096e+07	6.09906e+07
HP_1346	#N/A	7.979	4.82663e+07	3.6614e+06	5.19024e+07	5.60669e+07	4.67384e+07	4.44103e+07	5.96993e+07	5.37526e+07	4.63638e+07	5.28523e+07	4.65761e+07	5.29629e+07	5.08378e+07	5.56184e+07	3.92376e+07	5.34538e+07	4.72415e+07	3.70686e+07
HP_1347	#N/A	1.026	2.97015e+07	1.08331e+06	2.88387e+07	1.08901e+07	2.41382e+07	2.56789e+07	4.74523e+07	3.83131e+07	3.38186e+07	2.37305e+07	2.14401e+07	2.7549e+07	3.75869e+07	2.87384e+07	1.68936e+07	2.09621e+07	1.65624e+07	4.36394e+07
HP_1348	#N/A	1.018	4.35249e+07	1.56278e+06	2.54798e+07	1.73037e+07	2.52874e+07	3.40438e+07	3.9782e+07	4.34689e+07	3.01721e+07	2.73894e+07	2.30269e+07	3.56195e+07	3.96997e+07	3.11421e+07	2.34685e+07	2.01363e+07	1.84746e+07	3.7006e+07
HP_1349	#N/A	9.508	2.16476e+07	983011	8.5497e+06	4.22391e+07	1.93569e+07	2.40484e+07	1.32596e+07	3.06519e+07	2.78264e+07	1.76604e+07	5.62931e+07	2.07759e+07	3.05307e+06	2.06636e+07	1.82987e+07	1.34863e+07	4.74284e+06	3.78921e+07
HP_1350	#N/A	1.02	4.70549e+07	2.34191e+06	1.93587e+07	1.44058e+07	1.84968e+07	2.35991e+07	2.54846e+07	2.19706e+07	1.63954e+07	1.92911e+07	1.42967e+07	2.39211e+07	2.37055e+07	2.20739e+07	3.83868e+07	1.57296e+07	1.57441e+07	1.75556e+07
HP_1351	#N/A	5.43	3.48329e+07	1.45582e+06	2.67577e+07	4.84574e+07	4.23294e+07	3.84146e+07	1.7748e+07	2.90124e+07	3.78747e+07	4.00492e+07	4.30843e+07	4.42873e+07	4.31834e+07	7.57315e+07	3.88157e+07	5.14467e+07	2.5029e+07	4.32752e+07
HP_1352	#N/A	8.204	3.27476e+07	2.06454e+06	3.83029e+07	3.01734e+07	4.96874e+07	5.63605e+07	2.86089e+07	2.22886e+07	2.54139e+07	2.42983e+07	5.12998e+07	4.48584e+07	3.92023e+07	1.32999e+07	2.06544e+07	2.4311e+07	2.92292e+07	2.53244e+07
HP_1353	#N/A	0.927	4.85672e+07	1.75382e+06	10374.2	369288	720400	342230	1.02091e+06	426749	609886	943777	330689	184263	400305	45935.4	126429	398902	288354	60383.6
HP_1354	#N/A	8.216	2.48642e+07	976584	1.3702e+07	1.05271e+07	3.69369e+07	1.74662e+07	2.84507e+07	2.67953e+07	2.69121e+07	2.48337e+07	8.58524e+06	1.5403e+07	1.07033e+07	5.63439e+07	4.13903e+07	2.12313e+07	4.83626e+07	3.32003e+07
HP_1355	#N/A	8.035	2.41387e+07	485235	9.34312e+06	3.40183e+07	2.17084e+07	2.77673e+07	1.78763e+07	2.04735e+07	2.67753e+07	1.61931e+07	5.35701e+07	2.98557e+07	1.94086e+07	1.42147e+07	1.35031e+07	2.35453e+07	3.30724e+07	3.85566e+07
HP_1356	#N/A	9.259	3.63414e+06	42345	44332.1	50749.1	104971	58094.2	56713.8	44197.4	214607	5.32077e+07	58329	78537.4	79787.7	38835.7	47796.9	52217.5	75942.8	419780
HP_1357	#N/A	7.303	4.38875e+07	1.01052e+06	3.67907e+07	3.94769e+07	3.8532e+07	3.60601e+07	4.00448e+07	4.12664e+07	3.71667e+07	5.43803e+07	3.54192e+07	4.22911e+07	4.31802e+07	3.73045e+07	4.60116e+07	4.07031e+07	3.37947e+07	3.94713e+07
HP_1358	#N/A	1.201	4.92646e+06	284214	3.73825e+06	1.4906e+06	2.52688e+07	5.05617e+07	2.53185e+06	1.55454e+07	1.52669e+07	2.92434e+06	2.94132e+06	1.34293e+07	1.72686e+06	3.87046e+06	1.67105e+06	1.19825e+06	626454	2.81022e+07
HP_1359	#N/A	8.409	4.38451e+06	73322.1	1.08767e+07	491721	519908	8.35685e+06	1.05993e+06	2.15081e+06	2.86779e+06	491162	4.21272e+06	296058	1.38915e+06	5.19265e+07	1.45346e+06	924368	4.80948e+06	5.90572e+06
HP_1360	#N/A	1.055	5.99829e+07	2.0298e+06	1.8298e+07	1.56597e+07	2.1256e+07	2.5258e+07	2.83994e+07	2.60813e+07	1.56208e+07	1.59089e+07	1.48813e+07	2.518e+07	2.92728e+07	2.14173e+07	4.16827e+07	1.93007e+07	1.95218e+07	2.1445e+07
HP_1361	#N/A	1.035	4.53059e+07	4.11539e+06	2.60471e+07	2.91312e+07	2.5273e+07	3.09479e+07	3.8679e+07	3.97538e+07	2.73836e+07	2.85915e+07	2.59077e+07	3.57385e+07	3.27259e+07	2.78073e+07	3.42089e+07	2.43973e+07	2.49721e+07	3.29587e+07
HP_1362	#N/A	0.925	3.48948e+07	1.35456e+06	261690	359266	724750	334001	1.03469e+06	414607	621724	911604	325207	144898	394842	229545	274399	388713	167645	43988
HP_1363	#N/A	9.259	3.03694e+06	27009.5	43449.8	50737.5	106457	58988.5	57760.3	44501.4	162330	5.06947e+07	57181.6	46982.4	79821.2	38926.3	48278.4	52058.4	76363.4	395937
HP_1364	#N/A	1.584	1.78026e+07	396852	4.91571e+06	1.31464e+06	3.09872e+06	1.95849e+06	2.48503e+06	3.27088e+06	1.7355e+06	1.57158e+06	4.80516e+06	2.22787e+06	5.14591e+07	2.67923e+07	1.33932e+07	3.60794e+06	3.58601e+06	2.49515e+06
HP_1365	#N/A	10.234	3.25641e+07	1.09052e+06	3.41961e+06	2.96515e+06	2.5614e+06	6.00868e+06	2.95059e+06	3.88318e+06	8.48604e+06	8.54661e+06	5.40889e+07	6.57253e+06	5.96548e+07	4.26332e+06	6.18202e+06	4.79278e+07	1.18874e+08	4.42088e+06
HP_1366	#N/A	10.222	1.18789e+07	721930	1.69221e+06	2.2049e+06	1.07706e+06	2.1727e+06	1.42242e+06	759281	3.86293e+06	3.04816e+06	3.49048e+07	2.21834e+06	5.14145e+07	2.02734e+06	3.10022e+06	1.75334e+07	6.38838e+07	3.7159e+06
HP_1367	#N/A	1.006	2.438e+07	812636	2.16181e+07	9.80234e+06	1.91897e+07	2.6064e+07	4.23937e+07	3.92906e+07	2.82827e+07	2.29184e+07	1.84884e+07	2.87241e+07	3.57684e+07	3.01364e+07	1.13862e+07	1.81007e+07	1.27415e+07	4.27886e+07
HP_1368	#N/A	6.686	1.13418e+07	610906	5.75461e+06	8.71577e+06	4.23952e+06	4.24285e+06	6.90639e+06	1.7026e+07	7.02341e+06	1.41319e+07	4.8785e+07	7.84242e+06	2.07305e+07	3.76257e+06	4.91934e+06	3.29682e+06	3.86411e+06	7.07359e+06
HP_1369	#N/A	8.477	3.20059e+07	543846	4.29157e+07	4.93401e+07	4.12978e+07	5.149e+07	4.83504e+07	2.15912e+07	3.11096e+07	3.71821e+07	2.65159e+07	2.5105e+07	3.73306e+07	3.96132e+07	3.55574e+07	3.3848e+07	4.10371e+07	2.82222e+07
HP_1370	#N/A	9.127	2.51971e+07	1.30235e+06	202588	180750	184941	2.06464e+06	181813	179708	5.35637e+06	1.7194e+06	8.11542e+07	1.094e+06	3.51292e+06	331294	2.25671e+06	1.8433e+07	7.6451e+07	1.58205e+06
HP_1371	#N/A	1.023	3.55067e+07	499462	2.32267e+07	1.25825e+07	2.11008e+07	2.68303e+07	3.71149e+07	4.50412e+07	3.09609e+07	2.77922e+07	2.18715e+07	3.16948e+07	4.23106e+07	2.69032e+07	1.85067e+07	1.59099e+07	1.44076e+07	4.42971e+07
HP_1372	#N/A	9.18	1.80193e+07	474861	355902	345451	334661	1.56178e+06	359509	329547	3.68634e+06	1.10161e+06	3.55735e+07	764167	4.97092e+07	356046	1.79881e+06	2.70986e+07	7.21321e+07	1.17979e+06
HP_1373	#N/A	0.994	2.0369e+07	768474	2.19436e+07	1.21281e+07	1.76815e+07	2.26915e+07	4.01019e+07	4.25448e+07	2.91972e+07	2.0205e+07	1.8265e+07	2.59088e+07	3.69914e+07	3.02379e+07	9.77448e+06	1.6069e+07	1.23044e+07	4.38772e+07
HP_1374	#N/A	9.467	4.59601e+07	2.5049e+06	4.97173e+07	5.09359e+07	5.44703e+07	6.07064e+07	4.56731e+07	4.90899e+07	5.04015e+07	4.55084e+07	3.28282e+07	2.84834e+07	4.43224e+06	6.79364e+07	5.87993e+07	3.84915e+07	3.12848e+06	5.47864e+07
HP_1375	#N/A	9.461	5.48667e+07	3.10661e+06	4.46133e+07	8.78033e+07	3.10408e+07	4.76503e+07	3.52616e+07	3.16821e+07	4.96725e+07	3.80379e+07	5.06299e+07	4.00027e+07	1.85153e+07	5.54342e+07	4.81519e+07	4.16237e+07	2.54687e+07	4.60967e+07
HP_1376	#N/A	7.295	3.47737e+07	1.00305e+06	2.57366e+07	4.79998e+07	3.06223e+07	3.10125e+07	3.58366e+07	3.64452e+07	3.42448e+07	3.71229e+07	3.98673e+07	2.48311e+07	4.37891e+07	2.71105e+07	2.66167e+07	2.96526e+07	4.02863e+07	3.79854e+07
HP_1377	#N/A	1.056	4.0047e+07	625859	3.52851e+07	1.78703e+07	3.41269e+07	4.16831e+07	7.71652e+07	7.73714e+07	4.78863e+07	3.46006e+07	2.94285e+07	4.71475e+07	6.35872e+07	4.58268e+07	1.60178e+07	2.99506e+07	1.5938e+07	6.95988e+07
HP_1378	#N/A	8.638	3.1078e+07	1.76169e+06	3.13856e+07	3.39852e+07	4.69584e+07	3.23351e+07	4.17627e+07	4.07672e+07	2.9027e+07	4.28274e+07	3.62437e+07	2.46908e+07	1.08477e+07	2.66496e+07	2.78025e+07	2.89222e+07	3.39844e+07	3.49131e+07
HP_1379	#N/A	1.036	3.66886e+06	90684.9	766876	4.76941e+07	751203	861944	1.65759e+07	1.1516e+06	858891	693923	808174	956901	1.08159e+06	1.22359e+06	652774	4.99585e+06	1.11955e+06	1.09782e+06
HP_1380	#N/A	2.394	2.17568e+07	1.48288e+06	1.20371e+07	2.8759e+07	1.62896e+07	2.41585e+07	2.00936e+07	1.35031e+07	2.28541e+07	1.10715e+07	2.81295e+07	2.34911e+07	3.26582e+07	3.1385e+07	4.46451e+07	3.03939e+07	3.54542e+07	1.4998e+07
HP_1381	#N/A	1.006	2.54263e+07	929860	1.85254e+07	1.27168e+07	1.84117e+07	2.76169e+07	3.94252e+07	4.09948e+07	2.8432e+07	2.28366e+07	1.63318e+07	2.53149e+07	4.03204e+07	2.94403e+07	1.47138e+07	1.38282e+07	1.01673e+07	3.81256e+07
HP_1382	#N/A	1.062	4.50995e+07	3.6336e+06	1.13374e+07	6.90235e+06	1.15747e+07	1.84345e+07	5.16687e+07	5.53444e+07	1.43694e+07	9.00812e+06	5.25028e+06	1.71306e+07	3.74607e+07	2.11212e+07	2.846e+07	7.80854e+06	9.28556e+06	2.30901e+07
HP_1383	#N/A	1.027	3.46976e+07	1.18993e+06	2.64674e+07	1.30827e+07	2.24437e+07	2.61014e+07	4.18956e+07	4.0481e+07	2.99119e+07	2.87162e+07	2.20963e+07	3.08031e+07	4.07496e+07	2.74465e+07	1.80261e+07	1.63337e+07	1.48831e+07	4.01892e+07
HP_1384	#N/A	10.242	6.21119e+06	269357	156199	191491	154284	169607	156982	171362	347712	281375	1.92891e+07	171613	4.38789e+07	158727	183129	1.15558e+07	5.27089e+07	163328
HP_1385	#N/A	1.053	4.01351e+07	517114	3.63619e+07	1.88548e+07	3.95129e+07	3.94307e+07	7.38806e+07	6.35016e+07	5.64058e+07	3.76754e+07	3.27489e+07	4.29739e+07	6.51506e+07	4.28276e+07	1.37617e+07	3.28144e+07	1.50896e+07	7.13993e+07
HP_1386	#N/A	0.982	3.31216e+07	1.72711e+06	1.77733e+07	9.80834e+06	1.38597e+07	1.74508e+07	2.23383e+07	1.96006e+07	2.16673e+07	1.30433e+07	1.6312e+07	1.51622e+07	1.67256e+07	2.19312e+07	2.86175e+07	1.19127e+07	1.20968e+07	2.36456e+07
HP_1387	#N/A	10.224	4.22107e+07	888190	3.04596e+06	2.63861e+06	2.11506e+06	6.07893e+06	2.57666e+06	3.24798e+06	6.9076e+06	8.55248e+06	5.80218e+07	6.36207e+06	1.29249e+08	3.29605e+06	7.98395e+06	1.5066e+07	1.48826e+08	3.67217e+06
HP_1388	#N/A	10.214	2.533e+07	690048	1.79775e+06	1.61298e+06	1.20338e+06	3.07913e+06	1.36956e+06	1.95253e+06	5.44597e+06	4.66886e+06	4.58549e+07	3.8921e+06	1.00883e+08	1.88837e+06	2.50234e+06	3.82683e+07	1.18752e+08	2.35516e+06
HP_1389	#N/A	7.476	1.32214e+07	239363	5.3725e+06	8.28262e+06	1.31209e+07	1.44344e+07	1.14054e+07	3.26087e+07	8.01142e+06	4.69391e+07	1.05626e+07	1.13923e+07	9.60568e+06	6.9527e+06	5.58798e+06	1.43183e+07	1.07312e+07	1.03753e+07
HP_1390	#N/A	1.043	5.24803e+07	1.37124e+06	1.78456e+07	1.3864e+07	1.92053e+07	2.66678e+07	3.36437e+07	3.06204e+07	1.77941e+07	1.65019e+07	1.38094e+07	2.88711e+07	2.88218e+07	2.36918e+07	4.01968e+07	1.7083e+07	1.69512e+07	2.38539e+07
HP_1391	#N/A	1.055	2.88816e+07	617360	2.43674e+07	1.44701e+07	2.6785e+07	3.1917e+07	5.86841e+07	5.2725e+07	3.78224e+07	2.58801e+07	2.20717e+07	3.10751e+07	4.5607e+07	2.99708e+07	1.15485e+07	2.16632e+07	1.04814e+07	4.84056e+07
HP_1392	#N/A	7.503	3.93144e+07	825952	4.37207e+07	3.25091e+07	3.07183e+07	2.84153e+07	4.50461e+07	3.60722e+07	3.39705e+07	3.89712e+07	3.13156e+07	3.60726e+07	3.22838e+07	2.07666e+07	3.45625e+07	1.49954e+07	3.40725e+07	3.26951e+07
HP_1393	#N/A	1.03	3.16223e+07	1.89592e+06	1.15579e+06	334755	556599	1.20038e+06	1.13516e+06	2.94353e+06	646411	585599	2.15387e+06	596371	1.84277e+06	1.17829e+06	9.1608e+06	850666	3.97727e+06	889251
HP_1394	#N/A	1.023	1.83808e+07	554024	2.67718e+07	9.05862e+06	1.68255e+07	2.23239e+07	4.275e+07	3.58506e+07	2.69166e+07	1.66885e+07	1.63753e+07	2.42593e+07	3.50819e+07	2.97009e+07	7.01854e+06	1.86694e+07	1.25772e+07	3.67479e+07
HP_1395	#N/A	1.041	1.75894e+07	365226	2.32212e+07	7.85861e+06	1.73697e+07	2.01855e+07	4.36743e+07	3.3011e+07	2.38147e+07	1.6401e+07	1.37673e+07	1.95583e+07	2.78049e+07	2.21363e+07	7.65949e+06	1.2372e+07	1.00088e+07	3.3158e+07
HP_1396	#N/A	1.024	3.46251e+07	1.69501e+06	5.36882e+06	6.53836e+06	7.18529e+06	1.77699e+07	1.15436e+07	1.14848e+07	8.08739e+06	1.03035e+07	6.63989e+06	7.2918e+06	1.60998e+07	8.30515e+06	2.34624e+07	4.12822e+06	7.56079e+06	9.3688e+06
HP_1397	#N/A	1.323	2.91774e+07	1.65741e+06	2.93794e+07	4.95117e+07	4.91699e+07	7.99796e+06	1.53946e+07	1.47265e+07	4.31244e+07	1.41619e+07	8.31313e+07	1.90187e+07	3.9934e+07	9.91569e+06	1.72038e+07	1.39033e+07	3.18367e+07	3.56375e+07
HP_1398	#N/A	9.84	3.6191e+07	830391	3.04536e+07	1.64681e+07	2.85387e+07	4.0775e+07	3.42758e+07	3.88072e+07	3.16144e+07	4.10069e+07	2.05381e+07	3.51529e+07	1.60688e+07	3.20324e+07	3.64336e+07	1.99195e+07	2.28897e+07	3.67227e+07
HP_1399	#N/A	1.018	2.38036e+07	558565	1.76254e+07	8.08461e+06	1.62354e+07	2.36049e+07	3.71003e+07	3.90693e+07	2.87539e+07	1.96293e+07	1.66444e+07	2.46687e+07	3.32926e+07	2.53048e+07	1.16047e+07	1.22875e+07	1.09981e+07	4.26919e+07
HP_1400	#N/A	1.038	1.59452e+07	671141	1.32334e+07	7.87492e+06	1.61221e+07	1.35627e+07	4.08702e+07	3.04214e+07	2.34543e+07	1.95427e+07	1.31809e+07	1.79282e+07	2.80226e+07	2.32305e+07	4.56366e+06	1.31499e+07	8.94418e+06	3.06055e+07
HP_1401	#N/A	0.837	408813	20364.3	134283	129740	131631	128334	127544	122752	4.16214e+07	116392	131002	133770	6.74888e+06	120878	1.2179e+06	126277	123940	9.13928e+07
HP_1402	#N/A	1.704	4.36163e+06	125536	1.59051e+07	512128	992443	536192	548749	571051	502629	523451	537105	659808	4.08095e+07	813472	427511	682379	550772	510618
HP_1403	#N/A	1.055	1.64725e+07	277500	1.17911e+07	8.32836e+06	1.35755e+07	1.90774e+07	4.03364e+07	3.03454e+07	1.70182e+07	1.0834e+07	8.81987e+06	2.13435e+07	2.39433e+07	1.66618e+07	8.11085e+06	1.18348e+07	2.47744e+06	2.15155e+07
HP_1404	#N/A	7.297	3.52231e+07	1.06202e+06	2.60115e+07	4.7999e+07	3.07584e+07	3.15075e+07	3.6199e+07	3.67838e+07	3.47453e+07	3.7634e+07	4.00187e+07	2.51401e+07	4.43379e+07	2.70121e+07	2.68187e+07	3.01345e+07	4.13119e+07	3.83552e+07
HP_1405	#N/A	1.023	4.29817e+07	1.71487e+06	1.76897e+07	1.2983e+07	1.69329e+07	2.04698e+07	2.53969e+07	2.20601e+07	1.46585e+07	1.66248e+07	1.26981e+07	2.19456e+07	2.41657e+07	2.00364e+07	2.79158e+07	1.44418e+07	1.32639e+07	1.77162e+07
HP_1406	#N/A	1.374	5.08657e+06	340712	583932	979075	499316	452137	433397	589491	456816	448704	523828	525388	505494	4.48023e+07	2.96069e+07	3.56073e+07	703564	448796
HP_1407	#N/A	5.746	1.10655e+07	76469.2	3.41338e+06	9.42975e+06	3.07042e+06	7.24487e+06	7.39418e+06	6.52613e+06	2.91724e+06	4.75306e+06	4.65721e+06	8.13338e+06	6.36335e+06	3.37354e+07	4.07751e+07	3.22226e+07	3.21053e+06	4.45698e+06
HP_1408	#N/A	4.466	3.08142e+07	1.19737e+06	1.85627e+07	2.22911e+07	3.24163e+07	3.17236e+07	4.32534e+07	6.72204e+07	2.89192e+07	6.61932e+07	1.73693e+07	2.30579e+07	2.07068e+07	9.26617e+06	8.68397e+06	1.39211e+07	3.35726e+07	3.50433e+07
HP_1409	#N/A	6.197	1.16877e+07	386307	6.19447e+06	6.43656e+06	4.60439e+06	4.34162e+06	1.21263e+07	1.24712e+07	5.28284e+06	1.20843e+07	3.5843e+07	5.71308e+06	2.23958e+07	3.49043e+06	2.55357e+06	3.89647e+06	1.54928e+06	5.85336e+06
HP_1410	#N/A	0.922	3.26627e+07	1.30997e+06	3.45362e+07	3.51504e+07	5.61343e+07	4.22705e+07	3.30708e+07	6.9606e+07	7.35846e+07	4.33167e+07	5.09613e+07	2.58377e+07	3.7248e+07	7.43858e+07	5.29758e+07	4.53446e+07	2.018e+07	5.82765e+07
HP_1411	#N/A	1.019	1.41633e+07	355102	2.08413e+07	7.03193e+06	1.4511e+07	1.90605e+07	3.66567e+07	3.57518e+07	2.35251e+07	1.6699e+07	1.26183e+07	2.11772e+07	2.96633e+07	2.03334e+07	6.02933e+06	1.34887e+07	1.00155e+07	3.24738e+07
HP_1412	#N/A	1.322	1.41182e+07	200143	1.12876e+07	2.26373e+07	2.78027e+07	4.8173e+06	6.70907e+06	9.66944e+06	2.1595e+07	9.11111e+06	3.77086e+07	8.98857e+06	1.60734e+07	7.38539e+06	9.26313e+06	7.55876e+06	1.41138e+06	2.0508e+07
HP_1413	#N/A	1.339	1.25974e+07	410584	902630	3.88804e+06	2.81518e+07	612710	5.54893e+06	5.2907e+06	595494	670914	786139	1.38762e+07	1.16101e+06	3.37648e+07	518066	1.28136e+07	4.10128e+07	675572
HP_1414	#N/A	1.478	8.46094e+06	361342	279334	197016	1.70314e+07	1.25552e+07	3.6827e+06	3.37362e+07	257531	611563	219076	251959	2.82741e+06	2.51047e+07	1.0927e+06	3.19721e+07	168144	243526
HP_1415	#N/A	2.308	5.83488e+06	103275	466244	1.65859e+07	533635	513623	7.24962e+06	3.74905e+07	3.60337e+06	428249	502653	646451	493919	610307	448696	6.68737e+06	692212	9.4701e+06
HP_1416	#N/A	7.306	3.01809e+07	1.14637e+06	3.02547e+07	3.00192e+07	2.98518e+07	2.7794e+07	3.26283e+07	3.17626e+07	3.37769e+07	3.67191e+07	2.54278e+07	2.97213e+07	3.47109e+07	2.39034e+07	3.33492e+07	3.09873e+07	2.80071e+07	2.58935e+07
HP_1417	#N/A	1.053	3.97547e+07	1.1234e+06	3.65482e+07	1.93286e+07	3.94307e+07	4.079e+07	7.62604e+07	6.49766e+07	5.72048e+07	3.74012e+07	3.30699e+07	4.34218e+07	6.85722e+07	4.19869e+07	1.95024e+07	3.35949e+07	1.60301e+07	7.42205e+07
HP_1418	#N/A	1.035	1.69793e+07	362360	1.94018e+07	7.1253e+06	1.34269e+07	1.98923e+07	3.6431e+07	3.49236e+07	2.24598e+07	1.68998e+07	1.19491e+07	1.75473e+07	2.81483e+07	2.18136e+07	5.28485e+06	1.21749e+07	1.02046e+07	3.25556e+07
HP_1419	#N/A	6.839	5.1682e+06	104477	3.79049e+07	45418.7	2.6623e+07	2.0932e+07	9.8779e+06	65100.3	46164	59707.1	48491.7	69731.8	131246	50533.6	48344.3	54687.2	60701.5	71272.5
HP_1420	#N/A	7.423	2.5653e+07	450028	3.72704e+07	2.47236e+07	2.56879e+07	2.60613e+07	2.29269e+07	2.47085e+07	2.43052e+07	1.43343e+07	3.40668e+07	2.8975e+07	2.40984e+07	2.66118e+07	2.32499e+07	2.41034e+07	2.24488e+07	2.88654e+07
HP_1421	#N/A	8.197	3.46967e+07	1.93691e+06	5.57807e+07	4.89093e+07	2.99112e+07	6.16875e+07	3.54666e+07	3.30129e+07	3.5405e+07	3.90965e+07	6.70134e+07	6.08184e+07	5.05363e+07	1.71738e+07	3.02022e+07	2.86824e+07	3.96368e+07	3.38684e+07
HP_1422	#N/A	10.274	1.56544e+07	141027	981011	1.26682e+06	1.01914e+06	2.40809e+06	1.45386e+06	1.78814e+06	2.26229e+06	2.13879e+06	3.18614e+07	2.2424e+06	7.50951e+07	1.68527e+06	2.80015e+06	2.38967e+07	3.90463e+07	1.87049e+06
HP_1423	#N/A	7.588	2.27535e+07	503994	1.96782e+07	2.80596e+07	1.10886e+07	1.9365e+07	1.4565e+07	2.49339e+07	1.53395e+07	3.76747e+07	3.08966e+07	1.39001e+07	2.00579e+07	2.20708e+07	1.66167e+07	3.07837e+07	2.4208e+07	2.1617e+07
HP_1424	#N/A	1.373	3.41898e+07	1.2007e+06	5.02987e+07	2.93504e+07	4.3447e+07	3.3212e+07	2.0834e+07	2.62635e+07	3.106e+07	3.33643e+07	4.258e+07	4.10327e+07	4.54403e+07	2.64071e+07	2.70985e+07	3.51465e+07	1.68903e+07	3.59727e+07
HP_1425	#N/A	9.13	4.68529e+07	1.5934e+06	217915	320478	544151	1.47861e+07	628170	501738	3.7337e+06	1.0265e+07	4.90549e+07	9.33379e+06	3.32704e+07	788610	1.36782e+07	5.16205e+07	5.70809e+07	9.35248e+06
HP_1426	#N/A	1.023	3.39513e+07	1.4884e+06	3.04587e+07	6.28367e+07	7.08365e+07	2.29969e+07	2.25453e+07	2.75347e+07	4.15187e+07	2.49018e+07	6.57492e+07	2.25194e+07	3.17302e+07	2.24385e+07	3.71135e+07	2.39573e+07	3.64479e+07	2.6624e+07
HP_1427	#N/A	6.349	7.32405e+06	143617	3.64218e+07	341605	748991	1.58757e+07	273203	2.67279e+06	1.12284e+06	159052	1.09917e+07	1.12656e+06	1.82661e+06	3.46168e+07	1.33504e+06	1.13162e+06	2.54343e+06	2.14682e+06
HP_1428	#N/A	1.036	1.82629e+07	236507	1.58651e+07	9.0128e+06	1.36809e+07	2.23323e+07	3.68829e+07	3.36264e+07	2.29053e+07	1.84877e+07	1.41038e+07	2.43976e+07	3.03669e+07	2.16288e+07	6.66531e+06	1.17562e+07	8.78737e+06	3.44724e+07
HP_1429	#N/A	7.229	2.00641e+07	1.27842e+06	3.53972e+07	3.06419e+07	2.14762e+07	2.19596e+07	1.65274e+07	2.44352e+07	2.36226e+07	1.59818e+07	2.43827e+07	3.30699e+07	3.40259e+07	2.59797e+07	1.4383e+07	1.70798e+07	4.61932e+06	2.04126e+07
HP_1430	#N/A	1.386	3.75175e+07	1.33977e+06	4.13215e+07	4.38504e+07	3.37123e+07	3.23119e+07	2.44844e+07	8.43208e+07	3.36669e+07	2.18153e+07	5.26929e+07	5.76063e+07	3.43173e+07	2.15335e+07	3.59797e+07	2.02694e+07	2.57924e+07	3.21839e+07
HP_1431	#N/A	1.041	3.68497e+07	469893	3.58718e+07	1.59357e+07	3.05847e+07	3.84506e+07	7.81085e+07	6.39701e+07	5.30478e+07	3.07737e+07	2.81153e+07	4.26177e+07	6.31524e+07	4.56302e+07	1.33369e+07	2.91119e+07	1.8274e+07	7.14952e+07
HP_1432	#N/A	9.297	1.43326e+07	291323	1.34974e+07	1.308e+07	3.73728e+07	1.53057e+07	1.49494e+07	1.11424e+07	1.71732e+07	6.35924e+06	1.32138e+07	1.80597e+07	4.2098e+06	9.68661e+06	1.60525e+07	5.96381e+06	5.05586e+06	1.14376e+07
HP_1433	#N/A	8.963	1.76034e+07	235420	1.85478e+07	2.35688e+07	2.58044e+07	2.10927e+07	1.40576e+07	3.36937e+07	1.64292e+07	3.51451e+07	1.40088e+07	1.27003e+07	2.03452e+07	1.0196e+07	5.86506e+06	9.7399e+06	1.43757e+07	2.21581e+07
HP_1434	#N/A	9.256	2.16606e+06	33939.8	40488.5	49714	89678.6	50933.8	42631.7	43862	103647	3.5867e+07	56299.3	46154.7	79071.5	38461.6	47805.5	51048.9	76678.1	249564
HP_1435	#N/A	0.984	3.06422e+07	1.59009e+06	1.53072e+07	8.30854e+06	1.3129e+07	1.65687e+07	2.08703e+07	1.84204e+07	1.9498e+07	1.25806e+07	1.50488e+07	1.41221e+07	1.56174e+07	2.02962e+07	2.47324e+07	1.12587e+07	1.13861e+07	2.23094e+07
HP_1436	#N/A	7.585	2.21424e+07	372869	1.91317e+07	2.54265e+07	1.25764e+07	1.80948e+07	1.7278e+07	2.25798e+07	1.63617e+07	3.44925e+07	3.05276e+07	1.38367e+07	1.96828e+07	1.93327e+07	1.69755e+07	3.00541e+07	2.30809e+07	2.24165e+07
HP_1437	#N/A	1.057	3.33838e+07	902191	2.97419e+07	2.87115e+07	3.3208e+07	2.6727e+07	2.5652e+07	5.68818e+07	2.70999e+07	3.10219e+07	4.28057e+07	3.46985e+07	2.57056e+07	2.18504e+07	3.42382e+07	1.49199e+07	1.60965e+07	2.60177e+07
HP_1438	#N/A	1.026	1.31235e+07	300772	1.7925e+07	6.8176e+06	1.42159e+07	1.60424e+07	3.21076e+07	2.7929e+07	1.89513e+07	1.27432e+07	1.11533e+07	1.4526e+07	2.21001e+07	1.9269e+07	4.89449e+06	9.79992e+06	9.17646e+06	2.2993e+07
HP_1439	#N/A	1.416	2.81243e+07	1.61166e+06	3.884e+07	2.37151e+07	3.46513e+07	4.11544e+07	1.23763e+07	2.82963e+07	2.91405e+07	1.94081e+07	2.68478e+07	3.41296e+07	3.69659e+07	1.82091e+07	2.0799e+07	2.28373e+07	1.18013e+07	2.62927e+07
HP_1440	#N/A	2.408	1.87213e+07	1.20544e+06	1.5338e+07	1.78865e+07	1.40193e+07	1.86418e+07	1.77895e+07	1.51058e+07	1.49088e+07	1.56161e+07	1.97578e+07	1.98436e+07	1.54903e+07	2.14745e+07	3.28986e+07	2.22568e+07	3.03719e+07	1.78126e+07
HP_1441	#N/A	6.356	4.24472e+06	103487	7.22013e+06	850117	2.3298e+06	3.25045e+07	1.76169e+06	1.78797e+06	899257	931418	2.73008e+06	1.46764e+06	2.22312e+06	6.75054e+06	1.68498e+06	2.04298e+06	825131	1.22931e+06
HP_1442	#N/A	8.224	3.38727e+06	75849.2	5.30174e+06	394614	206917	1.51694e+06	222489	288148	4.1404e+06	169334	4.81289e+06	171536	377377	3.40101e+07	706257	215231	6.86481e+06	8.8729e+06
HP_1443	#N/A	1.053	3.43563e+07	411296	2.60275e+07	1.73986e+07	2.88387e+07	3.7257e+07	6.51516e+07	6.16283e+07	4.27017e+07	2.84496e+07	2.40931e+07	4.36883e+07	5.75797e+07	3.90689e+07	1.5502e+07	2.6013e+07	1.4118e+07	5.35351e+07
HP_1444	#N/A	1.049	5.32717e+07	2.32854e+06	5.4768e+07	3.49503e+07	3.4811e+07	6.24326e+07	9.19833e+07	1.02829e+08	7.82745e+07	4.77071e+07	5.24484e+07	5.21148e+07	8.18954e+07	7.63525e+07	2.64761e+07	4.42895e+07	2.29036e+07	8.52425e+07
HP_1445	#N/A	6.204	2.80456e+06	154143	1.67402e+07	170078	207808	305675	175097	185306	160067	161327	190345	206532	3.19671e+07	265475	179799	216851	157635	155049
HP_1446	#N/A	8.037	2.03279e+07	746514	1.03499e+07	2.50278e+07	1.84736e+07	2.3309e+07	1.61717e+07	1.82582e+07	2.35457e+07	1.51512e+07	3.35143e+07	2.39124e+07	1.80551e+07	1.30358e+07	1.46991e+07	1.92531e+07	2.34615e+07	3.08992e+07
HP_1447	#N/A	10.223	2.35806e+07	1.26214e+06	2.04071e+06	2.12208e+06	1.77887e+06	3.3052e+06	1.69824e+06	2.50966e+06	5.8408e+06	6.33955e+06	3.31949e+07	4.19668e+06	4.64635e+07	2.21456e+06	4.85761e+06	3.72392e+07	1.05539e+08	2.56612e+06
HP_1448	#N/A	0.862	1.38308e+07	411881	1.23511e+07	1.26575e+07	1.51035e+07	6.70895e+06	3.2377e+07	1.23582e+07	2.09103e+07	9.71246e+06	1.04636e+07	1.83452e+07	1.2335e+07	1.31629e+07	1.21238e+07	2.48872e+07	2.56078e+07	2.7079e+07
HP_1449	#N/A	6.939	2.75285e+07	1.42073e+06	2.65199e+07	2.6086e+07	1.82635e+07	2.29654e+07	2.44223e+07	2.05407e+07	1.94094e+07	2.22009e+07	2.536e+07	2.95591e+07	2.76389e+07	1.94793e+07	2.38347e+07	2.51891e+07	2.26208e+07	2.87658e+07
HP_1450	#N/A	7.612	2.87732e+07	749686	2.97882e+07	2.9171e+07	2.84008e+07	2.66108e+07	3.32768e+07	2.90858e+07	3.14412e+07	3.20574e+07	2.66049e+07	3.1356e+07	2.80868e+07	2.76724e+07	2.93326e+07	2.85885e+07	2.87785e+07	3.12402e+07
HP_1451	#N/A	10.233	4.87798e+07	2.87285e+06	131292	131863	125514	668795	177412	291061	2.72611e+06	2.51013e+06	1.04856e+08	1.65555e+06	2.99946e+08	260404	1.31428e+06	8.53631e+07	2.83141e+08	382771
HP_1452	#N/A	6.949	2.57877e+07	1.23326e+06	2.87328e+07	2.83739e+07	2.6775e+07	2.61725e+07	2.63979e+07	2.61788e+07	2.66709e+07	2.68684e+07	2.53888e+07	3.12296e+07	2.8881e+07	2.35411e+07	2.7815e+07	2.8788e+07	2.5017e+07	2.67271e+07
HP_1453	#N/A	1.003	2.76332e+07	1.05252e+06	2.03215e+07	1.35816e+07	1.97254e+07	2.91725e+07	4.11672e+07	4.33901e+07	3.03064e+07	2.43907e+07	1.76284e+07	2.69604e+07	4.24554e+07	3.1186e+07	1.63243e+07	1.53163e+07	1.12923e+07	4.05998e+07
HP_1454	#N/A	1.907	2.35147e+06	45039.8	3.15752e+07	513385	497378	2.36292e+06	505980	576516	522051	513074	598452	709434	384972	2.58523e+06	324704	399796	403768	513956
HP_1455	#N/A	9.129	3.17523e+07	625677	231681	221284	233360	2.61022e+06	221350	214754	6.20835e+06	1.68818e+06	5.84829e+07	1.46988e+06	1.03822e+08	281236	3.35284e+06	4.73757e+07	1.21531e+08	1.91797e+06
HP_1456	#N/A	9.841	2.34555e+07	2.07928e+06	1.89466e+07	3.04807e+07	2.29947e+07	2.98212e+07	3.36963e+07	2.76257e+07	1.99128e+07	3.75557e+07	2.30756e+07	3.04472e+07	1.08404e+07	2.1426e+07	2.58084e+07	2.02443e+07	2.26225e+07	2.44898e+07
HP_1457	#N/A	10.254	6.86838e+06	624726	201533	210428	193255	223985	199725	203813	350701	276735	1.13622e+07	241977	5.11786e+07	206199	261551	1.26438e+07	3.0199e+07	216184
HP_1458	#N/A	6.37	6.97955e+06	106565	3.35642e+07	494169	778162	1.69834e+07	1.25496e+06	3.43757e+06	1.21126e+06	1.28577e+06	8.37752e+06	1.38539e+06	2.84309e+06	3.03328e+07	2.09255e+06	1.20805e+06	2.37371e+06	2.21214e+06
HP_1459	#N/A	0.98	2.51812e+07	1.00697e+06	1.49467e+07	5.4797e+06	1.12771e+07	1.33755e+07	2.09024e+07	2.16393e+07	1.67632e+07	1.4555e+07	1.22671e+07	1.47955e+07	1.77349e+07	1.62479e+07	1.38807e+07	1.16605e+07	9.38224e+06	2.30765e+07
HP_1460	#N/A	1.026	3.08099e+07	1.14797e+06	2.89794e+07	1.11828e+07	2.49202e+07	2.77736e+07	4.41415e+07	3.84114e+07	3.35667e+07	2.21801e+07	2.20634e+07	2.71918e+07	3.91698e+07	2.8917e+07	1.70263e+07	2.15419e+07	1.67815e+07	4.39299e+07
HP_1461	#N/A	1.024	9.62539e+06	347895	1.20451e+07	4.74284e+06	9.14634e+06	1.09288e+07	2.93808e+07	2.09821e+07	1.36713e+07	1.09391e+07	9.52148e+06	1.32082e+07	1.81257e+07	1.43584e+07	3.18478e+06	7.90352e+06	7.34563e+06	1.89358e+07
HP_1462	#N/A	6.323	4.91726e+06	46917	3.08548e+07	413394	421538	3.32555e+06	740713	1.76966e+06	668667	368004	5.50936e+06	671301	871314	2.81938e+07	674377	890686	2.52282e+06	1.40533e+06
HP_1463	#N/A	7.295	1.17586e+07	330620	2.98552e+06	5.58219e+06	2.62564e+06	3.32088e+07	3.67153e+06	7.06991e+06	6.71597e+06	3.11805e+06	1.6116e+07	1.26139e+07	413745	1.12177e+07	1.14197e+07	1.40647e+07	2.67953e+07	7.67964e+06
HP_1464	#N/A	0.918	2.13865e+07	1.13202e+06	82184.8	381013	536885	295457	1.04008e+06	401719	418887	903078	298821	50112.5	445751	258001	285222	333855	172095	100558
HP_1465	#N/A	9.845	2.86161e+07	2.26003e+06	3.06601e+07	3.64915e+07	3.03963e+07	3.61762e+07	3.44553e+07	4.21593e+07	3.10863e+07	4.64433e+07	3.1341e+07	4.8452e+07	1.85743e+06	2.64184e+07	2.48524e+07	1.62057e+07	2.33703e+06	2.23659e+07
HP_1466	#N/A	5.798	4.30541e+06	45533.5	4.64607e+06	1.39883e+06	1.86748e+06	1.79783e+06	879779	1.61698e+06	2.20736e+06	2.49941e+06	3.04866e+07	1.93212e+06	2.74949e+06	2.68227e+06	927472	2.80639e+06	7.29234e+06	1.27342e+06
HP_1467	#N/A	7.317	1.84243e+07	480848	1.47975e+07	1.99541e+07	2.1374e+07	2.34023e+07	2.84183e+07	3.05448e+07	2.34112e+07	1.61119e+07	2.10648e+07	3.33157e+07	1.53958e+07	1.98803e+07	1.26414e+07	2.04064e+07	1.97491e+07	2.68383e+07
HP_1468	#N/A	0.881	1.02812e+06	34471.6	344324	282214	319070	224641	304978	1.024e+06	328271	407666	3.10563e+07	4.78911e+06	390712	420461	453076	301996	345503	352192
HP_1469	#N/A	6.869	5.73747e+06	257867	1.15075e+06	179651	207850	9.74629e+06	2.81024e+07	2.05435e+06	1.45192e+06	9.71082e+06	551584	401969	186031	9.3549e+06	199150	1.51459e+07	2.80407e+06	2.18615e+06
HP_1470	#N/A	0.918	3.66566e+07	1.92842e+06	71568	310802	441391	252199	913492	269875	437586	1.31938e+06	284894	126886	271139	239699	22605.4	299607	18786.4	108946
HP_1471	#N/A	7.183	6.46945e+06	407716	1.02611e+07	371307	208608	913369	199489	286712	249227	338945	282376	1.7451e+06	278916	2.70056e+06	301169	2.04864e+06	2.78877e+07	341101
HP_1472	#N/A	6.936	2.84061e+07	1.4839e+06	2.59816e+07	2.66984e+07	2.80121e+07	2.73087e+07	2.46349e+07	2.05373e+07	2.66402e+07	2.69513e+07	2.71752e+07	2.76354e+07	2.47003e+07	3.53155e+07	2.40567e+07	3.48856e+07	2.55529e+07	2.65426e+07
HP_1473	#N/A	5.746	9.33439e+06	398499	1.89299e+06	4.09015e+06	5.31461e+06	3.28618e+06	1.23596e+06	1.1745e+07	1.97525e+06	7.2829e+06	1.19031e+07	2.65474e+07	6.946e+06	2.82797e+07	5.20078e+06	8.92596e+06	1.45787e+06	2.67716e+06
HP_1474	#N/A	7.321	1.78244e+07	296638	1.22185e+07	2.01701e+07	1.83649e+07	2.19731e+07	2.12472e+07	2.54026e+07	2.14673e+07	1.61934e+07	1.93207e+07	2.87905e+07	1.44784e+07	1.82403e+07	1.10041e+07	2.16367e+07	1.52823e+07	2.39622e+07
HP_1475	#N/A	8.178	8.74192e+06	127550	6.65644e+06	2.16001e+06	3.15499e+06	3.07752e+07	1.38632e+07	6.91647e+06	7.82739e+06	6.92428e+06	5.88749e+06	5.58321e+06	1.61713e+06	5.46074e+06	5.79783e+06	2.91866e+07	4.00291e+06	5.56011e+06
HP_1476	#N/A	6.948	2.61353e+07	1.187e+06	2.95344e+07	2.77789e+07	2.66291e+07	2.59728e+07	2.71889e+07	1.02058e+07	2.6521e+07	2.79244e+07	2.47899e+07	3.06159e+07	2.93797e+07	1.13702e+07	2.82198e+07	2.88051e+07	2.45214e+07	2.70659e+07
HP_1477	#N/A	7.591	2.22984e+09	1.08918e+08	2.17596e+09	2.76929e+09	2.17055e+09	1.67244e+09	2.47587e+09	2.21857e+09	2.28145e+09	2.59153e+09	2.13595e+09	2.49574e+09	1.90717e+09	1.54683e+09	2.26551e+09	3.1795e+09	2.67038e+09	2.90504e+09
HP_1478	#N/A	7.474	9.16884e+06	261248	4.24799e+06	6.36122e+06	9.48909e+06	1.05023e+07	8.5452e+06	2.12597e+07	5.40591e+06	2.87895e+07	6.39381e+06	7.59715e+06	6.88843e+06	4.72602e+06	4.09362e+06	9.45675e+06	7.95863e+06	7.41176e+06
HP_1479	#N/A	6.704	2.01009e+07	317289	1.69031e+07	2.21536e+07	1.30537e+07	1.8916e+07	1.89576e+07	1.74305e+07	2.57477e+07	2.04509e+07	2.1791e+07	2.1315e+07	2.81111e+07	1.7212e+07	3.87401e+06	1.40958e+07	2.09778e+07	2.05738e+07
HP_1480	#N/A	0.966	5.64253e+06	399667	5.82229e+06	3.54098e+06	7.31046e+06	1.01328e+07	8.90127e+06	1.70018e+07	1.19086e+07	1.32671e+07	2.3461e+07	2.92627e+07	6.4097e+06	5.04206e+06	7.33517e+06	5.99026e+06	3.06262e+06	1.30947e+07
HP_1481	#N/A	9.26	2.04432e+06	24319.3	137788	125909	265357	146918	142245	124861	195770	2.82672e+07	146358	124922	206951	118475	123731	131083	195045	325416
HP_1482	#N/A	6.954	1.20059e+07	155379	5.393e+06	7.72545e+06	7.77443e+06	1.86018e+07	5.52367e+06	1.35931e+07	9.05517e+06	1.14289e+07	1.33911e+07	8.46987e+06	2.73812e+07	1.59276e+07	1.68905e+07	1.07317e+07	1.10697e+07	1.36246e+07
HP_1483	#N/A	1.011	1.41627e+07	315171	1.37845e+07	6.04374e+06	1.07766e+07	1.48814e+07	2.343e+07	2.33571e+07	1.82767e+07	1.38224e+07	1.05751e+07	1.53113e+07	2.32208e+07	1.82423e+07	5.86e+06	8.83087e+06	7.45258e+06	2.53214e+07
HP_1484	#N/A	1.051	2.33927e+07	1.1544e+06	2.509e+07	1.32768e+07	1.87357e+07	1.76196e+07	5.2191e+07	4.21029e+07	3.04209e+07	2.2409e+07	1.8265e+07	2.6201e+07	3.73148e+07	2.88342e+07	8.56976e+06	1.8504e+07	1.15697e+07	3.91835e+07
HP_1485	#N/A	1.028	1.49081e+07	361718	1.3216e+07	6.81438e+06	1.09717e+07	1.60622e+07	2.67238e+07	2.63188e+07	1.96345e+07	1.46835e+07	1.24268e+07	1.80551e+07	2.33467e+07	1.88645e+07	6.07304e+06	9.16356e+06	6.85808e+06	2.84797e+07
HP_1486	#N/A	10.209	2.2938e+06	215632	144984	143838	142863	157398	143491	140211	182837	174527	8.68931e+06	165829	2.80855e+07	148555	163975	5.85716e+06	3.97453e+07	158251
HP_1487	#N/A	1	1.35761e+07	577150	1.31681e+07	5.91841e+06	1.09453e+07	1.49009e+07	2.48491e+07	2.55669e+07	1.86511e+07	1.25912e+07	1.09007e+07	1.59334e+07	2.32774e+07	1.77198e+07	6.8676e+06	9.98022e+06	8.48875e+06	2.64919e+07
HP_1488	#N/A	9.017	9.36961e+06	643999	2.42917e+07	2.2097e+07	2.36647e+07	2.23331e+07	2.63987e+07	1.00249e+07	1.16613e+07	1.38262e+07	7.56209e+06	1.16922e+07	8.57387e+06	2.55426e+07	1.62467e+07	1.07063e+07	4.89072e+06	1.21562e+07
HP_1489	#N/A	7.3	2.34031e+07	590376	1.72982e+07	3.34125e+07	2.37998e+07	2.18434e+07	2.28361e+07	2.50195e+07	2.10194e+07	2.8111e+07	2.744e+07	1.96325e+07	3.01832e+07	2.07326e+07	1.94037e+07	1.85861e+07	2.55019e+07	2.70118e+07
HP_1490	#N/A	5.395	1.51994e+06	114558	516728	6.44652e+06	575501	862915	4.46382e+06	2.80917e+07	1.275e+06	878341	772433	645538	757467	1.03113e+06	543899	4.57494e+06	490365	3.78407e+06
HP_1491	#N/A	5.503	1.11787e+07	425236	1.09694e+07	1.05056e+07	1.46142e+07	1.06505e+07	1.58508e+07	5.89616e+06	1.23163e+07	1.43568e+07	2.52601e+07	1.92002e+07	1.70058e+07	8.07136e+06	1.3024e+07	6.80253e+06	2.20778e+07	1.15937e+07
HP_1492	#N/A	6.607	1.22535e+07	300981	2.29533e+07	2.6625e+07	1.91773e+07	1.47175e+07	1.04234e+07	1.67138e+07	1.41426e+07	1.26288e+07	2.24483e+07	1.90382e+07	2.25676e+07	1.11938e+07	1.75187e+07	9.54865e+06	1.7936e+07	1.69149e+07
HP_1493	#N/A	1.057	1.21216e+07	326407	7.56504e+06	5.10669e+06	1.03805e+07	1.39443e+07	2.39485e+07	2.78462e+07	1.2822e+07	1.04202e+07	8.49945e+06	1.45904e+07	1.93728e+07	1.23767e+07	5.48185e+06	8.35395e+06	4.18793e+06	2.10024e+07
HP_1494	#N/A	1.014	8.30025e+06	293669	1.29102e+07	3.37064e+06	8.60565e+06	1.1968e+07	2.48515e+07	1.97518e+07	1.66679e+07	8.80065e+06	8.31231e+06	1.14561e+07	1.85136e+07	1.15864e+07	3.96609e+06	9.52198e+06	7.28349e+06	2.12364e+07
HP_1495	#N/A	4.214	1.96349e+07	1.34532e+06	1.20671e+07	2.27116e+07	2.26846e+07	2.41564e+07	2.79977e+07	1.82123e+07	2.65088e+07	1.57883e+07	2.78262e+07	2.15992e+07	1.65208e+07	2.4646e+07	3.57829e+07	2.2224e+07	3.4624e+07	1.68426e+07
HP_1496	#N/A	9.263	1.23913e+07	542580	1.67647e+07	2.12596e+07	1.17694e+07	1.92929e+07	1.34997e+07	1.6823e+07	1.97927e+07	1.2608e+07	1.08837e+07	1.20115e+07	3.73215e+06	2.58908e+07	1.84867e+07	1.05718e+07	1.95063e+06	1.83726e+07
HP_1497	#N/A	6.551	2.56966e+07	259229	9.79462e+07	2.35865e+06	1.18491e+07	722388	1.60021e+06	1.69695e+06	1.62467e+06	1.58778e+06	578946	593761	1.92805e+08	3.87088e+06	396561	3.3073e+06	1.03006e+06	1.45751e+06
HP_1498	#N/A	7.613	2.60226e+07	643895	2.71178e+07	2.61023e+07	2.52809e+07	2.38284e+07	2.96167e+07	2.61857e+07	2.81324e+07	2.89585e+07	7.1885e+07	2.85677e+07	2.61509e+07	2.55496e+07	2.63152e+07	2.53368e+07	7.42929e+07	2.81421e+07
HP_1499	#N/A	1.012	2.49897e+06	100939	571555	2.48856e+07	390681	391171	2.42022e+07	539950	576080	538073	493639	492526	503119	790620	348660	667733	418680	738525
HP_1500	#N/A	0.988	1.13682e+07	401015	1.21417e+07	6.02507e+06	9.55401e+06	1.24789e+07	2.45629e+07	2.52777e+07	1.6891e+07	1.08427e+07	9.41873e+06	1.33368e+07	2.10565e+07	1.57381e+07	4.88695e+06	7.12223e+06	6.17151e+06	2.30884e+07
HP_1501	#N/A	1.021	1.07232e+07	500180	8.07518e+06	5.55824e+06	1.1213e+07	9.70797e+06	2.22315e+07	2.26745e+07	1.60951e+07	1.21843e+07	1.01357e+07	1.30742e+07	1.9628e+07	1.54367e+07	3.66118e+06	5.42197e+06	6.03435e+06	2.32933e+07
HP_1502	#N/A	8.539	2.44921e+07	904150	2.83423e+07	2.39518e+07	2.68423e+07	2.56786e+07	2.64172e+07	2.49002e+07	2.66336e+07	2.12775e+07	2.511e+07	2.71287e+07	1.72547e+07	2.42764e+07	2.57356e+07	2.38203e+07	2.35261e+07	2.00168e+07
HP_1503	#N/A	8.036	1.68431e+07	287756	2.16073e+07	2.04519e+07	2.48791e+07	2.00951e+07	2.03902e+07	1.46934e+07	1.56655e+07	1.34107e+07	1.70033e+07	1.88677e+07	1.66859e+07	2.1736e+07	1.71983e+07	1.96271e+07	1.94316e+07	1.38156e+07
HP_1504	#N/A	7.256	2.04568e+07	1.96208e+06	2.38874e+07	1.36287e+07	2.46955e+07	2.5104e+07	2.29179e+07	1.71298e+07	2.43311e+07	1.46096e+07	1.61851e+07	1.337e+07	2.16097e+07	2.56888e+07	2.06063e+07	2.17858e+07	5.11382e+06	1.36963e+07
HP_1505	#N/A	6.085	2.73161e+07	795052	2.32543e+07	3.14734e+07	2.65192e+07	1.8575e+07	2.2253e+07	1.98989e+07	3.1926e+07	2.60217e+07	2.20726e+07	2.51829e+07	2.87318e+07	2.6135e+07	2.57593e+07	2.35516e+07	1.85276e+07	2.75108e+07
HP_1506	#N/A	7.254	2.14725e+07	1.86263e+06	2.72855e+07	2.83166e+07	2.48831e+07	2.69473e+07	2.46415e+07	1.74033e+07	2.52008e+07	1.58428e+07	1.66598e+07	1.39944e+07	2.25668e+07	2.7493e+07	2.18409e+07	2.32424e+07	5.67526e+06	1.42904e+07
HP_1507	#N/A	10.181	5.86703e+07	7.36356e+06	4.78643e+06	5.87578e+06	3.33356e+06	1.45183e+07	4.31707e+06	8.14224e+06	1.84148e+07	2.25085e+07	1.12795e+08	1.02113e+07	3.83193e+07	7.02281e+06	1.02514e+07	1.26694e+08	1.32143e+08	6.63252e+06
HP_1508	#N/A	9.119	3.10071e+07	1.90256e+06	688788	699916	673364	8.60661e+06	1.20528e+06	1.41182e+06	1.19287e+07	3.2192e+06	3.58556e+07	3.01969e+06	3.60955e+07	1.32805e+06	8.20566e+06	2.24743e+07	5.13336e+07	6.26433e+06
HP_1509	#N/A	7.323	1.5966e+07	314743	1.19953e+07	1.73047e+07	1.56281e+07	1.80123e+07	1.70927e+07	2.05388e+07	1.88358e+07	1.45338e+07	1.71938e+07	2.50075e+07	1.41224e+07	1.44521e+07	1.00354e+07	1.9452e+07	1.38045e+07	2.07547e+07
HP_1510	#N/A	1.022	1.06733e+07	584196	8.20722e+06	5.68927e+06	1.1213e+07	9.80346e+06	2.26883e+07	2.30829e+07	1.62076e+07	1.25569e+07	1.01178e+07	1.32272e+07	1.94958e+07	1.55438e+07	3.62435e+06	5.34359e+06	6.02128e+06	2.44275e+07
HP_1511	#N/A	3.579	4.69772e+06	71682.3	656507	622529	584553	627488	585574	576609	556526	563549	640667	558442	573437	1.9399e+07	2.42864e+07	2.20761e+07	664082	563690
HP_1512	#N/A	1.037	1.67074e+07	1.14604e+06	1.78755e+06	663737	4.23565e+06	2.3093e+06	1.29665e+06	777869	1.09704e+06	903488	529738	686293	508892	2.05043e+06	7.37593e+06	561433	1.26546e+06	865900
HP_1513	#N/A	1.034	2.69246e+07	1.2924e+06	1.11869e+07	7.79322e+06	3.40193e+06	1.22575e+07	2.2318e+07	1.66074e+07	1.86039e+07	1.46153e+07	1.17467e+07	1.36641e+07	1.43994e+07	1.72024e+07	1.88828e+07	1.46691e+07	1.39943e+07	1.96834e+07
HP_1514	#N/A	10.245	7.47751e+06	440658	703168	917743	581916	1.3078e+06	809181	1.18953e+06	2.29745e+06	2.18537e+06	1.31581e+07	1.49402e+06	2.63738e+07	866394	1.33109e+06	1.48341e+07	2.4952e+07	832251
HP_1515	#N/A	5.379	1.95394e+07	660496	1.1158e+07	2.04787e+07	1.81547e+07	2.06359e+07	2.08151e+07	2.22925e+07	2.12119e+07	1.84028e+07	2.01274e+07	1.88361e+07	1.5329e+07	1.77102e+07	1.3906e+07	1.46709e+07	1.64028e+07	1.56183e+07
HP_1516	#N/A	6.904	2.13543e+07	482479	1.84453e+07	2.10946e+07	2.08807e+07	2.11613e+07	1.86144e+07	2.17076e+07	1.96956e+07	2.49258e+07	2.24502e+07	2.30621e+07	1.89086e+07	1.82886e+07	1.47107e+07	1.89002e+07	1.73127e+07	2.32694e+07
HP_1517	#N/A	7.398	1.23131e+07	309914	9.01179e+06	2.35846e+07	1.33629e+07	1.72496e+07	9.94384e+06	1.69125e+07	1.1415e+07	1.65752e+07	1.25384e+07	1.27754e+07	1.02335e+07	1.24416e+07	1.13771e+07	1.46048e+07	1.47662e+07	1.7997e+07
HP_1518	#N/A	1.557	4.5966e+06	184888	1.23624e+07	3.22326e+06	177920	144511	3.88165e+06	1.90858e+06	907092	1.10579e+06	176569	159075	2.37845e+07	5.12055e+06	130153	4.88163e+06	804569	561525
HP_1519	#N/A	8.266	6.54402e+06	88666.4	965812	1.47353e+06	2.28572e+06	5.36454e+06	6.0089e+06	3.59407e+06	3.05905e+06	2.64101e+06	4.22428e+06	1.00196e+07	9.03953e+06	2.24136e+07	6.32449e+06	1.61503e+07	2.0228e+06	1.69723e+06
HP_1520	#N/A	9.137	2.47139e+06	15553.6	2.35905e+07	2.11305e+07	1.71846e+07	3.37161e+06	1.61616e+07	1.09795e+07	7.22243e+06	771320	682404	9.63834e+06	271002	1.37162e+07	2.37194e+06	1.02005e+06	388799	1.43932e+07
HP_1521	#N/A	7.504	1.93326e+07	1.66242e+06	2.06384e+07	1.91366e+07	1.86583e+07	1.77771e+07	2.10685e+07	1.8733e+07	1.88581e+07	2.08697e+07	2.06618e+07	2.07325e+07	2.0443e+07	1.07152e+07	1.54622e+07	2.07714e+07	2.07164e+07	1.61391e+07
HP_1522	#N/A	8.218	1.76673e+07	699454	1.07277e+07	8.43994e+06	2.11856e+07	1.26342e+07	1.9667e+07	1.8172e+07	1.85675e+07	1.78799e+07	6.84339e+06	1.21136e+07	8.64606e+06	2.8786e+07	2.32039e+07	1.55786e+07	2.31989e+07	2.23094e+07
HP_1523	#N/A	9.84	1.45193e+07	852040	1.39529e+07	1.3641e+07	1.08415e+07	1.58045e+07	1.20328e+07	2.19796e+07	1.31348e+07	2.24377e+07	1.32992e+07	1.45501e+07	9.3983e+06	1.86937e+07	1.43861e+07	1.42745e+07	7.71407e+06	1.41008e+07
HP_1524	#N/A	1.005	1.87457e+07	722712	1.60326e+07	9.69147e+06	1.41567e+07	1.89478e+07	2.90845e+07	2.93451e+07	2.26129e+07	1.75845e+07	1.44341e+07	2.11277e+07	2.64164e+07	2.16694e+07	8.9378e+06	1.32404e+07	9.85405e+06	3.05189e+07
HP_1525	#N/A	8.698	1.78618e+07	835279	1.33019e+07	1.60859e+07	1.4896e+07	2.26402e+07	2.07906e+07	2.12324e+07	1.77093e+07	1.84248e+07	2.19846e+07	1.65356e+07	1.25717e+07	1.95242e+07	2.3414e+07	1.66017e+07	1.57276e+07	1.27503e+07
HP_1526	#N/A	1.04	1.1538e+07	116293	8.30987e+06	6.12527e+06	9.28927e+06	1.09493e+07	2.18665e+07	1.82702e+07	1.35533e+07	1.24154e+07	9.28524e+06	1.39131e+07	1.58754e+07	1.52562e+07	4.01979e+06	7.14837e+06	4.70338e+06	1.98562e+07
HP_1527	#N/A	7.509	2.08892e+07	255391	2.27273e+07	2.05578e+07	2.13175e+07	1.97108e+07	2.14027e+07	2.0482e+07	2.23495e+07	1.91284e+07	2.09524e+07	1.98687e+07	1.99651e+07	1.20398e+07	2.09167e+07	2.15856e+07	2.19306e+07	1.99207e+07
HP_1528	#N/A	1.795	5.26855e+06	363278	774169	1.03488e+06	2.23079e+07	674685	1.60144e+07	3.32106e+06	875427	685731	667191	2.00681e+06	1.30522e+07	1.48098e+07	578341	1.4076e+07	526841	867962
HP_1529	#N/A	9.211	6.72741e+06	107385	375146	396355	649518	459270	350193	368603	730657	557533	1.49658e+07	354340	2.15927e+07	308804	494335	9.72525e+06	2.23085e+07	365275
HP_1530	#N/A	5.533	4.06096e+06	47074.9	1.1676e+06	3.89558e+06	4.83121e+06	2.1987e+07	3.48167e+06	5.08304e+06	4.63877e+06	5.66881e+06	3.01911e+06	3.67179e+06	4.76304e+06	2.80415e+06	1.69112e+06	2.8499e+06	3.36523e+06	5.99709e+06
HP_1531	#N/A	9.063	1.0848e+07	568473	1.82318e+06	2.32402e+07	1.34822e+07	2.41432e+07	1.30103e+07	8.89317e+06	1.40692e+07	9.01117e+06	7.98928e+06	6.22067e+06	1.13545e+07	1.0375e+07	1.95661e+07	7.61493e+06	1.63729e+07	1.23561e+07
HP_1532	#N/A	1.602	3.78612e+06	179608	1.38093e+07	100236	2.029e+06	3.4431e+06	799043	146647	123170	113041	128167	2.01355e+07	1.27681e+07	189354	89294.4	2.50264e+06	81373.2	115935
HP_1533	#N/A	6.515	5.15825e+06	330390	2.50222e+06	2.30065e+06	1.22862e+06	1.95933e+06	6.75713e+06	6.84017e+06	2.53941e+06	8.2671e+06	1.97924e+07	2.45925e+06	9.89102e+06	1.72419e+06	1.02593e+06	1.6067e+06	1.79587e+06	2.15254e+06
HP_1534	#N/A	6.392	4.75263e+06	103804	2.08433e+07	412885	836394	1.03168e+07	1.54042e+06	3.42041e+06	1.1155e+06	1.02549e+06	4.84687e+06	1.5703e+06	3.81925e+06	1.8235e+07	2.21595e+06	1.41535e+06	1.62597e+06	1.81717e+06
HP_1535	#N/A	1.032	1.01772e+07	194307	8.41945e+06	5.34823e+06	8.38023e+06	1.04791e+07	2.00841e+07	1.75756e+07	1.40207e+07	1.19244e+07	8.38189e+06	1.14136e+07	1.56262e+07	1.33574e+07	4.05313e+06	6.50937e+06	5.55204e+06	1.81735e+07
HP_1536	#N/A	7.308	1.5836e+07	204494	1.47705e+07	1.53178e+07	1.47534e+07	1.39681e+07	1.66068e+07	1.57588e+07	1.57932e+07	2.11808e+07	1.2411e+07	1.62421e+07	1.80676e+07	1.2857e+07	1.52043e+07	1.51383e+07	1.40353e+07	1.59177e+07
HP_1537	#N/A	9.846	2.4957e+07	2.05928e+06	1.96628e+07	3.11787e+07	2.44246e+07	3.28464e+07	3.75571e+07	2.79592e+07	2.04592e+07	3.68556e+07	2.30704e+07	3.27522e+07	9.22666e+06	2.19573e+07	2.58462e+07	1.97631e+07	1.59384e+07	2.6836e+07
HP_1538	#N/A	6.901	1.67698e+07	580904	2.10605e+07	2.04222e+07	1.93233e+07	1.96037e+07	2.03569e+07	1.33025e+07	1.81183e+07	1.45894e+07	1.45598e+07	1.60585e+07	1.49395e+07	1.49603e+07	1.64456e+07	1.51862e+07	2.13063e+07	1.95721e+07
HP_1539	#N/A	5.467	1.08121e+07	206162	4.4304e+06	1.15418e+07	9.7856e+06	7.6865e+06	5.19596e+06	9.17097e+06	7.61436e+06	1.97505e+07	7.89385e+06	1.0196e+07	1.29448e+07	1.33723e+07	8.41477e+06	1.09877e+07	5.71836e+06	8.36302e+06
HP_1540	#N/A	7.615	1.73002e+07	661542	1.75079e+07	1.59407e+07	1.6816e+07	1.70766e+07	1.9126e+07	1.61022e+07	1.80831e+07	1.73842e+07	1.6305e+07	1.88719e+07	1.7758e+07	1.39659e+07	1.80085e+07	1.66895e+07	1.90435e+07	1.67944e+07
HP_1541	#N/A	1.026	1.32581e+07	313932	1.79312e+07	6.85234e+06	1.4384e+07	1.60213e+07	3.22582e+07	2.79679e+07	1.91154e+07	1.27775e+07	1.156e+07	1.4526e+07	2.22557e+07	1.7787e+07	4.9081e+06	9.80941e+06	9.25573e+06	2.31343e+07
HP_1542	#N/A	9.874	1.91867e+07	1.32681e+06	1.87896e+07	2.41933e+07	1.92785e+07	2.47386e+07	1.85493e+07	2.33321e+07	1.70468e+07	2.12127e+07	1.43426e+07	2.18342e+07	3.16998e+06	1.88791e+07	2.33875e+07	1.65564e+07	7.1275e+06	1.78476e+07
HP_1543	#N/A	8.335	1.07536e+07	425061	7.80052e+06	1.71244e+07	1.13366e+07	1.94134e+07	7.15156e+06	1.40055e+07	1.29805e+07	1.6032e+07	1.43836e+07	1.31035e+07	1.90606e+07	1.12824e+07	6.9104e+06	9.49024e+06	1.35137e+07	1.75471e+07
HP_1544	#N/A	8.961	1.2851e+07	440978	1.5329e+07	1.7308e+07	1.66785e+07	1.45061e+07	1.12781e+07	1.94433e+07	1.18772e+07	2.2077e+07	1.03322e+07	1.04796e+07	9.05633e+06	8.99427e+06	5.33757e+06	8.01502e+06	6.18888e+06	1.66058e+07
HP_1545	#N/A	0.861	4.24636e+06	63593.6	253134	3.52897e+06	4.68264e+06	1.39268e+06	118691	971787	1.08497e+07	1.2553e+07	1.55385e+07	6.49563e+06	259486	1.9848e+07	3.34556e+06	2.86983e+06	6.16529e+06	1.30252e+07
HP_1546	#N/A	1.059	1.62213e+07	622295	1.89614e+07	1.31143e+07	1.9421e+07	1.66385e+07	7.87868e+06	7.96442e+06	1.78014e+07	1.41587e+07	1.61542e+07	1.47068e+07	1.89556e+07	9.27599e+06	1.16496e+07	1.08651e+07	4.79405e+06	1.50787e+07
HP_1547	#N/A	0.919	1.37246e+07	834698	163094	287181	574587	375910	151080	415758	251763	1.05822e+07	651507	39482	605354	204616	208861	511055	240207	96378.5
HP_1548	#N/A	9.901	1.25527e+07	837065	1.39215e+07	1.33849e+07	1.66938e+07	1.02568e+07	1.25472e+07	1.63881e+07	1.00642e+07	1.11103e+07	8.75198e+06	1.41018e+07	1.60813e+06	1.26662e+07	1.79839e+07	7.96837e+06	2.79107e+06	9.22651e+06
HP_1549	#N/A	9.865	1.40888e+07	289090	8.93574e+06	1.23041e+07	6.74002e+06	8.58332e+06	1.272e+07	1.85742e+07	1.1584e+07	1.66934e+07	7.72139e+06	1.29538e+07	673375	1.30761e+07	1.67992e+07	4.85317e+06	805118	9.60273e+06
HP_1550	#N/A	6.821	1.10869e+06	41072.2	158865	1.95103e+07	53756.7	83528.1	1.19311e+06	73833	57548.1	91343	101558	79354.4	225541	69242	62446.2	73255.3	91551.5	83185
HP_1551	#N/A	2.008	2.13162e+06	119746	1.00061e+06	1.24712e+06	1.58309e+06	1.24804e+06	3.15033e+06	2.03005e+06	1.36723e+06	1.31557e+06	1.95093e+07	1.92808e+06	954287	4.15746e+06	6.91426e+06	1.94486e+06	1.00754e+06	1.29989e+06
HP_1552	#N/A	10.206	9.25796e+06	1.01092e+06	349888	206220	208777	257684	212195	252874	734643	808422	1.80865e+07	335539	2.77171e+07	259621	340281	2.2387e+07	1.56764e+07	295012
HP_1553	#N/A	6.831	2.96675e+06	137155	6.77216e+06	70958.5	1.69703e+07	1.32218e+07	7.0563e+06	113345	76535.4	123692	86439	115279	267554	95849.9	80008.2	83564.7	100055	118757
HP_1554	#N/A	1.476	4.70216e+06	462280	437038	254721	9.3294e+06	7.8161e+06	5.36054e+06	1.54907e+07	323806	284793	286838	311502	2.90431e+06	9.9768e+06	2.29709e+06	1.52749e+07	218155	382015
HP_1555	#N/A	7.426	3.23076e+07	833348	4.53972e+07	2.95336e+07	3.21826e+07	3.18882e+07	2.99833e+07	3.02737e+07	3.10623e+07	1.77599e+07	4.05661e+07	3.52727e+07	2.67207e+07	3.32305e+07	2.93419e+07	3.13645e+07	2.82132e+07	3.4117e+07
HP_1556	#N/A	1.361	8.50671e+06	311377	1.16e+07	1.00145e+07	1.15184e+07	1.08513e+07	4.33019e+06	1.89471e+07	8.83097e+06	7.17162e+06	9.82516e+06	1.05798e+07	1.0957e+07	6.36192e+06	7.8465e+06	6.42886e+06	5.01768e+06	3.35977e+06
HP_1557	#N/A	5.126	1.36214e+07	956184	5.99446e+07	5.37422e+06	1.90419e+07	1.61722e+07	9.8213e+06	1.64542e+07	7.7693e+06	1.46853e+07	1.5313e+07	7.57473e+06	2.25069e+06	2.54758e+07	7.01903e+06	1.24002e+07	2.3112e+06	9.99532e+06
HP_1558	#N/A	6.607	1.18948e+07	304857	2.20285e+07	2.54814e+07	1.79749e+07	1.39411e+07	9.68857e+06	1.57713e+07	1.29069e+07	1.22508e+07	2.19196e+07	1.77079e+07	2.15703e+07	1.06434e+07	1.64084e+07	8.96953e+06	1.70846e+07	1.61429e+07
HP_1559	#N/A	6.224	1.74094e+06	60073.6	149599	3.52726e+06	150391	219402	1.33854e+06	1.79647e+07	1.16728e+06	126807	140101	149126	331298	187168	152493	3.68074e+06	152750	1.74961e+06
HP_1560	#N/A	9.841	1.28788e+07	1.21565e+06	8.90404e+06	3.16332e+06	5.2228e+06	8.68491e+06	8.61698e+06	7.70385e+06	6.77164e+06	1.63902e+07	4.47756e+06	8.93268e+06	222417	6.10732e+06	7.50365e+06	2.58642e+06	257624	4.95903e+06
HP_1561	#N/A	0.908	1.1362e+07	682673	568905	457330	557238	95217.2	3.33538e+06	129274	1.88855e+06	529368	153959	521529	3.53841e+09	687749	1.16482e+06	407065	194972	646680
HP_1562	#N/A	8.634	1.74744e+07	1.40768e+06	1.98562e+07	1.29757e+07	2.14443e+07	1.14751e+07	2.29328e+07	1.90376e+07	1.18918e+07	1.71417e+07	1.41238e+07	1.71312e+07	5.43429e+06	1.14537e+07	1.29673e+07	1.70202e+07	1.71547e+07	1.56981e+07
HP_1563	#N/A	10.226	1.86265e+07	254506	1.40946e+06	1.30404e+06	876697	2.94906e+06	1.27945e+06	1.73242e+06	2.8823e+06	4.11873e+06	1.67046e+07	2.96661e+06	5.20046e+07	1.15543e+06	3.6715e+06	6.67615e+06	5.66791e+07	1.86657e+06
HP_1564	#N/A	1.059	1.52239e+07	446161	1.29701e+07	1.44687e+07	1.25246e+07	1.47916e+07	8.07712e+06	2.21393e+07	1.5297e+07	9.87381e+06	1.79246e+07	1.4354e+07	1.43753e+07	6.56871e+06	1.76618e+07	6.16659e+06	4.15142e+06	1.24099e+07
HP_1565	#N/A	5.573	4.84644e+06	217761	5.82357e+06	596994	574407	1.17918e+07	4.45753e+06	4.83882e+06	3.79799e+06	2.2904e+06	1.00899e+07	5.3514e+06	3.55081e+06	1.48286e+06	4.57497e+06	1.69243e+07	2.40509e+06	3.16245e+06
HP_1566	#N/A	8.41	4.88961e+06	204794	308284	165760	4.1605e+06	4.32684e+06	2.86604e+06	6.77643e+06	798711	634884	208234	190867	1.03577e+06	1.77132e+07	2.90574e+06	4.37763e+07	1.31799e+06	990883
HP_1567	#N/A	1.364	1.62883e+07	582710	1.7994e+07	1.65935e+07	1.67796e+07	1.75811e+07	1.18435e+07	3.11306e+07	1.52827e+07	1.48916e+07	1.96551e+07	1.79174e+07	1.50781e+07	1.06249e+07	1.84881e+07	9.82648e+06	1.16022e+07	1.48789e+07
HP_1568	#N/A	1.054	1.34205e+07	489703	1.4032e+07	1.07114e+07	9.45346e+06	1.07998e+07	6.89297e+06	1.36782e+07	1.32661e+07	1.81292e+07	1.40307e+07	6.46704e+06	1.06937e+07	8.58232e+06	1.56523e+07	6.58994e+06	4.84172e+06	9.67866e+06
HP_1569	#N/A	0.908	1.20322e+07	625051	705377	685750	36438.4	6.67133e+07	1.17049e+06	2.62443e+06	1.68392e+07	816654	817451	717705	1.10163e+06	675493	662108	979108	1.09422e+06	994506
HP_1570	#N/A	6.688	1.67971e+06	35543.3	1.43938e+07	318806	179288	268162	401074	232316	281306	293337	242110	199000	1.7171e+07	373633	205732	490520	238911	271166
HP_1571	#N/A	6.809	1.08021e+07	419769	8.04814e+06	1.42119e+07	9.38775e+06	1.13411e+07	1.50436e+07	1.27956e+07	1.29389e+07	1.58948e+07	1.16603e+07	1.30279e+07	4.03397e+06	1.23206e+07	1.75688e+07	1.41023e+07	8.79366e+06	1.25625e+07
HP_1572	#N/A	9.112	3.53975e+06	165560	6.82047e+06	5.38031e+06	2.54243e+06	338355	4.23066e+06	1.11302e+06	1.21858e+07	203309	1.47668e+06	1.09263e+07	190892	2.92152e+06	1.69965e+07	2.85344e+06	351943	6.62482e+06
HP_1573	#N/A	1.744	1.50648e+07	311126	1.6266e+08	382428	492426	2.05752e+07	2.04821e+06	4.28238e+06	920967	837925	6.0462e+06	3.09937e+06	2.85786e+06	1.88463e+07	753243	1.33368e+06	625176	1.90624e+06
HP_1574	#N/A	10.238	1.4097e+06	79971.8	199015	194496	184188	212479	194550	196478	249111	233014	6.69903e+06	213945	1.69064e+07	189006	225273	5.15217e+06	1.13726e+07	191929
HP_1575	#N/A	9.148	1.71594e+07	578129	1.40219e+06	2.01437e+06	677738	8.32719e+06	1.54625e+06	952590	9.04152e+06	6.99371e+06	1.57262e+07	1.39175e+06	4.14844e+07	3.35253e+06	7.73846e+06	2.19008e+07	7.26476e+06	1.71043e+07
HP_1576	#N/A	1.006	8.5392e+06	341863	9.26139e+06	3.28444e+06	6.7144e+06	9.44653e+06	1.44903e+07	1.57115e+07	1.11188e+07	8.80069e+06	6.9144e+06	8.90571e+06	1.31935e+07	1.05458e+07	2.84579e+06	5.36875e+06	4.68477e+06	1.66109e+07
HP_1577	#N/A	7.333	1.39806e+07	499444	2.34921e+07	1.58395e+07	1.58467e+07	1.57699e+07	1.34922e+07	1.5089e+07	1.34151e+07	6.28954e+06	2.15346e+07	1.76905e+07	1.29864e+07	1.92828e+07	1.17666e+07	1.68109e+07	1.49312e+07	1.34962e+07
HP_1578	#N/A	8.525	1.53925e+07	413879	1.85182e+07	1.40519e+07	1.60864e+07	1.48333e+07	1.79494e+07	1.62617e+07	1.51876e+07	1.3123e+07	1.59022e+07	1.59963e+07	1.10781e+07	1.54877e+07	1.73247e+07	1.63967e+07	1.52708e+07	1.19093e+07
HP_1579	#N/A	7.692	5.66955e+06	49568.6	2.7334e+06	1.60211e+07	4.99159e+06	8.27714e+06	8.56673e+06	3.54896e+06	2.96876e+06	1.12145e+07	1.9063e+06	3.72854e+06	1.10492e+07	5.21936e+06	670079	2.5112e+06	2.73782e+06	3.92869e+06
HP_1580	#N/A	0.976	1.27115e+07	388921	8.65439e+06	2.77086e+06	5.92384e+06	7.20678e+06	1.4307e+07	1.13655e+07	9.14e+06	6.42243e+06	6.05981e+06	8.77326e+06	1.11998e+07	9.43443e+06	6.52369e+06	5.6518e+06	4.61089e+06	1.32786e+07
HP_1581	#N/A	10.274	2.17845e+06	168424	260418	252807	243635	270929	260487	255518	317481	306580	9.7754e+06	293126	3.30725e+07	262628	287965	5.99212e+06	1.78073e+07	246103
HP_1582	#N/A	1.055	1.48882e+07	506469	1.51096e+07	1.13963e+07	1.57235e+07	6.41627e+06	9.79244e+06	6.78346e+06	1.12202e+07	1.27872e+07	1.46898e+07	1.18077e+07	1.43751e+07	7.13674e+06	1.09688e+07	1.03011e+07	3.25678e+06	1.1243e+07
HP_1583	#N/A	0.934	1.20784e+07	430276	51933.9	485726	1.17766e+06	138869	322508	160788	147192	538136	180730	129812	537228	268062	20527.9	229456	84164.1	107178
HP_1584	#N/A	6.909	1.59434e+07	296364	1.44855e+07	1.61787e+07	1.61512e+07	1.50587e+07	1.58326e+07	1.35475e+07	1.57632e+07	1.22262e+07	1.62766e+07	1.71381e+07	1.55711e+07	1.49568e+07	1.28432e+07	1.47232e+07	1.45453e+07	1.81449e+07
HP_1585	#N/A	9.131	1.36421e+07	981220	557016	544605	472014	4.56535e+06	1.35022e+06	1.21375e+06	7.09471e+06	1.25316e+06	1.77608e+07	1.06725e+06	2.33493e+07	1.28406e+06	3.17081e+06	1.88332e+07	6.14706e+07	4.72019e+06
HP_1586	#N/A	7.473	5.22635e+06	91449.5	2.69069e+06	3.39807e+06	4.79919e+06	5.9974e+06	4.59909e+06	1.0015e+07	2.5307e+06	1.68989e+07	4.32895e+06	4.38728e+06	3.26006e+06	2.16631e+06	2.24062e+06	5.63872e+06	4.13627e+06	3.7574e+06
HP_1587	#N/A	7.324	9.68713e+06	110550	5.60645e+06	9.80944e+06	9.58918e+06	1.17324e+07	1.07799e+07	1.34746e+07	1.16789e+07	9.80137e+06	1.01187e+07	1.61068e+07	7.77783e+06	8.57535e+06	5.82342e+06	1.11811e+07	8.57984e+06	1.3778e+07
HP_1588	#N/A	8.356	3.92359e+06	101481	4.77143e+06	2.55957e+06	1.65048e+06	1.40301e+06	5.43958e+06	4.73564e+06	2.15237e+06	5.60484e+06	1.60749e+07	2.15363e+06	8.65422e+06	1.4383e+06	811388	1.84111e+06	744038	1.9029e+06
HP_1589	#N/A	5.716	3.8061e+07	1.49963e+06	4.18049e+07	1.4955e+07	1.52623e+07	7.79061e+06	4.50815e+07	3.63302e+07	2.39756e+07	5.02142e+07	4.09264e+07	1.15667e+08	2.58083e+07	5.71994e+07	5.15389e+07	1.09306e+07	8.39033e+06	1.51382e+07
HP_1590	#N/A	1.04	7.13512e+06	311496	5.45567e+06	2.63402e+06	7.93069e+06	7.6526e+06	1.71281e+07	1.06775e+07	8.15065e+06	5.1157e+06	3.97163e+06	6.37254e+06	1.14274e+07	1.00619e+07	2.91293e+06	3.26244e+06	2.45705e+06	1.37807e+07
HP_1591	#N/A	9.485	1.12425e+07	673345	1.2089e+07	1.19018e+07	1.26164e+07	1.26629e+07	1.28801e+07	9.76542e+06	1.288e+07	1.07835e+07	5.75016e+06	9.14348e+06	388211	1.57225e+07	1.18928e+07	6.92099e+06	418062	1.14653e+07
HP_1592	#N/A	0.913	1.53907e+08	5.98696e+06	4.05509e+06	4.73072e+06	1.42544e+07	5.60086e+06	1.27738e+08	7.49063e+06	1.54431e+07	7.57712e+08	1.05934e+07	2.19575e+06	7.90855e+06	1.23724e+08	4.10972e+06	1.33202e+07	1.08655e+06	4.57487e+06
HP_1593	#N/A	1.015	7.82633e+06	93538.1	9.05864e+06	3.15217e+06	6.73973e+06	9.50817e+06	1.53853e+07	1.54718e+07	1.0995e+07	7.92843e+06	6.82721e+06	9.78697e+06	1.45698e+07	1.11216e+07	2.94731e+06	4.91296e+06	4.35348e+06	1.67202e+07
HP_1594	#N/A	2.406	1.24827e+07	799457	1.11094e+07	1.31457e+07	9.83305e+06	1.21747e+07	1.35451e+07	1.02275e+07	1.03199e+07	1.0291e+07	1.4356e+07	1.34651e+07	1.12631e+07	1.57915e+07	2.37505e+07	1.54668e+07	2.11481e+07	1.33238e+07
HP_1595	#N/A	5.63	735041	51677.8	262227	330853	370820	305983	255210	248343	302096	284544	372939	335972	298991	355050	1.59032e+07	278861	251138	315133
HP_1596	#N/A	9.408	3.12862e+06	89421.2	3.32652e+06	2.5467e+06	561309	791383	2.00326e+06	1.63002e+06	2.06588e+06	439801	5.3663e+06	1.69905e+07	1.37683e+06	258048	3.01494e+06	3.35114e+06	3.78987e+06	1.91278e+06
HP_1597	#N/A	7.14	1.15033e+07	538801	6.8786e+06	2.05239e+07	7.18478e+06	1.52807e+07	5.29193e+06	3.87558e+06	3.34784e+06	1.11542e+07	1.44173e+07	8.15024e+06	1.22595e+07	6.74724e+06	1.14246e+07	1.0131e+07	7.70058e+06	1.42383e+07
HP_1598	#N/A	8.841	815961	91306.2	106062	113053	213918	104299	103783	101728	123791	113138	1.68594e+07	272469	284906	120050	165211	1.01593e+06	107758	112009
HP_1599	#N/A	0.995	6.55057e+06	342703	6.8206e+06	1.62566e+06	5.30958e+06	7.16931e+06	1.21296e+07	1.13652e+07	8.97761e+06	6.93947e+06	5.59279e+06	6.95189e+06	9.70001e+06	8.72354e+06	3.02692e+06	5.03686e+06	3.47586e+06	1.3274e+07
HP_1600	#N/A	1.365	1.17356e+07	249160	1.53572e+07	1.42425e+07	1.07721e+07	1.19171e+07	7.59577e+06	2.05951e+07	1.20311e+07	1.19027e+07	1.44975e+07	1.35448e+07	1.04976e+07	7.54449e+06	1.29275e+07	8.74353e+06	8.89323e+06	1.24026e+07
HP_1601	#N/A	6.551	3.30399e+06	209139	5.51132e+06	1.9347e+07	174504	1.4165e+07	1.44525e+07	1.94252e+07	1.82851e+07	1.91814e+07	1.62601e+07	1.60846e+07	1.00463e+07	1.53107e+07	9.23617e+06	1.60976e+07	1.33971e+07	1.43925e+07
HP_1602	#N/A	7.48	1.0984e+06	29323.6	231134	215241	230814	211957	233860	229185	231495	238097	247925	239749	252792	1.52887e+07	242354	234987	257704	237944
HP_1603	#N/A	8.483	5.18726e+06	260626	3.54574e+06	8.12139e+06	5.90987e+06	6.23849e+06	4.28181e+06	6.86659e+06	1.00892e+07	1.36656e+07	8.8832e+06	6.0655e+06	7.92553e+06	3.20659e+06	1.42796e+06	4.46857e+06	6.96785e+06	1.54798e+07
HP_1604	#N/A	1.434	7.16268e+06	337088	3.23519e+06	3.6769e+06	7.29939e+06	8.80953e+06	1.35051e+07	1.47267e+07	6.10732e+06	2.83963e+06	2.28102e+06	1.06069e+07	1.02712e+07	9.47737e+06	7.14124e+06	6.80793e+06	4.66731e+06	5.77971e+06
HP_1605	#N/A	1.39	7.14594e+06	96902.8	8.73069e+06	9.4396e+06	5.96011e+06	7.57671e+06	4.62501e+06	1.46201e+07	7.40162e+06	5.39308e+06	1.02242e+07	9.60125e+06	6.94928e+06	3.6953e+06	8.02037e+06	4.89917e+06	5.42538e+06	7.45603e+06
HP_1606	#N/A	6.535	3.10719e+06	148021	1.45293e+07	826393	843477	3.65245e+06	1.2743e+06	2.39235e+06	854764	1.18105e+06	2.54152e+06	1.03693e+06	4.21761e+06	8.29004e+06	2.14478e+06	785766	1.05036e+06	671899
HP_1607	#N/A	6.383	2.07524e+06	40167.1	2.01219e+07	121350	278638	271795	739825	124069	122662	313276	187452	113495	1.11095e+06	167255	133824	152456	188916	133341
HP_1608	#N/A	5.924	970897	47728	24733.7	15844.9	18709	21159.2	20702.5	15573.4	13989.7	18547.3	19816.4	14595.9	19043.1	2.68521e+06	1.4009e+07	3.43503e+06	630004	17838.7
HP_1609	#N/A	6.35	6.24569e+06	213555	1.46319e+07	2.03266e+06	2.40167e+06	3.06519e+06	6.86882e+06	4.1118e+06	6.45689e+06	2.14911e+06	3.17509e+06	1.38989e+07	3.86022e+06	8.29614e+06	9.83172e+06	2.41069e+06	321947	1.93796e+06
HP_1610	#N/A	9.297	1.26229e+07	299196	1.21339e+07	1.11002e+07	3.24655e+07	1.32982e+07	1.27583e+07	9.69512e+06	1.50023e+07	5.6464e+06	1.12476e+07	1.58099e+07	3.69064e+06	8.45424e+06	1.36646e+07	5.21739e+06	4.46369e+06	9.92251e+06
HP_1611	#N/A	7.625	1.08575e+07	234616	9.16776e+06	1.28621e+07	7.71256e+06	1.20656e+07	7.60233e+06	8.79729e+06	1.01852e+07	1.04872e+07	9.43938e+06	1.16983e+07	1.46261e+07	1.00234e+07	6.40661e+06	8.22694e+06	8.17683e+06	1.34423e+07
HP_1612	#N/A	7.654	1.27464e+07	1.3153e+06	8.23682e+06	1.04977e+07	5.39867e+06	6.1783e+06	1.75864e+07	2.06718e+07	8.68387e+06	2.08198e+07	5.35842e+07	8.18819e+06	2.57906e+07	5.25877e+06	4.23104e+06	5.94292e+06	6.63495e+06	7.41405e+06
HP_1613	#N/A	10.24	4.98417e+07	7.14937e+06	4.133e+06	5.68498e+06	3.43525e+06	1.60969e+07	3.77166e+06	6.63477e+06	1.44685e+07	2.01891e+07	7.44877e+07	1.80977e+07	1.30212e+07	7.12209e+06	8.58295e+06	5.88702e+06	3.18289e+06	7.498e+06
HP_1614	#N/A	0.916	1.14613e+07	434474	175584	358439	885486	324239	57413.3	723643	393326	317769	570213	93984	340115	1.89747e+07	321703	480202	240623	235690
HP_1615	#N/A	5.904	829360	47942.9	1.4426e+07	43074.5	71660.3	250984	56227.2	68945.8	50405.5	45657.9	57311.7	49675.5	143774	44300.2	133553	47019.2	60947.3	51234.9
HP_1616	#N/A	7.396	1.14577e+07	414133	5.70361e+06	1.60993e+07	1.00983e+07	1.55559e+07	5.24834e+06	1.40353e+07	1.36696e+07	1.81546e+07	9.36482e+06	9.60387e+06	6.2681e+06	9.5891e+06	8.7247e+06	6.69711e+06	7.59411e+06	2.00814e+07
HP_1617	#N/A	1.375	1.88289e+06	99655.2	990413	674573	836362	770469	762655	955184	819406	772115	884937	846015	860378	1.35465e+07	1.01463e+07	9.86068e+06	1.64971e+06	776037
HP_1618	#N/A	6.354	1.08641e+07	677295	1.18756e+06	9.65787e+06	1.08666e+07	1.32403e+07	8.72651e+06	1.24842e+07	1.25745e+07	1.06877e+07	1.10261e+07	1.41393e+07	1.19014e+07	1.32719e+07	2.03537e+07	1.94451e+07	1.29226e+07	1.38452e+07
HP_1619	#N/A	6.595	2.83018e+06	137830	1.6765e+07	132156	4.88064e+06	5.88396e+06	1.6177e+06	214798	176944	326838	154327	154220	153534	346077	141965	337323	167852	173173
HP_1620	#N/A	1.375	1.1309e+07	562598	1.76518e+07	1.14076e+07	1.02568e+07	9.38353e+06	8.01072e+06	1.51346e+07	1.3108e+07	1.13681e+07	1.57569e+07	1.00369e+07	1.28827e+07	7.91577e+06	1.25017e+07	1.34556e+07	6.64779e+06	1.49847e+07
HP_1621	#N/A	9.908	2.75066e+07	1.1918e+06	1.91909e+07	2.47125e+07	1.58201e+07	1.46265e+07	1.91531e+07	3.97566e+07	1.89623e+07	3.21549e+07	1.51503e+07	2.85101e+07	1.79615e+06	1.85121e+07	1.97058e+07	1.1513e+07	3.51625e+06	1.84076e+07
HP_1622	#N/A	7.397	7.74789e+06	221635	5.96808e+06	1.07589e+07	4.61636e+06	9.50418e+06	3.23532e+06	8.85026e+06	9.34869e+06	8.35093e+06	8.04141e+06	6.70125e+06	4.47e+06	7.8594e+06	5.26709e+06	4.97632e+06	4.32782e+06	1.46823e+07
HP_1623	#N/A	6.614	3.5354e+06	143791	1.42023e+07	126657	2.17587e+06	8.29293e+06	2.77461e+06	171030	157539	283493	155051	127144	548303	362437	111648	353275	164081	160609
HP_1624	#N/A	9.861	1.07408e+07	442115	7.84623e+06	9.67828e+06	1.13669e+07	1.38848e+07	8.22605e+06	1.52357e+07	9.71775e+06	1.06825e+07	8.12148e+06	9.53275e+06	758352	8.97749e+06	1.34961e+07	6.61424e+06	1.57527e+06	9.61115e+06
HP_1625	#N/A	8.164	4.1231e+06	105439	3.00543e+06	772876	1.26358e+06	1.10994e+07	5.98233e+06	3.0963e+06	3.42447e+06	3.66938e+06	3.21083e+06	2.69998e+06	1.00172e+06	2.79e+06	2.85939e+06	1.40847e+07	1.62637e+06	2.61673e+06
HP_1626	#N/A	6.047	1.42136e+07	410402	1.34772e+07	1.34394e+07	1.33808e+07	1.47678e+07	1.32144e+07	1.2784e+07	1.36942e+07	1.26592e+07	1.33219e+07	1.65964e+07	1.59963e+07	1.40645e+07	1.38868e+07	1.34427e+07	1.24913e+07	1.46292e+07
HP_1627	#N/A	9.236	2.17363e+06	30401.1	2.65384e+06	1.57134e+06	1.21635e+06	280469	1.00892e+06	1.0805e+06	6.2214e+06	255894	1.31336e+06	8.50919e+06	750994	1.14638e+06	1.38907e+07	1.16974e+06	1.26336e+06	2.1374e+06
HP_1628	#N/A	6.06	1.18984e+07	161433	1.09114e+07	1.04368e+07	1.19566e+07	1.16788e+07	1.09688e+07	1.22607e+07	1.35029e+07	1.21583e+07	1.09048e+07	1.14473e+07	1.21026e+07	1.42905e+07	1.1568e+07	1.07974e+07	1.13637e+07	1.24331e+07
HP_1629	#N/A	8.484	3.48961e+06	111021	1.12616e+06	8.62629e+06	3.70361e+06	4.50624e+06	1.80241e+06	5.74011e+06	1.59497e+07	2.56984e+07	1.01145e+07	3.63391e+06	7.78802e+06	1.48145e+06	283823	2.91284e+06	7.8825e+06	5.42197e+07
HP_1630	#N/A	8.328	1.02919e+07	493299	9.15448e+06	1.07055e+07	1.0868e+07	9.55907e+06	1.21321e+07	1.0108e+07	1.36759e+07	1.33353e+07	9.24478e+06	1.14581e+07	8.91398e+06	9.72762e+06	1.20036e+07	1.12195e+07	1.19973e+07	1.11507e+07
HP_1631	#N/A	8.477	6.12502e+06	426196	4.4675e+06	9.52812e+06	5.64693e+06	6.90814e+06	5.31476e+06	9.71452e+06	1.14885e+07	1.17505e+07	9.5108e+06	7.47561e+06	8.50385e+06	3.88022e+06	1.52777e+06	5.74726e+06	7.97571e+06	1.37781e+07
HP_1632	#N/A	1.331	6.05734e+06	108930	3.97481e+06	2.81841e+06	5.4667e+06	5.13385e+06	1.32278e+07	9.33598e+06	5.32063e+06	3.10576e+06	2.00236e+06	9.92753e+06	9.75161e+06	6.76019e+06	4.33029e+06	3.74e+06	3.5824e+06	7.3487e+06
HP_1633	#N/A	8.697	4.18587e+06	29718.8	1.12345e+06	923058	1.12729e+06	2.43495e+06	6.38919e+06	1.23658e+06	2.77526e+06	1.18972e+06	3.77459e+06	4.18026e+06	4.6121e+06	6.74716e+06	1.35074e+07	1.02731e+07	1.76027e+06	1.15933e+06
HP_1634	#N/A	1.362	9.35045e+06	172588	1.10009e+07	1.01203e+07	9.48144e+06	1.04466e+07	5.33784e+06	1.26721e+07	1.02869e+07	1.17369e+07	1.2156e+07	9.16372e+06	6.87914e+06	4.55421e+06	1.51659e+07	5.0364e+06	5.72726e+06	1.17996e+07
HP_1635	#N/A	9.929	1.25572e+07	757397	1.43718e+07	1.50412e+07	1.71185e+07	1.32367e+07	1.44917e+07	2.07376e+07	1.14935e+07	9.87226e+06	8.55549e+06	1.56949e+07	1.77929e+06	1.33049e+07	1.89831e+07	8.2347e+06	2.46056e+06	1.10998e+07
HP_1636	#N/A	1.051	1.09437e+07	366623	1.25144e+07	9.30719e+06	9.97027e+06	7.8607e+06	5.05003e+06	9.4236e+06	1.07935e+07	1.24823e+07	1.0674e+07	7.85981e+06	9.48585e+06	6.76692e+06	1.18786e+07	5.3511e+06	5.3035e+06	9.63455e+06
HP_1637	#N/A	4.436	8.53069e+06	425837	7.12531e+06	5.08799e+06	1.26456e+07	1.73273e+07	5.28406e+06	9.13519e+06	9.26353e+06	1.32773e+06	5.87013e+06	8.99052e+06	5.21393e+06	6.59598e+06	1.01114e+07	1.63513e+07	1.10952e+07	8.88369e+06
HP_1638	#N/A	1.394	4.48656e+06	143224	4.04933e+06	2.91453e+06	4.52864e+06	7.82295e+06	1.27379e+07	1.14743e+07	4.09606e+06	3.08737e+06	1.51741e+06	9.97749e+06	7.90707e+06	6.07934e+06	4.94086e+06	5.01709e+06	3.12611e+06	7.75465e+06
HP_1639	#N/A	0.928	1.7757e+06	88680.8	758048	316462	3.86066e+06	3.5097e+06	4.37375e+06	2.4032e+06	846764	1.32014e+07	828206	2.85574e+06	1.18152e+07	1.52256e+06	123428	1.57144e+06	2.07214e+06	1.41892e+06
HP_1640	#N/A	1.365	1.21739e+07	260781	1.56916e+07	1.43501e+07	1.12786e+07	1.22137e+07	7.69113e+06	2.14446e+07	1.21817e+07	1.20765e+07	1.48667e+07	1.39163e+07	1.05158e+07	7.91524e+06	1.38246e+07	8.96017e+06	8.97497e+06	1.29245e+07
HP_1641	#N/A	2.192	2.07056e+07	1.63725e+06	1.34277e+07	2.80131e+07	2.01444e+07	2.49751e+07	1.93298e+07	2.45864e+07	3.14561e+07	1.85122e+07	2.60546e+07	2.4894e+07	7.19851e+06	1.35152e+07	1.3372e+07	1.96437e+07	1.40624e+06	2.36354e+07
HP_1642	#N/A	1.397	1.72703e+07	598159	2.39319e+07	1.39382e+07	1.84219e+07	1.57605e+07	8.22955e+06	1.87754e+07	1.48421e+07	1.34876e+07	1.99726e+07	1.61387e+07	1.75803e+07	8.16512e+06	1.83654e+07	1.49841e+07	8.28102e+06	1.90819e+07
HP_1643	#N/A	5.831	592282	44971.9	217655	347031	299400	420778	351438	359181	360502	434546	349262	262125	365204	342705	1.43725e+07	327539	273216	416343
HP_1644	#N/A	1.199	6.45299e+06	453768	3.43368e+06	4.19688e+06	4.73925e+06	7.25755e+06	1.39442e+07	1.44145e+07	8.65533e+06	3.77867e+06	2.70464e+06	1.33026e+07	1.24555e+07	6.78498e+06	6.71581e+06	8.80111e+06	3.97497e+06	1.10682e+07
HP_1645	#N/A	6.92	1.06529e+07	341014	1.26607e+07	1.75101e+07	8.25134e+06	1.11362e+07	1.03236e+07	1.05817e+07	9.28613e+06	6.5771e+06	1.77977e+07	1.15794e+07	1.06155e+07	8.36174e+06	1.07637e+07	9.91877e+06	1.48576e+07	1.06157e+07
HP_1646	#N/A	1.536	1.3325e+07	468420	1.88256e+08	852259	1.42706e+06	1.01036e+07	2.46135e+06	4.35252e+06	1.58481e+06	921423	5.78666e+06	3.24482e+06	3.66093e+06	1.59382e+07	837588	1.03072e+06	1.09357e+06	2.25156e+06
HP_1647	#N/A	6.06	1.17945e+07	339050	1.07445e+07	9.58404e+06	1.13095e+07	1.00846e+07	1.08323e+07	1.04953e+07	1.14627e+07	1.08547e+07	1.11202e+07	1.30871e+07	1.15637e+07	1.29589e+07	1.12608e+07	1.17496e+07	9.6548e+06	1.09883e+07
HP_1648	#N/A	6.216	6.46463e+06	294637	9.89178e+06	1.24431e+07	7.65302e+06	1.10465e+07	1.00187e+07	8.16348e+06	6.33654e+06	7.69765e+06	9.68559e+06	6.19015e+06	1.03219e+07	6.3007e+06	5.79853e+06	5.34583e+06	5.0159e+06	7.42361e+06
HP_1649	#N/A	5.686	5.03329e+06	215562	3.22655e+06	6.1861e+06	6.92358e+06	2.4825e+06	3.19661e+06	2.44634e+06	4.98312e+06	2.42188e+06	1.5342e+07	3.34719e+06	6.38703e+06	2.21678e+06	2.0812e+06	2.14685e+06	2.31932e+06	3.37892e+06
HP_1650	#N/A	10.252	1.05512e+07	956989	472284	338570	398696	427002	342913	413481	1.12585e+06	1.03395e+06	1.91496e+07	592312	4.45079e+07	393571	444394	1.81483e+07	2.00251e+07	450738
HP_1651	#N/A	1.363	7.21975e+06	367258	8.73989e+06	7.77951e+06	6.63132e+06	7.52706e+06	5.82862e+06	1.73015e+07	6.73046e+06	5.39599e+06	1.09335e+07	1.39481e+07	6.05541e+06	5.2442e+06	5.62041e+06	3.81374e+06	6.43981e+06	6.70009e+06
HP_1652	#N/A	6.554	1.12415e+07	1.01087e+06	409492	465711	2.28525e+07	394212	653363	378572	533192	460778	502783	297781	757400	447864	363555	391652	395490	376536
HP_1653	#N/A	8.127	1.78798e+06	54937.2	1.17783e+07	79763.2	7.61639e+06	2.59733e+06	1.9356e+06	90351.4	77886.5	80331.1	81626.9	94129.3	78219.7	92212.7	109665	86180.1	89149.4	87498.1
HP_1654	#N/A	9.378	4.39883e+06	247595	3.18282e+06	3.68396e+06	7.10694e+06	4.59638e+06	2.48154e+06	4.26381e+06	3.8296e+06	3.91809e+06	5.56856e+06	3.56329e+06	1.61259e+06	6.09161e+06	1.3223e+07	5.05438e+06	1.30624e+06	4.86212e+06
HP_1655	#N/A	8.482	3.60979e+06	233443	1.97198e+06	5.21402e+06	3.86805e+06	3.92355e+06	2.60214e+06	3.94614e+06	6.95522e+06	9.92493e+06	6.24656e+06	3.5678e+06	4.87988e+06	1.77381e+06	783647	2.74712e+06	4.51291e+06	1.25114e+07
HP_1656	#N/A	5.347	5.49073e+06	146434	6.61987e+06	9.57653e+06	4.27719e+06	1.01578e+07	420823	8.49113e+06	3.6269e+06	8.80891e+06	5.89272e+06	3.22434e+06	4.97952e+06	1.16524e+07	6.64519e+06	9.77731e+06	2.85284e+06	5.56061e+06
HP_1657	#N/A	1.056	1.48739e+07	514354	1.63934e+07	1.15852e+07	1.68535e+07	6.29479e+06	9.61465e+06	6.46676e+06	1.15429e+07	1.33455e+07	1.55475e+07	1.17681e+07	1.47632e+07	7.11121e+06	1.3044e+07	1.08263e+07	3.23421e+06	1.1194e+07
HP_1658	#N/A	8.631	1.12269e+06	71783.4	99839.5	6.16033e+06	3.35856e+06	1.40825e+06	358793	747691	6.25306e+06	1.64382e+06	961570	397339	978445	1.30785e+06	891967	1.1978e+06	562356	1.29158e+07
HP_1659	#N/A	6.057	9.93242e+06	188241	9.55701e+06	9.55762e+06	9.28074e+06	7.90059e+06	8.73159e+06	9.41468e+06	1.17528e+07	1.20276e+07	1.10817e+07	9.86412e+06	1.11508e+07	8.11886e+06	8.11171e+06	9.20071e+06	8.22088e+06	9.4032e+06
HP_1660	#N/A	1.44	3.69734e+06	79827	2.72528e+06	2.81642e+06	7.35207e+06	2.51033e+06	1.63956e+07	2.76086e+06	3.33639e+06	2.80969e+06	2.58068e+06	2.70461e+06	3.46967e+06	2.44427e+06	1.45455e+07	2.30807e+06	2.33976e+06	3.55407e+06
HP_1661	#N/A	5.56	1.33204e+07	712152	1.3929e+07	1.18938e+07	1.02737e+07	1.12984e+07	9.32218e+06	9.62487e+06	9.74248e+06	1.9161e+07	1.70782e+07	1.3153e+07	1.15158e+07	2.36255e+07	1.08284e+07	2.07438e+07	9.15788e+06	1.00849e+07
HP_1662	#N/A	6.366	5.47283e+06	128968	3.71403e+06	8.41886e+06	8.32805e+06	7.86481e+06	5.20033e+06	6.4586e+06	7.98914e+06	1.06981e+07	5.62543e+06	3.79341e+06	1.15935e+07	3.26158e+06	1.94321e+06	5.9901e+06	1.01378e+07	1.11212e+07
HP_1663	#N/A	9.842	1.64646e+07	1.70599e+06	1.24524e+07	4.24596e+06	6.43363e+06	1.32127e+07	1.1363e+07	1.18497e+07	8.06039e+06	2.282e+07	5.78771e+06	1.3047e+07	447007	8.92161e+06	9.95631e+06	2.80182e+06	502314	6.46355e+06
HP_1664	#N/A	6.807	4.61934e+06	267891	1.08077e+07	66861.3	61195.6	90030.3	81355.9	86137	73834.2	101084	113912	91706.7	2.46029e+07	83026.2	75775.9	72974.4	107992	95891.7
HP_1665	#N/A	9.843	1.58059e+07	890950	1.56679e+07	1.33543e+07	1.27435e+07	1.85467e+07	1.33271e+07	2.28864e+07	1.03241e+07	2.57883e+07	8.88828e+06	1.5757e+07	5.16853e+06	2.15043e+07	1.68744e+07	1.39027e+07	1.03599e+06	1.65193e+07
HP_1666	#N/A	6.993	7.86883e+06	506882	4.95726e+06	7.63464e+06	9.0286e+06	1.09765e+07	8.48185e+06	8.70897e+06	7.96277e+06	8.32391e+06	7.93852e+06	6.46359e+06	6.03964e+06	4.69497e+06	5.27702e+06	5.63137e+06	9.75276e+06	1.17883e+07
HP_1667	#N/A	6.204	942422	37938	5.77421e+06	88125.3	107615	159613	88494.4	94101.9	80399.2	81190.5	98672.1	106441	1.16784e+07	129072	92995.4	106120	81665.5	77910.8
HP_1668	#N/A	6.87	1.04629e+07	381308	1.05882e+07	7.00759e+06	1.01193e+07	8.90483e+06	1.09573e+07	1.01245e+07	1.13401e+07	9.93208e+06	1.02962e+07	1.16715e+07	8.4464e+06	1.13802e+07	1.07492e+07	1.11421e+07	1.0954e+07	1.09305e+07
HP_1669	#N/A	8.52	1.10199e+07	205240	1.12125e+07	1.13144e+07	1.34858e+07	1.27581e+07	1.27019e+07	1.10338e+07	1.01211e+07	1.02989e+07	9.93391e+06	1.05663e+07	8.25524e+06	1.18533e+07	1.15888e+07	1.12112e+07	1.26171e+07	8.18792e+06
HP_1670	#N/A	1.392	7.68424e+06	380851	9.39063e+06	8.72942e+06	7.89728e+06	8.12558e+06	4.90831e+06	1.02693e+07	1.0073e+07	6.88436e+06	6.99574e+06	1.02109e+07	8.58271e+06	3.45493e+06	1.02593e+07	5.09554e+06	3.72975e+06	1.20513e+07
HP_1671	#N/A	1.705	911149	47919	4.45943e+06	260505	533270	245653	260738	285874	241614	264981	288046	326469	1.0822e+07	383238	222600	301093	324519	235644
HP_1672	#N/A	5.48	9.27232e+06	405674	8.4901e+06	1.24696e+07	7.49401e+06	4.79008e+06	6.57473e+06	3.81328e+06	9.77209e+06	9.80398e+06	9.28185e+06	9.69439e+06	9.45228e+06	1.59189e+07	6.7522e+06	1.20954e+07	1.27584e+07	1.10248e+07
HP_1673	#N/A	0.924	9.35708e+06	520460	251443	545053	161187	203882	112936	2687.33	858294	71981.8	1.05993e+06	287905	88418.1	218186	53317.6	516803	16043.6	323045
HP_1674	#N/A	1.742	2.26147e+06	166376	559932	252516	365999	2.01236e+07	480472	511638	1.07597e+07	542338	1.83734e+06	1.33975e+06	385806	440575	427389	520523	333108	259788
HP_1675	#N/A	1.019	9.36786e+06	771926	1.05584e+07	3.82028e+06	6.56808e+06	1.14539e+07	2.30261e+07	1.97841e+07	1.19417e+07	8.55221e+06	7.86531e+06	1.1205e+07	1.82008e+07	1.26339e+07	3.98437e+06	6.77246e+06	6.66789e+06	1.96485e+07
HP_1676	#N/A	1.456	5.37422e+06	243476	3.35311e+06	2.96672e+06	4.00871e+06	5.11962e+06	1.13682e+07	8.32841e+06	3.81226e+06	2.20702e+06	1.49566e+06	7.95428e+06	8.44983e+06	5.69984e+06	4.94067e+06	3.84549e+06	3.70574e+06	4.96626e+06
HP_1677	#N/A	7.042	7.88279e+06	419317	2.89664e+06	5.76677e+06	9.67175e+06	3.87721e+06	6.49715e+06	6.57157e+06	7.4312e+06	6.18734e+06	9.59264e+06	5.78634e+06	4.28108e+06	4.17242e+06	3.21899e+06	6.69651e+06	6.5744e+06	9.31545e+06
HP_1678	#N/A	1.409	8.73293e+06	594685	8.8109e+06	6.36733e+06	1.07734e+07	9.73314e+06	4.95579e+06	5.56839e+06	8.99988e+06	6.8875e+06	6.95849e+06	1.0881e+07	1.11853e+07	4.48306e+06	6.77662e+06	6.07392e+06	4.37554e+06	4.5298e+06
HP_1679	#N/A	7.585	6.68793e+06	71782.5	5.70989e+06	6.90124e+06	3.34702e+06	6.17788e+06	4.95044e+06	6.7682e+06	4.65503e+06	1.11377e+07	8.80842e+06	4.16822e+06	3.61403e+06	5.90219e+06	4.71061e+06	9.13957e+06	7.51697e+06	5.89897e+06
HP_1680	#N/A	6.646	1.061e+07	283362	338916	214284	7.54751e+07	478637	772625	292132	259649	452260	235226	194767	248502	496521	174859	569723	316705	253887
HP_1681	#N/A	0.941	1.06434e+06	35361.1	2.04806e+06	112257	169440	95500.5	1.25062e+06	180456	458548	450112	1.08317e+06	2.88315e+06	1.13406e+07	2.19712e+06	432010	697709	1.19171e+06	512898
HP_1682	#N/A	9.191	3.11693e+06	116154	2.25816e+06	2.40669e+06	3.15197e+06	2.87771e+06	2.2589e+06	2.78666e+06	2.16591e+06	1.04487e+07	1.50044e+06	3.37776e+06	618959	5.43894e+06	3.00279e+06	1.77122e+06	1.38989e+06	2.78152e+06
HP_1683	#N/A	10.192	1.3056e+06	48142.7	167748	169250	160907	183915	168082	164538	216459	208886	4.16709e+06	186178	1.09531e+07	164778	178490	3.12496e+06	1.43627e+07	160997
HP_1684	#N/A	5.395	5.86841e+06	89768.9	5.69654e+06	6.68778e+06	5.45612e+06	1.1063e+07	1.73908e+06	5.79641e+06	5.00647e+06	6.72046e+06	7.91718e+06	4.65241e+06	4.33062e+06	6.39664e+06	7.58729e+06	7.11591e+06	4.75575e+06	7.95163e+06
HP_1685	#N/A	0.918	2.96095e+08	9.49861e+06	7.9304e+06	2.33599e+06	700021	5.57054e+06	3.46592e+07	2.6964e+06	526297	1.80213e+07	4.97175e+06	8.02797e+06	1.69884e+06	1.11824e+08	1.87376e+07	1.38781e+06	1.2106e+07	8.51862e+06
HP_1686	#N/A	1.192	9.63801e+06	380463	4.09544e+06	4.12603e+06	5.46334e+06	9.68808e+06	1.54173e+07	1.58483e+07	8.19793e+06	3.36851e+06	3.75475e+06	1.63774e+07	1.18349e+07	8.22523e+06	1.07092e+07	7.46255e+06	6.05039e+06	1.17581e+07
HP_1687	#N/A	7.752	1.07728e+06	34747.4	190227	1.29439e+06	463425	2.77274e+06	384368	255704	839703	598461	1.11052e+07	257085	218972	190944	198769	627300	783890	1.38839e+06
HP_1688	#N/A	0.937	4.41348e+06	316769	2.18433e+06	6.87751e+06	4.91706e+06	8.91658e+06	3.07967e+06	3.75383e+06	1.31074e+07	6.04229e+06	4.90424e+06	9.47883e+06	4.53383e+06	2.91634e+06	2.55177e+06	5.03397e+06	5.29527e+06	7.98831e+06
HP_1689	#N/A	8.134	1.08059e+06	26445	2.88111e+06	101670	40090.6	389904	67336	49064.7	765684	43115.7	1.44066e+06	48614.2	156148	1.08165e+07	50631	78216.9	1.61291e+06	2.20382e+06
HP_1690	#N/A	9.271	2.1363e+07	539153	2.10015e+07	2.596e+07	4.34078e+07	2.77554e+07	2.74552e+07	1.81252e+07	2.52832e+07	9.02502e+06	1.57792e+07	2.38401e+07	4.53312e+06	2.04966e+07	2.46058e+07	8.10968e+06	1.20823e+07	2.02937e+07
HP_1691	#N/A	9.852	1.36738e+07	346936	1.11044e+07	1.06312e+07	8.6023e+06	1.28092e+07	1.07538e+07	1.3851e+07	9.88276e+06	1.48179e+07	1.14902e+07	1.31212e+07	4.90552e+06	1.16121e+07	1.21874e+07	1.02181e+07	7.19969e+06	1.25584e+07
HP_1692	#N/A	9.842	9.53475e+06	1.01612e+06	4.88928e+06	4.17484e+06	3.29922e+06	7.40184e+06	5.05834e+06	7.10154e+06	3.18003e+06	9.84111e+06	3.12445e+06	6.22073e+06	755658	5.30582e+06	5.09496e+06	499261	668231	3.61586e+06
HP_1693	#N/A	6.647	9.84544e+06	140569	222893	109573	7.30161e+07	1.17208e+06	621273	650910	453590	565901	226284	200870	110909	1.12945e+06	85940	547730	1.19656e+06	256683
HP_1694	#N/A	9.85	9.77916e+06	466888	9.21202e+06	9.93879e+06	8.68778e+06	1.2865e+07	1.13788e+07	8.75549e+06	8.15565e+06	8.1949e+06	4.8526e+06	1.33528e+07	578379	9.36676e+06	6.28012e+06	4.10855e+06	572675	1.02369e+07
HP_1695	#N/A	7.396	1.26942e+07	422030	6.14788e+06	1.84386e+07	1.27947e+07	1.6376e+07	7.16755e+06	1.88521e+07	1.67593e+07	1.8e+07	1.29419e+07	9.48014e+06	9.03106e+06	1.32835e+07	5.78011e+06	7.62325e+06	6.79314e+06	2.38155e+07
HP_1696	#N/A	1.371	7.94894e+06	93436.7	1.05537e+07	8.35855e+06	7.12636e+06	9.89219e+06	5.00731e+06	1.12625e+07	8.07471e+06	1.00379e+07	1.07744e+07	995226	7.24601e+06	3.68569e+06	1.1344e+07	4.88605e+06	4.09878e+06	1.06154e+07
HP_1697	#N/A	6.059	9.80362e+06	112536	1.02734e+07	9.43033e+06	9.56602e+06	9.0298e+06	8.26841e+06	9.94603e+06	1.0187e+07	9.3842e+06	1.02069e+07	8.58696e+06	1.05924e+07	9.35076e+06	9.12074e+06	9.68059e+06	8.10139e+06	8.30999e+06
HP_1698	#N/A	6.059	9.68249e+06	270428	8.16613e+06	1.06178e+07	9.75806e+06	9.99889e+06	8.38795e+06	9.24062e+06	9.54042e+06	9.48262e+06	7.40516e+06	1.02452e+07	9.51049e+06	1.06562e+07	1.04577e+07	1.04337e+07	7.41273e+06	1.02935e+07
HP_1699	#N/A	0.983	4.80234e+06	143343	4.87634e+06	1.42204e+06	4.07974e+06	4.56568e+06	9.72937e+06	9.63273e+06	7.34331e+06	5.1784e+06	3.703e+06	5.51148e+06	8.20379e+06	6.97126e+06	1.77486e+06	3.25269e+06	2.24347e+06	9.94401e+06
HP_1700	#N/A	9.123	1.12676e+07	408693	615095	583564	598736	890178	623537	551585	1.56703e+06	611708	2.51545e+07	595069	1.19525e+07	627440	1.0329e+06	1.4855e+07	1.50902e+07	731683
HP_1701	#N/A	7.056	2.2027e+06	100568	1.53561e+06	1.54268e+06	937829	723262	2.93586e+06	2.11326e+06	1.30499e+06	2.91038e+06	1.04e+07	1.73051e+06	3.95155e+06	686488	460537	964875	333287	1.23159e+06
HP_1702	#N/A	9.099	242347	10110.9	52205.8	48528.3	1.01343e+07	47317.9	50152.9	45242.1	49427.2	46081.3	54442.1	50376.3	70638.7	48737	51673	58002.6	86119.3	49388.4
HP_1703	#N/A	6.633	1.20585e+06	36425	1.0279e+06	277788	1.5104e+06	5.27802e+06	870476	471587	398660	506437	344741	1.78765e+06	9.80324e+06	582759	185540	642091	338380	510970
HP_1704	#N/A	6.795	3.26816e+06	180009	1.92945e+06	6.1686e+06	2.2477e+06	7.064e+06	4.17468e+06	7.9036e+06	8.93949e+06	3.94065e+06	6.91212e+06	8.35254e+06	1.42278e+06	1.25594e+06	1.07449e+07	5.80713e+06	5.19448e+06	7.13411e+06
HP_1705	#N/A	1.395	4.04407e+06	114668	3.47957e+06	2.58952e+06	3.8987e+06	6.49918e+06	1.12393e+07	9.44148e+06	3.34295e+06	2.63919e+06	1.18189e+06	7.65036e+06	6.52756e+06	5.51364e+06	4.73079e+06	4.49218e+06	3.31913e+06	6.68952e+06
HP_1706	#N/A	5.718	442365	6630.98	37903.1	34851.9	338992	9.91774e+06	78194.5	33301.7	26761.8	34713.3	35483	36450.9	33421.3	42513.8	35153	30411.4	36829.8	33039.5
HP_1707	#N/A	1.054	8.61967e+06	370419	7.68606e+06	6.30475e+06	8.60099e+06	6.31784e+06	3.61534e+06	7.53477e+06	6.5327e+06	6.7325e+06	8.31855e+06	5.9493e+06	7.41676e+06	5.07332e+06	5.97054e+06	4.71362e+06	2.88044e+06	4.69911e+06
HP_1708	#N/A	6.847	2.30949e+06	90392.9	1.341e+07	238617	1.14252e+07	8.84912e+06	3.81592e+06	97653.4	82406.4	134325	98539.3	80486.6	627135	107692	85630.2	116417	136304	115003
HP_1709	#N/A	7.33	8.47747e+06	377147	7.33677e+06	8.37075e+06	6.74714e+06	6.61501e+06	8.89615e+06	1.01296e+07	7.27532e+06	8.33327e+06	9.31384e+06	1.00541e+07	9.49394e+06	1.02068e+07	6.73492e+06	7.90277e+06	9.87365e+06	6.01699e+06
HP_1710	#N/A	8.56	2.86517e+06	76718	341332	2.51005e+06	2.623e+06	2.93536e+06	1.1565e+06	1.74115e+06	1.37286e+06	2.17573e+06	1.04266e+06	1.02646e+06	9.1681e+06	1.01976e+06	640250	1.28325e+06	1.80925e+06	2.2871e+06
HP_1711	#N/A	0.94	1.57762e+06	85685.3	311360	614088	929450	823727	1.00902e+07	856220	810918	502702	668302	439433	539305	689996	613694	873296	540416	560990
HP_1712	#N/A	9.294	2.85689e+06	30696.2	9.86372e+06	4.32485e+06	1.30656e+06	367363	3.62845e+06	1.41924e+06	4.97091e+06	168890	1.18299e+06	3.9332e+06	344654	2.32637e+06	1.8644e+06	1.14017e+06	465539	4.19932e+06
HP_1713	#N/A	8.899	2.2117e+06	134129	9.71221e+06	1.42725e+06	3.84483e+06	3.71119e+06	2.45931e+06	1.22928e+06	1.43431e+06	1.13789e+06	1.79284e+06	1.52132e+06	2.3304e+06	4.02469e+06	3.98724e+06	1.85725e+06	1.03495e+06	1.53306e+06
HP_1714	#N/A	6.552	9.12004e+06	304912	6.19384e+06	1.13331e+07	6.03614e+06	1.14241e+07	8.72283e+06	1.50385e+07	9.86114e+06	1.23957e+07	1.17682e+07	9.98221e+06	7.85447e+06	7.78566e+06	6.96924e+06	5.72517e+06	1.6944e+07	8.26426e+06
HP_1715	#N/A	9.842	7.53502e+06	376984	2.63183e+06	4.1174e+06	3.91476e+06	1.35094e+06	3.14274e+06	6.10222e+06	1.10651e+06	9.52851e+06	1.6083e+06	6.1285e+06	222657	2.68331e+06	7.5683e+06	446363	201969	1.7796e+06
HP_1716	#N/A	9	2.2637e+06	20452.8	2.89861e+06	1.19114e+06	1.72655e+06	7.72933e+06	5.87676e+06	9.50946e+06	1.14584e+06	1.44349e+06	142718	1.63664e+06	100335	3.94118e+06	374749	1.11703e+06	74997.3	728663
HP_1717	#N/A	2.032	345626	12436.8	342222	362883	205224	319752	9.33567e+06	327493	266701	525263	333726	3.25657e+06	238925	310649	262735	231504	265479	319047
HP_1718	#N/A	9.128	200365	2141.9	76369.5	81776.7	70206.6	81506.9	75566.8	79754.4	81343.1	71550.2	105812	81027.7	128822	9.44995e+06	78923.9	99793.8	144635	79544
HP_1719	#N/A	0.905	1.2585e+08	5.55945e+06	3.19746e+06	7.36881e+06	7.51752e+07	1.0341e+07	2.53643e+06	1.63396e+07	7.15941e+07	5.31529e+06	2.65319e+07	7.30184e+06	9.30839e+06	1.68066e+09	5.0063e+06	2.35269e+07	3.92431e+06	6.69546e+06
HP_1720	#N/A	8.29	764302	15988.6	236102	1.05726e+06	9.50035e+06	144268	1.57509e+06	151860	382434	144927	140180	343795	160442	417967	126870	259015	136292	282761
HP_1721	#N/A	8.873	1.40313e+06	48892.6	200767	422431	9.6538e+06	240869	382341	232937	249302	222524	314171	281876	1.11988e+07	270054	199209	215917	3.16234e+06	280287
HP_1722	#N/A	1.3	6.2043e+06	200659	4.20574e+06	7.61219e+06	8.87437e+06	2.61759e+06	4.1248e+06	2.879e+06	8.52881e+06	3.20072e+06	1.44769e+07	4.23687e+06	7.88164e+06	2.05756e+06	4.86565e+06	3.02689e+06	1.85057e+07	8.00279e+06
HP_1723	#N/A	10.23	3.31355e+06	111331	257685	250762	244177	276437	249710	247409	323425	325753	9.01945e+06	281781	1.62936e+07	254918	359185	5.44229e+06	2.49098e+07	268391
HP_1724	#N/A	7.972	4.78659e+06	177854	3.17689e+06	5.87625e+06	8.38696e+06	3.39399e+06	4.1882e+06	2.96126e+06	6.25225e+06	3.80775e+06	2.60696e+06	9.60532e+06	4.95526e+06	4.4786e+06	6.01404e+06	4.54961e+06	7.84696e+06	6.3225e+06
HP_1725	#N/A	1.395	4.79154e+06	221426	1.36719e+06	3.21096e+06	3.08699e+06	4.9694e+06	8.44255e+06	7.20278e+06	3.0604e+06	2.36469e+06	1.87105e+06	4.11509e+06	7.0686e+06	7.70642e+06	3.38945e+06	1.48151e+06	1.59561e+06	1.07841e+07
HP_1726	#N/A	9.271	4.74839e+06	373368	83622.8	63320	129097	210062	62911.9	116210	581687	104562	7.3495e+06	103748	7.2087e+06	67176.6	215540	3.41992e+06	4.9972e+06	99593.2
HP_1727	#N/A	6.177	8.4455e+06	284812	4.91988e+06	4.70803e+06	3.65196e+06	3.32819e+06	9.8101e+06	9.26964e+06	3.9969e+06	9.66177e+06	2.91269e+07	4.4051e+06	1.85086e+07	2.76808e+06	2.06685e+06	2.66851e+06	1.24381e+06	4.34436e+06
HP_1728	#N/A	7.73	2.91512e+06	234766	6.39264e+06	1.38338e+06	2.76089e+06	2.99734e+06	3.00722e+06	2.25306e+06	3.57622e+06	2.25059e+06	3.59626e+06	2.7639e+06	1.33524e+06	2.93265e+06	3.74307e+06	8.62168e+06	3.55372e+06	6.13899e+06
HP_1729	#N/A	6.614	712965	19978.3	397646	897380	312743	693212	1.1673e+06	1.15526e+06	819310	1.19113e+06	1.07231e+07	709409	642742	811201	748589	850539	555805	1.03099e+06
HP_1730	#N/A	6.8	806082	29403.3	147584	74273.9	8.38752e+06	3.70544e+06	813684	114605	66005.4	91057.4	99910.5	68520.4	225274	104086	91349.1	67045.5	97238.4	89479.3
HP_1731	#N/A	6.969	8.31188e+06	362075	5.89084e+06	8.79229e+06	9.62371e+06	7.09401e+06	8.69664e+06	7.58578e+06	1.0782e+07	8.68274e+06	7.3748e+06	7.39817e+06	6.22259e+06	9.83504e+06	7.7143e+06	9.24636e+06	6.76515e+06	8.27265e+06
HP_1732	#N/A	6.824	3.35041e+06	223134	1.93308e+06	851962	1.82661e+06	5.35922e+06	1.46977e+06	2.21618e+06	1.64013e+06	6.34668e+06	2.25597e+06	2.94168e+06	2.08541e+06	9.46779e+06	5.68838e+06	2.26624e+06	1.42041e+06	1.15426e+06
HP_1733	#N/A	7.037	1.07986e+06	13508.1	5.94094e+06	75955.2	85874.3	98714.8	104323	80162	74559.1	82241.2	83685.2	70342.8	9.34327e+06	79636.2	78428.1	74379.2	81740	75587.8
HP_1734	#N/A	7.134	8.68999e+06	596255	238982	276265	153297	7.35038e+06	4.86935e+07	1.64903e+06	833864	2.84257e+06	2.89539e+06	240159	230013	3.46633e+06	224878	1.41519e+07	445363	1.47053e+06
HP_1735	#N/A	5.404	2.76477e+06	186106	2.49812e+06	4.241e+06	2.36685e+06	4.78958e+06	791232	8.15182e+06	3.19162e+06	4.9323e+06	1.5159e+06	1.88786e+06	677623	1.44615e+06	4.2896e+06	2.42478e+06	1.515e+06	4.95225e+06
HP_1736	#N/A	1.497	4.28833e+06	101451	2.51692e+06	1.68005e+06	2.81255e+06	3.44545e+06	7.28788e+06	6.86433e+06	2.01188e+06	1.60649e+06	1.15354e+06	9.15934e+06	5.31826e+06	3.55586e+06	3.76298e+06	2.55222e+06	2.23079e+06	3.45484e+06
HP_1737	#N/A	7.5	7.59034e+06	328987	8.8974e+06	7.67947e+06	6.32228e+06	6.69786e+06	8.07312e+06	6.16151e+06	8.5594e+06	8.12035e+06	7.58929e+06	7.16844e+06	7.49836e+06	4.69258e+06	7.98186e+06	8.23098e+06	9.35312e+06	7.44737e+06
HP_1738	#N/A	1.329	3.30471e+06	94986.5	2.39982e+06	1.54837e+06	1.8267e+06	3.81281e+06	7.94959e+06	5.31265e+06	2.19233e+06	1.83404e+06	1.68416e+06	5.83728e+06	6.05674e+06	2.96122e+06	2.36673e+06	2.61199e+06	2.09844e+06	4.08032e+06
HP_1739	#N/A	1.421	6.54838e+06	248365	6.30366e+06	5.2244e+06	5.36102e+06	7.06716e+06	9.55159e+06	8.81243e+06	6.53133e+06	3.51894e+06	4.90345e+06	1.12806e+07	9.03327e+06	5.25736e+06	6.38959e+06	4.89433e+06	3.63777e+06	6.23992e+06
HP_1740	#N/A	7.688	3.19111e+06	71301	695685	577663	668293	1.40101e+06	7.42511e+06	2.95559e+06	6.88076e+06	2.8764e+06	1.86806e+06	1.15902e+06	298500	8.66465e+06	4.48323e+06	3.99289e+06	5.76145e+06	7.61504e+06
HP_1741	#N/A	7.583	5.10172e+06	120660	3.73386e+06	5.61168e+06	2.92931e+06	4.58971e+06	3.39487e+06	5.42236e+06	3.39079e+06	8.66893e+06	7.42058e+06	3.49986e+06	4.06058e+06	4.09901e+06	3.62714e+06	7.30184e+06	5.7079e+06	5.63915e+06
HP_1742	#N/A	1.653	464786	19149.2	187154	139960	192778	147952	147090	167047	207832	157002	157406	185672	222136	8.7402e+06	198218	172702	195093	233545
HP_1743	#N/A	1.443	3.74968e+06	102655	2.53231e+06	2.04589e+06	2.77561e+06	4.96358e+06	8.37941e+06	7.31399e+06	2.74387e+06	2.11783e+06	813761	7.3992e+06	5.94424e+06	4.51473e+06	2.553e+06	3.17293e+06	2.35649e+06	4.92449e+06
HP_1744	#N/A	7.512	7.66641e+06	249366	8.80901e+06	7.23212e+06	7.55215e+06	6.46026e+06	7.80849e+06	6.83053e+06	8.25053e+06	6.75418e+06	6.79452e+06	7.69406e+06	8.36684e+06	3.23302e+06	7.46753e+06	7.39576e+06	6.90079e+06	7.22151e+06
HP_1745	#N/A	9.115	2.17337e+06	261855	8.44031e+06	8.03593e+06	7.22728e+06	5.58988e+06	7.23908e+06	7.64797e+06	4.41825e+06	7.79246e+06	2.97181e+06	7.78889e+06	2.18283e+06	5.79219e+06	2.57417e+06	2.21928e+06	1.59053e+06	4.94173e+06
HP_1746	#N/A	8.402	2.67355e+06	63518	8.70146e+06	212104	213990	3.64283e+06	372946	345007	1.56936e+06	191375	2.48738e+06	152330	804215	3.63774e+07	930020	749884	2.69952e+06	3.28655e+06
HP_1747	#N/A	1.404	7.57017e+06	247203	1.25133e+07	6.82251e+06	1.00622e+07	1.09355e+07	5.0528e+06	7.10276e+06	7.20036e+06	5.43191e+06	8.40761e+06	8.64763e+06	8.84977e+06	4.75229e+06	5.98566e+06	7.49185e+06	3.213e+06	8.76569e+06
HP_1748	#N/A	0.844	1.06551e+06	22676.5	8.73243e+06	4.00759e+06	112591	113633	100519	100563	146656	96230.6	107095	113482	2.73401e+06	101142	90261.2	1.98968e+06	1.02881e+06	164894
HP_1749	#N/A	7.96	5.55422e+06	497579	5.41927e+06	4.62835e+06	6.54032e+06	4.16588e+06	7.81692e+06	5.48632e+06	5.20873e+06	8.05884e+06	4.21558e+06	8.21352e+06	7.5477e+06	1.03946e+07	8.44134e+06	6.10835e+06	4.82693e+06	4.38066e+06
HP_1750	#N/A	1.003	2.33251e+06	193723	3.94944e+06	1.44042e+06	2.21047e+06	4.19515e+06	8.32776e+06	7.77206e+06	5.81028e+06	3.0831e+06	2.31889e+06	4.4182e+06	6.15475e+06	5.21362e+06	827218	2.54569e+06	2.96612e+06	6.02411e+06
HP_1751	#N/A	0.847	1.5716e+06	48486.7	63862.8	1.20977e+06	1.93406e+06	438704	60337	539603	3.7206e+06	1.93284e+06	8.47257e+06	907357	69400.6	4.80756e+06	1.66729e+06	862456	1.29058e+06	5.44116e+06
HP_1752	#N/A	8.645	6.25146e+06	69076.5	5.525e+06	6.27781e+06	8.34293e+06	7.17331e+06	7.17262e+06	7.02028e+06	6.11414e+06	8.18249e+06	7.24226e+06	5.07186e+06	5.32693e+06	5.71574e+06	5.77688e+06	5.35728e+06	7.2821e+06	5.53016e+06
HP_1753	#N/A	6.554	4.14073e+06	223516	2.29695e+06	6.48808e+06	1.30627e+06	5.0614e+06	4.81963e+06	7.84968e+06	6.59199e+06	5.23303e+06	6.6054e+06	5.51999e+06	4.74844e+06	4.46913e+06	4.47683e+06	2.8513e+06	7.89307e+06	4.88745e+06
HP_1754	#N/A	9.038	3.95942e+06	509455	7.27768e+06	5.74835e+06	7.24976e+06	1.04456e+07	9.4795e+06	2.3409e+06	4.72883e+06	2.74358e+06	3.31801e+06	3.80448e+06	2.07592e+06	8.69191e+06	8.57732e+06	4.22514e+06	3.40572e+06	5.1468e+06
HP_1755	#N/A	10.209	1.93489e+06	114947	155518	153828	147045	167451	154275	148450	197137	189718	8.2764e+06	169151	2.20889e+07	151774	172812	4.95326e+06	2.63116e+07	147188
HP_1756	#N/A	8.295	4.43454e+06	45581.1	4.7971e+06	294600	164058	3.11972e+06	257894	295415	5.62863e+06	97838	4.90474e+06	101754	644043	4.91859e+07	591430	153812	8.0261e+06	1.19255e+07
HP_1757	#N/A	8.314	935907	21275.6	227635	476793	926288	618421	3.8789e+06	624462	711877	901229	247526	548436	194171	583993	964703	8.18755e+06	768031	667715
HP_1758	#N/A	2.401	8.62966e+06	452943	7.91302e+06	8.2015e+06	6.48257e+06	7.62009e+06	6.96496e+06	6.20068e+06	7.63494e+06	6.26352e+06	9.68343e+06	1.08384e+07	6.73066e+06	1.00568e+07	1.52789e+07	1.00857e+07	1.52944e+07	8.3821e+06
HP_1759	#N/A	6.298	2.50968e+06	47316.4	1.47397e+06	1.5014e+06	5.85344e+06	1.57645e+06	1.66134e+06	4.5495e+06	1.15871e+06	1.64002e+06	1.53774e+06	6.92233e+06	2.59064e+06	7.76139e+06	2.49742e+06	2.93869e+06	1.69801e+06	1.09455e+06
HP_1760	#N/A	6.06	7.11397e+06	85069	6.67961e+06	6.9336e+06	6.62994e+06	6.53309e+06	7.40274e+06	7.79056e+06	7.92918e+06	7.70317e+06	7.82686e+06	6.57271e+06	6.74067e+06	6.06525e+06	5.98387e+06	5.91388e+06	6.60531e+06	6.67798e+06
HP_1761	#N/A	2.64	4.22711e+06	139489	2.66969e+06	4.13742e+06	5.88822e+06	3.33539e+06	1.87119e+06	2.36729e+06	1.94179e+06	3.53357e+06	5.00436e+06	5.79004e+06	6.92389e+06	8.34733e+06	7.65346e+06	3.55035e+06	698690	791661
HP_1762	#N/A	6.262	1.45457e+06	42239.1	1.05747e+07	69889.8	66882.3	1.50296e+06	58419.5	225972	172943	60269.5	1.03413e+06	96591.7	149649	8.03583e+06	110256	211100	637635	404891
HP_1763	#N/A	1.703	691355	34108.9	5.39079e+06	290911	567535	286912	309423	317551	296208	286601	319827	370282	7.81766e+06	464008	251795	327045	352088	397207
HP_1764	#N/A	9.855	6.93532e+06	841711	6.11616e+06	6.08868e+06	5.52232e+06	8.97863e+06	5.42608e+06	1.01903e+07	5.45588e+06	7.10886e+06	3.96557e+06	3.88815e+06	419654	6.43895e+06	6.50401e+06	3.34437e+06	870433	5.06283e+06
HP_1765	#N/A	7.062	766707	18600.3	315298	381334	261610	458162	288886	343607	298580	307660	327606	237856	7.97289e+06	1.20737e+06	301789	345823	445385	339905
HP_1766	#N/A	9.343	2.17331e+06	74843.8	78132.4	96311.5	122627	86148.7	83278.1	90995	154269	85577.8	4.7174e+06	88041.9	6.2984e+06	74085.1	101293	5.0607e+06	6.20531e+06	95996.7
HP_1767	#N/A	1.44	3.71713e+06	117537	2.41794e+06	1.98061e+06	2.60632e+06	4.09893e+06	7.67245e+06	6.61304e+06	3.28812e+06	2.01157e+06	828311	6.84532e+06	5.02288e+06	4.49769e+06	2.43747e+06	3.16096e+06	2.34494e+06	4.19348e+06
HP_1768	#N/A	0.81	432555	19459.2	74775.1	65969.3	80151.4	96894.7	64023.7	56786.4	67331.5	65823.3	63396.4	82072.6	63346.2	66037.9	7.84177e+06	62232.9	65310.3	65920
HP_1769	#N/A	5.578	3.75364e+06	94209.9	1.42196e+06	3.82706e+06	4.13483e+06	4.01758e+06	7.43984e+06	4.0979e+06	4.26741e+06	4.23572e+06	4.063e+06	3.70895e+06	4.47789e+06	3.23477e+06	4.17862e+06	4.06131e+06	3.7733e+06	4.74567e+06
HP_1770	#N/A	6.648	1.22596e+06	72596.8	1.19239e+06	7.97026e+06	115353	1.20048e+06	422640	2.60643e+06	4.91223e+06	1.50041e+06	4.91699e+06	7.67244e+06	4.89775e+06	603184	6.47566e+06	1.68148e+06	1.78148e+06	3.56709e+06
HP_1771	#N/A	8.291	593848	13950.5	825285	94362.1	117507	394270	94199.5	97926.4	593074	97328.9	857272	86951.9	155353	7.25002e+06	138347	89075.8	1.05145e+06	1.89711e+06
HP_1772	#N/A	3.809	4.90026e+06	310738	1.91616e+06	4.08142e+06	8.60519e+06	1.60035e+07	3.58654e+06	8.75415e+06	2.86062e+06	4.36681e+06	6.9915e+06	3.2599e+06	2.85219e+06	8.95491e+06	4.38995e+06	8.81138e+06	2.16751e+06	3.92757e+06
HP_1773	#N/A	10.234	1.04219e+07	585618	137163	131301	126553	140986	130058	131807	392987	258307	2.33508e+07	148490	7.92282e+07	142105	146930	1.78743e+07	4.139e+07	128146
HP_1774	#N/A	7.118	2.46676e+07	1.43164e+06	1.53492e+07	3.65728e+07	1.52326e+07	3.15439e+07	1.2927e+07	2.66368e+07	2.08986e+07	3.22497e+07	2.71671e+07	7.52841e+06	2.86099e+07	2.77221e+07	2.53088e+07	2.6036e+07	3.12926e+07	3.45732e+07
HP_1775	#N/A	9.319	6.3397e+06	62450.9	353798	403063	613367	397170	368046	379861	379407	7.69792e+06	373291	474713	709127	324241	318253	307397	542692	844771
HP_1776	#N/A	1.291	3.50223e+06	115015	2.38762e+06	1.70892e+06	2.70267e+06	3.61442e+06	6.7529e+06	5.66684e+06	2.84572e+06	1.0062e+06	1.12469e+06	5.33099e+06	6.05448e+06	3.82598e+06	2.54623e+06	2.05463e+06	2.47255e+06	3.02055e+06
HP_1777	#N/A	0.919	4.74995e+07	1.70435e+06	7728.54	728986	2.82752e+06	629996	320893	834825	3.43318e+06	6885.9	1.74014e+06	429855	662477	1.24143e+08	385995	1.72695e+06	372262	374415
HP_1778	#N/A	7.186	338631	15336.3	159583	273737	174160	267007	201889	184768	207298	188411	169798	195597	283040	295207	7.23879e+06	248192	264231	203110
HP_1779	#N/A	10.196	774706	37474.4	211130	206989	200077	231481	206972	205956	267310	253812	2.70922e+06	226556	7.32734e+06	202542	231186	2.56361e+06	9.1755e+06	201987
HP_1780	#N/A	8.512	9.87101e+06	241076	1.10177e+07	8.94521e+06	9.98888e+06	1.00302e+07	1.12636e+07	9.35853e+06	8.67532e+06	7.79448e+06	9.4341e+06	9.2574e+06	7.40244e+06	9.63225e+06	1.03665e+07	1.0079e+07	1.0088e+07	6.86504e+06
HP_1781	#N/A	6.395	3.18897e+06	75803.2	1.38226e+07	265625	886860	6.92303e+06	1.09085e+06	1.99043e+06	816258	634068	3.2714e+06	1.10624e+06	2.79643e+06	1.23879e+07	1.55424e+06	993397	1.23765e+06	1.41531e+06
HP_1782	#N/A	7.492	6.65784e+06	76694.4	252142	250132	265597	269757	301841	286548	287655	308037	321606	272966	316562	8.53056e+07	278801	296238	282706	285760
HP_1783	#N/A	1	4.04945e+06	197233	4.83524e+06	556105	3.05507e+06	4.56344e+06	7.69344e+06	6.53856e+06	6.01649e+06	3.6652e+06	2.65207e+06	4.54122e+06	6.32031e+06	5.29094e+06	1.14785e+06	2.89045e+06	2.1229e+06	8.10826e+06
HP_1784	#N/A	7.384	7.30635e+06	515647	7.49925e+06	7.84177e+06	7.41513e+06	6.74524e+06	5.61445e+06	8.62475e+06	6.59543e+06	5.8342e+06	5.76742e+06	6.99595e+06	9.17824e+06	5.61245e+06	9.56786e+06	7.33152e+06	5.32478e+06	4.05614e+06
HP_1785	#N/A	1.467	3.15506e+06	136161	1.85238e+06	1.66515e+06	2.6951e+06	3.35758e+06	6.02299e+06	5.69071e+06	1.9896e+06	1.28346e+06	736560	7.27446e+06	4.93927e+06	3.18337e+06	2.43589e+06	2.51374e+06	1.7348e+06	3.10951e+06
HP_1786	#N/A	6.372	5.15707e+06	205820	796000	3.00739e+06	4.09763e+06	3.89265e+06	3.03714e+06	6.49272e+06	2.85914e+06	7.35094e+06	3.67311e+06	3.2924e+06	4.0388e+06	4.507e+06	635690	2.63507e+06	2.44044e+06	2.82029e+06
HP_1787	#N/A	0.779	539565	13654.4	63336.2	7.21959e+06	62498.1	97255	2.47478e+06	64425.6	65817.4	66089.6	60188.3	59724.3	69051.9	66099.7	106192	656381	78546.9	329524
HP_1788	#N/A	1.385	7.58801e+06	363189	7.07492e+06	9.13307e+06	6.71791e+06	6.48364e+06	4.87729e+06	1.71854e+07	8.6169e+06	6.78498e+06	1.02561e+07	1.05027e+07	7.68859e+06	1.88361e+06	9.03063e+06	4.74952e+06	5.78433e+06	8.65499e+06
HP_1789	#N/A	7.588	4.28774e+06	58059.2	3.82416e+06	5.79599e+06	2.44224e+06	3.65582e+06	3.13949e+06	3.66956e+06	3.40188e+06	7.33774e+06	6.19566e+06	2.58359e+06	3.69473e+06	4.00558e+06	3.34613e+06	5.73606e+06	5.01161e+06	4.03867e+06
HP_1790	#N/A	6.089	1.25057e+06	40423.6	77465.9	7.60103e+06	220606	5.97877e+06	427091	688738	1.4062e+06	217164	1.4014e+06	589968	441215	315573	308066	202913	604846	2.58375e+06
HP_1791	#N/A	8.693	6.2641e+06	114109	3.2115e+06	5.0584e+06	4.29488e+06	1.06916e+07	5.02212e+06	7.13951e+06	5.71929e+06	5.46308e+06	1.04459e+07	5.03926e+06	4.60325e+06	7.29488e+06	9.23945e+06	5.35156e+06	5.825e+06	4.64895e+06
HP_1792	#N/A	1.047	5.69473e+06	283323	3.80233e+06	1.84861e+06	4.2764e+06	3.57594e+06	9.64816e+06	7.88721e+06	5.5641e+06	4.5947e+06	3.84253e+06	6.03829e+06	8.20836e+06	4.77042e+06	1.09575e+06	4.69601e+06	2.84521e+06	7.87478e+06
HP_1793	#N/A	0.919	1.07369e+08	4.56474e+06	2.33971e+06	2.29676e+06	547940	177407	5.53399e+06	972576	152313	5.07996e+06	396564	2.41033e+06	560211	3.43908e+06	1.10644e+07	192000	1.11392e+07	2.4315e+06
HP_1794	#N/A	7.029	5.4334e+06	560310	6.96554e+06	5.43383e+06	5.48531e+06	4.61879e+06	4.25639e+06	7.5741e+06	5.529e+06	5.64776e+06	6.21958e+06	5.08963e+06	5.70705e+06	4.888e+06	3.56942e+06	6.74962e+06	3.77623e+06	8.19953e+06
HP_1795	#N/A	0.999	1.35761e+07	577150	1.31681e+07	5.92088e+06	1.09464e+07	1.49007e+07	2.43963e+07	2.55646e+07	1.86498e+07	1.25917e+07	1.09025e+07	1.5933e+07	2.32753e+07	1.77186e+07	6.87029e+06	9.98322e+06	8.49203e+06	2.64895e+07
HP_1796	#N/A	7.306	5.70777e+06	84372.5	4.91876e+06	6.88017e+06	5.48163e+06	5.81064e+06	7.2982e+06	7.77327e+06	5.63042e+06	7.63866e+06	6.67883e+06	5.04892e+06	7.07238e+06	4.63245e+06	4.11254e+06	4.91856e+06	6.68565e+06	6.48862e+06
HP_1797	#N/A	1.375	4.83886e+06	201394	5.15056e+06	3.90551e+06	6.75037e+06	4.28023e+06	2.4668e+06	4.16257e+06	5.48545e+06	4.80305e+06	7.09439e+06	5.73714e+06	5.88961e+06	3.12539e+06	4.56691e+06	5.28808e+06	2.01808e+06	5.11729e+06
HP_1798	#N/A	6.799	1.21772e+06	36642.3	303301	120544	3.35287e+06	6.89547e+06	417648	4.60649e+06	133244	156383	206734	136246	731737	3.49384e+06	1.29417e+06	4.62475e+06	174417	174201
HP_1799	#N/A	4.52	4.20989e+06	283725	1.71315e+06	2.77521e+06	3.26901e+06	3.39163e+06	5.48758e+06	8.0582e+06	3.25047e+06	9.05293e+06	1.1609e+06	2.63947e+06	3.30536e+06	494055	535379	733995	3.73564e+06	5.33922e+06
HP_1800	#N/A	6.061	6.84466e+06	245035	6.17005e+06	6.91102e+06	6.36722e+06	3.61121e+06	3.57101e+06	4.50415e+06	7.16938e+06	7.39473e+06	6.54157e+06	6.84316e+06	5.23263e+06	7.2854e+06	4.87668e+06	4.62778e+06	4.92898e+06	7.32943e+06
HP_1801	#N/A	8.962	3.78711e+06	204892	4.82325e+06	5.50756e+06	6.20801e+06	4.94726e+06	3.21861e+06	6.99697e+06	3.49994e+06	8.29549e+06	3.02827e+06	3.00478e+06	2.56167e+06	2.42472e+06	1.29102e+06	2.28411e+06	1.80083e+06	4.30454e+06
HP_1802	#N/A	1.669	443843	6259.8	314937	225369	742752	745042	553657	1.05873e+06	327882	236820	246406	292903	384550	2.21752e+06	306732	6.79039e+06	302737	359066
HP_1803	#N/A	0.941	776070	28299.5	1.31395e+06	284186	799892	2.05273e+06	1.69541e+06	471025	356787	6.8664e+06	1.00188e+06	1.95969e+06	2.92733e+06	954078	86850.6	568816	588856	408282
HP_1804	#N/A	6.553	1.65307e+06	38462.9	2.27773e+06	401993	7.10682e+06	347333	536624	329039	371719	309313	381716	277392	4.04931e+06	328402	258122	264124	273779	273859
HP_1805	#N/A	9.848	7.08296e+06	830980	4.51706e+06	7.73484e+06	5.57411e+06	1.06631e+07	4.86013e+06	1.30247e+07	5.06658e+06	8.69105e+06	2.72037e+06	9.97437e+06	328132	5.99576e+06	7.45554e+06	1.40922e+06	910666	5.22235e+06
HP_1806	#N/A	8.213	4.68997e+06	193947	2.99877e+06	2.86398e+06	5.65284e+06	3.59483e+06	5.20838e+06	5.04369e+06	5.38868e+06	5.34695e+06	2.28864e+06	3.48583e+06	2.55238e+06	4.79445e+06	6.12388e+06	3.67322e+06	6.51217e+06	5.1899e+06
HP_1807	#N/A	1.326	1.84428e+06	89226.2	1.86135e+06	2.94681e+06	4.42378e+06	521918	1.63532e+06	940409	3.11855e+06	1.3091e+06	6.06299e+06	1.59831e+06	2.94331e+06	1.1452e+06	1.53034e+06	997257	3.7707e+06	2.19208e+06
HP_1808	#N/A	6.692	1.30664e+06	30936.9	885657	951847	685662	521177	1.102e+06	1.64531e+06	858114	1.1606e+06	6.80558e+06	826130	3.42786e+06	467231	408115	606552	556054	807420
HP_1809	#N/A	7.732	3.34486e+06	173864	3.71638e+06	4.49821e+06	4.0788e+06	4.01939e+06	6.01554e+06	3.90071e+06	3.28978e+06	6.58916e+06	2.41363e+06	4.38994e+06	3.0514e+06	2.99148e+06	4.24025e+06	7.0359e+06	5.30123e+06	3.26368e+06
HP_1810	#N/A	7.469	2.03519e+06	72231	928673	1.2636e+06	2.10478e+06	2.60001e+06	1.81119e+06	5.4085e+06	1.21577e+06	6.53376e+06	1.72915e+06	1.79521e+06	1.61765e+06	979891	1.19649e+06	2.27156e+06	2.69654e+06	1.32887e+06
HP_1811	#N/A	1.576	1.57914e+06	87993.5	623799	2.30032e+06	1.65519e+06	432971	2.22292e+06	640086	587627	273143	3.62832e+06	2.43597e+06	6.25164e+06	537498	228525	390359	1.71861e+06	399400
HP_1812	#N/A	8.135	639031	7036.28	1.64115e+06	80390.8	76770.1	233567	75365.8	83005.7	493249	82439.8	827771	94324.8	154195	6.69694e+06	120266	79525.3	975777	1.29732e+06
HP_1813	#N/A	0.986	2.76048e+06	138831	3.381e+06	1.38103e+06	2.59997e+06	3.58696e+06	6.16555e+06	5.4266e+06	3.87442e+06	2.74813e+06	2.35016e+06	3.67824e+06	4.91353e+06	4.02632e+06	899406	1.68344e+06	1.62733e+06	5.74007e+06
HP_1814	#N/A	1.412	2.2554e+06	72058.1	1.42417e+06	1.49807e+06	1.44805e+06	2.9885e+06	5.86004e+06	5.00445e+06	1.87705e+06	1.72661e+06	402552	4.67066e+06	4.07009e+06	2.45107e+06	1.39005e+06	1.30627e+06	1.25683e+06	2.47592e+06
HP_1815	#N/A	6.765	2.40407e+06	210029	1.51039e+06	3.18541e+06	1.59409e+06	3.04387e+06	2.64327e+06	6.82536e+06	2.97292e+06	1.59945e+06	5.21541e+06	2.54356e+06	1.35112e+06	1.78771e+06	1.20177e+06	2.70692e+06	1.49752e+06	3.00206e+06
HP_1816	#N/A	9.365	6.32317e+06	595468	7.30544e+06	7.35162e+06	6.55227e+06	8.98971e+06	6.39029e+06	5.271e+06	8.65807e+06	8.10949e+06	4.1888e+06	5.99602e+06	730467	1.04934e+07	7.78579e+06	4.12237e+06	443394	2.76493e+06
HP_1817	#N/A	8.499	821510	22299.3	285458	336234	1.90882e+06	448187	864169	293844	333194	388788	1.6347e+06	624492	6.07327e+06	318171	319350	646018	331962	414464
HP_1818	#N/A	1.184	7.07257e+06	474182	2.6571e+06	4.44463e+06	5.03263e+06	7.81304e+06	1.22122e+07	1.29899e+07	6.71048e+06	3.6144e+06	1.46768e+06	1.20829e+07	1.05044e+07	6.91521e+06	4.61633e+06	5.20576e+06	3.59601e+06	7.38963e+06
HP_1819	#N/A	6.638	1.57782e+06	31044.5	328128	223486	6.38801e+06	505539	855016	321302	271009	489092	238928	189878	234928	509035	177315	574576	313654	278623
HP_1820	#N/A	5.806	819392	26767.1	6.22494e+06	215135	265551	388627	296787	479482	877315	269476	326112	670502	269705	1.44336e+06	3.29723e+06	218537	120826	290998
HP_1821	#N/A	5.352	3.07794e+06	114294	2.88047e+06	5.08893e+06	4.21827e+06	5.4518e+06	825006	2.53025e+06	3.96665e+06	3.4842e+06	4.74095e+06	2.04367e+06	882325	2.23239e+06	4.75023e+06	2.52317e+06	1.84763e+06	5.84497e+06
HP_1822	#N/A	8.478	2.898e+06	75800.4	3.85161e+06	4.80891e+06	4.48497e+06	6.19386e+06	4.34322e+06	1.91153e+06	2.9775e+06	3.31058e+06	2.97078e+06	2.16081e+06	2.98144e+06	4.32563e+06	4.07689e+06	2.84367e+06	4.0097e+06	2.41541e+06
HP_1823	#N/A	1.371	2.9232e+06	130017	2.02133e+06	1.66199e+06	2.65731e+06	3.52234e+06	2.41551e+06	6.0054e+06	2.26848e+06	2.02409e+06	511780	6.01929e+06	6.23635e+06	3.78028e+06	2.33237e+06	2.55659e+06	1.89099e+06	4.03038e+06
HP_1824	#N/A	7.728	1.95923e+06	206737	4.41969e+06	1.34658e+06	1.76566e+06	1.56425e+06	1.28205e+06	1.16079e+06	1.7249e+06	1.49374e+06	2.16493e+06	1.50124e+06	973905	1.48955e+06	2.46797e+06	6.31376e+06	2.23627e+06	3.20907e+06
[truncated: 14,194 more rows]

## Sheet: Supplementary Data 4b
Supplemental Data 4b: A list of non-redundant endogenous metabolites, representing a subset of the global metabolite profile of bone marrow serum of long-term and short-term responders with ALL. The table includes unique metabolites with chromatographic unique identifiers (ID), compound names (Name), retention times (RT), average area of pooled QC samples (AvgQC), standard deviation of pooled QC …
[truncated: 1,156 more rows]

[truncated: 1 more sheets: Supplementary Data 4c]
