# Supplementary material for: Immunometabolic determinants of long-term response in leukemia patients receiving CD19 CAR T cell therapy
Source: Nat Commun. 2026 Feb 20;17:2967. doi: 10.1038/s41467-026-69857-4 (PMC13035890; doi:10.1038/s41467-026-69857-4)
Supplement: Supplementary file 7 — Supplementary Data 5 [file 41467_2026_69857_MOESM7_ESM.xlsx]

## Sheet: Supplementary Data 5a
Supplementary Data 5a: Gene Set Enrichment Analysis (GSEA)
ID	Description	setSize	enrichmentScore	NES	pvalue	p.adjust	qvalue	rank	leading_edge	core_enrichment
HALLMARK_WNT_BETA_CATENIN_SIGNALING	HALLMARK_WNT_BETA_CATENIN_SIGNALING	26	0.582807	1.77839	0.00217592	0.00456842	0.00144266	857	tags=23%	list=7%	signal=21%	MYC/FRAT1/HDAC5/PSEN2/NKD1/TCF7
HALLMARK_TNFA_SIGNALING_VIA_NFKB	HALLMARK_TNFA_SIGNALING_VIA_NFKB	151	0.298705	1.27269	0.0473253	0.0676076	0.0213498	762	tags=13%	list=7%	signal=13%	MYC/PDE4B/DUSP5/PNRC1/CFLAR/IER3/NFIL3/TGIF1/STAT5A/NFAT5/TRIB1/IRS2/IFNGR2/BCL6/PMEPA1/DUSP4/BTG1/TSC22D1/IL1A/KLF9
HALLMARK_TGF_BETA_SIGNALING	HALLMARK_TGF_BETA_SIGNALING	43	0.354928	1.19951	0.180435	0.225543	0.0712243	2118	tags=35%	list=18%	signal=29%	TGIF1/IFNGR2/BMPR2/PMEPA1/SKIL/ACVR1/SMURF1/PPM1A/SMAD1/SMAD7/RAB31/HIPK2/PPP1R15A/TRIM33/ARID4B
HALLMARK_KRAS_SIGNALING_DN	HALLMARK_KRAS_SIGNALING_DN	59	0.313581	1.13032	0.227679	0.271046	0.0855934	601	tags=14%	list=5%	signal=13%	CAMK1D/COQ8A/FGFR3/YPEL1/PLAG1/IDUA/SKIL/RYR1
HALLMARK_UV_RESPONSE_DN	HALLMARK_UV_RESPONSE_DN	90	0.247314	0.971908	0.517316	0.565297	0.178515	1057	tags=14%	list=9%	signal=13%	MYC/IGF1R/NR1D2/ABCC1/AKT3/RBPMS/PTPRM/PPARG/FBLN5/PHF3/ATP2C1/PRKCA/TOGARAM1
HALLMARK_PANCREAS_BETA_CELLS	HALLMARK_PANCREAS_BETA_CELLS	12	0.341046	0.853066	0.661323	0.674819	0.213101	710	tags=17%	list=6%	signal=16%	AKT3/FOXO1
HALLMARK_MTORC1_SIGNALING	HALLMARK_MTORC1_SIGNALING	190	-0.675586	-2.91905	1e-10	1e-09	3.15789e-10	1757	tags=56%	list=15%	signal=48%	BUB1/ABCF2/PLOD2/GPI/SKAP2/UBE2D3/RIT1/ERO1A/SHMT2/HK2/STARD4/SYTL2/ACTR2/PDK1/GTF2H1/CANX/RPN1/RRP9/HSPA4/RRM2/GLA/RAB1A/MAP2K3/PSMD13/PSME3/PSMC6/ATP6V1D/PSMC2/PSMG1/PITPNB/CACYBP/ATP2A2/SQLE/ENO1/MLLT11/PSMA4/M6PR/HMGCR/CORO1A/CCT6A/SDF2L1/FDXR/PSMD14/NUFIP1/CYB5B/YKT6/ADIPOR2/SLC1A5/HSPE1/ACLY/PSMD12/ITGB2/PNO1/PGK1/CYP51A1/PSMA3/HMBS/INSIG1/TXNRD1/CDC25A/GAPDH/NAMPT/STIP1/HSP90B1/ARPC5L/ETF1…
HALLMARK_G2M_CHECKPOINT	HALLMARK_G2M_CHECKPOINT	187	-0.588557	-2.53985	1e-10	1e-09	3.15789e-10	3207	tags=65%	list=28%	signal=48%	MCM2/NUSAP1/EXO1/SLC12A2/MAP3K20/TLE3/STAG1/TRA2B/PAFAH1B1/TNPO2/SAP30/KMT5A/NASP/PTTG1/CHEK1/CUL3/ESPL1/SLC7A5/KIF15/CUL4A/HMGB3/STIL/CKS1B/CTCF/MTF2/CDKN2C/SMC1A/MAD2L1/GSPT1/PML/BUB3/PRMT5/BCL3/GINS2/CENPF/SLC38A1/ODF2/CENPA/PRC1/CENPE/SUV39H1/AURKB/KNL1/MNAT1/BUB1/DTYMK/TMPO/E2F4/HNRNPD/KIF5B/XPO1/SRSF2/UBE2S/LBR/KIF2C/HNRNPU/SNRPD1/TACC3/SMC4/NUP98/CDKN3/CHMP1A/SMC2/MT2A/SQLE/HIRA/ATF5/NDC80…
HALLMARK_E2F_TARGETS	HALLMARK_E2F_TARGETS	198	-0.577762	-2.50221	1e-10	1e-09	3.15789e-10	2936	tags=59%	list=26%	signal=44%	NCAPD2/NUP153/SHMT1/RAD51C/NASP/PTTG1/CHEK1/ZW10/BRMS1L/ESPL1/PHF5A/CDCA3/RFC3/HMGB3/NBN/RNASEH2A/CKS1B/CTCF/NUP205/CDKN2C/CHEK2/RFC2/DEPDC1/SMC1A/GINS4/MAD2L1/GSPT1/MCM4/ASF1A/MSH2/CENPE/SUV39H1/UBE2T/AURKB/SPC25/ASF1B/CTPS1/DCK/EXOSC8/POP7/TMPO/HNRNPD/TUBB/XPO1/IPO7/SRSF2/POLD2/NUP107/UBE2S/LBR/KIF2C/RRM2/BUB1B/TIMELESS/XRCC6/TACC3/GINS1/SMC4/DEK/CDKN3/USP1/MELK/KIF18B/PA2G4/SPAG5/PLK4/PCNA/PPP…
HALLMARK_MYC_TARGETS_V2	HALLMARK_MYC_TARGETS_V2	58	-0.685052	-2.46899	1.53022e-10	1.27519e-09	4.0269e-10	1400	tags=60%	list=12%	signal=53%	RRP9/SLC19A1/SRM/PPRC1/UTP20/PA2G4/IMP4/NOC4L/NOP2/PLK4/CBX3/PUS1/TCOF1/PHB/BYSL/NOP56/NOLC1/HSPE1/MPHOSPH10/IPO4/RRP12/CDK4/TBRG4/NIP7/DDX18/GRWD1/FARSA/WDR43/GNL3/NOP16/PES1/DCTPP1/MRTO4/HSPD1/PLK1
HALLMARK_MYC_TARGETS_V1	HALLMARK_MYC_TARGETS_V1	195	-0.523344	-2.26639	1e-10	1e-09	3.15789e-10	2548	tags=62%	list=22%	signal=49%	FAM120A/PSMD7/ERH/MRPL23/SSBP1/ILF2/TRIM28/PSMA7/EIF2S2/SNRPA/PSMB3/RUVBL2/MAD2L1/GSPT1/MCM4/BUB3/PCBP1/AIMP2/VBP1/CSTF2/NDUFAB1/EIF1AX/SNRPD3/NHP2/CTPS1/CCT7/EIF3J/HNRNPD/DHX15/TOMM70/ACP1/XPO1/SRSF2/POLD2/NCBP1/MRPL9/HDGF/HNRNPU/CANX/RRP9/HDAC2/PSMA1/SNRPD1/HNRNPA2B1/SRM/SRSF7/XRCC6/PSMC6/DEK/SET/USP1/TYMS/PA2G4/PSMD3/PSMA4/HNRNPR/CCT3/PSMD8/EIF4H/TFDP1/PCNA/LSM2/RAD23B/CBX3/PHB/PSMB2/CUL1/UBA2…
HALLMARK_OXIDATIVE_PHOSPHORYLATION	HALLMARK_OXIDATIVE_PHOSPHORYLATION	180	-0.515035	-2.20855	1e-10	1e-09	3.15789e-10	3049	tags=51%	list=26%	signal=38%	VDAC2/UQCRQ/NDUFA1/PDHX/SUPV3L1/UQCR11/PDHA1/NDUFB2/LDHB/TOMM22/ETFB/COX10/ETFA/ATP6V1H/PDP1/NDUFS2/COX7A2/UQCR10/GLUD1/ATP6V1E1/ACAA1/IDH3G/SDHA/MRPL15/MRPS30/ATP6V1F/NDUFA2/IDH1/HCCS/ATP6V0B/NDUFB3/NDUFS3/NDUFB7/AFG3L2/MGST3/NDUFB4/NNT/OGDH/COX7B/IDH3A/NDUFAB1/MRPS11/NDUFA9/LRPPRC/DLD/ECHS1/GPI/ATP6V1G1/OPA1/TOMM70/MRPL11/COX6A1/PMPCA/BAX/ISCA1/SDHB/SUCLA2/SLC25A12/FDX1/MDH1/SLC25A5/IDH2/TIMM50…
HALLMARK_PI3K_AKT_MTOR_SIGNALING	HALLMARK_PI3K_AKT_MTOR_SIGNALING	92	-0.564895	-2.18183	2.74945e-08	1.96389e-07	6.20177e-08	3211	tags=63%	list=28%	signal=46%	CDK2/AP2M1/NCK1/ACACA/CAB39L/CAB39/VAV3/RAC1/PIK3R3/AKT1S1/IL2RG/GSK3B/ECSIT/TRAF2/CFL1/DUSP3/TBK1/TRIB3/RAF1/RPS6KA1/NFKBIB/MKNK1/UBE2D3/RIT1/UBE2N/ACTR2/PDK1/ATF1/ITPR2/MAP2K3/ARPC3/RPS6KA3/LCK/PFN1/PRKAR2A/RPTOR/PTPN11/GRB2/CDK1/PPP1CA/ARHGDIA/MAPK1/THEM4/CDK4/TNFRSF1A/HSP90B1/EIF4E/SLC2A1/PPP2R1B/CLTC/SLA/ARF1/PTEN/ACTR3/CALR/MKNK2/CDKN1A/FASLG
HALLMARK_UNFOLDED_PROTEIN_RESPONSE	HALLMARK_UNFOLDED_PROTEIN_RESPONSE	105	-0.500799	-1.97073	1.14116e-06	5.70582e-06	1.80184e-06	2125	tags=37%	list=18%	signal=31%	ALDH18A1/EXOSC2/NOP14/EDC4/BANF1/NHP2/KDELR3/PREB/LSM1/SRPRB/ERO1A/KIF5B/RRP9/HYOU1/DDX10/SDAD1/WIPI1/NOP56/TATDN2/NOLC1/STC2/EXOSC10/SHC1/GEMIN4/DKC1/HSP90B1/NABP1/IMP3/EIF4E/EIF4A3/POP4/EIF4G1/EIF2S1/HSPA9/YWHAZ/IFIT1/CALR/HSPA5/DDIT4
HALLMARK_ADIPOGENESIS	HALLMARK_ADIPOGENESIS	153	-0.468069	-1.9585	1.35929e-07	8.49553e-07	2.6828e-07	2632	tags=42%	list=23%	signal=33%	TALDO1/PPP1R15B/UBQLN1/IFNGR1/UQCR10/GPAM/IDH3G/MRPL15/CDKN2C/IDH1/NDUFS3/NDUFB7/MGST3/LPCAT3/SAMM50/RAB34/COX7B/GHITM/FAH/IDH3A/NDUFAB1/TOB1/DLD/RNF11/ECHS1/PREB/CHUK/ATL2/HADH/TKT/RTN3/COX6A1/SQOR/ATP1B3/SDHB/SLC19A1/ESRRA/PLIN2/COQ3/MGLL/ACAA2/YWHAG/CYC1/ADIPOR2/UQCRC1/SLC1A5/MTCH2/ACLY/GRPEL1/PRDX3/SLC5A6/SLC25A10/CAVIN1/NABP1/AK2/ARL4A/STOM/ALDOA/G3BP2/DHCR7/DLAT/GBE1/ESYT1/PGM1/ELOVL6
HALLMARK_CHOLESTEROL_HOMEOSTASIS	HALLMARK_CHOLESTEROL_HOMEOSTASIS	61	-0.522564	-1.8885	4.61586e-05	0.000192327	6.0735e-05	2617	tags=52%	list=23%	signal=41%	PCYT2/TMEM97/PMVK/MVK/FASN/TRIB3/ANXA5/PLSCR1/ANTXR2/ETHE1/ALDOC/STARD4/S100A11/NSDHL/SQLE/ATF5/FABP5/HMGCR/CYP51A1/FDFT1/FDPS/ACTG1/MVD/DHCR7/HMGCS1/EBP/ACAT2/CLU/LSS/LDLR/SCD/FADS2
HALLMARK_GLYCOLYSIS	HALLMARK_GLYCOLYSIS	147	-0.447587	-1.86205	1.87308e-06	8.514e-06	2.68863e-06	2829	tags=46%	list=25%	signal=35%	NASP/HAX1/VLDLR/CHPF/MXI1/PSMC4/IGFBP3/ABCB6/TALDO1/NT5E/CHST2/ECD/GALK1/IDH1/PAXIP1/ARPP19/DEPDC1/G6PD/CD44/NANP/CLN6/GFPT1/TXN/POLR3K/CENPA/KDELR3/DLD/PLOD2/UGP2/ERO1A/MED24/HK2/ALDH9A1/FUT8/MDH1/SLC25A13/GALE/GMPPB/ADORA2B/NSDHL/DPYSL4/COPB2/ENO1/KIF2A/GMPPA/FAM162A/STC2/CDK1/P4HA2/PGK1/FKBP4/PGM2/SLC25A10/KIF20A/SLC16A3/PMM2/TPI1/ALDOA/PKM/AURKA/PLOD1/EGLN3/HSPA5/PFKP/LDHA/PGAM1/DDIT4/AK4
HALLMARK_MITOTIC_SPINDLE	HALLMARK_MITOTIC_SPINDLE	179	-0.425306	-1.82475	1.12962e-06	5.70582e-06	1.80184e-06	2317	tags=37%	list=20%	signal=30%	SMC1A/KPTN/KIF3C/SUN2/TLK1/ARHGEF7/CENPF/TBCD/PRC1/CENPE/LRPPRC/EPB41L2/BUB1/KIF3B/EZR/MAP3K11/KIF5B/SASS6/MAPRE1/KIF2C/NIN/SMC4/MYH10/NDC80/KIF11/KIF20B/CAPZB/FBXO5/RASA2/RAPGEF6/SOS1/KIF23/CEP250/PXN/TTK/LMNB1/CDK1/NEK2/ARHGDIA/CKAP5/ARHGEF12/GEMIN4/TPX2/YWHAE/ANLN/WASF1/CDC27/PREX1/VCL/ECT2/PPP4R2/TOP2A/DLGAP5/KIF4A/RACGAP1/ACTN4/CCNB2/INCENP/BIRC5/TUBA4A/AURKA/CDC42/NET1/PLK1/NOTCH2/MYO1E
HALLMARK_INTERFERON_ALPHA_RESPONSE	HALLMARK_INTERFERON_ALPHA_RESPONSE	91	-0.451356	-1.74657	0.000247241	0.000824138	0.000260254	1979	tags=41%	list=17%	signal=34%	IFI35/IRF7/TRIM5/EIF2AK2/PLSCR1/ELF1/LPAR6/LAMP3/PSME2/ISG15/DDX60/DHX58/IFITM1/CNP/USP18/PSMB8/NMI/RSAD2/OGFR/BST2/OAS1/LAP3/IFI44L/LY6E/PSMA3/PNPT1/EPSTI1/TRIM25/IFITM3/CSF1/OASL/HELZ2/MX1/IFIT3/IFITM2/IFI44/HERC6
HALLMARK_UV_RESPONSE_UP	HALLMARK_UV_RESPONSE_UP	114	-0.436212	-1.74149	0.000109177	0.000389918	0.000123132	1575	tags=31%	list=14%	signal=27%	CHRNA5/HMOX1/HNRNPU/RPN1/PRKCD/MGAT1/CNP/HSPA2/GLS/BTG3/SOD2/MARK2/PSMC3/ALAS1/CYB5B/YKT6/GRPEL1/EIF5/FKBP4/FEN1/DNAJA1/POLR2H/STIP1/AP2S1/PPIF/CCND3/AMD1/PPAT/TFRC/TUBA4A/POLE3/DNAJB1/BAK1/ALDOA/DDX21
HALLMARK_REACTIVE_OXYGEN_SPECIES_PATHWAY	HALLMARK_REACTIVE_OXYGEN_SPECIES_PATHWAY	47	-0.503568	-1.73372	0.0013303	0.00320889	0.00101333	1046	tags=43%	list=9%	signal=39%	G6PD/NDUFB4/LSP1/FES/TXN/SOD2/NQO1/NDUFA6/LAMTOR5/PTPA/HMOX2/PRDX2/TXNRD1/SRXN1/IPCEF1/PRNP/GSR/PDLIM1/OXSR1/PFKP
HALLMARK_INTERFERON_GAMMA_RESPONSE	HALLMARK_INTERFERON_GAMMA_RESPONSE	177	-0.387979	-1.66161	8.94982e-05	0.000344224	0.000108702	1435	tags=28%	list=12%	signal=25%	DHX58/ST3GAL5/STAT4/PLA2G4A/USP18/PSMB8/MT2A/SAMHD1/NMI/SOD2/HIF1A/RSAD2/OGFR/MVP/PSMB2/BST2/RAPGEF6/ITGB7/LAP3/IFI44L/FAS/LY6E/OAS2/MX2/PSMA3/PNPT1/EPSTI1/TRIM25/IFITM3/NAMPT/FGL2/ARL4A/CASP7/OASL/XAF1/HELZ2/MX1/IFIT3/IFIT1/IFITM2/PTPN6/SLAMF7/IFI44/CDKN1A/HERC6/PNP/PFKP/OAS3/XCL1/GZMA
HALLMARK_ANDROGEN_RESPONSE	HALLMARK_ANDROGEN_RESPONSE	78	-0.438735	-1.66156	0.00112903	0.00297113	0.000938251	1703	tags=37%	list=15%	signal=32%	UBE2J1/INPP4B/ADRM1/CAMKK2/XRCC6/STK39/PA2G4/RPS6KA3/VAPA/UBE2I/HMGCR/SRF/XRCC5/CENPN/PTK2B/RRP12/FKBP5/INSIG1/ZMIZ1/GSR/CCND3/DHCR24/SEC24D/DBI/GNAI3/HPGD/HMGCS1/FADS1/SCD
HALLMARK_PROTEIN_SECRETION	HALLMARK_PROTEIN_SECRETION	86	-0.413426	-1.58694	0.00219284	0.00456842	0.00144266	2357	tags=36%	list=20%	signal=29%	ATP1A1/SEC22B/TMX1/ARFIP1/SCAMP3/ARCN1/COPB1/TMED10/TPD52/SGMS1/RAB14/SNX2/GLA/TMED2/COPB2/RPS6KA3/M6PR/ANP32E/ADAM10/YKT6/RAB22A/CLTA/MAPK1/ARFGAP3/VPS4B/BNIP3/AP2S1/CLTC/ARF1/SEC24D/CTSC
HALLMARK_COMPLEMENT	HALLMARK_COMPLEMENT	129	-0.389015	-1.58314	0.00144803	0.00329098	0.00103926	2428	tags=40%	list=21%	signal=32%	IRF7/USP14/USP8/WAS/ADAM9/ANXA5/PLSCR1/RAF1/CDK5R1/STX4/MMP12/USP16/GNAI2/DOCK10/PPP4C/MT3/LYN/GNG2/GNB2/LIPA/PREP/CSRP1/FDX1/PLA2G4A/PRKCD/CALM3/PIK3CG/KIF2A/LCK/PFN1/XPNPEP1/CD40LG/GNGT2/LAP3/TIMP1/F5/GRB2/RHOG/APOBEC3G/FN1/CD59/RNF4/CASP7/GNB4/GNAI3/CALM1/CLU/HSPA5/GZMA/CTSC/GZMB
HALLMARK_COAGULATION	HALLMARK_COAGULATION	50	-0.452696	-1.58015	0.00541897	0.00934305	0.00295044	1719	tags=32%	list=15%	signal=27%	PEF1/GNB2/PREP/CSRP1/CAPN2/PECAM1/ARF4/TIMP1/SIRT2/FN1/PROS1/THBS1/CLU/WDR1/ITGA2/ANXA1
HALLMARK_APICAL_JUNCTION	HALLMARK_APICAL_JUNCTION	105	-0.401538	-1.58012	0.00134773	0.00320889	0.00101333	2802	tags=38%	list=24%	signal=29%	LAMB3/PIK3R3/RHOF/FSCN1/MYH9/NECTIN3/RRAS/ADAM9/GTF2F1/STX4/GNAI2/ICAM1/EPB41L2/ICAM2/SKAP2/HADH/MYH10/RAC2/PFN1/PTPRC/PECAM1/MPZL2/YWHAH/SHC1/NF2/MSN/INSIG1/VCL/ZYX/ARPC2/ACTB/ACTN4/PTEN/ACTG1/MVD/LIMA1/VASP/CAP1/CNN2/ITGA2
HALLMARK_FATTY_ACID_METABOLISM	HALLMARK_FATTY_ACID_METABOLISM	121	-0.391978	-1.57895	0.000861708	0.00253443	0.000800348	2555	tags=34%	list=22%	signal=27%	NBN/BLVRA/ACAA1/IDH3G/SDHA/IDH1/HCCS/FASN/UGDH/RAP1GDS1/HSPH1/CBR1/DLD/ECHS1/ECI2/HADH/ALDH9A1/CRYZ/METAP1/SUCLA2/MDH1/NSDHL/HSD17B4/IDH3B/MGLL/ACAA2/ADIPOR2/YWHAH/HSP90AA1/HSD17B10/PTS/ADSL/DHCR24/ALDOA/HPGD/HMGCS1/GLUL/S100A10/ACAT2/LDHA/LGALS1
HALLMARK_HYPOXIA	HALLMARK_HYPOXIA	132	-0.382615	-1.56487	0.00085848	0.00253443	0.000800348	1707	tags=32%	list=15%	signal=27%	BNIP3L/GPI/UGP2/ALDOC/ERO1A/HK2/HMOX1/PDK1/ADORA2B/DPYSL4/NOCT/HK1/ILVBL/MT2A/ENO1/PLIN2/XPNPEP1/FAM162A/STC2/P4HA2/PGK1/PGM2/GAPDH/CAVIN1/SLC6A6/SLC2A1/TPI1/JMJD6/FOSL2/MT1E/ALDOA/ANXA2/TPST2/S100A4/CDKN1A/GBE1/HSPA5/PGM1/PFKP/LDHA/DDIT4/AK4
HALLMARK_EPITHELIAL_MESENCHYMAL_TRANSITION	HALLMARK_EPITHELIAL_MESENCHYMAL_TRANSITION	83	-0.405045	-1.5438	0.00380642	0.00704893	0.00222598	844	tags=24%	list=7%	signal=22%	LOXL1/EMP3/GLIPR1/TIMP1/FAS/PPIB/FN1/COLGALT1/IL32/CD59/TGFBR3/SERPINE2/PLOD1/THBS1/CAPG/NOTCH2/TPM4/ID2/ITGA2/LGALS1
HALLMARK_P53_PATHWAY	HALLMARK_P53_PATHWAY	156	-0.363604	-1.52021	0.00111102	0.00297113	0.000938251	2509	tags=33%	list=22%	signal=26%	WWP1/HEXIM1/PTPN14/DCXR/IER5/VAMP8/TRIB3/POM121/CDK5R1/SERTAD3/TPRKB/TOB1/RB1/MAPKAPK3/ZFP36L1/HMOX1/BAX/TRAF4/SLC19A2/PHLDA3/PCNA/FDXR/IRAK1/EPS8L2/FAS/SEC61A1/FAM162A/TRIAP1/TNFSF9/MDM2/CCND2/DNTTIP2/EI24/RPS27L/RAP2B/ADA/TCN2/CCND3/NUDT15/STOM/AEN/RHBDF2/HBEGF/BAK1/VDR/S100A4/MKNK2/CDKN1A/CD82/S100A10/DDIT4
HALLMARK_SPERMATOGENESIS	HALLMARK_SPERMATOGENESIS	63	-0.410525	-1.4914	0.0181727	0.0275344	0.00869508	1800	tags=33%	list=16%	signal=28%	GSTM3/TSN/BUB1/GFI1/KIF2C/HSPA2/CDKN3/PSMG1/CSNK2A2/VDAC3/PRKAR2A/NCAPH/TTK/CDK1/NEK2/NF2/DBF4/ARL4A/CCNB2/CCNA1/AURKA
HALLMARK_XENOBIOTIC_METABOLISM	HALLMARK_XENOBIOTIC_METABOLISM	116	-0.373329	-1.49134	0.00268864	0.00517046	0.00163278	2393	tags=34%	list=21%	signal=28%	IDH1/MAN1A1/DCXR/ARPP19/ACOX3/UGDH/DDAH2/GSTO1/SAR1B/ASL/CCL25/FAH/GSS/CBR1/SLC35B1/ACP1/SHMT2/HMOX1/ALDH9A1/AHCY/ATP2A2/MT2A/PGD/NQO1/CYP2J2/ALAS1/FAS/ACP2/SLC1A5/MTHFD1/TNFRSF1A/LONP1/IGF1/GSR/PTGES3/SLC6A6/PTS/PROS1/ARG2/ID2
HALLMARK_ANGIOGENESIS	HALLMARK_ANGIOGENESIS	13	-0.585309	-1.48699	0.0592734	0.0823242	0.0259971	2274	tags=46%	list=20%	signal=37%	LRPAP1/PRG2/COL5A2/TIMP1/CCND2/S100A4
HALLMARK_DNA_REPAIR	HALLMARK_DNA_REPAIR	141	-0.356723	-1.46565	0.00258959	0.00517046	0.00163278	3155	tags=40%	list=27%	signal=30%	RFC4/REV3L/NCBP2/MPC2/ITPA/POLR2I/GUK1/NT5C3A/RFC3/TARBP2/NELFB/GTF2B/RBX1/PDE6G/POLA1/RFC2/DAD1/GTF2F1/RFC5/POLR3C/CLP1/POM121/NELFE/POLR1C/VPS37B/TAF12/DDB1/GTF3C5/RAE1/RAD51/SUPT4H1/SUPT5H/TAF13/ADRM1/GTF2H1/TMED2/GTF2H3/TYMS/POLR2J/PCNA/UMPS/SSRP1/ZWINT/SEC61A1/POLR2C/ELOA/SF3A3/NME1/FEN1/SDCBP/POLR2H/ALYREF/ADA/ARL6IP1/RPA2/STX3/PNP
HALLMARK_INFLAMMATORY_RESPONSE	HALLMARK_INFLAMMATORY_RESPONSE	115	-0.357283	-1.42394	0.00639132	0.0106522	0.00336385	1939	tags=30%	list=17%	signal=26%	SRI/ICAM1/LAMP3/LYN/P2RX7/GPR183/IL18R1/ADRM1/IFITM1/ADORA2B/EMP3/ATP2A2/NMI/LCK/HIF1A/BST2/TIMP1/LY6E/CD70/RHOG/IL18RAP/TNFSF9/NAMPT/TNFRSF1B/SLC31A1/CXCR6/CSF1/HBEGF/SLAMF1/GNAI3/GNA15/CDKN1A/C3AR1/CD82/LDLR
HALLMARK_ALLOGRAFT_REJECTION	HALLMARK_ALLOGRAFT_REJECTION	155	-0.339593	-1.42053	0.00487491	0.00870519	0.00274901	1933	tags=30%	list=17%	signal=25%	ICAM1/TPD52/GCNT1/LYN/EIF3J/IFNG/UBE2N/MRPL3/ELF4/STAT4/IL2/EIF3A/TLR6/LCK/HIF1A/IL13/CD3D/EIF4G3/PTPRC/CD40LG/SRGN/TIMP1/FAS/ABCE1/NCF4/ITGB2/IL18RAP/NME1/CCND2/CD3G/DEGS1/CCND3/CRTAM/CSF1/CSK/SIT1/CAPG/PTPN6/CXCR3/PRF1/CCR2/CCR5/FASLG/GZMA/CCR1/GZMB
HALLMARK_ESTROGEN_RESPONSE_LATE	HALLMARK_ESTROGEN_RESPONSE_LATE	111	-0.356057	-1.41701	0.0115622	0.0186487	0.00588908	2570	tags=40%	list=22%	signal=31%	ASCL1/STIL/RNASEH2A/FAM102A/DCXR/HOMER2/ZFP36/CD44/UGDH/MICB/BAG1/GINS2/TOB1/NXT1/SLC29A1/SNX10/GLA/GALE/KCNK5/IDH2/BTG3/CDC6/NAB2/MYOF/FABP5/PLK4/SLC16A1/MOCS2/SLC27A2/FKBP4/FKBP5/BATF/JAK1/CDC20/KIF20A/TOP2A/FDFT1/PPIF/RBBP8/SLC9A3R1/CCNA1/DHCR7/PTPN6/ID2
HALLMARK_APOPTOSIS	HALLMARK_APOPTOSIS	130	-0.336439	-1.3715	0.0163897	0.0256089	0.00808701	1153	tags=19%	list=10%	signal=18%	BTG3/MADD/SOD2/FDXR/TIMP1/FAS/CCND2/DNAJA1/CDC25B/IFITM3/TOP2A/ETF1/GSR/RARA/CASP7/TGFBR3/CCNA1/GNA15/PRF1/EMP1/EBP/CDKN1A/FASLG/CLU/ANXA1
HALLMARK_APICAL_SURFACE	HALLMARK_APICAL_SURFACE	21	-0.467628	-1.34186	0.103053	0.135597	0.04282	1817	tags=48%	list=16%	signal=40%	B4GALT1/SRPX/PLAUR/IL2RG/NCOA6/GSTM3/LYN/ADAM10/ADIPOR2/AFAP1L2
HALLMARK_IL2_STAT5_SIGNALING	HALLMARK_IL2_STAT5_SIGNALING	163	-0.300924	-1.27474	0.0454995	0.066911	0.0211298	1331	tags=21%	list=12%	signal=19%	ANXA4/AHCY/GLIPR2/RNH1/CDC6/PRKCH/NOP2/PLIN2/IL13/PUS1/SLC39A8/LCLAT1/UMPS/TNFSF11/TNFRSF8/SLC1A5/CCND2/UCK2/BATF/IFITM3/TNFRSF1B/PRNP/CCND3/FGL2/CSF2/ARL4A/CSF1/CST7/CAPG/PHLDA1/CDCP1/EMP1/PNP/HOPX/MYO1E
HALLMARK_PEROXISOME	HALLMARK_PEROXISOME	82	-0.332564	-1.26709	0.086629	0.117066	0.0369683	2542	tags=32%	list=22%	signal=25%	TSPO/ACAA1/IDH1/SLC25A17/CLN6/MSH2/ITGB1BP1/ABCD1/CTPS1/CTBP1/ECI2/SLC25A19/ALDH9A1/CDK7/IDH2/HSD17B4/SOD2/MVP/YWHAH/SLC27A2/VPS4B/TOP2A/FDPS/STS/DHCR24/FADS1
HALLMARK_IL6_JAK_STAT3_SIGNALING	HALLMARK_IL6_JAK_STAT3_SIGNALING	56	-0.342293	-1.21994	0.140794	0.180505	0.0570017	833	tags=34%	list=7%	signal=32%	HAX1/IL2RG/CSF2RB/IFNGR1/TNF/CD44/MAP3K8/HMOX1/IL18R1/FAS/PTPN11/GRB2/IL17RA/TNFRSF1A/TNFRSF1B/CSF2/CSF1/BAK1/CCR1
HALLMARK_KRAS_SIGNALING_UP	HALLMARK_KRAS_SIGNALING_UP	103	-0.288602	-1.13783	0.199262	0.243002	0.0767376	1608	tags=19%	list=14%	signal=17%	ERO1A/TRIB2/YRDC/HKDC1/NIN/PSMB8/IKZF1/PECAM1/MPZL2/ITGB2/CCND2/TNFRSF1B/CSF2/HBEGF/LAT2/EMP1/C3AR1/ID2/LCP1/ITGA2
HALLMARK_BILE_ACID_METABOLISM	HALLMARK_BILE_ACID_METABOLISM	64	-0.302744	-1.10838	0.25974	0.302024	0.0953759	1848	tags=20%	list=16%	signal=17%	ABCD1/SOAT2/SLC29A1/ALDH9A1/IDH2/HSD17B4/LCK/FDXR/SLC27A2/NEDD4/DHCR24/FADS1/FADS2
HALLMARK_MYOGENESIS	HALLMARK_MYOGENESIS	90	-0.276856	-1.07092	0.311111	0.353535	0.111643	2161	tags=30%	list=19%	signal=25%	PDE4DIP/GADD45B/IGFBP3/MYH9/IGFBP7/PFKM/PTGIS/BAG1/LSP1/RB1/PDLIM7/RIT1/MB/TEAD4/ERBB3/PKIA/NQO1/STC2/SIRT2/IGF1/PRNP/FDPS/TPM3/HBEGF/CDKN1A/CLU/SCD
HALLMARK_ESTROGEN_RESPONSE_EARLY	HALLMARK_ESTROGEN_RESPONSE_EARLY	110	-0.244892	-0.973162	0.520073	0.565297	0.178515	2225	tags=28%	list=19%	signal=23%	CD44/MICB/BAG1/MYBBP1A/ELF1/UNC119/TOB1/NXT1/MED24/AKAP1/GLA/FHL2/ENDOD1/SLC19A2/KCNK5/MYOF/ISG20L2/SLC16A1/STC2/SLC27A2/SH3BP5/FKBP4/RRP12/FKBP5/FDFT1/RARA/PPIF/RBBP8/SLC2A1/SLC9A3R1/DHCR7
HALLMARK_HEME_METABOLISM	HALLMARK_HEME_METABOLISM	149	-0.216447	-0.904268	0.731481	0.731481	0.230994	2776	tags=28%	list=24%	signal=22%	MOSPD1/MXI1/GLRX5/TCEA1/ABCB6/NCOA4/BLVRA/OPTN/MFHAS1/GMPS/MGST3/FECH/NNT/NUDT4/DMTN/BMP2K/TMEM9B/BNIP3L/SEC14L1/SLC25A38/HDGF/PICALM/ISCA1/KLF3/MAP2K3/ENDOD1/CDR2/RBM38/E2F2/DAAM1/P4HA2/SDCBP/HMBS/ARHGEF12/CDC27/PRDX2/TOP1/CCND3/SLC2A1/CAST/TFRC/ACSL6
HALLMARK_HEDGEHOG_SIGNALING	HALLMARK_HEDGEHOG_SIGNALING	16	-0.338279	-0.90382	0.599613	0.637886	0.201438	3133	tags=44%	list=27%	signal=32%	TLE3/VLDLR/MYH9/PML/CDK5R1/DPYSL2/ADGRG1
HALLMARK_NOTCH_SIGNALING	HALLMARK_NOTCH_SIGNALING	18	-0.329681	-0.897412	0.615686	0.64134	0.202528	938	tags=33%	list=8%	signal=31%	SAP30/RBX1/APH1A/CUL1/ARRB1/NOTCH2

## Sheet: Supplementary Data 5b
Supplementary Data 5b: normalized RNA-seq data analysis
genes	logFC	logCPM	F	PValue	FDR	indicator	P209WO	P209W	P293WO	P293W	P397WO	P397W	P466WO	P466W	P543WO	P543W	P549WO	P549W
ANXA1	-1.21627	6.95481	359.605	1.12018e-10	9.07806e-07	DOWN	40.5166	20.1022	40.4255	16.2848	30.8915	13.4542	48.7791	23.3847	27.2711	10.6361	37.9528	16.1254
GZMB	-1.37254	8.34141	340.072	1.57728e-10	9.07806e-07	DOWN	226.139	101.474	435.011	209.092	214.975	74.4307	463.628	180.051	341.89	114.47	290.569	108.632
MYC	1.25964	7.40821	290.614	4.11725e-10	1.57979e-06	UP	36.6561	80.0323	32.9614	77.865	32.2779	86.4978	27.1139	83.0665	36.2758	86.1993	34.1167	70.5882
CCR1	-2.06854	4.36183	243.214	1.21229e-09	3.48866e-06	DOWN	11.4069	2.05064	8.95812	2.07012	4.91648	1.7597	13.578	3.3765	24.1062	4.55443	9.15597	2.97095
SREBF1	-1.12234	4.98133	213.807	2.63451e-09	5.29628e-06	DOWN	8.79283	3.5316	9.84836	4.42903	8.37701	3.72272	8.64218	4.32347	4.88549	2.57161	8.59583	4.25769
STRIP2	1.48836	7.3622	203.684	3.52372e-09	5.29628e-06	UP	18.9208	57.5072	15.8029	46.8137	10.4641	28.2253	12.6213	53.3635	3.75136	8.68039	25.6852	55.6109
PDE4B	1.13673	7.2361	200.313	3.8939e-09	5.29628e-06	UP	9.32177	19.4718	8.71561	16.3686	10.8317	23.1669	11.0886	32.6749	10.5434	21.1098	13.5922	33.8627
C15orf39	-0.962397	5.8526	195.984	4.43724e-09	5.29628e-06	DOWN	12.13	6.3714	16.6274	9.49914	15.405	6.91597	17.4321	8.17503	13.1418	7.45084	14.3913	8.06146
RPL13A	0.753613	10.4007	195.889	4.45006e-09	5.29628e-06	UP	352.383	669.023	408.417	681.908	379.089	649.101	400.454	701.939	541.133	855.281	466.793	785.524
ELOVL6	-0.986685	5.66893	194.798	4.60106e-09	5.29628e-06	DOWN	10.3957	4.49459	12.4958	6.11737	6.49956	3.33713	9.13891	4.80714	7.70887	4.1532	8.81026	5.22308
MYO1E	-1.41757	5.82061	188.29	5.63542e-09	5.41846e-06	DOWN	6.88491	2.58227	6.18336	2.18993	5.35126	2.56533	14.1921	3.94124	11.8313	5.93941	9.39226	3.21111
KLHL24	1.71941	5.21416	188.216	5.64864e-09	5.41846e-06	UP	1.52634	5.42644	1.89892	4.12309	1.85588	6.68416	1.14894	5.79755	4.296	12.1535	1.44649	5.61872
SLA2	-0.812174	6.83639	183.729	6.52186e-09	5.70578e-06	DOWN	52.9122	32.2322	49.1551	26.9726	56.2361	34.862	46.6205	23.8164	74.3912	43.6014	36.3999	21.9704
CAMK1D	1.04591	6.646	181.822	6.93953e-09	5.70578e-06	UP	5.64667	11.7387	6.01221	12.9589	9.09171	14.7586	6.24964	15.6715	4.45986	10.8574	13.5842	26.6027
LINC02035	1.79571	2.90119	177.213	8.08409e-09	5.9867e-06	UP	0.546318	2.04427	0.452167	1.38194	0.845784	2.57415	0.366355	1.63872	0.79845	2.92197	0.554477	1.99595
AK4	-1.17381	6.46635	176.252	8.34936e-09	5.9867e-06	DOWN	14.6801	6.65422	17.9209	11.0891	11.6711	5.46187	18.1735	7.19225	9.49444	4.03208	23.9721	8.92646
RPS14	0.714045	9.54458	174.56	8.84145e-09	5.9867e-06	UP	116.735	205.466	119.123	191.208	128.464	211.414	107.382	189.743	154.555	233.136	119.769	207.468
LGALS1	-0.908122	8.3253	170.89	1.00286e-08	6.20406e-06	DOWN	455.186	225.388	428.458	258.802	447.456	190.836	338.726	190.018	270.116	163.367	348.037	202.862
MIR21	0.95431	6.70522	170.289	1.02404e-08	6.20406e-06	UP	17.2423	27.7987	15.3629	28.6032	14.8282	29.7447	18.3353	41.3864	9.44411	17.332	21.1162	48.6155
FADS2	-1.45772	6.72953	168.212	1.10124e-08	6.32092e-06	DOWN	9.78432	2.14878	15.3032	6.45235	15.0261	7.25821	15.6233	5.85197	8.9695	3.09895	18.59	7.46189
ITGA2	-0.842984	5.72712	166.828	1.15641e-08	6.32092e-06	DOWN	6.5091	3.97995	9.17622	5.28731	6.64494	3.29882	11.1463	6.50836	3.40975	2.06141	14.2987	7.7242
JMY	1.35955	4.85307	164.521	1.25567e-08	6.32092e-06	UP	1.52108	3.53726	1.59906	4.16662	1.8275	5.10942	1.77681	5.42379	1.26327	4.27868	2.75383	5.12637
ETV6	0.859181	7.25613	164.36	1.26298e-08	6.32092e-06	UP	15.1514	29.085	15.0571	28.4804	13.9026	23.2796	13.7061	29.6971	11.3974	17.7542	21.6228	41.0089
LZTS1	-1.32436	4.2953	162.224	1.36444e-08	6.54421e-06	DOWN	3.6137	1.77887	3.47333	1.06154	5.66397	2.28859	3.44365	1.23327	10.2845	4.4027	2.53915	1.17462
RPL3	0.62128	10.6328	160.55	1.45063e-08	6.63398e-06	UP	229.581	373.665	261.157	396.497	244.773	383.864	251.398	399.291	300.126	457.355	276.487	430.067
RPL27A	0.677696	9.69129	159.671	1.49842e-08	6.63398e-06	UP	77.8458	140.203	88.854	143.849	81.1484	131.706	84.0361	133.429	107.567	162.102	95.1773	155.113
GPAT3	-2.69886	3.16726	157.293	1.637e-08	6.75408e-06	DOWN	2.43757	0.472561	2.12035	0.20445	0.859403	0.151124	9.96387	1.01796	3.51909	1.1401	7.30172	0.952545
DDIT4	-1.61397	5.9419	156.042	1.71586e-08	6.75408e-06	DOWN	45.3685	15.2539	43.6484	23.7974	40.0211	12.6433	45.3902	11.2633	51.6516	18.7941	39.6393	9.25853
CORO1C	-0.938424	6.17814	155.404	1.7578e-08	6.75408e-06	DOWN	13.0631	5.87144	14.6182	9.78918	15.824	7.87019	16.9707	8.74931	11.6232	5.85729	14.4673	8.1186
NOP53	0.826178	7.89371	155.367	1.76025e-08	6.75408e-06	UP	28.594	58.1516	32.1584	53.8942	35.8143	57.319	24.0603	48.4882	45.121	72.0676	27.9909	54.8393
SLC37A3	1.29392	6.44517	152.648	1.95301e-08	7.22037e-06	UP	6.46235	19.1342	4.7936	13.793	7.62332	18.0782	5.30617	16.7104	4.60287	7.6903	7.52507	16.468
IRF4	0.71393	9.24373	151.939	2.00723e-08	7.22037e-06	UP	93.8479	138.23	81.4449	141.59	86.9137	145.726	76.7377	131.786	34.7681	66.1279	95.1253	145.961
TIAM2	1.14308	4.75387	149.033	2.24833e-08	7.63707e-06	UP	1.89263	4.27195	2.14487	5.19317	1.26782	2.93347	2.5867	6.48665	0.443411	1.12036	2.9003	4.92624
SCD	-0.962	7.94576	148.95	2.25576e-08	7.63707e-06	DOWN	55.2458	28.1238	72.1053	48.4818	43.5835	24.9101	68.2369	30.9899	38.5003	20.0121	83.6242	36.3962
FBXO32	0.92323	5.23621	146.997	2.43743e-08	8.01635e-06	UP	3.18018	6.26746	3.39413	6.33838	3.03872	6.72886	3.47367	6.07447	4.30243	9.13159	3.4941	5.90301
LOC101927027	0.889492	5.615	145.729	2.56444e-08	8.1998e-06	UP	9.57402	16.9391	9.97399	19.4586	9.63681	15.0893	7.80126	17.3118	4.86104	8.93971	9.15478	18.3967
DIRC2	1.47558	3.21266	143.881	2.76353e-08	8.59756e-06	UP	1.45155	4.12785	1.2653	3.12178	1.19165	3.98726	0.824062	2.63646	1.57541	4.7687	1.69265	3.96373
RPS27	0.629613	10.0625	141.575	3.0375e-08	9.20122e-06	UP	821.049	1439.11	809.126	1222.56	886.421	1400.66	776.368	1211.92	1246.34	1883.35	788.594	1206.81
PGAM1	-0.850358	8.26137	139.63	3.29337e-08	9.72051e-06	DOWN	150.086	86.7352	164.59	110.528	119.43	57.8213	170.714	112.062	106.123	54.277	199.704	100.717
WDR48	0.684651	6.36703	137.74	3.56615e-08	9.97656e-06	UP	7.22421	11.9117	7.88686	13.5895	8.01319	13.4619	10.0649	16.9656	7.42415	11.8808	9.83423	14.507
CBX7	1.16007	4.23805	137.633	3.58245e-08	9.97656e-06	UP	1.70913	3.48793	1.21777	2.90978	1.70441	3.15121	1.1755	2.92779	2.08839	4.58957	1.3941	3.97247
GNLY	-1.48606	7.54452	137.257	3.64013e-08	9.97656e-06	DOWN	38.1276	14.7027	141.87	41.9759	72.7618	31.6789	89.3429	52.0012	146.505	38.0697	51.3437	15.5127
STAP1	-1.5077	4.42119	135.553	3.91513e-08	1.02939e-05	DOWN	29.8335	12.5447	11.5378	4.4768	7.65101	2.60197	22.4613	5.30669	31.5006	14.8869	9.15625	2.50007
ZNF827	0.802187	5.32986	135.437	3.93475e-08	1.02939e-05	UP	3.05422	5.08468	3.27287	5.97016	4.00722	7.0714	3.12376	6.20984	4.15592	6.72698	3.10805	5.59938
RASSF2	-0.805968	7.74178	133.626	4.25581e-08	1.05438e-05	DOWN	45.6702	23.0983	44.7333	26.3443	50.0448	25.263	45.1017	29.2765	51.3621	28.7511	45.4112	31.9943
ZADH2	0.761688	5.98577	133.412	4.29561e-08	1.05438e-05	UP	6.41422	9.95398	6.38998	10.2837	4.95215	9.01557	4.81739	9.60783	6.44808	10.6122	5.39972	9.55651
RPL10	0.657259	10.4677	133.022	4.3694e-08	1.05438e-05	UP	216.204	378.056	223.925	327.754	217.874	357.271	214.621	363.855	262.76	379.551	227.363	374.83
EEF1A1	0.636513	13.5167	132.88	4.39667e-08	1.05438e-05	UP	1356.87	2259.94	1483.01	2344.7	1472.58	2383.88	1440.17	2416.19	1838.33	2572.84	1649.67	2561.01
DUSP5	1.13937	6.30222	130.845	4.80973e-08	1.12989e-05	UP	21.0102	48.4218	20.3535	35.9849	15.5584	47.8383	22.2866	46.0352	13.2767	36.2578	20.131	36.5566
MKRN1	0.662521	6.88652	128.471	5.34927e-08	1.21155e-05	UP	17.7288	28.6341	15.1335	22.2783	15.8381	25.1942	13.7752	25.3668	13.494	21.8376	17.2697	26.5712
LCP1	-0.554975	11.614	128.179	5.42031e-08	1.21155e-05		710.147	493.847	768.541	556.399	712.67	485.752	773.936	536.82	729.464	487.475	721.469	496.677
RPL18	0.57507	8.76053	127.966	5.47309e-08	1.21155e-05		95.6031	152.71	96.4362	138.963	96.1896	148.612	91.0743	135.339	115.805	171.962	96.083	147.43
LDHA	-0.879626	11.2773	127.333	5.63272e-08	1.22336e-05	DOWN	520.718	297.108	568.809	347.668	502.738	251.228	485.917	345.959	374.656	169.411	618.76	312.818
KIAA0355	1.02872	4.76522	125.056	6.25356e-08	1.33305e-05	UP	2.72376	5.21612	2.43914	4.49988	2.4886	4.95121	2.14172	4.75655	1.94822	5.47263	2.52564	4.6414
CTSC	-0.713425	7.98581	124.619	6.38157e-08	1.3356e-05	DOWN	25.3969	14.3448	30.2012	15.9398	26.2838	15.6352	19.5483	13.5683	33.3294	22.9706	29.7656	19.8842
ZNF740	0.702608	6.1135	123.281	6.79304e-08	1.39633e-05	UP	5.48034	9.28219	5.59264	7.97604	5.7296	9.8909	5.51389	9.97418	6.45197	10.9797	5.82768	9.29023
ANKZF1	0.73577	5.58758	122.851	6.93157e-08	1.39981e-05	UP	5.7085	9.99375	5.82153	10.1327	6.66222	11.2372	5.11176	8.17147	6.17443	11.6558	5.53908	8.32307
SAMD4A	1.50053	3.85181	122.215	7.14273e-08	1.41759e-05	UP	0.838975	2.36092	0.458523	2.04287	0.850342	1.91639	0.408438	1.38729	0.254531	0.547022	0.845808	2.19569
GZMA	-1.69737	9.0051	121.765	7.29676e-08	1.42361e-05	DOWN	775.593	295.468	820.912	130.499	440.482	216.543	765.696	261.443	1885.74	623.881	570.272	156.363
EEF1B2	0.61782	8.92055	120.332	7.81281e-08	1.49889e-05	UP	164.518	280.262	187.281	316.225	189.08	293.502	206.436	311.777	213.3	325.151	237.434	332.382
KPNA2	-0.725241	8.69368	119.93	7.96521e-08	1.49917e-05	DOWN	172.299	104.325	172.336	130.81	163.451	87.9091	190.077	105.933	100.657	64.9526	182.307	110.554
IL17RB	1.31724	5.56165	119.646	8.07474e-08	1.49917e-05	UP	1.17074	4.00432	0.613181	0.999484	0.509761	2.20653	6.06633	14.8951	2.11273	6.01481	46.9276	101.632
XCL1	-2.65158	2.65878	119.171	8.26234e-08	1.50924e-05	DOWN	1.3807	0.341899	4.23493	0.887518	4.61361	0.841905	8.20398	0.888879	26.0302	2.79681	1.79762	0.775315
RPS25	0.592895	9.32817	118.851	8.3912e-08	1.50924e-05	UP	332.193	566.485	325.897	485.996	335.02	526.089	315.2	453.222	432.855	632.33	335.626	518.8
TNFRSF11A	1.02233	6.32277	116.75	9.29948e-08	1.62589e-05	UP	6.61085	13.5253	5.17935	11.8492	5.04974	8.64738	5.45353	15.6852	3.28817	6.85036	9.51551	15.3714
TMEM229B	-1.92821	2.78616	116.489	9.41998e-08	1.62589e-05	DOWN	1.00903	0.149041	1.25271	0.209565	0.758933	0.233549	1.80502	0.619971	3.85053	1.14053	1.28738	0.413083
RBMS3	2.29683	2.38637	116.395	9.46353e-08	1.62589e-05		0.107232	0.620686	0.149769	0.976491	0.218369	1.27325	0.14306	0.399019	0.247695	1.50087	0.0678114	0.14786
OAS3	-1.08135	7.90105	115.98	9.66003e-08	1.63524e-05	DOWN	65.4867	26.0782	35.0725	23.4961	27.2939	10.091	49.6754	20.4354	37.198	21.2796	20.729	10.9156
RPL31	0.575646	9.20105	114.952	1.01674e-07	1.67954e-05		79.3427	125.534	74.0382	117.48	84.1775	120.454	71.0295	106.386	101.499	141.351	78.6808	126.743
HOPX	-0.843361	5.92461	114.601	1.03479e-07	1.67954e-05	DOWN	12.1103	8.27445	42.0166	26.1959	23.0441	11.307	39.0954	23.8979	18.6849	10.1825	19.3618	9.05087
EEF1G	0.522549	10.4277	114.579	1.03594e-07	1.67954e-05		206.36	310.601	216.618	324.353	226.342	315.881	210.222	302.571	232.6	348.245	236.623	337.773
MRC2	1.56542	4.19556	113.604	1.08806e-07	1.73954e-05	UP	0.502887	2.08283	0.800554	2.21587	0.765023	1.437	1.7623	6.72883	0.577687	2.46876	3.86407	8.99901
MYADM	-0.946004	6.52494	112.894	1.12792e-07	1.74379e-05	DOWN	30.0699	11.3495	31.3947	19.3782	29.9509	14.7619	25.9295	14.0139	24.0923	16.0019	29.1209	15.001
UBN2	0.696319	5.53025	112.74	1.13676e-07	1.74379e-05	UP	2.23363	3.66851	2.18062	3.59344	2.1546	3.41248	2.06402	3.48906	2.11069	3.17292	2.04742	3.74758
RPS8	0.607774	9.88547	112.496	1.15101e-07	1.74379e-05	UP	249.228	409.348	256.698	424.603	264.617	405.504	234.196	369.743	295.79	394.674	274.096	430.914
AP3M2	0.785736	7.09684	112.491	1.15131e-07	1.74379e-05	UP	18.9203	29.9238	15.8554	22.495	13.7971	23.5954	14.4071	31.08	13.8532	25.2798	18.4319	35.2979
COTL1	-0.56983	9.84504	111.757	1.19534e-07	1.7853e-05		352.413	260.499	469.74	309.824	459.277	306.434	361.14	232.463	367.774	242.714	349.357	260.306
TARBP1	0.605043	6.91785	111.524	1.20974e-07	1.7853e-05	UP	15.9347	21.7146	12.6965	19.7706	13.9371	22.4499	10.0091	16.3073	11.3537	17.3656	10.4493	16.7796
LDLR	-0.911227	6.20556	109.752	1.32591e-07	1.93197e-05	DOWN	11.3247	6.92675	13.0722	8.59836	8.8844	4.4421	14.7553	8.32139	9.56524	3.77723	17.181	9.1173
PFKP	-0.655082	6.68694	109.302	1.35743e-07	1.93362e-05	DOWN	29.4295	19.4757	28.9045	19.3704	23.8606	13.9209	22.73	13.166	16.1475	12.1601	34.9284	22.3909
PGM1	-0.690619	5.73676	109.138	1.36914e-07	1.93362e-05	DOWN	15.7366	11.2411	18.0691	10.0238	20.7116	13.0111	12.0435	7.73386	17.7355	11.0802	11.8593	7.40882
SPIRE1	0.7657	5.00499	108.842	1.39059e-07	1.93362e-05	UP	3.05884	5.57989	2.68992	4.36394	1.94887	3.02667	3.77318	7.1418	2.66597	4.54938	7.36131	12.8697
ARID5A	0.885686	6.5613	108.507	1.41529e-07	1.93362e-05	UP	19.1485	35.684	16.7279	30.7634	18.9883	32.1874	16.2892	43.5835	21.0368	35.486	18.6068	31.1427
TPT1	0.69355	12.0835	108.364	1.42601e-07	1.93362e-05	UP	402.071	740.933	422.723	582.424	463.258	773.138	378.822	709.674	647.671	952.744	423.578	714.592
RPL14	0.541024	9.40669	108.307	1.43033e-07	1.93362e-05		63.4412	101.035	57.2767	86.0668	67.8034	102.495	60.6273	85.9854	80.8603	118.192	52.7797	73.506
MAPK6	-0.695667	6.56883	108.069	1.44846e-07	1.93362e-05	DOWN	13.7977	8.74177	16.0834	9.89032	10.6349	8.05693	26.1478	15.443	14.5006	9.30428	29.0481	16.1648
YPEL2	1.35984	5.85705	107.808	1.46856e-07	1.93362e-05	UP	2.34072	6.56906	3.98978	7.00031	3.2902	6.89466	2.80345	12.2349	6.6108	15.8709	3.31636	9.931
HSPA5	-0.574404	8.86698	107.684	1.47822e-07	1.93362e-05		124.87	86.753	137.217	96.2511	122.449	86.8363	181.496	116.766	128.165	95.5133	160.979	98.1905
RPL34	0.540668	8.47113	106.605	1.56577e-07	1.97529e-05		82.5954	126.12	81.3514	114.013	81.3412	123.778	73.9725	110.472	117.322	163.196	74.4397	114.937
PSMD5-AS1	0.676416	5.79168	106.441	1.57953e-07	1.97529e-05	UP	5.1738	8.12682	3.98337	6.4132	5.37974	8.15027	3.22312	5.94975	14.4036	21.9082	3.87409	6.81463
COQ8A	0.842709	4.99115	106.388	1.58409e-07	1.97529e-05	UP	2.94686	5.65716	2.9645	6.18961	3.39651	5.23307	2.97753	5.721	2.46567	4.83619	3.3088	5.21469
CHRM3-AS2	1.1868	6.6593	106.309	1.59082e-07	1.97529e-05	UP	21.7769	45.7256	15.2731	25.94	26.9544	57.5603	11.0455	34.7507	34.7182	68.4359	10.2544	35.3925
RPS29	0.601168	8.20371	106.126	1.60654e-07	1.97529e-05	UP	26.2279	45.828	26.3539	38.0532	26.6941	40.7494	26.8456	39.4691	34.7858	49.9728	26.069	43.0471
MAGEF1	1.19115	3.43003	106.05	1.61304e-07	1.97529e-05	UP	3.92985	9.62649	3.78535	10.9211	4.21201	9.44994	5.42369	10.53	2.86935	6.09654	3.21358	7.68982
RPL23A	0.556148	10.015	105.823	1.63294e-07	1.97861e-05		277.208	447.684	281.184	413.696	269.967	429.815	282.265	415.033	361.274	498.268	306.635	444.861
WDR1	-0.543402	9.26163	104.87	1.71931e-07	2.06156e-05		93.2924	64.9716	94.2684	71.4339	80.0747	55.3953	103.796	69.3994	85.9099	55.8058	98.088	71.038
RPL18A	0.545807	8.86755	104.582	1.74645e-07	2.07251e-05		99.5835	158.76	104.586	156.163	99.3841	143.256	102.511	155.323	135.836	183.716	103.035	156.271
HBP1	0.782394	5.43265	104.294	1.77406e-07	2.0838e-05	UP	4.37436	8.07056	4.9279	6.8358	5.30584	9.60161	4.15136	8.15643	8.05644	13.8777	3.92742	7.21746
PCMTD1	0.814062	5.50042	104.083	1.79466e-07	2.0867e-05	UP	5.45347	8.22632	4.52774	7.26985	4.44871	8.80794	3.86876	8.22325	4.43227	7.31998	3.97556	7.76071
AFAP1	1.20302	6.2931	103.746	1.82808e-07	2.09246e-05	UP	7.42302	15.5776	4.30567	6.52797	3.09465	6.26544	3.02557	10.2792	3.09837	8.47925	6.9958	19.1849
PIM2	1.41492	7.34253	103.5	1.85297e-07	2.09246e-05	UP	30.6005	65.0435	31.4881	75.3955	20.5147	89.1252	46.3657	106.808	12.3844	52.038	59.2488	119.039
SPEF2	1.21159	5.29294	103.488	1.85415e-07	2.09246e-05	UP	1.96317	3.88075	2.09207	5.45157	2.48815	4.82554	1.04565	3.89684	0.538823	1.45108	1.41613	2.55734
ARID5B	0.758009	7.07556	102.811	1.92473e-07	2.15103e-05	UP	13.9546	21.6644	10.1088	14.1182	9.52444	18.3619	12.8318	22.6336	7.10118	15.0938	20.0495	33.35
C6orf48	0.644138	5.89062	102.29	1.98114e-07	2.19278e-05	UP	29.114	44.2721	22.2842	36.005	28.5599	41.2121	21.4546	33.2811	28.4959	52.7595	23.404	36.7688
CHMP1B	0.5996	5.86717	101.87	2.02796e-07	2.22322e-05	UP	14.5144	22.7981	14.3255	20.7512	16.3732	24.1072	14.6613	23.3511	17.0079	25.9985	13.615	22.3229
THEMIS	-0.929327	6.3125	101.38	2.08427e-07	2.2634e-05	DOWN	16.3042	6.88519	22.4241	14.3781	26.8886	18.9083	28.595	13.6719	28.8805	14.1915	20.0618	9.94448
RPS23	0.547242	10.0754	100.467	2.19408e-07	2.36038e-05		184.723	294.424	205.074	321.831	195.131	303.696	205.331	290.02	238.828	334.086	218.011	303.925
ZNF397	0.684785	5.38268	99.5452	2.31179e-07	2.44682e-05	UP	3.92056	6.59095	3.3542	5.0771	4.73412	7.1013	2.82631	4.84805	4.33693	6.91442	2.77712	5.13056
RRBP1	-0.728597	6.38745	99.4805	2.32033e-07	2.44682e-05	DOWN	14.7814	9.47116	15.5727	9.74726	14.8355	8.52582	16.6966	8.12355	12.6782	9.14765	14.7734	9.69761
CREBRF	1.23298	5.1445	99.3458	2.3382e-07	2.44682e-05	UP	1.46852	3.24552	1.46137	2.71636	1.49526	4.20353	1.37317	4.44993	3.30379	5.59733	1.46071	4.50737
CCL4L1	-1.28798	3.80009	99.1515	2.36428e-07	2.45183e-05	DOWN	4.74271	2.68188	20.3665	7.47746	6.22126	3.06852	27.9267	9.8389	1.6351	1.02222	13.7277	5.03049
RPS3	0.498896	10.1	98.1252	2.50773e-07	2.57737e-05		147.464	220.32	153.622	226.58	157.728	212.446	137.96	202.401	168.954	232.342	157.128	230.096
RALGDS	0.586734	6.9953	97.8077	2.55414e-07	2.58212e-05	UP	12.6278	17.6583	14.1042	19.8288	14.9082	21.7	12.0336	20.5313	12.8266	21.4699	13.4322	20.794
AHCYL2	1.07827	5.82784	97.7869	2.55722e-07	2.58212e-05	UP	5.41265	12.5695	5.74904	17.9302	3.52592	6.30715	5.32783	12.5039	2.63592	4.1944	8.21556	15.0918
FRMD4B	1.0675	6.68005	97.2358	2.64026e-07	2.58766e-05	UP	8.3406	16.0743	6.77789	11.083	4.3028	10.2733	7.03568	20.6049	6.85056	11.0975	7.19795	18.7946
PNP	-0.734061	6.58879	97.1386	2.65523e-07	2.58766e-05	DOWN	29.1431	15.1236	31.804	21.4849	23.362	15.4118	35.9218	20.0996	23.6107	17.5119	29.2748	15.8396
ATP12A	2.58204	3.48789	97.0524	2.66858e-07	2.58766e-05	UP	0.476316	2.34811	0.957044	11.7341	0.161215	0.874103	0.501682	4.60938	0.0241281	0.139239	2.03451	5.79672
SLC25A36	0.733371	7.06926	96.8356	2.70253e-07	2.58766e-05	UP	12.0274	18.1437	10.3863	17.5502	10.4947	21.4516	9.99172	19.3523	11.7945	16.8799	10.1185	16.2952
CNN2	-0.649351	7.99234	96.822	2.70466e-07	2.58766e-05	DOWN	111.96	74.5973	102.499	59.6833	129.475	77.247	101.671	58.4241	71.0579	52.6697	100.956	75.8867
LSS	-0.730488	4.80907	96.7309	2.7191e-07	2.58766e-05	DOWN	3.91426	2.34241	5.47412	3.32683	4.93564	2.80627	4.4322	2.75514	3.76731	2.62591	6.18017	3.66333
PIM1	0.812871	9.51426	96.7248	2.72007e-07	2.58766e-05	UP	211.305	312.588	185.046	297.651	207.367	337.478	141.397	317.6	189.192	313.367	140.544	316.824
RPS18	0.551053	10.119	96.3182	2.78557e-07	2.6009e-05		490.945	712.998	400.083	685.247	469.489	684.333	460.99	681.969	577.842	786.803	451.205	673.21
AMOTL1	0.941892	5.01711	96.309	2.78707e-07	2.6009e-05	UP	1.2164	2.42066	2.74917	5.83053	1.10225	1.91744	2.79253	7.03157	2.96942	5.62601	2.03963	3.03787
RPS3A	0.510895	10.6055	96.1652	2.81068e-07	2.6009e-05		496.476	759.914	538.538	834.041	545.185	790.882	512.656	704.259	617.323	859.943	574.703	804.968
CLU	-1.07751	4.48174	95.9492	2.84659e-07	2.6009e-05	DOWN	2.9687	1.39446	6.24682	3.60454	3.5234	1.13801	5.01868	2.44138	2.00169	1.22967	7.14172	3.29116
WDR31	1.28508	2.74512	95.947	2.84696e-07	2.6009e-05	UP	0.990323	2.46345	0.943068	2.31605	0.964933	2.39674	0.471861	1.15775	0.606547	1.35011	0.569329	1.5995
KIAA1147	1.01161	7.62157	95.786	2.87407e-07	2.60499e-05	UP	24.2192	45.0415	15.6706	21.6978	19.6545	44.6093	13.02	34.5277	21.9166	41.3103	11.889	30.2636
FADS1	-0.843536	5.98573	95.4857	2.92545e-07	2.63085e-05	DOWN	5.76248	2.43278	9.67038	6.76839	8.3456	4.46102	8.67438	4.53935	3.59808	2.35897	11.8322	7.00374
TFDP2	0.593196	6.42922	94.597	3.08385e-07	2.7518e-05	UP	4.9062	8.0395	5.97522	8.64672	6.06821	8.93042	5.36863	9.35074	6.60722	9.53229	5.57404	8.28073
CCNB1	-0.741309	7.43223	94.444	3.11211e-07	2.75565e-05	DOWN	93.7446	56.3041	88.0969	69.9322	87.9916	46.7305	95.9184	51.7031	47.5596	26.8424	88.635	57.4378
RPS12	0.485583	9.43291	93.8844	3.21805e-07	2.82703e-05		671.238	1003.48	743.064	1031.35	687.29	1007.88	730.376	1002.29	926.535	1305.63	762.852	1075.9
DCAF8	0.581512	6.87945	93.7617	3.24184e-07	2.82703e-05		10.6458	16.0498	11.8001	15.9659	12.5901	19.2928	9.88902	17.3666	12.559	18.8646	10.6969	16.0762
ACVR2B	0.872584	5.09585	93.5177	3.28976e-07	2.83323e-05	UP	1.67573	2.63052	1.46852	3.1866	1.92433	2.85972	1.40901	3.15938	0.887728	1.7285	1.75875	3.33078
FRAT1	1.5456	2.56518	93.4752	3.29818e-07	2.83323e-05	UP	0.79488	3.03797	0.818038	3.08587	1.39003	3.42994	1.27575	3.11349	1.16769	4.13607	1.14643	2.70683
LRRC75A-AS1	0.521917	7.84643	93.1926	3.35486e-07	2.84334e-05		50.1779	72.9798	51.8091	82.3241	47.0065	61.6469	50.1526	73.0497	45.4232	67.8781	55.1271	80.5388
FBXL20	0.886975	5.74892	93.1684	3.35977e-07	2.84334e-05	UP	3.22634	6.56875	3.50948	5.89435	3.25331	5.73033	2.53816	6.80906	4.2854	6.76594	3.65471	6.43912
STX3	-0.760452	6.40413	93.0492	3.38405e-07	2.84334e-05	DOWN	16.6113	8.86556	15.8294	10.0743	11.9478	8.65585	14.54	7.86812	25.1211	17.3437	12.2305	6.06445
AUH	1.16401	4.67611	92.7673	3.44231e-07	2.87133e-05	UP	6.75735	15.4169	7.486	17.6969	4.705	16.5937	10.5756	17.2742	4.4149	8.93087	7.79786	18.1016
YIPF4	0.632645	6.19983	92.5242	3.49349e-07	2.89306e-05	UP	4.4124	6.34094	4.2519	6.09726	4.87487	8.62356	4.36018	7.19903	5.51119	8.14226	4.60279	7.90915
MAN1C1	1.10269	5.5081	92.2542	3.55133e-07	2.9057e-05	UP	2.2631	5.88956	1.01925	2.11686	4.11295	7.64978	2.85985	8.17082	4.73509	7.02262	4.21306	10.841
CHD7	0.818377	7.79769	92.2178	3.55924e-07	2.9057e-05	UP	12.7864	24.5003	13.2195	17.922	16.8406	27.8536	8.16646	18.3984	12.7308	20.9626	6.75939	14.2256
RPL28	0.514911	9.08793	91.8922	3.63068e-07	2.93491e-05		59.2751	92.4288	69.0053	93.1368	67.9685	95.6288	58.7099	90.1888	69.7891	95.5178	61.6486	92.8666
RPS4X	0.490843	10.2433	91.8233	3.64601e-07	2.93491e-05		277.009	413.366	300.957	448.32	300.37	420.076	281.326	415.202	534.581	715.277	340.782	470.921
SOCS2	1.38855	6.98686	90.5327	3.94752e-07	3.14256e-05	UP	11.7157	28.7263	9.86204	14.6355	12.3498	29.7116	5.80817	26.567	13.9808	45.7157	11.8667	32.4732
PELI2	1.50435	3.53928	90.4876	3.95857e-07	3.14256e-05	UP	0.883422	2.91933	0.987088	2.25253	1.74221	3.03032	0.656644	2.47514	0.952288	3.21879	0.577282	2.38005
BBS2	0.956517	4.3109	90.1901	4.03234e-07	3.1792e-05	UP	0.918517	2.12945	1.51218	2.23049	1.78345	3.66303	1.35734	3.05949	2.74179	5.63396	1.26273	2.31561
SLC9A7	0.666497	6.03104	89.9413	4.09526e-07	3.20684e-05	UP	5.27582	9.28881	4.32541	6.5871	3.31927	5.38866	6.93529	10.1924	2.78904	5.45513	7.64722	11.0746
FASLG	-1.37468	3.98153	89.5091	4.2073e-07	3.24397e-05	DOWN	5.99771	3.21791	14.3995	5.8901	9.45343	3.49096	14.1766	7.0146	18.2231	4.11506	8.92433	3.67977
JPT1	-0.658312	7.00593	89.446	4.22396e-07	3.24397e-05	DOWN	47.4358	30.6791	45.9255	36.5306	48.1217	26.6739	49.6992	28.9844	32.6599	20.781	50.5788	33.8534
SEPT11	-0.966942	5.8494	89.4336	4.22723e-07	3.24397e-05	DOWN	2.9147	1.44421	5.82915	3.05701	6.05345	3.40934	11.2615	7.19912	8.77604	3.01098	11.009	6.4237
CD274	1.1728	5.37118	89.3225	4.25677e-07	3.24501e-05	UP	8.21201	21.4071	5.45811	8.70811	5.99321	18.8377	6.20384	14.8413	4.75783	7.65185	5.15327	13.925
RPS28	0.537183	7.44909	88.8438	4.38676e-07	3.28194e-05		58.8705	97.147	67.0942	93.2091	66.126	96.0623	66.2232	93.2948	79.4253	112.306	64.3641	99.9638
HERC6	-0.809103	5.1742	88.8395	4.38795e-07	3.28194e-05	DOWN	14.3829	6.68928	5.86469	3.65474	4.50736	2.55155	7.35628	3.88802	11.2555	7.76456	4.16928	2.70895
ACAT2	-0.679733	6.2097	88.8294	4.39075e-07	3.28194e-05	DOWN	19.858	12.2566	24.1406	19.3297	18.3776	11.3887	24.608	15.2896	15.1359	8.72032	23.3248	13.5855
RPS15A	0.578798	7.15199	88.6661	4.43618e-07	3.2945e-05		21.1825	36.596	22.4091	33.1788	23.1485	34.9872	20.9773	31.946	32.8906	43.7028	21.7663	34.1667
LRRC59	-0.635797	6.88024	88.3731	4.51909e-07	3.33457e-05	DOWN	34.4149	25.7952	46.6072	32.0379	37.4219	24.8263	50.0194	30.1465	35.498	24.8564	53.5648	29.1813
S100A10	-0.656661	7.84502	88.2013	4.56853e-07	3.34958e-05	DOWN	202.462	125.235	202.208	107.182	206.801	121.852	131.6	102.785	196.041	138.913	156.946	105.73
ESYT1	-0.610115	9.04355	88.0218	4.62088e-07	3.36648e-05	DOWN	112.85	75.6548	128.207	72.4432	131.819	85.0955	104.815	64.6497	113.785	91.253	104.919	75.5178
CAP1	-0.497221	10.0508	87.9227	4.65008e-07	3.36648e-05		330.768	243.151	311.706	227.076	324.38	233.119	352.283	225.439	303.528	225.772	327.653	248.991
FAM3C	-0.717903	5.47247	87.8192	4.68078e-07	3.36753e-05	DOWN	14.8423	8.10062	20.7148	12.8061	10.9302	8.38598	20.8289	12.3696	8.75234	5.66414	20.059	11.4024
RPL13	0.612445	5.26314	87.299	4.83878e-07	3.42337e-05	UP	4.09245	6.64255	5.28929	7.99115	4.56086	7.29104	5.06401	7.62087	8.42631	13.4346	5.75109	8.63836
IGF1R	1.18033	5.2224	87.2832	4.84367e-07	3.42337e-05	UP	2.39167	4.84375	1.94378	3.49518	3.40023	5.97147	0.963342	2.57256	1.05206	3.99883	0.727638	1.944
GIGYF1	0.635556	6.41003	87.2405	4.85693e-07	3.42337e-05	UP	11.2156	16.755	9.64097	14.9957	10.8667	15.362	7.71988	14.9401	10.8583	15.8448	9.25419	15.5687
ID2	-0.748768	7.04402	87.1749	4.87736e-07	3.42337e-05	DOWN	51.5636	30.0478	61.656	39.1144	47.0623	23.4892	110.991	67.2348	83.4562	44.6371	87.6761	70.3417
RPL12	0.47308	9.61962	86.9486	4.94868e-07	3.45238e-05		241.564	354.572	256.233	381.231	230.777	321.036	254.433	344.81	312.811	448.203	310.931	415.149
RPS5	0.472686	8.37161	86.7688	5.00617e-07	3.45584e-05		99.1075	142.86	101.241	144.947	88.5546	126.658	98.7282	140.839	99.9418	133.048	101.214	141.974
GBE1	-0.862151	6.61856	86.7068	5.02618e-07	3.45584e-05	DOWN	32.1401	16.358	25.8427	16.7972	31.7287	13.0267	16.8606	12.6584	14.9598	8.52559	25.8082	13.6817
AFAP1L2	-1.1434	3.64361	86.6528	5.0437e-07	3.45584e-05	DOWN	1.03695	0.646697	4.18396	1.80114	1.31722	0.741939	5.98384	2.20671	3.068	1.51452	1.94296	0.814722
VASP	-0.556873	7.14072	86.5374	5.08134e-07	3.46102e-05		41.7127	29.0169	47.838	38.1538	36.9641	24.9061	53.3725	34.3995	47.7245	33.8174	50.9605	32.356
SHCBP1	-0.704136	6.84964	86.3145	5.15497e-07	3.48031e-05	DOWN	34.602	19.558	31.7315	25.294	29.3967	17.1842	37.6029	21.5931	19.4207	10.7646	37.2309	25.6832
RPL37	0.474993	9.30308	86.2691	5.17013e-07	3.48031e-05		62.0994	91.6361	60.9993	88.0065	64.2414	89.5868	59.3198	80.6998	80.8204	108.049	60.3788	88.7943
CD82	-0.603336	6.67879	85.8915	5.29814e-07	3.54575e-05	DOWN	25.7337	19.4024	30.1431	16.7136	30.61	20.3725	34.8495	23.4499	27.5929	18.59	32.9924	23.425
ZBTB20	1.34456	2.76889	85.3711	5.48063e-07	3.63499e-05	UP	0.510698	1.49924	0.437981	0.979073	0.504152	1.00052	0.294561	1.01489	0.672614	1.65712	0.29746	0.855295
C3AR1	-2.73561	1.76193	85.332	5.49465e-07	3.63499e-05	DOWN	1.60253	0.108808	2.50296	0.611972	0.775684	0.146145	2.61088	0.113153	5.22414	1.20591	2.34283	0.219325
CRTAP	0.833255	6.09882	85.0115	5.611e-07	3.69076e-05	UP	6.39472	11.6814	7.69735	17.5452	7.97249	10.3194	7.02525	14.4324	5.48498	9.27503	8.83514	16.3419
RPLP2	0.481459	8.19195	84.8448	5.67265e-07	3.71011e-05		123.28	188.752	122.088	168.446	124.763	166.713	123.704	169.74	136.148	196.706	116.461	169.747
CDKN1A	-0.83522	5.7651	84.2226	5.90977e-07	3.81428e-05	DOWN	22.7972	10.463	21.6677	15.686	15.7689	7.13821	32.8643	17.6564	18.1559	12.0147	24.0659	14.8714
EIF3L	0.491301	8.85467	84.1428	5.94099e-07	3.81428e-05		78.2015	121.653	88.8142	119.969	95.1323	143.414	89.8353	126.483	87.7685	122.14	96.5772	132.243
SMIM14	1.36068	2.85254	84.1037	5.9564e-07	3.81428e-05	UP	0.363055	1.23309	0.460974	1.57791	0.565995	1.44628	0.676215	1.33651	0.524138	1.3932	0.939228	2.10046
PIAS2	0.666352	5.73609	84.0832	5.96447e-07	3.81428e-05	UP	2.56531	4.08373	2.34036	3.29172	3.08277	4.65177	1.72233	3.48819	2.21961	3.57644	2.45796	3.97839
BCL2	0.563171	8.64341	83.6176	6.15141e-07	3.91209e-05		45.3371	61.566	36.2172	50.2114	46.8624	77.3833	36.9954	60.2975	55.2207	75.7569	37.3438	61.5942
EBP	-0.59998	6.34069	83.3856	6.24712e-07	3.95113e-05	DOWN	43.4273	29.4016	44.514	31.4021	35.2302	19.9843	45.733	28.3557	30.9262	21.9183	41.2037	31.2462
EMP1	-1.42366	5.34778	83.148	6.34688e-07	3.99229e-05	DOWN	8.09076	3.43867	10.4046	2.56325	5.88218	1.41292	9.69146	4.17973	1.15716	0.879896	9.63061	4.39587
EIF3F	0.517039	7.78462	83.0245	6.39948e-07	4.0035e-05		18.2008	27.9334	19.2038	24.4704	21.8782	30.6115	17.4901	25.3277	20.6881	32.5816	17.4346	26.4307
CDCP1	-2.13523	3.15142	82.863	6.46903e-07	4.02513e-05	DOWN	0.869607	0.089724	0.71445	0.0776368	0.968594	0.273162	2.17733	0.279921	7.13879	2.5381	0.611027	0.217029
MKNK2	-0.72979	6.23226	82.2961	6.72015e-07	4.11686e-05	DOWN	15.756	8.59301	17.8385	11.6178	18.5053	10.7202	19.1279	10.379	16.2492	13.5106	19.4525	11.0061
JHDM1D-AS1	1.46091	4.19804	82.2955	6.72042e-07	4.11686e-05	UP	5.91392	16.0253	5.54993	12.0854	6.08898	12.6381	1.73063	9.78507	0.896362	3.98302	5.0061	12.1998
DNAJC12	1.39539	3.4523	82.283	6.72611e-07	4.11686e-05	UP	2.72499	7.72102	3.70835	12.0256	1.62882	6.61736	4.59426	8.25876	0.706108	2.09563	3.36914	7.28142
RPL30	0.521895	9.25844	82.1035	6.80802e-07	4.11686e-05		131.366	220.89	136.585	191.941	145.837	222.954	135.901	188.864	197.167	277.971	145.352	198.245
C10orf10	1.52197	3.42774	82.0046	6.85367e-07	4.11686e-05	UP	2.19627	5.44545	1.49042	7.49152	2.07467	6.91064	2.3767	6.55919	0.179137	0.496209	2.51097	4.73803
RPL7A	0.454179	10.1254	81.9929	6.85912e-07	4.11686e-05		393.531	552.122	428.749	632.628	385.358	524.689	405.654	534.207	466.639	642.376	434.038	618.364
SATB1-AS1	0.943506	5.0142	81.9263	6.89006e-07	4.11686e-05	UP	2.34578	3.76553	1.88675	3.69047	1.55548	3.40619	1.05246	2.98687	2.85509	4.57279	1.31796	2.52685
CCR5	-1.42069	5.49758	81.8296	6.9353e-07	4.11686e-05	DOWN	11.8235	4.32807	15.1076	2.98431	6.95606	3.33051	25.1367	12.0259	32.9948	9.70773	20.1824	11.4504
MMP25	-0.96447	5.67093	81.8232	6.93833e-07	4.11686e-05	DOWN	11.4146	6.34644	16.0679	6.66822	10.9069	6.77371	10.3901	6.27577	37.9591	14.4442	12.7117	8.2238
RPS16	0.491889	8.81626	81.6609	7.01509e-07	4.13187e-05		130.437	200.992	144.574	218.143	141.683	192.172	145.12	197.638	180.434	240.807	144.412	214.67
DPY19L2	1.81485	2.3175	81.6183	7.03541e-07	4.13187e-05	UP	0.532223	1.59737	0.752523	2.53101	0.549308	1.46749	0.0375687	0.453044	0.132804	0.591212	0.270085	1.17085
TPM4	-0.727575	9.78016	81.4402	7.12104e-07	4.16093e-05	DOWN	195.734	116.527	185.525	156.08	167.425	97.1953	213.03	115.389	141.06	74.3155	215.701	138.759
UBASH3B	-1.48434	4.99151	81.0668	7.30456e-07	4.24661e-05	DOWN	4.87762	1.58146	5.65413	2.5798	4.84498	2.10093	6.23268	1.18628	5.01459	2.94172	3.94652	1.05823
SH3BGRL3	-0.613872	8.7197	80.892	7.39235e-07	4.27605e-05	DOWN	259.131	187.951	285.746	156.977	252.911	163.909	285.993	170.651	366.783	286.542	248.115	176.387
FGFR3	2.32476	1.30841	80.6176	7.53264e-07	4.33541e-05		0.184022	1.23463	0.0428367	0.167577	0.295851	0.867079	0.0657609	0.352451	0.199253	1.25206	0.145465	0.975941
ERI1	-0.608879	6.63723	80.4755	7.60648e-07	4.35613e-05	DOWN	18.5941	12.6334	18.4245	14.0617	14.756	10.4228	24.1008	14.6388	13.0107	7.35985	25.6421	17.5877
NOTCH2	-0.481577	8.64847	80.2964	7.7008e-07	4.38831e-05		23.7195	17.7242	30.3725	19.8128	26.2298	20.4098	28.931	21.2376	27.4966	19.8531	29.5956	21.886
IFI44	-0.951936	6.20671	80.2144	7.74439e-07	4.39141e-05	DOWN	115.402	58.2937	33.1261	17.3516	48.3082	18.5527	43.7354	19.6067	77.1336	59.4203	10.2749	6.17731
RPS11	0.483752	9.85057	79.9108	7.90844e-07	4.46245e-05		481.223	770.301	503.408	680.93	537.689	776.838	537.888	751.672	702	951.65	557.367	774.742
GIMAP8	-0.809764	5.26319	79.7185	8.01437e-07	4.50017e-05	DOWN	12.9099	7.33728	10.4656	4.70731	10.7399	8.04393	8.31106	5.19323	17.7066	10.3949	9.2201	4.89245
TSHZ2	1.27568	4.51047	79.4375	8.17222e-07	4.56653e-05	UP	1.86735	4.8945	1.14821	2.00527	0.793015	2.14985	0.553987	2.02441	0.0254327	0.176121	2.04239	3.96131
ZNF623	0.656218	6.10826	79.2824	8.26086e-07	4.59376e-05	UP	7.8786	12.3883	7.19152	10.0839	9.00944	12.2768	5.8378	11.4742	7.71717	12.7832	7.14323	12.4363
AFF2	1.24606	3.33911	79.1792	8.32044e-07	4.60464e-05	UP	0.419866	1.17555	0.427828	0.995539	0.713225	2.09778	0.377461	0.832333	0.18299	0.501602	0.308933	0.462148
PLK1	-0.635436	6.90002	79.0667	8.38602e-07	4.61077e-05	DOWN	32.761	21.693	31.894	24.2913	33.8886	17.3151	30.5306	19.3948	18.7391	12.666	33.8901	23.8914
LINC00847	0.85251	4.14545	79.023	8.41162e-07	4.61077e-05	UP	4.20688	8.80714	4.71739	6.8792	6.06039	10.657	4.13824	7.62411	6.74825	13.919	4.43392	8.25258
CCR2	-1.50768	5.14401	78.6937	8.60759e-07	4.69583e-05	DOWN	12.6259	4.06446	7.66231	1.10918	2.03782	0.979852	25.3941	8.71364	21.5017	11.6823	12.0862	4.91566
RAB37	0.53651	6.17081	78.4248	8.7716e-07	4.76273e-05		11.0694	17.198	12.2624	16.455	16.6473	23.7695	9.25598	15.0596	9.89583	14.0945	10.145	15.152
EGLN3	-1.38677	3.5799	78.2135	8.903e-07	4.81138e-05	DOWN	0.774017	0.237587	5.04492	1.9677	7.57001	4.28526	3.44211	1.09419	6.76671	3.04515	5.4386	1.29989
PPFIBP1	-1.08055	3.91254	77.6334	9.27564e-07	4.98934e-05	DOWN	1.84008	0.747428	1.06207	0.705532	1.09566	0.375198	3.77359	1.62521	1.55351	0.860641	2.35902	1.2555
MAML3	-1.76245	2.34315	77.536	9.33996e-07	5.00057e-05	DOWN	0.822476	0.133167	0.530186	0.187244	1.22058	0.432252	0.738555	0.173106	2.7706	1.0542	0.200046	0.0335532
CLUAP1	0.724157	4.78592	77.3815	9.443e-07	5.03034e-05	UP	2.94668	5.25714	2.57387	3.56503	3.85005	6.10906	2.46036	4.29995	1.90421	3.70972	1.90779	3.24455
PMCH	2.74939	2.52764	77.3222	9.48296e-07	5.03034e-05	UP	1.88749	9.32088	0.270382	4.36315	2.33424	11.4932	1.52195	18.7506	0	6.93522	6.42716	26.0263
SELENON	1.01941	4.49439	77.169	9.58695e-07	5.06217e-05	UP	2.69797	7.33301	2.40292	6.19559	3.82205	7.36212	2.45923	5.2893	2.39347	4.45642	5.11845	7.51503
HLA-DOA	1.12827	5.5909	76.8119	9.83462e-07	5.16924e-05	UP	3.20624	9.30838	15.0557	25.5475	4.97692	8.90806	6.8219	20.4492	0.824673	3.00895	16.1972	29.2292
TDG	-0.582926	6.39104	76.4519	1.00918e-06	5.28033e-05		21.5851	15.2706	23.7874	13.9866	20.1293	15.9043	25.5217	16.0494	26.148	17.9188	21.9908	15.1723
RB1CC1	0.592719	6.53124	76.2125	1.02672e-06	5.34775e-05	UP	7.80971	13.4116	9.12032	13.0671	10.42	16.4387	8.76373	14.746	12.9397	16.6534	9.13894	14.1982
FAM49B	-0.490594	7.47065	75.9468	1.0466e-06	5.42676e-05		22.3508	17.2258	21.5813	15.5475	20.3192	15.4933	24.9957	16.3432	23.6184	16.534	22.7496	16.8064
HLA-DRA	0.574444	9.0278	75.7092	1.06475e-06	5.49611e-05		198.277	351.317	463.976	683.065	198.171	277.899	394.287	682.004	66.5658	95.1662	641.127	847.222
FOXK1	0.586049	6.8342	75.2639	1.09976e-06	5.6295e-05	UP	7.61176	11.9938	6.75635	9.66869	7.51396	10.3008	5.51885	10.5546	7.74975	11.2206	6.50551	9.61831
RNPC3	0.637716	5.22967	75.2563	1.10037e-06	5.6295e-05	UP	5.09134	7.79064	4.03332	5.68138	4.93719	8.60576	2.72623	4.70538	5.08688	7.39723	3.61148	6.05174
PRF1	-0.636598	6.87202	75.1188	1.11146e-06	5.66061e-05	DOWN	32.4771	21.2354	58.2388	33.0425	55.638	37.5348	67.8623	39.8076	87.876	73.7581	30.0319	18.756
EIF3E	0.448625	8.77036	75.0594	1.11629e-06	5.66061e-05		64.7609	96.3245	63.4347	85.0491	70.7746	100.992	63.513	86.8943	78.1344	103.473	67.9099	93.7283
HLA-DQA1	1.24178	6.09527	74.9678	1.12378e-06	5.67361e-05	UP	2.72106	10.3987	11.4489	24.2369	2.09618	6.79521	14.4074	30.2456	0.147314	0.604531	8.4962	13.583
CXCR3	-0.799047	5.56587	74.6819	1.14755e-06	5.76832e-05	DOWN	30.3965	18.619	46.4344	19.2464	34.5515	22.8262	23.6482	15.7889	39.0263	25.4561	17.8331	9.69748
DHRS2	1.51771	2.85439	74.561	1.15778e-06	5.79445e-05	UP	1.04664	2.67777	0.604891	2.202	0.232093	0.40813	0.4643	1.85647	0.156312	0.240547	0.950969	2.96677
KIAA1958	0.757931	4.52241	74.0882	1.1988e-06	5.97378e-05	UP	1.46987	2.67598	1.28997	2.03855	1.50298	2.43597	1.0787	1.81208	1.06508	2.30843	1.29991	1.98019
RPL19	0.449666	9.86432	73.9506	1.21105e-06	6.0088e-05		348.802	528.326	377.931	498.879	351.81	504.152	378.555	524.589	475.643	638.076	392.005	526.039
OIP5-AS1	0.516788	9.40101	73.633	1.23989e-06	6.12549e-05		47.4951	66.9344	40.941	62.8168	46.5264	74.1318	45.2935	62.5125	40.3317	50.9421	40.8102	64.1382
RMND5B	0.852059	4.4456	73.246	1.27612e-06	6.27235e-05	UP	2.37666	4.19903	1.71672	3.14803	2.748	3.85496	1.70205	3.54696	1.31701	3.1521	2.21648	3.91117
RACK1	0.432741	9.96793	73.1999	1.28052e-06	6.27235e-05		138.638	199.53	145.646	198.22	149.823	205.389	131.497	186.537	141.171	181.39	143.583	195.361
SLAMF7	-1.39424	5.26979	73.0151	1.29831e-06	6.33257e-05	DOWN	4.56711	2.48778	16.0058	8.15076	7.55162	3.52529	9.27303	3.76765	27.1029	5.35375	5.34575	1.82572
PNRC1	1.0016	5.05113	72.8006	1.31933e-06	6.40795e-05	UP	4.70699	12.4428	7.14359	12.6228	7.34894	21.6546	7.62888	13.1019	10.7371	20.2972	5.97667	9.51348
UCHL5	-0.522224	6.27622	72.3227	1.3676e-06	6.61447e-05		13.3184	8.92913	13.6272	10.7924	12.9526	9.67621	15.5668	10.8364	11.1339	7.29545	15.021	10.343
DDX21	-0.719483	8.83877	72.134	1.38722e-06	6.68127e-05	DOWN	110.028	63.2797	117.044	79.4914	90.4038	67.553	131.243	72.6877	91.0679	66.8664	141.167	65.7023
ANKS6	1.02833	3.58351	71.7983	1.42293e-06	6.82474e-05	UP	1.01657	1.99442	1.13352	2.75432	1.0223	1.88048	0.597984	1.68946	0.628114	1.19895	0.793656	1.30456
RPL11	0.447816	9.5899	71.7206	1.43135e-06	6.83665e-05		343.757	488.961	312.422	460.08	335.816	447.955	275.117	400.225	376.517	477.074	325.159	447.699
NBR1	0.537264	7.09132	71.4585	1.46017e-06	6.94546e-05		12.6864	17.6209	12.1571	16.2459	12.6908	21.0835	13.5754	18.1076	15.9113	24.383	11.9643	19.5255
ARHGAP9	-0.570729	5.86926	71.3277	1.4748e-06	6.98619e-05		12.6632	8.69442	13.1033	9.83341	12.6892	8.17352	12.9971	9.11281	17.8226	10.5019	12.2039	9.15371
PCNX2	0.52919	6.12044	71.1948	1.48985e-06	7.02855e-05		4.13278	6.20254	5.0385	6.38471	5.08446	7.12998	3.03418	4.75187	3.39724	5.24286	4.00838	6.25126
HDAC5	1.01163	3.66149	71.0304	1.50871e-06	7.08661e-05	UP	0.933877	1.90422	1.07335	2.60442	0.907091	1.92512	1.26537	2.0122	0.983082	2.59346	1.32262	2.2442
PTPN6	-0.680779	6.50164	70.9806	1.51447e-06	7.08661e-05	DOWN	24.1398	14.1736	22.4357	16.3051	22.9004	13.0678	25.245	13.4283	15.3324	12.7669	23.2912	14.0966
DDX39A	-0.482389	7.17882	70.6647	1.55165e-06	7.23121e-05		42.6638	33.2107	47.0507	37.0337	39.6817	28.4568	49.2008	35.2017	36.9698	24.4513	46.3687	32.8886
CALR	-0.504921	9.40667	70.3281	1.59244e-06	7.39135e-05		254.874	189.805	310.443	259.004	265.41	189.24	356.873	243.292	243.612	173.702	320.13	200.368
RPA1	-0.464874	7.98628	70.2599	1.60085e-06	7.39152e-05		50.714	37.8611	51.5565	34.7886	62.7742	49.4509	49.0221	33.5235	70.0098	54.9856	36.1248	26.9493
AMY2B	1.15411	3.34229	70.2238	1.60532e-06	7.39152e-05	UP	0.859113	1.52769	0.717186	1.45677	1.38119	2.44275	0.409343	1.3131	0.997935	2.81364	0.608857	1.57111
RPL32	0.424404	9.56498	70.057	1.62618e-06	7.4457e-05		160.822	232.391	163.287	229.337	162.881	224.212	164.302	217.403	213.675	282.008	174.999	230.77
IFITM2	-0.54295	6.64324	70.0078	1.63239e-06	7.4457e-05		128.312	87.735	83.0068	59.6966	111.639	81.0213	71.2674	47.3542	149.881	91.1554	55.5298	44.9044
KDM7A	1.2337	7.17171	69.9755	1.63649e-06	7.4457e-05	UP	11.4561	26.7523	9.31853	14.8497	12.796	24.1324	4.26357	20.5916	7.47908	17.3034	10.1881	25.6886
KBTBD8	-0.802846	4.53048	69.8585	1.65143e-06	7.48409e-05	DOWN	7.3979	3.89282	5.55863	2.85674	5.16894	3.61813	5.71121	3.9714	6.28648	3.84887	6.58811	3.17845
CTSO	0.977907	4.81684	69.6606	1.67703e-06	7.57033e-05	UP	7.6336	13.7325	5.21706	7.97873	7.69803	14.8479	3.90595	12.3466	9.73571	16.9594	4.47857	10.4899
KCNC4	0.773531	5.58005	69.4318	1.70723e-06	7.67652e-05	UP	1.68771	2.93641	1.60526	3.11923	1.90128	2.44552	0.864675	1.97123	0.685547	1.25993	1.94616	3.05572
NME7	-0.858728	4.03997	69.2937	1.72575e-06	7.72962e-05	DOWN	2.94332	1.81372	3.96664	2.02785	3.11314	1.7518	4.81617	2.09807	3.14965	2.108	3.8369	2.34144
TOMM40	-0.617103	5.96045	69.0639	1.7571e-06	7.83953e-05	DOWN	18.3661	12.5297	23.2884	19.1901	16.7172	10.9006	26.0036	14.9155	15.7224	10.2863	23.8967	14.5533
PHLDA1	-0.941468	5.64897	68.8096	1.79257e-06	7.94672e-05	DOWN	6.46807	3.23734	7.10943	3.80165	4.47446	2.18705	12.5237	7.21417	6.35742	2.18142	10.508	7.96756
KLRD1	0.899018	5.15211	68.7928	1.79493e-06	7.94672e-05	UP	0.598542	1.19281	3.74112	5.17221	0.436777	1.04408	1.46235	2.80843	1.41567	2.44733	1.15431	2.87713
CLECL1	-2.3055	1.4063	68.6124	1.82063e-06	8.02961e-05	DOWN	1.09684	0.339509	3.42434	0.705053	1.03729	0.364809	4.42685	0.494293	0.31049	0.143343	3.74013	0.615917
CFLAR	0.478225	7.94056	68.4866	1.8388e-06	8.07879e-05		8.4849	11.9752	9.87559	12.5267	9.08356	13.478	9.26752	14.4679	8.22795	12.2901	9.42006	12.2416
GUSBP11	0.539836	5.68387	68.3159	1.8638e-06	8.10618e-05		7.02594	10.5238	6.60286	11.1892	7.35527	10.2549	4.04834	5.65086	5.83435	8.33104	5.76911	8.40547
POLI	0.795697	5.04991	68.3107	1.86456e-06	8.10618e-05	UP	2.69426	4.2039	3.33765	4.74698	3.41503	5.66303	1.62979	3.85896	2.44655	4.24209	1.83961	3.88903
TOMM7	0.537046	6.45011	68.2999	1.86616e-06	8.10618e-05		37.837	63.338	31.9206	43.3009	39.1247	58.9884	39.6864	52.7356	60.9183	85.6129	34.5931	55.7551
CYSLTR1	-1.17323	4.12632	68.1495	1.88855e-06	8.17258e-05	DOWN	5.57189	2.72254	3.63167	1.21413	2.36745	1.40645	6.92157	2.17789	3.58153	2.40947	3.56551	1.4775
HSPD1	-0.803339	8.7478	67.8899	1.92791e-06	8.31169e-05	DOWN	108.503	60.8702	143.938	120.337	87.7253	57.3427	184.464	84.7355	70.3591	41.1847	172.891	81.8163
ALG10B	0.812826	5.01669	67.6935	1.95834e-06	8.41134e-05	UP	2.11943	3.08605	2.17169	3.36653	2.53091	4.01279	1.8168	4.31082	1.49031	2.6231	1.99921	4.34209
ZDBF2	0.64659	5.18578	67.5578	1.97967e-06	8.47139e-05	UP	2.68002	3.98252	2.81483	3.83649	2.98733	5.43499	2.02269	3.60186	2.7548	4.70376	3.02803	4.4004
IER3	1.22713	5.69448	67.2451	2.02989e-06	8.65408e-05	UP	22.7449	62.5179	20.3478	41.8308	27.0548	37.8247	24.9896	70.6763	43.0953	87.7866	12.1272	52.3183
MRTO4	-0.671721	6.04143	67.1066	2.05259e-06	8.71858e-05	DOWN	25.5104	17.5254	30.5347	23.9477	23.2913	16.0638	36.2023	20.1641	18.9829	11.9824	36.389	18.707
HLA-DPB1	0.619147	6.77774	66.9838	2.07298e-06	8.77283e-05	UP	17.1268	27.872	45.391	62.9937	19.4758	26.9257	37.6176	74.7483	7.75946	13.0855	67.2294	94.5077
GCC2	0.597707	6.7324	66.7881	2.10594e-06	8.87966e-05	UP	7.44558	9.99924	5.82007	7.59444	6.79791	11.3161	5.55035	9.11816	7.43147	11.037	5.05546	9.44848
IFIT1	-2.25324	2.23778	66.5959	2.13892e-06	8.98579e-05	DOWN	4.78209	0.682833	0.514635	0.153182	0.540876	0.135874	0.847293	0.0526001	2.91419	0.907599	0.0506551	0.0509776
XDH	2.00828	3.1151	66.4773	2.15957e-06	9.01358e-05	UP	1.68046	4.25615	0.980095	3.5987	0.0989624	1.04414	0.263964	1.35411	0	0.430781	0.642287	2.54633
RPS6	0.447471	10.4021	66.468	2.16119e-06	9.01358e-05		398.73	608.191	424.44	623.416	371.102	510.617	403.341	533.693	472.876	601.767	450.84	614.963
ITGA1	-0.964639	5.73121	66.3985	2.17341e-06	9.0318e-05	DOWN	1.40698	0.733753	4.07058	3.00293	2.00618	1.24894	3.65721	1.68422	11.2202	4.04687	1.91985	1.00601
NET1	-0.47802	6.23768	66.1928	2.21003e-06	9.15095e-05		21.3204	15.1827	20.6202	14.9795	21.4248	16.2037	23.9443	18.4982	15.6526	11.8861	22.4992	14.7655
HLA-DPA1	0.540156	8.13177	65.9672	2.25102e-06	9.28726e-05		16.8534	28.1677	59.2151	88.5894	17.3814	24.7316	49.1733	83.1713	7.62781	10.2389	87.2092	111.081
LYAR	-0.804607	5.74812	65.8445	2.27368e-06	9.34728e-05	DOWN	26.8197	14.0874	34.2644	27.525	22.1632	13.5638	37.765	19.7434	16.0234	10.3927	38.0772	16.7426
RAB38	-1.90924	1.81421	65.606	2.31849e-06	9.49756e-05	DOWN	4.77374	1.11643	2.96329	0.483016	4.46678	1.21391	3.46599	0.663437	2.84423	1.59927	2.71535	0.723344
H6PD	0.475922	7.39802	65.522	2.33452e-06	9.51402e-05		17.5894	23.6054	14.1078	19.2016	18.011	22.8069	11.8771	19.4197	15.1892	22.3133	13.9385	20.0695
ACSL6	-1.29092	4.0636	65.4287	2.35248e-06	9.51402e-05	DOWN	1.85553	0.570939	1.369	0.365149	1.92133	1.19289	1.35613	0.585134	2.55772	0.899585	0.836959	0.533727
NDC1	-0.499913	6.74195	65.3847	2.36099e-06	9.51402e-05		25.2002	15.9718	27.234	22.6524	22.2759	15.995	28.5531	20.1637	14.1691	9.98042	27.7924	20.1618
RPL35A	0.41722	8.85467	65.3747	2.36294e-06	9.51402e-05		125.216	178.336	124.51	179.243	125.891	166.964	125.189	169.985	163.2	216.038	133.389	170.4
SLBP	-0.520055	7.33329	65.3701	2.36383e-06	9.51402e-05		91.6772	61.8757	94.1033	78.9853	81.0199	54.2674	117.705	82.491	74.0755	46.3456	99.2286	74.9389
TTC32	0.8716	4.28084	65.2181	2.39358e-06	9.58424e-05	UP	6.26008	13.647	7.70247	10.3833	9.94451	17.5925	4.10129	8.80878	5.91748	13.287	7.18704	12.3313
CAPRIN2	0.780956	5.53146	65.1961	2.39793e-06	9.58424e-05	UP	3.9318	8.49942	4.3165	5.68516	5.50965	8.82486	2.89869	6.04762	4.37228	6.62516	3.304	6.63598
SFXN3	-0.603464	5.40296	65.0986	2.41729e-06	9.62817e-05	DOWN	11.9867	8.12403	11.9424	7.92467	9.45564	6.16753	10.5317	6.06084	8.99863	7.42992	12.6084	8.08614
PUM3	-0.632048	6.04044	65.0263	2.43174e-06	9.65234e-05	DOWN	29.6021	16.8785	31.0949	22.6392	23.0665	18.4937	34.4167	20.8915	22.0625	15.5256	37.066	20.8156
CAPG	-0.542894	7.4236	64.856	2.46624e-06	9.75562e-05		76.6322	55.7299	80.5069	52.0753	76.2708	58.9645	63.5771	36.0642	122.089	91.013	48.2896	35.9491
RPS13	0.42549	8.68766	64.7857	2.48064e-06	9.76975e-05		147.793	217.787	155.057	217.574	152.255	211.615	160.916	206.258	190.474	251.477	156.893	208.512
MAMLD1	1.08932	4.83324	64.7558	2.48678e-06	9.76975e-05	UP	1.56476	5.74409	2.02936	5.05509	3.13459	4.58171	4.50888	9.86744	1.47016	2.48313	5.47773	11.4599
PDCD4	0.854572	7.22307	64.6996	2.4984e-06	9.78199e-05	UP	18.2069	35.1331	26.6467	38.2116	22.8407	44.2181	16.3487	38.6758	48.1012	63.9324	13.6001	32.2207
BTAF1	0.573424	8.17351	64.5928	2.52064e-06	9.8091e-05		31.8846	52.088	32.3688	39.2532	32.3479	54.6824	25.9057	44.9096	31.9033	44.5384	28.8224	42.5118
RPL4	0.488854	10.7955	64.5846	2.52236e-06	9.8091e-05		217.372	348.448	265.183	403.14	241.702	365.112	288.407	369.638	312.635	401.852	284.776	395.011
CASP9	0.657145	5.0274	64.4762	2.54519e-06	9.85862e-05	UP	5.62651	8.49401	4.70918	6.37104	4.60756	7.86397	4.29743	6.45769	3.97526	7.86534	5.33049	8.76189
NR1D2	1.09229	4.53702	64.443	2.55223e-06	9.85862e-05	UP	2.40248	4.95647	2.20149	3.54213	3.53548	6.23503	1.43544	5.48829	3.6336	6.98963	2.09002	5.48079
GNA15	-1.19244	4.72787	64.3817	2.56529e-06	9.87592e-05	DOWN	11.6947	4.92308	13.8986	9.13934	9.70847	4.60866	20.8705	5.07313	7.53109	4.25159	20.1248	8.5703
BRWD1	0.656419	7.33912	64.2721	2.58882e-06	9.92171e-05	UP	6.5007	9.4859	6.39241	9.08141	6.13183	11.4645	5.30219	10.9021	7.81137	10.3926	5.88204	9.40573
CDIP1	-0.673899	5.2401	64.2099	2.60229e-06	9.92171e-05	DOWN	11.4736	7.36543	8.1881	6.0415	13.1339	6.98754	9.57006	5.12536	13.4718	10.1442	8.93935	5.79514
RPL27	0.448443	8.73177	64.2065	2.60304e-06	9.92171e-05		167.213	259.41	144.778	205.504	145.336	205.075	183.413	237.509	229.064	318.239	192.868	245.409
EIF4B	0.438652	9.92131	64.0846	2.62968e-06	9.97882e-05		113.185	173.711	134.101	176.678	130.979	184.912	121.07	170.876	165.265	223.009	138.992	174.558
ARHGAP5	0.516243	6.95634	64.0588	2.63536e-06	9.97882e-05		12.755	15.3769	9.82675	14.7794	12.8497	18.7722	7.22915	11.5385	10.2198	14.3366	6.92644	11.1025
PABPC1	0.442385	11.0152	64.0119	2.64572e-06	9.98519e-05		332.958	518.503	386.474	517.226	387.218	542.682	335.185	439.836	443.744	634.427	346.595	438.445
LEPROT	0.575839	5.97653	63.6979	2.71633e-06	0.000102182		12.1984	16.6936	8.57781	12.1112	10.3277	13.9501	8.7183	16.1781	8.45885	12.633	9.26312	15.5218
SPSB3	0.769887	4.18729	63.3993	2.78548e-06	0.000104442	UP	3.92792	7.3896	3.94866	6.77395	4.95506	6.91171	3.84246	7.49448	4.41611	6.91174	3.88345	7.74261
ANXA6	-0.399661	9.06536	63.3057	2.80759e-06	0.000104929		102.673	80.1444	131.59	98.8251	128.151	96.6782	110.008	81.2107	97.3173	81.2646	104.58	80.1644
JAK2	0.463271	6.81114	63.2377	2.82377e-06	0.000105192		22.0088	31.2082	17.5905	27.6944	23.1827	32.4303	16.0359	21.9206	15.2636	19.8627	12.5861	17.0223
SNX25	0.572399	5.43071	63.0916	2.85891e-06	0.00010589		7.23916	12.9029	9.69094	14.2721	8.17691	12.9088	7.03788	10.0569	4.03499	5.65885	8.91435	12.5906
GJB6	0.94586	4.91322	63.0834	2.86091e-06	0.00010589	UP	15.84	28.9124	16.7309	41.1999	6.41955	13.3411	0.990586	1.35437	11.0052	22.3795	1.25212	1.26009
MLXIP	0.75741	7.10614	62.9074	2.90394e-06	0.000107094	UP	7.49653	15.0403	6.80939	8.03942	9.48786	14.1966	5.22103	10.9539	9.37195	16.6017	5.59802	10.9459
DDHD1	0.643252	7.87787	62.8746	2.91203e-06	0.000107094	UP	12.0917	19.8902	9.66816	13.787	11.5236	20.4735	7.85528	15.8122	11.8272	14.7581	9.81924	15.0079
PRDM1	0.677392	7.32746	62.8252	2.92429e-06	0.000107202	UP	17.7522	27.2447	21.9149	27.017	14.6575	24.1331	26.0642	46.5029	5.26488	11.7467	31.4163	48.9674
SOCS2-AS1	1.45904	2.89186	62.7433	2.94474e-06	0.000107609	UP	1.30878	2.66293	0.649939	1.16534	1.05986	2.41189	0.415732	2.25998	1.45559	4.78153	1.13419	3.85611
ABTB1	1.22055	3.98776	62.5491	2.99389e-06	0.000109059	UP	1.06416	3.41676	1.51149	2.15165	1.85584	4.07931	0.82502	3.2571	2.43034	4.98891	1.55883	3.78796
DLAT	-0.472223	6.08203	62.4041	3.03121e-06	0.00011007		15.1557	11.1577	18.0305	13.9269	15.1346	11.6164	18.5407	12.6353	13.2807	10.0655	16.9916	11.6357
ZMAT1	1.44267	3.96348	62.2916	3.06052e-06	0.000110785	UP	1.53535	2.93644	1.11343	2.5543	1.93039	5.07791	0.32357	2.56898	1.03724	2.75507	0.809104	2.12959
GRK6	-0.476936	6.49306	62.1554	3.09647e-06	0.000111735		26.3217	17.2393	24.2232	18.7334	27.2803	17.9171	19.9447	15.019	23.5873	18.5938	22.8402	17.5374
CDC42	-0.389407	9.04756	62.0298	3.13004e-06	0.000112593		163.763	119.382	153.662	121.687	168.44	132.416	172.593	133.746	169.056	132.32	170.096	134.696
KPNB1	-0.486191	9.53121	61.8849	3.16933e-06	0.000113443		105.902	76.6634	116.592	100.538	106.304	79.8902	129.287	85.699	88.4083	63.8219	125.474	81.4429
RPL39	0.392393	8.75371	61.8701	3.17337e-06	0.000113443		170.161	232.357	162.783	224.836	173.604	225.101	158.895	214.189	194.793	249.458	182.349	243.25
TMEM65	0.64468	6.6733	61.8108	3.18961e-06	0.000113671	UP	12.7333	15.2745	8.4263	12.7695	8.35699	13.0409	6.8686	13.5999	7.40991	11.7986	9.14978	16.6187
IFIT3	-1.59409	4.27322	61.7024	3.21957e-06	0.000114384	DOWN	26.4245	5.52652	4.88959	1.9128	4.27752	0.712602	8.92746	2.66671	18.8419	9.98665	1.68255	1.20311
GLUL	-0.771463	7.70022	61.5747	3.25532e-06	0.000115298	DOWN	32.6859	17.4836	33.6334	15.821	38.5702	23.9803	18.2514	12.1122	29.3687	25.6641	19.9148	9.69542
EIF3H	0.44864	8.28759	61.3349	3.32363e-06	0.000117357		36.8177	57.7851	40.0838	50.4878	41.0707	58.3793	38.7862	54.992	48.0282	63.1213	41.097	55.8955
NEK3	0.847721	4.01579	61.2689	3.34273e-06	0.00011767	UP	3.02012	5.64442	2.37574	3.91196	2.06496	5.20141	2.67952	4.53059	1.8543	3.55731	4.08866	6.32391
TRIP13	-0.605308	6.05937	61.0964	3.39324e-06	0.000118836	DOWN	24.8125	15.9177	24.7911	19.4648	21.6034	13.4876	26.3846	16.5876	11.3991	6.21374	24.6036	19.2911
CALM1	-0.420231	9.85891	61.0854	3.3965e-06	0.000118836		135.447	98.1406	136.047	102.428	146.9	99.1886	135.135	105.525	141.041	113.852	129.395	106.879
LAIR1	-0.72072	4.77376	60.9267	3.4438e-06	0.000120126	DOWN	2.47437	1.84516	4.72637	2.42064	4.03108	2.74482	3.16637	1.96527	9.43066	5.08888	2.23535	1.51472
HMGCS1	-0.577458	6.61165	60.7698	3.49134e-06	0.000121217		20.6209	15.139	28.7018	22.4133	17.8989	13.5114	29.1944	20.009	24.1207	14.0115	27.7336	15.9845
LINC01232	1.36078	2.85167	60.7236	3.50547e-06	0.000121217	UP	1.08007	2.2217	0.914254	3.10713	0.999763	1.5036	0.701761	2.22982	0.874147	2.2905	0.595054	2.21311
PWP1	-0.434466	6.55185	60.7197	3.50667e-06	0.000121217		36.4493	27.2717	40.4307	30.3349	34.2505	26.5736	40.1971	29.9716	30.6073	24.5689	42.5807	29.5812
BZW1	-0.558103	8.42103	60.6081	3.5411e-06	0.000122041		44.3487	32.4115	50.9652	40.0681	43.4535	34.79	59.7325	36.8948	44.5087	29.6112	63.7728	36.4665
STRADB	0.649745	5.3247	60.4948	3.57649e-06	0.000122892	UP	11.0472	16.1395	8.59323	13.7154	10.5166	20.3038	10.5928	13.7426	8.61828	15.6254	7.84668	12.1179
TCEANC2	0.532865	5.22069	60.3964	3.60754e-06	0.00012359		2.25043	3.48065	2.16329	3.46808	2.73426	3.95811	2.60469	3.50996	2.55178	3.684	2.59275	3.75925
GPR63	0.698524	4.1248	60.2372	3.65841e-06	0.000124961	UP	2.38319	3.84053	2.46175	3.62833	2.95341	4.45658	2.34202	4.21804	1.20062	2.27505	1.88386	3.219
ASH1L	0.472674	7.5148	60.1902	3.67361e-06	0.000125109		12.6691	17.2091	10.4667	14.4572	12.5404	17.0544	8.92932	15.2913	12.6194	17.1718	11.8917	15.7764
TUBA1C	-0.612769	8.07758	60.0584	3.71658e-06	0.000126199	DOWN	84.8884	57.123	86.5787	76.7654	69.9253	37.1563	82.0433	53.5957	43.2371	26.9165	98.8208	65.3617
HPGD	-0.688465	4.89533	60.0004	3.73568e-06	0.000126475	DOWN	3.11014	2.13283	8.98668	5.48168	7.65616	4.76505	9.57972	4.78736	5.52327	3.63317	4.71608	3.63939
THBS1	-1.7127	2.40676	59.8176	3.79659e-06	0.00012816		0.666772	0.204136	0.767591	0.287034	0.701652	0.0913953	0.335027	0.172484	1.58685	0.350137	1.03497	0.462915
SMIM3	-0.813698	4.50627	59.7365	3.82399e-06	0.000128674	DOWN	14.121	8.55642	11.5989	8.13978	9.93705	5.82468	10.9646	4.26693	15.0552	9.50676	11.4254	6.50555
LINC02384	1.56372	1.46205	59.7066	3.83417e-06	0.000128674	UP	0.363614	0.95668	0.507853	1.49004	0.584582	1.7704	1.38602	4.17851	0.524946	1.95226	0.83035	2.37835
RPS2	0.425319	10.0876	59.4038	3.93884e-06	0.000131259		332.987	486.369	442.423	651.105	340.594	461.318	375.159	477.178	377.667	533.684	427.474	527.376
LIMA1	-1.02659	5.46682	59.3925	3.94279e-06	0.000131259	DOWN	6.68098	2.64593	8.57816	5.85979	4.27755	2.30298	15.8997	5.88802	2.45362	2.01161	18.9195	7.75771
ZBED5	0.45145	6.26622	59.3851	3.9454e-06	0.000131259		8.69973	11.5203	7.59024	9.71884	8.737	12.9753	7.33729	10.6909	7.50285	10.3032	7.95631	11.3638
ATXN7L3	-0.409355	6.89675	59.2783	3.98317e-06	0.000132133		25.9774	19.9089	25.3	18.6005	26.8097	19.8211	24.5753	19.0531	24.9014	20.5255	25.613	19.3098
RPS21	0.410167	7.86975	59.1804	4.01817e-06	0.000132911		196.908	281.639	190.323	250.917	194.4	242.568	180.915	252.233	227.67	297.153	184.984	262.078
PLOD1	-0.829019	4.01872	59.0483	4.06597e-06	0.000134107	DOWN	3.28287	1.62844	4.10812	2.9895	3.22723	1.73403	4.2841	2.90636	3.50175	1.7653	4.47382	2.21788
CCR7	0.696944	7.45573	58.84	4.14264e-06	0.000136134	UP	54.7712	91.1189	45.6022	83.1545	68.6615	80.9655	36.2153	80.0863	95.4661	156.921	21.8226	33.5992
MX1	-0.862736	8.02253	58.7928	4.16027e-06	0.000136134	DOWN	82.9634	43.181	20.4405	11.3982	33.8079	13.4838	40.4756	18.2979	48.5098	38.7766	7.35015	5.55112
APOBR	-0.702275	5.32413	58.7857	4.1629e-06	0.000136134	DOWN	11.4057	9.20265	13.0708	6.71121	12.8828	8.2128	9.58697	4.80107	19.5624	12.9297	10.9732	7.22763
HSPBAP1	1.02188	3.90089	58.6685	4.20706e-06	0.000137188	UP	1.63454	4.08551	1.82635	2.40016	2.08038	4.46697	1.49922	3.68962	2.20245	3.81299	1.42128	3.72751
NFIL3	0.665988	6.26238	58.4571	4.28803e-06	0.000139434	UP	25.6344	46.9036	29.5141	49.1088	24.6818	48.4643	39.1256	48.7184	15.9191	27.944	36.1547	49.6413
NAA50	-0.432061	7.7607	58.3273	4.33868e-06	0.000140683		40.7243	28.1856	40.3103	32.1414	34.8189	29.0874	41.9941	30.8766	31.8308	23.5858	41.1239	29.8694
MYL6	-0.475888	8.48255	58.2259	4.37871e-06	0.000141582		117.124	90.0159	107.779	92.1899	113.637	72.8446	121.724	82.2972	105.36	73.6733	116.278	88.6854
SNX30	0.747506	5.49142	58.1578	4.40583e-06	0.00014206	UP	3.4682	5.95894	2.60486	3.4898	3.56318	4.95663	1.55207	3.61748	3.9097	6.57709	2.34267	4.81679
HERC2	0.41139	6.83218	58.0829	4.4359e-06	0.000142384		4.64043	6.00659	5.04525	6.60936	5.52159	7.22195	4.36911	6.05182	5.33807	7.86486	4.32271	5.81799
RCBTB2	-1.10437	4.99009	58.0568	4.44643e-06	0.000142384	DOWN	12.8151	5.32197	8.7738	4.17598	8.85379	4.29188	15.1453	8.80018	12.9386	3.27973	13.4074	9.36162
MAP2K1	-0.554687	6.81619	58.0406	4.45298e-06	0.000142384		37.1636	26.541	34.4937	26.8155	35.8392	26.6354	39.7254	21.2264	33.3782	24.3361	32.3762	21.9515
NFATC3	-0.469981	8.11929	57.9281	4.49875e-06	0.00014307		31.5731	24.0545	33.8212	23.8797	33.7481	24.3657	39.5604	25.7385	38.023	33.563	35.7802	24.9965
CST7	-0.655873	4.82702	57.9268	4.49929e-06	0.00014307	DOWN	35.7706	22.7887	39.322	25.7106	28.4656	15.6707	45.8298	36.7919	22.3377	15.017	48.9232	27.7896
AURKA	-0.535113	6.71444	57.8051	4.54948e-06	0.000144267		44.1302	30.6157	43.7427	38.0769	40.4196	23.8354	44.5869	29.7185	20.6519	14.428	58.6402	41.6115
SLC35D2	1.15165	3.77608	57.3951	4.72332e-06	0.000149368	UP	2.53041	7.13692	3.72266	5.29984	2.49512	7.77368	2.41133	7.42192	8.23169	14.4479	4.0538	9.28646
KDELC1	-0.877054	3.83006	57.1532	4.82948e-06	0.000152307	DOWN	4.60414	3.01604	6.60549	3.6793	4.88435	3.18767	10.9687	4.47335	11.6208	5.89727	7.477	4.68418
NAB1	0.536544	5.89033	57.108	4.84963e-06	0.000152525		10.7653	14.3369	10.8954	18.911	10.6669	13.6502	11.362	16.8506	8.6066	12.2595	11.3722	18.4734
SURF4	-0.468779	8.21998	57.0474	4.87678e-06	0.000152961		97.5377	69.9592	96.7	85.1241	85.1315	55.4472	108.823	74.7631	93.969	72.3755	116.624	83.8381
VDAC1	-0.430437	8.49315	56.968	4.91263e-06	0.000153268		129.696	98.7164	133.857	117.273	109.578	80.4756	155.052	112.893	101.716	73.8905	150.702	106.801
SATB1	0.414009	8.63608	56.9667	4.91321e-06	0.000153268		43.0749	57.7241	39.4484	54.037	45.5946	68.8922	33.1134	44.7878	60.4437	79.13	23.7633	29.7408
TPST1	1.98145	1.88443	56.7708	5.003e-06	0.000155647	UP	0.271048	2.64879	0.468703	1.86882	1.24504	3.50299	0.221394	0.889936	0.409942	2.19366	0.326487	0.57499
DPF3	-1.3323	3.34404	56.5863	5.08928e-06	0.000157905	DOWN	1.26899	0.572357	2.86956	0.960488	1.50141	0.652282	1.85318	1.2265	3.33095	0.732281	1.80646	0.839059
DNAJC18	0.515278	5.26649	56.5156	5.12281e-06	0.000158518		5.32656	7.43456	5.46971	8.22187	4.59554	5.98076	5.5439	8.80641	3.21776	4.97275	7.88354	11.0591
S100A4	-0.676284	8.76778	56.469	5.14507e-06	0.00015878	DOWN	555.969	334.56	616.275	311.446	541.292	269.997	428.69	299.066	505.829	385.829	485.813	397.898
ARPC4	-0.483449	6.52868	56.4387	5.15958e-06	0.000158802		24.4665	19.3651	29.4292	21.2757	25.7876	17.1487	30.6444	24.6489	28.4084	17.9899	28.7235	21.7644
RAD51-AS1	0.932152	3.77095	55.9216	5.41481e-06	0.000166213	UP	6.54735	10.9559	4.26746	6.43923	6.38587	12.7102	2.55809	7.88224	8.31805	15.2734	4.8995	10.0697
DDI2	0.487509	7.31386	55.7067	5.52519e-06	0.00016915		10.7346	14.4989	11.7731	14.5839	11.897	15.5398	9.237	14.458	12.2045	17.8105	9.43632	15.8725
SERPINE2	-1.67505	3.29882	55.3931	5.69094e-06	0.000173041	DOWN	1.84677	0.971781	1.67309	0.431796	1.37753	0.223421	1.51016	0.286788	2.13773	1.23365	1.05213	0.238236
RPA2	-0.437932	6.66909	55.3807	5.69765e-06	0.000173041		56.0241	43.829	58.7307	44.6968	53.7289	42.8279	67.929	46.9659	54.9282	38.1234	55.2157	43.18
KIAA0319L	0.439101	5.92386	55.3603	5.70861e-06	0.000173041		5.58522	7.4203	5.06083	7.03016	6.13464	7.80797	4.6406	6.35263	5.53103	8.16553	5.02311	7.24603
CNOT7	-0.398157	7.16604	55.3533	5.71241e-06	0.000173041		20.2757	15.6819	20.4279	15.8977	21.098	16.2573	19.7015	16.0675	18.7737	14.6896	20.4428	14.5075
MYO15B	1.07029	4.65114	55.2739	5.75545e-06	0.000173762	UP	0.340194	0.954732	2.54222	4.21001	1.49587	3.81416	0.906058	2.67308	2.46826	3.55614	0.165487	0.462611
PTPN22	-0.454315	7.20693	55.2538	5.7664e-06	0.000173762		33.3085	25.1912	41.03	28.4179	39.6225	28.1264	40.6249	28.0104	39.912	29.5014	32.943	29.0086
MDM4	0.5826	7.05244	55.1729	5.81077e-06	0.000173938		10.8917	16.0328	9.36284	12.4874	9.65431	15.3722	7.08589	14.622	12.2574	17.169	8.62293	11.9373
KIZ	0.676324	4.29199	55.1692	5.8128e-06	0.000173938	UP	2.58276	5.0993	2.36511	3.80977	3.31726	5.08907	2.37986	4.1816	3.43081	5.05043	3.14959	4.64127
TAB2	0.394846	9.34444	55.1606	5.81759e-06	0.000173938		76.9852	106.667	76.8661	96.4698	93.6715	126.541	77.9946	106.326	75.075	109.214	96.6654	118.061
ABCC1	0.415145	7.36779	55.1315	5.83362e-06	0.000173966		16.3358	22.7114	22.05	30.4209	18.4849	25.1404	20.3829	26.9947	15.7509	23.3358	18.8587	22.8119
DHCR7	-0.93544	4.42325	55.0689	5.86842e-06	0.000174551	DOWN	4.80612	3.40012	7.53306	5.56804	4.49299	2.26456	8.88004	3.65278	4.67709	2.22451	9.56818	4.04988
GNAI3	-0.420178	7.57695	54.9681	5.92486e-06	0.000175449		8.19287	5.67379	8.16776	6.75141	7.74084	5.7146	8.44856	6.41363	7.26515	5.26396	8.04619	6.62673
MYO1B	-1.4134	2.83397	54.9607	5.92907e-06	0.000175449	DOWN	1.15494	0.441991	0.749515	0.382448	1.12533	0.615648	1.22288	0.29366	1.32492	0.29806	0.725446	0.346471
GPC1	1.22892	3.58187	54.8752	5.9775e-06	0.000176428	UP	1.07323	3.35258	0.824825	1.0704	1.13203	1.95853	0.373377	1.36103	1.11492	2.971	1.84934	4.95093
C1QTNF6	0.813682	3.73338	54.7978	6.02174e-06	0.000176953	UP	1.84928	3.08708	1.05392	2.11954	1.94788	3.12483	0.714017	1.57028	1.9026	3.70118	0.722504	0.997653
TOX	-0.756933	3.84544	54.7903	6.02603e-06	0.000176953	DOWN	0.994396	0.509115	2.50244	1.44396	2.47725	1.67156	5.81368	3.79436	7.11333	3.79151	6.8549	4.33297
RPL9	0.570459	9.67187	54.7186	6.0674e-06	0.000177714		249.241	413.072	149.717	286.864	179.781	252.649	238.485	314.137	214.162	270.399	173.705	276.57
LRP12	-0.885037	3.53379	54.6453	6.11002e-06	0.000178509	DOWN	0.589623	0.357996	1.23527	0.578234	1.08162	0.534269	2.2259	1.00519	1.58242	1.02025	2.24676	1.50337
SLAMF1	-0.495793	6.92514	54.4849	6.2045e-06	0.00018081		35.7744	23.6404	30.018	18.4669	21.5122	15.1658	34.5865	26.9461	33.8309	24.6062	41.5689	35.6012
PKM	-0.461044	11.0617	54.3964	6.2573e-06	0.000181489		310.876	241.923	312.96	226.606	299.169	199.251	283.637	254.673	208.447	149.697	306.379	204.944
ATP6V1B2	-0.455838	7.17511	54.3895	6.26148e-06	0.000181489		22.3664	18.5619	21.0771	15.5958	19.7258	14.4396	23.7227	15.0291	18.0961	14.4182	22.6006	16.4634
ZKSCAN8	0.558261	6.93947	54.3669	6.27508e-06	0.000181489		13.1495	19.6549	13.909	16.6066	14.8164	22.2137	9.69489	18.4504	16.8039	23.8727	10.3673	16.2331
CCDC28A	0.604197	4.79148	54.3107	6.30902e-06	0.000182013	UP	14.2443	18.7969	14.5689	22.7168	14.7133	23.0214	14.0664	24.7979	16.0537	22.4639	12.9906	22.2325
TIA1	0.403994	6.87333	54.2454	6.34868e-06	0.000182699		16.066	20.4099	15.0845	19.3437	17.3636	24.6737	15.0057	21.1881	13.7968	18.2947	13.8157	18.8233
CCDC18-AS1	0.968235	5.39413	54.1822	6.38741e-06	0.000183355	UP	7.36876	14.8527	6.23323	8.23428	10.4144	17.7485	2.68979	9.54089	7.14021	13.4852	5.02845	11.4191
ZNF318	0.532187	5.87077	54.0816	6.4496e-06	0.00018468		5.51099	8.90114	3.94358	6.23828	6.13911	7.23705	4.8505	7.46949	5.51283	8.84262	6.93783	9.44464
B3GNT9	-0.869638	3.59739	53.9061	6.55977e-06	0.000187013	DOWN	5.81458	3.19966	4.52943	2.6994	7.08744	3.33065	4.23721	1.7469	4.64529	3.1662	5.16708	3.38603
RAN	-0.434633	9.14464	53.9001	6.56356e-06	0.000187013		130.24	97.8977	141.142	123.225	112.924	89.1114	161.833	114.681	98.7284	70.3855	157.851	108.901
CDC42EP3	-0.552167	5.69883	53.8659	6.58532e-06	0.000187169		6.29996	4.37418	9.64467	5.26013	8.89198	6.19901	6.65844	5.35476	11.5442	8.57965	11.1931	7.89719
RPS9	0.380911	8.30415	53.7712	6.64591e-06	0.000188426		300.059	398.534	336.725	462.56	298.442	390.229	331.963	437.387	345.05	424.997	311.589	432.042
VDR	-0.522789	6.56919	53.6462	6.72693e-06	0.000189059		18.3918	14.908	18.8375	15.6792	14.0922	9.56935	23.2504	14.347	16.4773	11.4757	26.6432	16.9137
GORASP1	0.549073	5.0711	53.646	6.72702e-06	0.000189059		5.23054	8.19172	3.46697	4.50478	3.83875	5.7311	4.86614	6.57833	4.30039	7.1693	4.14864	6.50706
SYNJ2	-0.852145	5.9526	53.6383	6.73206e-06	0.000189059	DOWN	8.01934	4.58523	7.34183	2.66202	9.69952	4.44352	5.87024	3.51802	10.7797	8.36075	5.83151	4.07478
DCTPP1	-0.665231	5.45127	53.6355	6.73391e-06	0.000189059	DOWN	31.3306	22.5486	37.4796	31.3455	25.7498	16.285	41.5712	24.0641	24.7456	14.7484	39.9812	20.5649
CORO2A	0.893521	4.91204	53.5955	6.7601e-06	0.000189332	UP	2.29176	5.55957	5.04541	8.08253	3.24731	7.15619	1.38808	3.76228	8.86027	12.4268	2.10839	3.44023
TPST2	-0.621843	5.45956	53.4767	6.83859e-06	0.000190664	DOWN	4.59461	3.42509	10.4577	6.10169	8.0194	5.30701	7.81423	4.38249	9.32024	7.86845	5.26294	3.18125
ACTR3	-0.53575	9.71482	53.4734	6.84079e-06	0.000190664		80.2259	53.1264	80.2531	70.0897	70.1145	54.7003	100.937	61.8051	73.5558	44.697	86.5636	61.1286
ALPK1	0.739886	5.14815	53.2212	7.01099e-06	0.000194936	UP	2.67452	5.02287	2.69154	3.84599	3.51321	4.74374	1.08984	2.59201	1.88942	2.96096	1.20537	2.33058
PHLPP1	0.780192	4.86366	53.0888	7.10235e-06	0.000196811	UP	2.56205	4.13548	3.20516	6.06891	2.52699	4.2511	3.71466	7.17344	1.37665	3.38729	4.87052	6.06856
FRA10AC1	0.535791	5.01446	53.074	7.11261e-06	0.000196811		3.53006	4.84825	2.86812	4.8281	4.10489	5.70275	3.23406	4.8181	2.40058	3.33085	3.11724	4.78514
TGIF1	0.743762	4.16987	53.025	7.14682e-06	0.000197283	UP	1.49759	2.22923	2.04769	3.24353	1.43159	2.51741	1.63283	3.26327	1.45435	3.07237	1.56419	2.14657
C9orf72	0.637442	4.77119	52.8354	7.281e-06	0.000200506	UP	4.59528	7.1675	3.00025	4.38469	4.61126	6.72856	2.26803	4.62852	4.08798	5.69439	2.54707	4.36923
G3BP2	-0.424993	8.15307	52.6831	7.39087e-06	0.000203046		41.6338	30.7948	44.7711	38.1104	41.573	32.7632	50.5071	34.5804	43.9261	34.8924	49.1458	34.2192
SLC9B2	0.483207	5.10866	52.6125	7.44251e-06	0.000203978		6.29717	9.0478	5.57234	7.80859	5.43295	7.23893	5.76678	8.4071	5.86734	8.70671	5.46025	7.72144
NUAK2	1.50668	1.87725	52.5396	7.49621e-06	0.000204905	UP	0.258081	1.12038	0.841066	1.79201	0.726103	2.00645	0.461131	0.917974	0.589931	2.22181	0.238008	0.923875
EPM2A	0.805424	3.64434	52.5145	7.51481e-06	0.000204905	UP	1.78426	2.45556	1.31449	2.83896	1.78628	3.10417	1.64425	2.83258	1.41534	2.4612	1.50858	3.07796
ARG2	-1.46929	1.75467	52.4909	7.53235e-06	0.000204905	DOWN	1.05725	0.435389	2.31126	0.75347	0.83755	0.303226	2.01499	0.6037	0.840591	0.510621	4.50568	1.51145
ST8SIA6	1.63232	2.15958	52.4699	7.54795e-06	0.000204905	UP	0.550097	1.87039	0.70921	2.15789	0.317473	0.797527	0.40324	2.96393	1.50688	2.91433	1.33797	4.30875
WDTC1	0.455104	5.76245	52.4466	7.56536e-06	0.000204905		7.46653	11.0786	7.70755	9.70367	8.97083	11.5706	6.30704	9.07962	8.12664	11.9394	6.8008	9.79683
C15orf48	-2.94988	0.687551	52.41	7.59281e-06	0.000205096	DOWN	1.74085	0.582937	3.31556	0.288232	0.848108	0.0745688	2.86542	0.0866022	0.685429	0.0878998	0.834	0.167862
MVD	-0.654324	4.25216	52.3897	7.60804e-06	0.000205096	DOWN	4.28709	2.90043	5.35164	3.98978	3.91323	2.55275	5.72398	3.78965	4.3982	2.51196	5.43705	3.09811
NIFK	-0.476249	6.42701	52.3522	7.63632e-06	0.000205378		39.6814	28.7646	39.6116	33.696	38.6376	28.7945	44.7799	30.2114	37.58	28.8484	43.8328	27.8829
ANXA2	-0.483591	9.00499	52.285	7.68729e-06	0.000206267		67.2015	52.9666	71.9757	42.7926	70.2855	46.6093	73.1106	52.5598	57.3831	45.1508	65.8119	55.1723
OXSR1	-0.468826	7.16627	52.2283	7.73067e-06	0.000206948		28.3904	20.3874	27.508	22.2885	26.135	20.9275	31.5519	20.5809	20.916	16.7439	29.672	19.1117
SLC25A37	0.618417	4.92616	52.1154	7.8178e-06	0.000208795	UP	4.10956	5.71409	2.91422	4.83278	3.17949	4.24458	1.90622	3.82748	2.08242	3.24995	3.39911	5.22493
YWHAZ	-0.35733	10.5322	52.0639	7.85785e-06	0.000209379		204.895	153.812	192.183	157.812	191.705	152.078	207.799	158.407	174.059	143.015	191.401	155.68
HELZ2	-1.2149	4.9028	52.015	7.89618e-06	0.000209823	DOWN	6.80485	2.41943	2.46596	1.2561	1.87264	0.337964	3.68923	1.6304	4.15975	2.22686	1.56042	1.14119
STAT5A	0.37779	7.01528	51.9852	7.91969e-06	0.000209823		20.1315	27.6727	18.4211	24.3143	21.9289	28.7117	17.8402	23.7877	21.4211	28.2218	17.2472	21.8859
AKT3	0.569936	6.31182	51.9731	7.92919e-06	0.000209823		7.18194	9.89088	8.43519	10.1356	7.32115	10.9795	6.15151	11.8499	4.86077	7.9107	7.73549	11.8313
MAP7D1	-0.479568	7.133	51.9303	7.9631e-06	0.000210237		29.3027	21.2098	29.7576	22.2304	29.599	20.621	34.4327	20.8109	32.8287	28.4759	29.1956	22.092
RPL38	0.377796	8.00033	51.8105	8.05881e-06	0.000212277		56.1434	78.8016	53.84	74.6194	55.9228	72.4716	55.6261	70.2551	66.1582	87.0038	59.6312	75.4588
PGAP1	0.938848	6.00405	51.7495	8.10806e-06	0.000212875	UP	27.0209	39.9371	20.2215	34.432	20.0914	34.4253	9.14953	33.3256	18.9218	32.1489	15.1793	33.8495
NATD1	1.18134	2.75173	51.7366	8.11852e-06	0.000212875	UP	0.561998	1.63241	1.06751	1.57627	0.650537	1.65238	0.342754	1.18094	1.44961	3.29624	0.829261	1.81214
PCMTD2	0.682442	6.28513	51.6869	8.15897e-06	0.00021345	UP	12.2555	18.0999	9.48076	11.0255	11.1909	19.0509	6.47452	14.507	10.9402	18.7551	9.36577	15.8661
CD101	-1.1054	3.92409	51.6062	8.22507e-06	0.000214332	DOWN	1.33506	0.580341	7.05327	3.22439	4.946	2.59828	5.11661	2.98581	7.82139	2.03112	5.53669	3.57097
SIT1	-0.481262	5.79926	51.6004	8.22992e-06	0.000214332		48.4825	36.7475	43.5057	28.8995	46.1299	32.826	47.0788	30.2421	66.7296	53.7631	39.0965	31.1743
MTX3	0.528343	6.15309	51.3962	8.4002e-06	0.000217969		6.57093	9.24501	7.84034	11.1126	5.70625	8.59516	7.73036	14.337	6.87712	9.8205	8.9929	11.1901
RPL21	0.392276	9.65923	51.3876	8.40747e-06	0.000217969		271.89	380.43	301.496	442.699	281.989	380.444	303.667	398.973	378.621	472.708	326.074	403.692
ACTG1	-0.479668	11.8298	51.2953	8.48586e-06	0.000219507		1405.5	991.739	1509.89	1365.57	1350.14	896.964	1571.33	1076.86	1084.78	710.142	1532.66	1207.2
PPP1R9B	-0.478831	6.85243	51.0499	8.69851e-06	0.000224503		28.2378	21.0445	29.6125	20.3739	28.3823	20.1586	32.4484	22.4503	36.1541	32.9747	31.3139	20.3603
TRPC1	1.32385	2.53372	50.9996	8.74286e-06	0.000225143	UP	0.74553	1.78988	1.04127	1.76091	0.724147	1.36121	0.621642	2.03984	0.201809	0.879923	0.687546	2.29817
CEP68	0.802015	4.97035	50.9662	8.77249e-06	0.000225402	UP	2.48152	4.77662	3.25638	4.06288	3.14201	5.45245	1.70311	4.50299	2.9576	4.82755	2.30376	4.15953
XAF1	-0.517476	7.47508	50.863	8.86464e-06	0.000227263		62.7788	37.315	25.3621	18.9696	30.3624	19.7887	24.4381	15.6946	35.9981	30.6858	12.5334	10.2471
NCL	-0.499183	10.2808	50.8112	8.91125e-06	0.000227555		191.66	142.121	225.102	193.284	169.18	134.599	246.84	166.036	170.522	117.15	252.318	148.796
ZSCAN30	0.64217	4.95447	50.8064	8.91559e-06	0.000227555	UP	2.54195	3.44779	1.93963	2.65741	2.51791	4.15094	1.25052	2.16936	2.69382	4.09792	1.08326	2.26791
ST8SIA4	0.490051	7.19723	50.7364	8.97922e-06	0.000228547		12.9176	18.5354	16.2402	26.6357	12.1068	18.3669	16.9598	26.0018	12.5011	14.9657	22.2964	28.6251
MAK16	-0.547443	6.0191	50.72	8.99416e-06	0.000228547		15.1586	10.1695	14.9886	11.6979	13.8909	11.156	16.7582	12.1043	14.4573	9.81833	19.4761	10.638
ALDH5A1	0.787926	4.22017	50.6796	9.0312e-06	0.000228983	UP	2.14972	3.72133	2.67511	6.53149	2.39021	3.37006	2.66122	4.88139	1.83698	2.67812	2.66807	4.58165
ATG13	0.422033	6.39516	50.5695	9.13289e-06	0.000231052		8.7977	12.969	9.93653	13.7092	9.87189	13.3339	11.6222	14.6166	10.2862	15.0297	10.9462	13.8457
OGT	0.589781	9.87396	50.4607	9.2347e-06	0.000233006	UP	85.3382	114.241	81.0199	97.0884	89.2818	139.625	53.9813	111.742	83.2456	127.787	66.4797	106.951
PDIA4	-0.449709	6.87295	50.4438	9.25061e-06	0.000233006		38.6004	28.0224	44.5323	34.1316	34.2463	27.5535	52.5578	34.0416	34.5396	29.2013	42.6857	29.6456
SPRY1	0.529469	5.10324	50.372	9.31872e-06	0.000234209		7.10925	9.19032	7.29717	10.6285	8.30965	12.3967	6.29462	10.2006	8.86274	12.0324	4.45446	7.30313
RPL10A	0.374607	9.27253	50.3236	9.36491e-06	0.000234752		315.778	422.221	344.019	476.997	328.463	451.524	346.726	451.546	447.415	538.489	368.129	482.093
RPL8	0.364084	9.41481	50.3067	9.38109e-06	0.000234752		275.128	376.001	271.399	380.587	264.027	332.857	278.69	351.239	282.166	357.073	280.116	363.797
ALDOA	-0.462487	9.89463	50.1804	9.50318e-06	0.000237291		211.913	157.683	189.457	128.327	193.723	127.971	145.135	135.614	155.732	112.281	177.098	127.164
DBI	-0.538875	6.90173	49.9308	9.74989e-06	0.000242924		50.0131	36.8906	56.9534	50.7832	48.3384	34.2843	66.5126	44.4671	50.5636	29.6956	63.2081	40.0441
CLCN7	0.624672	5.16493	49.8672	9.81393e-06	0.000243525	UP	3.18903	5.44478	3.73402	4.43708	3.34465	5.7525	2.58247	4.80838	4.39978	6.41602	3.5054	5.57465
OASL	-0.997097	4.41664	49.8649	9.8163e-06	0.000243525	DOWN	13.5992	5.97714	7.49172	3.16062	5.64761	1.84351	7.36662	5.21439	8.68527	4.27607	5.02158	3.94913
ZFP62	0.59523	5.67725	49.8019	9.88019e-06	0.000244583	UP	13.0781	17.0446	9.98788	13.762	10.7323	17.2292	6.77268	13.1277	10.6292	14.3516	7.12868	12.7508
OSTF1	-0.377328	7.1676	49.6704	1.00152e-05	0.000247393		107.819	88.2644	130.337	101.19	93.1558	69.7836	130.166	104.201	102.468	75.9605	172.419	139.496
PES1	-0.546284	5.96149	49.5878	1.01011e-05	0.000248981		14.9335	10.2977	18.0627	11.888	13.6519	10.0717	19.1836	12.0976	12.8229	11.6283	18.4141	11.0256
NACC1	-0.499741	6.28765	49.4338	1.02636e-05	0.000252445		19.9887	13.8067	20.0667	17.0733	18.4469	11.5451	23.6565	15.4166	16.756	13.9396	22.8449	15.7302
SLC35F3	1.05012	5.95991	49.3747	1.03267e-05	0.000253057	UP	24.0269	32.7513	13.6304	25.5528	16.6587	28.6713	6.85895	22.0338	5.42147	20.201	13.3032	25.8537
CCNA1	-2.2505	2.62168	49.3693	1.03324e-05	0.000253057	DOWN	6.35287	1.41525	7.51286	2.49142	3.13115	0.480686	4.63987	0.304503	0.178522	0.360577	2.15046	0.245926
SLC38A5	-0.489624	5.14402	49.1802	1.05377e-05	0.000257406		10.7064	8.52367	13.094	9.49708	7.99693	5.38448	11.207	8.13549	6.75399	5.11465	11.372	7.61977
BAK1	-0.592722	5.49226	49.1529	1.05677e-05	0.000257406	DOWN	19.1418	13.3772	31.3896	16.3332	22.0239	16.3341	26.2843	15.8358	27.9007	21.8215	19.1688	14.2816
FERMT3	-0.413089	6.87954	49.1444	1.05771e-05	0.000257406		43.8478	32.8523	42.5851	33.2855	40.927	31.7772	48.0453	32.5354	42.9004	36.8937	44.1484	32.9179
SEC24D	-0.495859	5.45623	49.0759	1.06529e-05	0.000258704		4.36984	3.36072	4.37141	3.39774	4.59953	3.08321	7.08984	4.43916	5.39204	4.30653	5.07806	3.56539
RPL24	0.391855	8.92761	49.0414	1.06913e-05	0.000259091		147.295	213.896	149.393	212.608	152.109	205.675	154.668	189.988	181.684	224.898	153.806	203.383
SRRT	-0.40783	7.27911	48.9701	1.07713e-05	0.000260479		42.3133	32.3003	38.8792	33.3841	37.7581	27.6881	40.5765	28.5715	31.1741	22.8008	39.9173	32.4511
RGS3	-0.651196	4.46016	48.7668	1.1003e-05	0.000265526	DOWN	1.5997	1.10736	1.94353	1.28536	2.07213	1.5075	2.0543	1.38564	2.63468	1.31137	1.98357	1.3066
C5orf56	0.601113	5.41744	48.7086	1.10704e-05	0.000266439	UP	6.16134	9.54044	4.24906	5.58275	5.53328	8.42699	2.94302	5.6838	6.41804	8.31208	2.99592	5.41069
RBPMS	2.20985	2.19828	48.6942	1.10872e-05	0.000266439		0.0373084	0.418814	0.0810569	0.792736	0	0.0468775	0.260721	1.32023	0	0.0690726	0.87819	2.09733
BRD3	0.640111	5.37576	48.6096	1.11862e-05	0.000268259	UP	4.94083	6.8311	4.35996	8.41045	6.50698	9.66209	3.72358	6.09662	6.356	8.10713	2.55269	5.0865
MTA2	-0.380358	7.99218	48.5837	1.12166e-05	0.000268429		68.8413	54.7721	68.9626	56.547	70.099	51.2954	71.9044	52.8805	60.4976	52.2734	66.5264	49.6348
RPL5	0.417628	9.77046	48.5468	1.12603e-05	0.000268916		224.33	320.595	253.188	384.098	245.38	358.613	255.679	316.78	296.189	386.985	274.52	334.693
HSPA9	-0.493562	8.76786	48.4705	1.13511e-05	0.000270523		97.0183	71.4107	121.872	108.981	89.183	69.149	119.129	81.2045	92.5877	61.6209	119.375	72.7413
PTEN	-0.437475	7.09815	48.2921	1.15669e-05	0.000275095		15.7664	11.2578	14.0892	10.2696	15.5489	12.7219	17.3199	11.4916	14.6371	12.7706	15.4403	11.172
TMEM243	0.622605	5.42952	48.0815	1.18278e-05	0.000280721	UP	11.1491	19.3191	11.1747	16.8135	10.7318	20.0762	12.3163	16.7098	8.64597	15.7375	10.3662	12.5412
FLOT1	0.498052	7.9917	48.0392	1.18811e-05	0.000281405		77.7944	116.477	58.6696	95.0386	75.4941	84.2859	55.7248	86.1715	76.8204	101.368	53.3266	84.4381
PIK3R6	-1.00363	2.9783	47.992	1.19407e-05	0.000282236	DOWN	2.75155	0.954286	4.07595	2.27787	4.39015	2.41617	1.63879	1.02661	2.94919	1.63246	1.21934	0.464309
CEP126	1.204	2.76136	47.926	1.20247e-05	0.00028364	UP	0.636595	0.997814	0.504466	1.36909	0.725853	1.32745	0.348495	1.20072	0.117325	0.451375	0.61385	1.36481
CTTN	1.55678	1.63102	47.8959	1.20634e-05	0.000283952		0.207755	0.773662	0.238086	0.625778	0.171285	0.361441	0.274124	0.647143	0.0307623	0.248534	0.336872	1.11876
ZNF704	0.717303	4.02674	47.8773	1.20873e-05	0.000283952	UP	0.650176	0.925297	0.495321	0.706451	1.40955	2.10269	0.528052	1.11588	0.895986	1.68249	0.887731	1.59868
NKG7	-0.525629	5.82783	47.8398	1.21357e-05	0.000284433		49.3285	32.5244	114.882	75.228	59.4949	40.3247	64.6775	59.9711	87.174	58.625	51.3644	34.671
CD300C	-2.5808	0.808747	47.8231	1.21572e-05	0.000284433	DOWN	3.29488	0.231171	2.24982	0.666763	1.41258	0.0689995	1.18616	0.160269	0.775178	0.32534	1.38908	0.232987
RPS15	0.382663	7.78097	47.7773	1.22167e-05	0.000285126		87.9611	127.286	90.5466	120.056	87.1613	111.092	81.1531	106.939	100.582	122.196	85.8754	118.658
LAT2	-0.685043	4.44393	47.7623	1.22363e-05	0.000285126	DOWN	6.13956	3.78414	6.49105	4.98949	5.42684	3.5959	6.41008	3.93525	5.39115	2.52695	4.92408	3.32091
LOC101929767	0.640678	4.14474	47.6534	1.23793e-05	0.000287876	UP	1.4787	2.44747	1.7899	2.97466	1.95947	2.92629	1.31944	2.23625	1.59138	2.82227	1.75685	2.25282
LINC-PINT	0.662312	4.10388	47.5763	1.24819e-05	0.000289675	UP	1.15594	1.92967	1.27117	1.60619	0.811718	1.45556	1.40542	2.43206	0.911138	1.53866	1.5019	2.39932
MMADHC	-0.415254	6.67556	47.5473	1.25207e-05	0.000289991		50.4151	36.654	49.2589	40.8703	51.6405	42.103	57.8641	40.2292	55.0214	39.6476	54.5807	43.2963
MICALL1	0.495015	5.63753	47.4921	1.25949e-05	0.000291123		6.5735	11.3667	6.43283	8.22448	7.58435	10.4765	5.74955	8.07065	9.03305	12.1426	5.96655	8.9673
NOL3	0.588803	4.71053	47.4726	1.26212e-05	0.000291149	UP	12.6224	20.6802	8.61024	10.6944	16.3533	23.8769	3.39263	5.31324	4.40551	7.49863	6.48125	10.7401
ZYG11B	0.445706	5.38682	47.3455	1.27945e-05	0.00029393		4.23738	5.55653	3.95812	5.80656	5.22359	6.85088	3.98638	5.30429	4.03922	5.97027	4.29485	6.0884
CCT5	-0.567751	8.28477	47.3447	1.27956e-05	0.00029393		58.679	41.1097	64.9205	58.5762	51.2182	37.4737	81.7483	44.582	50.6767	34.8824	73.3256	43.8117
BTF3	0.387298	9.11886	47.311	1.2842e-05	0.00029393		182.82	257.373	197.964	257.448	183.408	273.288	202.175	252.532	199.43	261.015	201.84	249.563
DHCR24	-0.720798	7.04983	47.251	1.29252e-05	0.00029393	DOWN	25.7558	18.4462	45.288	39.5104	25.8132	15.188	57.8248	31.7045	20.8669	8.93714	51.8964	31.3915
ZER1	0.611753	4.95829	47.242	1.29377e-05	0.00029393	UP	4.42819	8.89203	5.56867	6.90618	6.21907	9.641	4.85036	7.24172	7.39718	11.6473	5.0427	7.85515
PDIA3	-0.381188	8.86204	47.2359	1.29461e-05	0.00029393		107.688	91.7857	119.382	97.5631	113.874	91.7729	139.167	102.222	138.463	106.578	125.159	88.9755
NAP1L1	0.391578	9.94724	47.2357	1.29465e-05	0.00029393		47.6182	64.5571	47.408	70.8537	51.6397	70.7395	50.0047	64.8765	41.1571	48.6235	55.0096	72.5052
CLCC1	0.553702	5.36243	47.2204	1.29678e-05	0.00029393		7.71955	10.738	7.167	8.55789	6.18737	10.6905	6.6953	9.673	5.62077	9.22141	6.57969	10.7512
CCNA2	-0.514304	7.85036	47.2176	1.29716e-05	0.00029393		115.983	74.173	98.4183	86.6711	91.5409	59.794	108.33	82.7408	64.967	38.3294	95.8353	74.166
YPEL1	0.91679	3.93499	47.1549	1.30596e-05	0.000295341	UP	2.51775	4.53175	2.32242	3.21414	3.48034	5.6766	1.43508	4.40369	1.78912	3.34572	1.81042	4.16802
RPL22	0.350505	8.94726	47.126	1.31004e-05	0.000295479		84.1955	112.893	85.987	118.018	90.1678	117.691	85.6716	107.215	92.8477	117.626	90.4341	112.315
NFAT5	0.516387	7.15792	47.1142	1.3117e-05	0.000295479		7.49179	9.77729	6.74912	8.95272	6.15271	9.87635	6.55291	12.299	7.19102	9.36618	8.5375	11.8694
ZCCHC11	0.42998	7.07995	47.0603	1.31935e-05	0.000296622		7.96336	10.6887	6.71931	7.85083	7.85936	11.9993	5.28984	7.81536	8.13271	11.6018	6.48626	8.45384
PROS1	-1.20691	2.37034	46.9733	1.33181e-05	0.00029884	DOWN	1.85849	0.687208	1.30955	0.914815	0.969046	0.331342	1.98643	0.824596	0.362579	0.139492	2.85878	1.19874
FZD6	-0.566365	5.1482	46.8802	1.34529e-05	0.000300026		10.3789	6.58248	11.3171	8.55601	11.4168	8.85412	12.3111	7.56275	5.17865	2.943	10.7951	8.16961
PAICS	-0.574018	8.47379	46.8739	1.34621e-05	0.000300026		52.8815	32.7892	60.7278	58.088	46.1589	30.6958	71.0257	46.9563	33.6231	23.3299	70.9955	39.6374
DNAJB1	-0.578879	6.16695	46.8482	1.34996e-05	0.000300026		20.8319	14.828	21.6211	16.3271	24.2072	18.4061	26.3632	13.17	23.5419	18.2373	23.0397	14.271
CKS2	-0.503313	6.04199	46.8337	1.35208e-05	0.000300026		146.558	88.3006	124.119	107.993	109.392	78.8962	156.449	102.361	79.0054	56.4865	136.475	104.212
POLE3	-0.382845	7.16949	46.8293	1.35273e-05	0.000300026		64.4839	53.9682	63.6909	53.6017	59.9382	44.7527	65.5083	49.8304	54.3565	41.4931	64.6871	47.3446
NOP10	-0.463309	5.74123	46.8292	1.35274e-05	0.000300026		98.539	79.837	113.055	91.5607	94.2137	68.4628	133.49	85.002	121.495	89.1738	106.818	76.8454
EEF2	0.433576	10.6984	46.7258	1.368e-05	0.000302829		275.931	429.589	366.529	424.747	310.954	460.806	339.386	455.629	408.922	602.11	404.847	512.012
LRIG2	0.437616	5.62958	46.6265	1.38284e-05	0.000305526		3.66094	4.77149	3.22631	4.18547	3.54191	5.22107	2.68228	3.87019	4.20934	6.18416	2.76011	3.53351
CD86	0.667596	4.32175	46.4921	1.40323e-05	0.000309435	UP	3.52559	6.50166	7.40878	10.2207	2.80804	4.75498	5.23988	9.09766	0.560351	1.14976	7.43173	10.4981
EIF2S1	-0.446349	7.34847	46.4445	1.41053e-05	0.000310231		34.5381	24.4664	30.7148	25.4975	31.0832	25.8493	37.6094	26.8832	27.7422	21.7678	36.9816	23.1799
CEP170	0.41308	6.49343	46.4334	1.41222e-05	0.000310231		8.29285	10.9388	6.39848	9.83486	7.68068	9.87144	6.97404	9.96473	5.56851	7.41922	7.25337	8.95755
MBOAT7	-0.562868	5.01281	46.3645	1.4229e-05	0.000311922		8.40712	6.22211	5.99305	4.35294	5.68508	3.71433	8.43107	4.58907	5.42797	4.26191	9.2365	6.5156
HIVEP1	0.630291	6.30781	46.3488	1.42534e-05	0.000311922	UP	5.93055	8.97399	4.83534	7.23143	5.92322	9.13051	4.9294	11.201	7.34152	9.04571	4.84503	7.55493
GNB4	-0.660567	5.61988	46.3282	1.42855e-05	0.000312031	DOWN	7.30442	3.138	10.6941	6.939	8.97868	6.46716	10.4937	6.63021	5.66364	4.66162	7.58225	4.98661
PLCL1	1.22774	2.94947	46.2035	1.44818e-05	0.000315719	UP	0.839376	2.61547	0.398443	0.449627	0.987842	2.00076	0.345045	1.09877	1.06131	2.43158	0.329585	1.04742
HPSE	-0.635417	4.15447	46.1362	1.45889e-05	0.000316997	DOWN	4.98845	3.21928	3.94374	2.29276	4.76655	2.77178	3.02712	2.47225	7.15647	4.83561	3.32325	2.19632
RPLP1	0.36154	9.31075	46.1321	1.45955e-05	0.000316997		145.449	210.243	166.259	223.766	164.754	207.355	181.975	230.062	171.561	212.277	184.909	239.176
RNF125	-0.525584	6.661	46.0581	1.47146e-05	0.000318982		16.6842	10.5566	16.0565	8.87174	15.9538	12.8596	19.231	13.393	17.8548	14.9512	22.5935	16.8505
LST1	-0.68832	4.5501	46.0073	1.47969e-05	0.000320163	DOWN	11.3846	7.47552	13.1373	5.9811	13.4014	8.84869	13.6307	8.25327	15.2184	12.2141	7.89681	5.05723
TGFBR3	-0.961322	3.72495	45.9519	1.48874e-05	0.000321517	DOWN	1.55992	0.580248	1.26465	0.869455	0.706242	0.456211	3.43436	2.22235	0.685965	0.313699	4.86146	1.96837
SHC4	-1.42919	1.91057	45.9129	1.49515e-05	0.000321781		0.494477	0.154191	0.801468	0.466966	0.431835	0.207101	1.27401	0.440957	0.475914	0.183094	1.6407	0.40793
LOC401320	0.521328	5.62792	45.9101	1.49559e-05	0.000321781		1.83392	2.48379	2.00251	2.60042	2.48574	3.27833	1.42147	2.49352	1.66182	2.31524	1.76061	3.02888
ARNTL2	-0.503393	6.29164	45.8933	1.49837e-05	0.000321781		11.0065	7.34844	11.4036	10.443	8.4555	6.31024	18.931	12.8293	10.1494	6.4666	18.3731	12.5854
SNRNP25	-0.783598	4.85741	45.8765	1.50114e-05	0.000321781	DOWN	13.0501	7.63007	16.978	15.053	8.58653	5.15832	10.7088	5.71303	8.6177	3.94629	11.3474	5.6137
PDLIM1	-1.00378	4.17488	45.8277	1.50924e-05	0.000322916	DOWN	6.10761	2.71741	19.2801	9.08881	16.658	6.73826	10.3628	8.09737	4.30121	3.19922	6.75125	2.21207
TGM5	-2.38046	0.931641	45.7861	1.51618e-05	0.000323798		1.75794	0.324575	1.2061	0.365105	0.561942	0.0581271	0.440847	0.0337537	0.267149	0	0.390067	0.13085
PDE4A	-1.0131	4.79533	45.7269	1.52612e-05	0.000325318	DOWN	5.65022	2.938	4.98087	4.21671	2.29336	0.976696	5.92596	2.14055	9.21904	5.49656	4.4928	1.4894
ATP9B	0.599505	4.95648	45.5899	1.54942e-05	0.000329675	UP	1.71108	2.74029	1.52395	1.81561	1.86583	2.78325	1.31863	2.51589	1.81153	2.66928	1.59172	2.65923
HBEGF	-0.762031	4.25039	45.4509	1.57348e-05	0.000334176	DOWN	9.08464	4.18043	8.86986	5.92828	6.22847	3.60465	8.58705	4.10584	4.99128	4.08565	9.07099	6.04681
DHRS3	0.709336	5.32289	45.3984	1.58269e-05	0.000335513	UP	7.28053	11.3584	7.39224	14.1927	9.21491	20.0656	11.6446	16.6569	20.6343	25.7661	5.01281	9.66259
NOP16	-0.707746	5.08019	45.3252	1.59561e-05	0.000337629	DOWN	12.5632	6.24357	16.3554	12.6057	11.8444	8.14853	17.995	9.71812	11.1213	8.9592	16.9194	8.39015
COA5	0.547513	4.76044	45.2784	1.60394e-05	0.000338769		8.68556	11.9338	6.70199	9.30085	9.05059	13.4143	4.98144	9.10974	11.4943	15.9464	6.82336	10.5348
NEMP1	0.428288	7.37338	45.1494	1.62717e-05	0.000343047		28.1133	35.8888	24.2218	38.2067	27.1103	36.6248	24.5486	34.7898	17.8515	20.9923	25.2044	36.0882
EIF4G1	-0.504098	8.85874	45.1104	1.63427e-05	0.000343915		60.9572	45.5355	68.7922	58.7463	55.3202	41.3576	80.2185	47.0887	51.089	40.9751	78.7765	47.4639
ATP8A1	0.633792	6.9023	45.0129	1.65219e-05	0.00034705	UP	6.50136	8.91041	8.24392	12.9706	8.52135	13.4786	7.04671	15.2518	11.2249	13.1869	8.52606	15.1182
GABBR1	0.798013	3.79793	44.982	1.65791e-05	0.000347617	UP	1.5481	2.38863	1.35596	1.98322	1.70144	2.65812	0.537593	1.36406	0.656603	1.47194	1.39658	2.49089
WDR46	-0.696919	5.12526	44.7804	1.69581e-05	0.000354724	DOWN	13.1695	7.5872	15.1536	12.1227	10.7489	7.02926	16.1549	7.53864	12.2286	9.63387	14.6702	7.83607
LEO1	-0.535506	5.76555	44.769	1.69797e-05	0.000354724		21.6827	15.3002	18.6422	16.8325	20.4792	13.9743	30.5977	18.957	21.8682	16.2419	30.777	18.4163
TUBA4A	-0.513978	7.73363	44.7429	1.70296e-05	0.000355124		65.6743	45.9535	64.1399	60.5238	60.7672	37.354	68.5208	43.2628	39.5382	26.6247	65.1184	48.6807
ZNF514	0.618642	4.95656	44.6057	1.72946e-05	0.000359996	UP	5.19159	7.02231	2.78827	3.60131	4.51776	7.22354	2.27979	4.86255	3.36768	5.29698	3.32767	5.24768
NPDC1	0.883913	4.80675	44.559	1.73859e-05	0.000361243	UP	6.57623	12.7738	10.3944	11.6074	9.31085	16.1816	4.29391	11.2846	6.52471	15.8729	6.16103	11.9699
WIPI2	0.466796	6.24414	44.4673	1.75666e-05	0.000364341		6.66269	10.056	7.6425	9.11781	7.15431	8.99285	5.99578	9.68646	9.1727	12.5641	5.78458	8.94189
ZNF83	0.77198	6.25722	44.4255	1.76499e-05	0.000365411	UP	10.6124	16.0404	6.27885	8.75806	9.22689	13.3604	2.96281	8.48415	10.0677	15.841	4.23814	9.27773
RHBDF2	-0.689957	4.14875	44.3826	1.77356e-05	0.000365839	DOWN	2.69533	1.7391	4.13798	1.98694	2.56213	1.7538	2.87427	2.24752	3.70592	2.44159	2.70552	1.56558
RPL41	0.347784	8.20487	44.381	1.77389e-05	0.000365839		240.23	325.93	226.248	297.163	218.446	289.637	233.883	286.585	269.501	333.032	238.466	311.827
RNF19A	0.37806	7.18843	44.3675	1.77659e-05	0.000365839		21.6714	29.8427	20.1274	25.0196	20.629	26.3414	18.0439	24.7632	22.5724	27.664	22.2022	32.0446
MARF1	0.460495	7.10532	44.3087	1.78846e-05	0.000367374		9.28515	13.7533	11.2118	12.3636	10.8347	15.8228	9.06144	14.4472	13.1161	18.8323	9.93634	13.624
EZH1	0.504457	5.78601	44.295	1.79125e-05	0.000367374		9.14574	12.1889	7.99677	9.41884	9.07219	13.5991	6.15782	10.7551	10.9682	15.5029	7.37638	11.5182
PKD2	0.511795	5.60944	44.2833	1.79362e-05	0.000367374		6.82787	8.90776	6.35757	8.64591	7.05828	10.6604	7.41133	12.1376	8.14638	10.053	7.64348	12.9845
TMEM168	0.563335	5.77079	44.2264	1.80523e-05	0.000369094		6.06051	8.05662	5.84968	8.99192	5.75244	9.73651	4.07048	7.80157	5.59273	6.80927	5.48135	7.811
CDCA8	-0.496308	6.9439	44.2087	1.80885e-05	0.000369178		70.8657	47.9815	58.0983	51.6099	66.3931	39.9924	57.1416	40.7266	37.5931	24.622	57.644	47.1638
PALD1	-1.74897	2.10632	44.1718	1.81644e-05	0.000369689	DOWN	0.341993	0.15425	0.887073	0.578371	0.549821	0.138121	0.605242	0.10694	5.1489	1.05829	0.875378	0.233193
CARD11	-0.493226	7.38042	44.1654	1.81777e-05	0.000369689		41.6051	34.097	45.4383	27.9519	42.4615	29.9295	44.5637	26.6522	44.1203	36.3317	30.0069	24.2989
GFOD1	-0.97727	3.4303	44.1315	1.82479e-05	0.000370462	DOWN	1.22399	0.45849	1.17831	0.765111	1.05616	0.547396	1.59143	0.976302	1.21797	0.806572	1.51963	0.5061
PSMA3-AS1	0.580337	6.72742	44.1077	1.82973e-05	0.00037081		12.6817	19.4601	12.9374	15.8978	12.9663	20.5434	8.06136	16.2062	12.465	15.4677	9.61033	16.0557
TWF1	-0.416964	5.50365	44.0847	1.83453e-05	0.000371091		12.4314	9.1581	13.6008	9.75108	12.8092	10.0908	13.3811	10.3896	11.8288	9.63513	14.5019	10.7284
GNL3	-0.469319	7.30021	44.0701	1.83756e-05	0.000371091		53.9488	36.9099	56.2271	46.1355	47.724	38.3903	61.9862	44.769	42.0164	34.3778	68.699	40.2939
EIF4G2	-0.402001	10.486	44.0325	1.84545e-05	0.000372008		166.697	131.485	187.999	169.326	162.931	129.432	224.565	153.49	163.487	122.519	221.236	158.344
CASP7	-0.507922	5.51391	44.0177	1.84857e-05	0.000372008		10.9647	7.79239	12.8498	8.3207	15.1289	11.9658	16.3036	13.6209	24.7148	15.085	10.9587	7.88702
RNF4	-0.397848	7.64427	43.9519	1.86248e-05	0.000374153		29.9256	23.5522	29.941	25.0395	29.9621	19.7938	32.2294	25.2952	28.214	24.1131	36.564	26.3621
STX16	0.394284	7.01685	43.889	1.87587e-05	0.000376187		25.6119	32.0512	21.532	25.4885	24.4345	34.9495	18.8767	25.9773	22.0048	32.5946	18.8315	24.7363
CUX2	1.50932	2.83159	43.8728	1.87934e-05	0.000376229	UP	0.871949	2.30942	0.487134	0.55582	0.591884	2.32813	0.0692432	0.349908	0.643398	2.42148	0.076584	0.292872
PHF10	0.388898	7.06367	43.8457	1.88517e-05	0.00037674		21.0085	26.5864	19.0944	28.523	21.6996	30.2921	21.7026	27.4285	17.3037	21.4647	23.9611	32.0521
STON1	1.10041	2.88347	43.7751	1.90046e-05	0.000379136	UP	0.847011	2.30107	0.660282	1.75789	0.506693	0.816756	0.656985	1.65998	0.189584	0.568911	2.17991	3.28023
ZNF302	0.63356	5.7111	43.7392	1.90827e-05	0.000380037	UP	11.109	15.1939	7.51157	9.33342	9.70953	17.344	4.72599	10.4453	9.20694	13.2707	6.64412	10.8713
MIR4435-2HG	-0.814302	4.28758	43.6245	1.93351e-05	0.000384398	DOWN	13.8109	8.27245	20.2471	7.6263	18.8968	10.3842	11.4109	7.7184	15.1307	8.48688	17.7308	14.0256
CSK	-0.398522	7.46421	43.5583	1.94825e-05	0.00038666		39.7452	33.1865	44.8344	33.2731	41.8177	32.6696	48.2465	33.847	46.694	40.939	40.9172	28.8089
NCKIPSD	-0.632613	4.14168	43.5053	1.96014e-05	0.000388055	DOWN	5.73676	3.78619	5.9452	4.84041	7.36449	4.58146	6.1463	3.61814	5.45901	3.78036	6.31966	3.60967
ATG14	0.599373	5.3026	43.4869	1.96431e-05	0.000388055	UP	6.26192	10.1742	5.91245	7.26297	6.71152	10.0007	4.711	9.49842	8.6702	11.6177	4.90938	8.31985
ZCCHC14	0.895275	3.67026	43.4821	1.96539e-05	0.000388055	UP	1.21639	2.82895	0.573292	1.43589	2.3982	3.05674	0.887248	2.03798	1.31525	2.25201	0.917999	1.64062
ARHGAP18	-0.64871	5.36185	43.464	1.96948e-05	0.000388196	DOWN	11.67	6.98566	11.3571	7.6812	11.686	6.72941	10.0933	6.58274	11.7162	6.09576	8.03151	7.5743
TRIB1	0.733346	4.72056	43.3386	1.99812e-05	0.000393047	UP	4.10102	6.17775	4.56728	6.10218	3.90708	8.68916	7.79054	15.6358	0.567551	1.16122	7.20392	10.1497
MMP25-AS1	0.563281	5.97857	43.3265	2.00092e-05	0.000393047		7.87905	11.6783	12.1952	14.9322	14.1483	18.2514	6.13243	12.4155	6.94802	11.4101	9.89123	15.1173
BIRC5	-0.585598	7.06178	43.2789	2.01193e-05	0.000394538	DOWN	37.654	26.8671	43.2367	37.4399	50.143	27.8664	45.7462	29.7539	26.1658	13.8886	45.2024	35.8061
ZNF33A	0.510207	6.91194	43.2547	2.01757e-05	0.00039497		14.0171	19.514	12.2557	15.865	14.6286	22.5849	10.113	18.9705	16.4416	19.8605	11.6356	17.0721
ATXN10	-0.432961	6.32859	43.1981	2.03078e-05	0.000396459		18.3254	12.8802	17.9772	14.423	16.578	13.5686	19.8538	12.917	19.3172	14.1041	16.2103	13.4442
NLE1	-0.538995	4.67494	43.1647	2.03864e-05	0.000396459		5.69151	3.50832	5.90514	4.94226	5.05441	3.4671	5.94668	4.0711	3.97144	2.79989	6.17007	4.16112
TFRC	-0.54329	9.78206	43.1419	2.04404e-05	0.000396459		116.062	68.076	157.113	147.692	78.3567	52.3707	193.26	130.214	72.0439	56.9148	168	98.502
CSF1	-0.524511	6.50597	43.134	2.04589e-05	0.000396459		15.4307	13.5005	22.4962	14.6862	10.4327	8.59348	22.379	15.1834	29.1308	20.1685	18.7257	10.694
SYTL3	-0.618976	5.0053	43.0888	2.05663e-05	0.000396459	DOWN	7.85245	5.91444	12.5444	9.91987	7.96243	5.0058	21.165	10.7004	15.1894	11.3311	15.7005	9.51295
ZSCAN9	0.66378	4.03306	43.0778	2.05926e-05	0.000396459	UP	3.62284	5.41974	3.06664	4.58055	3.85087	6.85629	2.51081	5.14464	3.54447	5.68736	3.59747	4.82716
HLA-F	0.619355	6.58478	43.0716	2.06073e-05	0.000396459	UP	13.2211	23.8719	18.168	19.2587	20.3922	35.4976	14.841	25.6368	26.1879	37.5827	11.7515	20.8045
P2RY10	-0.390963	5.80346	43.0669	2.06187e-05	0.000396459		30.2354	22.812	30.8477	23.8885	28.3143	22.2255	40.6663	29.5863	33.8418	28.1827	45.367	35.4012
ABI3	-0.464986	5.60107	43.058	2.06399e-05	0.000396459		16.0585	13.2821	20.2595	16.9715	19.1993	13.2573	21.7689	15.0997	41.3167	27.6872	18.8799	13.6743
ABL2	0.476476	5.30882	43.0575	2.06411e-05	0.000396459		2.66015	3.45105	2.0641	2.69667	2.85115	3.66565	2.02479	3.36914	3.05141	4.62763	2.23945	3.26521
MRGBP	-0.580454	4.68441	43.0487	2.06621e-05	0.000396459		10.3358	8.10568	10.5157	8.6127	9.79479	5.94186	10.9143	6.90073	12.3292	8.06804	11.6928	7.02649
AEN	-0.5718	5.85809	43.0348	2.06954e-05	0.000396459		11.5662	7.83064	11.0953	9.59336	12.219	6.42171	11.9872	7.25645	11.8765	9.49289	9.60868	6.48563
TTC17	0.464406	6.76695	43.0331	2.06995e-05	0.000396459		9.44829	11.8079	8.01855	9.9035	8.3123	13.2999	5.94618	10.0282	8.73363	11.873	8.12216	10.9611
CFAP44	0.898318	4.11904	43.0057	2.07654e-05	0.00039706	UP	1.35255	2.18325	0.944541	1.77262	1.39089	2.14442	0.409314	1.18023	1.22261	1.77656	0.712773	2.00653
LINC00938	0.548784	4.99381	42.9825	2.08213e-05	0.000397469		2.92638	3.53513	2.13108	3.20406	3.12429	5.41886	1.8555	3.06566	3.84669	5.78048	1.87219	2.56046
DDX17	0.418921	10.4155	42.9223	2.09674e-05	0.000399595		123.802	162.124	121.869	137.403	126.23	181.177	92.5044	148.614	126.077	169.657	109.787	150.706
N4BP2L2	0.525363	7.29056	42.8932	2.10383e-05	0.000400284		8.32852	11.9229	7.6453	8.99514	8.14175	13.2082	5.64409	10.5818	8.45629	10.8565	7.01414	10.4842
TSHR	1.7497	2.65628	42.7617	2.13629e-05	0.000405775	UP	0.660517	1.8899	0.192194	0.244356	1.8141	4.10427	0.196699	1.21989	0.337727	2.75148	0.0870207	0.328405
ZSCAN18	0.952601	2.59711	42.7478	2.13974e-05	0.000405775		0.760786	1.29229	0.323123	0.534792	0.615133	1.24521	0.203505	0.482051	0.860686	1.85331	0.11254	0.254826
ZC2HC1A	0.941911	3.99346	42.7311	2.14391e-05	0.000405897	UP	1.69983	2.82314	2.25047	3.43446	2.30581	3.72933	3.11313	6.7438	0.28119	1.38667	5.73862	12.0011
KLHDC2	0.47841	5.72244	42.6288	2.16966e-05	0.000410097		6.03553	9.06677	6.05791	7.69759	6.81666	9.08192	5.68967	9.23351	8.21373	10.1468	5.72856	9.138
CD244	-1.32986	3.2816	42.5945	2.17838e-05	0.000410412	DOWN	1.32253	0.941542	9.01844	3.79013	2.20961	1.06302	6.00493	2.76714	6.21464	0.993811	3.48476	1.60907
RAB11FIP5	-0.614021	3.94393	42.5942	2.17845e-05	0.000410412	DOWN	3.75941	2.38175	3.09992	2.16308	3.3678	2.30895	3.29733	1.92417	0.972075	0.747957	4.02145	2.65836
NRIP3	-0.809693	3.47163	42.569	2.18487e-05	0.000410949	DOWN	4.19768	2.46371	4.13404	3.16096	2.13417	1.31858	2.94883	1.29577	2.09774	1.07606	4.33915	2.3689
ARGLU1	0.373929	7.61928	42.4907	2.20499e-05	0.000414055		43.2343	56.6175	41.1944	48.9903	43.0703	62.7045	40.7588	54.8857	42.5284	53.1071	39.8861	54.5499
PTP4A1	-0.419186	7.37235	42.4158	2.22441e-05	0.000416071		36.1805	23.8534	30.2661	27.6652	27.7397	21.2509	34.6968	26.1468	35.2644	25.6667	31.132	23.655
BEX4	0.673067	4.1329	42.414	2.22489e-05	0.000416071	UP	14.6315	18.478	7.62926	15.6842	12.2768	20.2489	7.48936	12.7191	13.5189	20.6183	5.37537	9.2229
LINC00969	0.629285	4.95787	42.4076	2.22657e-05	0.000416071	UP	2.81602	3.89184	2.66163	4.19008	3.55351	4.89686	0.799989	1.93059	2.07619	3.19896	2.24	3.43775
SFMBT2	-0.565063	6.85396	42.3568	2.23986e-05	0.000417607		16.4236	9.9808	14.2431	7.19347	11.0137	8.61119	12.0039	9.81765	16.6983	11.3157	12.5474	9.92902
WDR43	-0.501784	7.13596	42.3485	2.24204e-05	0.000417607		36.1899	23.8964	40.5522	33.7662	31.6492	26.3024	49.5461	33.5868	30.8343	24.0847	50.7343	28.6893
GTPBP4	-0.466223	7.06593	42.3021	2.25431e-05	0.000419214		23.4707	16.3362	23.6094	20.7237	19.8408	15.7163	25.684	17.9922	20.4647	15.9791	28.9618	17.3112
AGO3	0.423711	6.00233	42.2363	2.27182e-05	0.000421789		2.79915	4.0271	2.19636	3.01202	2.42706	3.7295	2.21786	3.02333	3.15316	3.9013	2.64635	3.32483
PPP5C	-0.488429	6.18886	42.1855	2.28543e-05	0.000423633		12.4016	8.13862	11.0059	10.4488	10.8324	7.21353	13.0013	9.11732	11.4217	7.83965	13.0709	9.36958
SERPINB9	-0.602712	5.87722	42.1173	2.30388e-05	0.000426365	DOWN	15.926	9.52892	12.897	6.62562	16.1163	13.4336	13.2763	7.81548	31.7974	26.1925	10.8779	7.46007
ARF1	-0.352052	7.84799	42.0996	2.30869e-05	0.00042657		74.3618	57.5635	76.2678	66.1446	71.3934	57.4451	93.1825	67.9006	72.0588	58.6536	83.2981	66.201
INCENP	-0.454274	6.79153	42.0661	2.31783e-05	0.000427572		31.222	22.8972	33.3694	26.1885	33.6861	22.3113	28.5667	23.9251	20.8403	12.8187	29.846	24.9199
RCC1	-0.406684	6.43433	41.9338	2.35435e-05	0.000433615		23.3932	18.1104	27.194	23.6493	21.3287	16.8372	31.6786	24.0982	17.8852	13.2952	29.786	20.0141
ITIH4	0.664366	3.74389	41.8669	2.37307e-05	0.000436365	UP	1.93607	3.31308	1.39234	2.10707	1.77141	2.41782	1.01998	2.03278	1.24226	1.94084	1.31061	2.12033
CRIM1	-1.15747	3.84684	41.8241	2.38516e-05	0.000437888	DOWN	1.67826	0.628366	3.15537	0.778836	1.55661	0.988457	4.36728	2.93173	2.40735	1.45198	3.57168	1.18102
ST5	1.00245	2.50099	41.7997	2.39206e-05	0.000438456		0.268599	0.490527	0.242742	0.453221	0.127007	0.193561	0.316185	0.76085	0.0608271	0.175511	0.524558	1.09769
SLC23A2	0.399301	6.33463	41.7713	2.40014e-05	0.000439048		8.92514	11.3213	9.82387	12.2855	9.78768	13.6883	7.75885	11.9836	9.00252	12.2124	10.0298	12.5387
SLC25A45	0.713271	4.07588	41.756	2.4045e-05	0.000439048	UP	1.55235	2.55453	1.81335	2.50597	1.52767	3.35132	1.38516	2.62565	1.92871	2.61796	1.3684	2.32013
ICK	0.476608	5.10196	41.7364	2.4101e-05	0.000439048		4.87905	6.59119	5.05511	6.88267	5.70476	7.9919	3.58431	5.14565	4.20069	7.09505	3.85211	4.91165
ZNF844	1.15182	2.52086	41.7348	2.41055e-05	0.000439048	UP	0.569311	1.48025	0.42096	1.35708	0.64608	1.51482	0.27126	0.769681	0.676865	1.15322	0.494147	0.692658
TMEM140	0.738112	4.00236	41.6941	2.42224e-05	0.000439533	UP	6.09057	9.99321	2.99182	4.58551	5.29425	10.304	4.29585	6.14089	8.95443	13.1051	3.28545	7.88442
PPAT	-0.50245	5.80773	41.687	2.42427e-05	0.000439533		11.8599	8.0131	12.8487	10.0008	9.75785	8.69488	14.6088	10.2097	8.38911	5.8276	14.3933	8.59569
MIR22HG	-1.02329	2.82628	41.6857	2.42467e-05	0.000439533	DOWN	2.34045	1.2902	2.42138	0.710431	2.22977	1.36534	2.90295	1.30107	4.25488	2.72366	4.18958	2.00961
CCNB2	-0.459935	6.88884	41.5454	2.46549e-05	0.00044623		50.7516	39.391	48.9172	43.111	59.92	36.0567	49.7992	36.451	33.5437	22.7709	48.9356	38.607
SLU7	0.355329	6.67593	41.5154	2.47432e-05	0.000447125		18.2412	24.5144	18.8176	23.2037	16.5971	22.6312	16.3615	21.1368	18.7352	23.47	16.7821	22.1783
SLA	-0.540882	7.19035	41.4875	2.48256e-05	0.000447911		17.0723	13.3759	29.1525	16.0234	20.5425	18.5688	21.2716	15.1355	13.0864	8.39998	34.3322	22.4271
TLR1	1.19381	5.04105	41.4325	2.49892e-05	0.000448901	UP	6.11117	13.7387	5.83552	5.51768	6.77292	16.8847	2.32944	7.25751	4.22985	13.2593	2.6038	8.46796
DPY19L4	0.489882	4.88565	41.4308	2.49943e-05	0.000448901		3.98538	5.50497	3.43546	4.79172	3.73758	6.20568	3.05608	4.07211	3.16151	4.54816	3.0355	4.14465
CD59	-0.61775	6.08624	41.4298	2.49974e-05	0.000448901	DOWN	15.3863	10.9448	11.8376	6.29997	18.0799	9.92738	18.3867	12.2915	13.2521	8.20898	20.7147	19.5601
RXRB	0.510867	5.40109	41.2583	2.55155e-05	0.000455238		8.75259	12.4904	8.49259	9.87919	9.50245	13.7469	7.36899	12.4932	10.714	14.7571	8.12036	13.4298
RBM12B	0.440153	6.2763	41.2564	2.55213e-05	0.000455238		9.58611	11.4326	8.32424	11.6165	9.45307	14.1593	7.87502	11.8069	8.89363	10.7821	8.89992	13.4667
ADSL	-0.455991	6.38234	41.2494	2.55427e-05	0.000455238		16.283	11.856	18.2114	13.0692	14.9966	11.8474	17.4834	10.7339	15.125	13.6499	16.0044	11.5475
RAB8A	-0.396269	7.30586	41.2387	2.55757e-05	0.000455238		33.9484	26.5258	34.7949	31.0703	31.6428	24.5378	40.8257	29.1058	30.0197	20.8266	35.0145	27.6185
RNF168	0.47497	6.38378	41.2176	2.56404e-05	0.000455238		15.9918	19.8423	11.8196	16.8104	15.2059	20.7776	10.8909	18.0015	14.7526	17.8565	9.79376	16.3242
TTC39C	-0.516785	6.17723	41.1991	2.56973e-05	0.000455238		13.4903	9.39985	12.3309	7.51438	13.2167	9.14505	8.40835	4.95526	11.6453	9.50971	11.3356	10.1129
CLTC	-0.3292	9.22283	41.1978	2.57013e-05	0.000455238		55.1324	44.7539	55.6267	47.376	53.386	41.7992	60.8755	45.7603	48.5813	41.7951	62.679	50.1438
ZKSCAN1	0.396112	7.22428	41.1976	2.57019e-05	0.000455238		12.2804	17.0963	12.8451	14.6758	13.8415	19.5205	9.85958	14.616	15.2938	19.4299	10.7123	14.5412
VSIG10	0.858647	3.91862	41.1962	2.57062e-05	0.000455238	UP	1.11885	1.76624	1.46413	2.96021	1.49087	3.00636	1.68575	2.01879	1.0914	2.97278	1.73698	3.2074
ATAD3A	-0.729315	4.13652	41.1808	2.57536e-05	0.000455376	DOWN	7.55243	4.05056	7.16747	6.24928	6.61585	4.0034	8.47729	5.48396	4.57801	2.33939	7.61561	3.96684
CERS6	-0.36955	6.35524	41.1324	2.59038e-05	0.000457329		12.0128	9.20767	12.3125	10.6044	13.0231	10.3385	14.8058	11.7554	9.79214	7.33593	13.8723	10.4827
CDC123	-0.410272	6.94656	41.0604	2.61291e-05	0.0004606		51.1048	37.3021	64.453	57.0859	44.9415	36.065	72.763	50.6067	45.1729	36.4907	71.98	49.3897
ATP5G3	-0.414348	6.87207	41.0233	2.6246e-05	0.000461953		17.589	13.5219	20.2588	18.2351	18.519	14.1875	23.9892	15.7793	16.0004	12.0572	21.1054	15.7434
AIDA	-0.37782	6.17865	40.9811	2.63795e-05	0.000463595		20.55	14.7219	17.6439	13.9575	22.1943	17.6343	18.4826	15.5683	16.5453	13.5858	20.0547	14.7262
ACTN4	-0.382963	8.50624	40.9677	2.64223e-05	0.000463639		73.0441	59.0386	80.5453	52.4129	82.6367	61.7656	78.8489	65.0037	80.7344	69.1228	72.1315	58.2026
UBXN10	-1.32135	1.76658	40.8734	2.67246e-05	0.00046823		1.13387	0.314026	0.852026	0.307951	0.341131	0.18746	1.09947	0.478964	0.670099	0.220973	0.754778	0.44309
PLEKHM3	0.724058	3.23157	40.7963	2.69746e-05	0.000471891	UP	1.43128	2.5105	1.22164	2.25918	1.27837	2.40534	1.43213	2.14081	1.92857	3.07384	1.63424	2.55552
MAPK8IP3	0.51786	5.99158	40.7475	2.71341e-05	0.000473503		5.81126	7.75279	5.00868	5.79359	5.96222	8.09234	3.31445	6.08816	6.13369	9.44306	4.29198	7.00024
COA7	-0.613813	4.88885	40.743	2.7149e-05	0.000473503	DOWN	7.10852	4.56711	8.62688	7.44305	7.13381	4.49097	8.77832	6.23553	7.68726	5.20512	11.6171	5.84551
CALHM2	-0.575444	5.64001	40.7126	2.7249e-05	0.000474529		18.4933	12.6619	21.5742	11.0537	19.668	13.0201	16.5003	11.6046	21.2695	14.396	16.7445	15.2985
DCUN1D3	-0.517647	4.76113	40.6986	2.72955e-05	0.00047462		4.7726	3.52899	4.27867	2.90817	4.08841	2.47448	5.24121	4.11652	4.32022	2.83802	7.36762	5.81494
RPL7	0.380582	10.1238	40.68	2.7357e-05	0.000474972		292.219	432.246	325.428	451.791	314.511	448.879	330.834	408.73	363.597	452.677	371.828	442.248
UBXN7	0.36218	7.06173	40.6658	2.74042e-05	0.000475075		9.37175	12.0134	10.2446	13.3202	11.5608	13.5251	9.8388	14.3638	10.476	13.6078	10.3124	13.8582
POP4	-0.40526	5.72843	40.6503	2.74557e-05	0.000475251		8.70725	7.0503	8.67314	7.0686	8.59088	6.26537	10.2593	7.03635	9.20866	7.42295	9.24832	7.08778
DYNLL1	-0.502444	6.60042	40.6096	2.75916e-05	0.000476253		36.8313	29.8699	38.419	33.5399	41.5419	28.7177	50.8103	28.5489	34.2644	23.4183	48.8049	35.2379
FXN	-0.60045	4.43735	40.6082	2.75963e-05	0.000476253	DOWN	7.55669	4.97047	10.5543	6.36529	7.04635	4.13027	8.82135	6.86438	6.69117	5.66612	11.9468	7.13355
TNKS	0.459966	6.33731	40.5034	2.79497e-05	0.00048163		6.33605	8.48763	6.06769	7.27501	6.72988	8.88022	4.19122	7.51662	6.2719	8.80054	5.32639	7.53665
SLC9A3R1	-0.389703	7.57099	40.4835	2.80175e-05	0.000482077		92.5015	77.7081	98.9514	74.4485	95.2349	72.7021	102.642	68.1566	80.9018	70.7767	86.8241	67.4791
SECISBP2	0.529358	7.00486	40.4429	2.81561e-05	0.000483739		11.6731	17.9036	11.5326	14.6985	12.7052	17.9394	7.3943	14.0877	12.1602	14.2485	8.94119	14.6009
NRAS	-0.362434	7.8924	40.4273	2.82096e-05	0.000483936		60.0293	42.9919	60.1674	50.8267	56.5341	46.4871	68.7072	57.7829	52.495	38.1203	59.668	47.7737
GBP5	0.485181	9.49676	40.3665	2.84194e-05	0.000486145		66.1691	103.345	58.7204	73.5373	97.8488	171.295	59.902	93.3431	99.2957	117.629	56.9375	74.5319
DNAJC5	-0.405678	6.63035	40.3655	2.84229e-05	0.000486145		20.0123	15.542	22.7162	15.9125	21.022	14.8855	20.0901	15.2444	20.5128	19.1778	22.8612	17.0436
P4HB	-0.349406	8.77286	40.3348	2.85295e-05	0.000487246		93.0294	79.9941	92.2548	67.7308	85.439	61.7461	96.9304	82.9136	86.9379	70.0176	96.4616	78.9794
UBE2C	-0.538758	6.83066	40.2769	2.87319e-05	0.000489974		113.293	76.5703	108.635	99.6981	114.372	63.3397	113.492	75.3622	63.8567	40.2181	109	87.2776
GMNN	-0.497624	5.94831	40.254	2.88122e-05	0.000490618		29.5357	23.3836	29.8418	23.1357	27.1339	19.7964	33.5782	22.8436	24.3227	13.4129	28.7642	23.234
MT1E	-1.0151	2.74108	40.2035	2.89906e-05	0.000492277	DOWN	13.1882	6.32903	9.23444	6.24503	7.01102	2.58505	8.94816	4.73426	6.29579	2.2268	4.0032	2.57388
ZSWIM4	0.803455	3.77614	40.2022	2.89952e-05	0.000492277	UP	1.72101	3.15101	2.30492	3.28471	2.14779	3.02147	1.70742	3.76708	3.40356	5.49959	1.31694	3.40082
QARS	0.363222	7.34243	40.1748	2.90927e-05	0.000493205		28.0031	39.4299	29.401	35.525	32.1612	40.3344	31.0562	37.649	35.0838	47.8134	28.7002	40.6358
IL32	-0.44904	9.61895	40.1154	2.9305e-05	0.000496074		287.996	215.496	222.651	136.072	57.0892	36.4491	351.158	309.482	515.879	403.889	225.542	188.262
N4BP2L1	0.528369	5.14508	40.0624	2.94961e-05	0.000498575		4.80382	7.39043	4.18271	5.22606	5.50245	9.22668	3.54689	6.16048	6.22934	8.35063	4.17414	5.50371
PARP15	0.753365	7.39846	40.0396	2.95785e-05	0.000499234	UP	30.7815	48.0403	23.0455	25.4591	27.0246	47.636	12.1676	30.8185	25.9761	39.7726	18.8151	41.0791
CTSW	-0.481247	7.04383	40.0143	2.96704e-05	0.000499789		44.0533	37.8398	150.805	86.3685	74.0879	59.1579	72.663	57.2892	175.272	120.685	28.951	20.6833
NDST2	0.472724	6.39149	40.0067	2.96981e-05	0.000499789		12.8968	19.6168	9.10015	10.5821	13.1928	16.7426	6.86505	11.8541	13.948	18.8218	7.84064	11.9338
H3F3B	-0.439699	9.00292	39.9551	2.98869e-05	0.00050223		188.672	145.55	183.03	173.889	162.188	121.531	204.313	139.337	185.17	122.397	189.605	135.337
ZNF333	0.735741	4.25771	39.8959	3.01052e-05	0.000505162	UP	1.45012	2.39819	1.25838	1.9763	1.4908	2.05446	0.752044	2.05131	1.54759	2.356	1.12289	1.89386
FOSL2	-0.540723	6.41754	39.8609	3.02352e-05	0.000506605		16.5784	11.8218	14.5854	10.6807	12.571	8.24949	10.0105	9.64858	16.5227	9.67267	14.3215	8.6443
TTBK2	0.448497	5.52344	39.8488	3.02803e-05	0.000506623		3.37627	4.9275	2.94373	4.11505	3.37928	4.66322	2.39872	3.77974	3.47277	4.0845	2.39043	3.27132
PRAG1	-1.20259	3.10996	39.8224	3.0379e-05	0.000507537	DOWN	2.12606	1.02353	2.00068	1.00922	3.17564	2.00352	2.52174	0.495072	2.13332	1.20598	2.16929	0.695711
AGO4	0.649505	6.53719	39.7919	3.04934e-05	0.000508441	UP	9.36437	16.1354	10.3721	12.0946	12.6607	16.7121	7.5385	15.4401	10.8242	15.7564	8.88602	18.6642
GKAP1	1.19116	2.10316	39.7763	3.0552e-05	0.000508441	UP	0.494117	1.59471	0.858822	2.45979	0.917964	1.80047	0.565039	1.62234	0.729204	1.09777	0.798537	1.60724
GATAD1	0.523408	4.88945	39.7727	3.05656e-05	0.000508441		5.60155	6.86955	4.87088	7.60931	5.78046	7.22005	4.61006	7.2452	5.74771	9.20506	3.58623	5.84325
SPATA20	0.609651	4.1499	39.7065	3.08163e-05	0.000511871	UP	2.53761	3.28354	2.69207	4.65956	3.61154	5.37074	3.27051	5.73663	1.16111	1.54807	2.1265	3.55201
C11orf68	0.610075	3.78555	39.6843	3.0901e-05	0.000512539	UP	5.68635	9.73364	6.18777	8.35998	6.46177	10.0716	5.87578	8.54775	9.69293	15.4491	5.77662	9.66477
ZBTB26	0.587678	4.7401	39.6492	3.10354e-05	0.000514027	UP	4.82072	8.1124	4.66645	5.80252	4.60412	8.07373	4.59388	6.45133	4.98428	6.78658	3.52141	6.42952
PTS	-0.61916	3.70608	39.5714	3.13353e-05	0.00051684	DOWN	4.65139	3.54994	5.02529	3.23337	5.17563	3.04489	4.60169	3.22538	5.7412	3.70757	4.52819	2.89992
KIAA1468	0.387607	6.44899	39.5624	3.13704e-05	0.00051684		9.7334	11.5134	8.77586	11.2809	9.08152	12.5331	8.24053	12.5748	9.90995	12.8674	8.84567	11.7603
FBXO25	0.614844	5.47363	39.5614	3.13742e-05	0.00051684	UP	3.13193	5.16352	3.04261	4.07057	3.54386	4.97081	2.38395	5.15748	3.49964	4.31921	2.698	4.71042
BEX2	1.37764	2.21666	39.5552	3.13985e-05	0.00051684	UP	1.88885	4.47266	3.69337	7.99826	2.22692	5.42896	0.629989	3.61766	1.27256	5.97989	3.08573	5.10884
NR2C1	0.407576	5.47322	39.5471	3.14298e-05	0.00051684		6.27737	8.2356	5.00547	6.92474	6.03521	7.85537	5.07415	7.61493	7.38431	9.3731	5.18176	6.94698
STOM	-0.660575	6.03924	39.5238	3.15206e-05	0.000517595	DOWN	22.184	14.9068	34.9762	28.8006	17.0047	12.0394	26.9296	18.4277	22.2868	9.17839	24.3326	14.6925
RIC3	0.745504	3.88095	39.4128	3.1958e-05	0.000524029	UP	2.0279	3.38421	1.88822	2.38749	1.63012	2.62083	0.966236	2.36209	0.69706	1.23896	1.31294	2.33532
ARL4A	-0.575694	4.70761	39.3931	3.2036e-05	0.000524562		9.77664	5.83265	8.17552	4.99019	8.67654	5.60418	7.80338	6.03149	8.72037	5.46471	8.76192	7.66182
IRS2	1.18408	3.56802	39.3802	3.20875e-05	0.000524659	UP	1.0076	2.20679	0.836768	1.12834	1.06535	1.53977	0.298435	1.29648	1.25808	3.55446	0.746254	2.51298
RTCA	-0.375634	5.96677	39.3684	3.21346e-05	0.000524683		23.1893	16.8481	22.3425	19.2488	19.7892	15.5697	24.3673	19.0445	21.8604	17.0916	27.2594	20.8662
RPS20	0.364561	9.46101	39.304	3.23929e-05	0.000527578		182.407	269.562	199.491	278.626	200.729	264.594	205.68	244.629	240.051	292.939	199.22	253.069
NHLRC3	0.477328	5.84418	39.3014	3.24036e-05	0.000527578		8.09708	10.5608	7.82934	10.9184	8.3261	11.8858	6.3641	11.2855	6.8939	8.14889	7.02055	10.3134
PLAG1	0.758908	3.5491	39.253	3.25995e-05	0.000528583	UP	1.59937	2.54714	1.17292	1.71422	1.85073	2.89434	0.917163	1.88983	0.340559	0.880458	0.716044	1.14095
EIF4A3	-0.341533	7.19228	39.2477	3.26208e-05	0.000528583		34.9835	27.0603	33.2603	29.0499	32.5151	23.9991	32.3581	26.5273	26.9835	22.0361	36.1417	28.7657
IDUA	0.974431	2.58364	39.2414	3.26465e-05	0.000528583	UP	1.05612	2.25219	1.00925	1.46792	0.953217	2.06907	0.662118	1.7642	1.15022	2.62421	0.995946	1.56239
HOMEZ	0.625296	4.02168	39.2313	3.26877e-05	0.000528583	UP	1.76352	3.31118	2.23916	3.70458	2.47007	3.89031	2.34893	2.8951	2.54597	4.16284	2.23889	3.37971
ERCC6	0.451469	5.14297	39.2295	3.26949e-05	0.000528583		2.07204	2.70757	1.5994	2.08328	2.03093	2.72205	1.98922	2.79883	3.11371	4.30393	1.55063	2.54092
CCR4	0.824291	7.48526	39.1532	3.30078e-05	0.000532893	UP	36.927	78.5165	26.9132	59.1654	22.4572	36.4526	60.8561	93.8429	8.79039	25.2645	115.439	128.938
ABI1	0.350258	7.41154	39.1003	3.32266e-05	0.000535622		36.0138	44.8328	33.9502	44.7908	32.5851	41.7585	36.9551	52.9087	31.2387	36.9618	40.6786	53.7916
ERMP1	-0.379753	6.55208	39.0899	3.32699e-05	0.000535622		15.1769	12.9283	17.9654	12.4107	16.5036	13.6929	14.7221	10.9866	16.2447	12.6254	16.4084	13.1562
WASL	0.702354	4.2883	39.0676	3.33625e-05	0.000536363	UP	3.83126	5.79775	3.35753	5.29034	3.78428	5.21509	2.67261	6.6596	3.51873	5.06259	2.71842	4.80743
ATG3	-0.404734	5.92481	39.0334	3.35056e-05	0.000537727		11.1852	8.58019	10.8544	8.23453	10.8985	8.50433	11.8528	8.32665	10.5906	9.54061	12.076	8.58981
CSF2	-1.46288	3.54866	39.025	3.35408e-05	0.000537727	DOWN	5.23487	4.02026	13.4373	5.28242	7.27878	4.93316	62.6937	14.5554	5.85537	3.45762	39.0691	8.40381
SLC25A22	-0.568874	4.45164	39.0095	3.3606e-05	0.000538023		5.11592	3.34616	6.36623	4.31042	5.25263	3.22155	5.51306	3.9769	5.72916	3.45226	5.24085	4.53886
LINC00342	0.724199	5.8506	38.9687	3.37782e-05	0.000540029	UP	23.987	31.2654	18.0731	31.6074	20.849	30.4323	8.52138	24.7681	14.1945	21.2318	15.1868	25.038
PLEKHG3	-1.36517	3.69595	38.9493	3.38604e-05	0.000540506	DOWN	0.801209	0.274531	2.06458	0.339353	0.619088	0.140471	0.958823	0.611773	2.04439	1.10734	2.53335	1.36367
JMJD6	-0.482018	5.20764	38.9395	3.39019e-05	0.000540506		6.5231	4.22461	6.43718	4.92475	6.8321	4.5009	7.33186	5.14587	8.2994	7.47318	7.28648	5.14483
AMD1	-0.456026	7.90408	38.8446	3.4308e-05	0.000546224		44.3401	26.2657	38.3401	33.091	32.7744	28.1651	39.9851	30.3066	26.0902	18.3745	47.0893	33.086
PELO	-0.492652	4.88701	38.7524	3.47083e-05	0.000551109		5.72605	4.55854	6.63013	5.27207	5.23132	3.74337	7.77214	5.45744	6.77193	4.97591	6.9036	4.16853
STAT5B	0.349586	7.87759	38.7518	3.47106e-05	0.000551109		35.2384	44.3391	33.8701	41.8024	35.2752	44.4443	28.4569	39.8486	25.6729	37.2874	33.7985	40.0999
GREM2	1.47915	2.29897	38.7272	3.48182e-05	0.000552056	UP	0.744211	2.0979	1.31166	2.44458	0.227898	0.626177	0.15197	1.16356	0	0.0885747	1.2606	3.43939
RPL29	0.462728	8.79472	38.6625	3.51033e-05	0.000555811		174.035	279.712	210.678	288.376	196.42	264.19	200.408	216.066	183.028	302.073	200.37	286.71
IFNGR2	1.4046	2.13418	38.6287	3.52531e-05	0.000557415	UP	0.713506	3.43834	0.209798	0.752335	1.16723	3.18497	0.393644	0.780888	2.06016	3.50408	0.237478	0.756801
MTURN	0.943417	3.41382	38.6014	3.53749e-05	0.000557928	UP	0.67891	1.58975	0.821792	2.21021	1.30978	1.55147	0.95427	2.06189	1.9276	3.1109	0.948105	2.21433
FOXB1	-1.55976	1.2701	38.5997	3.53824e-05	0.000557928		1.33915	0.458035	1.12222	0.213409	1.22	0.37859	0.733777	0.219842	0.741104	0.297515	0.740997	0.461633
FAM105A	-0.430304	5.58346	38.5642	3.55416e-05	0.000559671		12.5937	9.45303	10.088	7.02712	13.2663	10.6752	14.6484	11.6885	29.4704	19.7156	11.8419	9.82195
MRPL27	-0.477152	4.78803	38.54	3.56502e-05	0.000560614		11.2174	7.79307	11.1616	9.4138	9.97972	7.01272	11.5978	7.98391	8.39712	6.39324	10.5092	7.30993
H1FX	0.454649	7.12966	38.5168	3.57549e-05	0.000561493		80.2138	123.28	62.3361	98.5149	87.732	96.7921	70.3788	98.9404	78.3213	98.6757	57.2268	88.2
RNF167	-0.482947	6.77781	38.4758	3.5941e-05	0.000563646		43.6889	33.7916	46.7873	40.3009	41.9652	27.6635	51.2021	29.2029	45.9848	32.5641	47.8392	39.5113
C8orf44	0.858294	3.01434	38.3632	3.6457e-05	0.000570961	UP	3.01348	5.58774	2.13784	4.13805	3.17857	5.36406	1.2763	3.61217	2.76224	4.1445	2.16782	3.60222
LCP2	0.420721	10.0514	38.3027	3.67382e-05	0.00057421		115.428	169.353	109.863	141.58	128.516	151.861	117.831	181.386	151.807	178.55	126.103	197.493
PRELID1	-0.433356	7.17024	38.2971	3.67642e-05	0.00057421		71.9189	62.5956	91.5669	79.2484	67.7488	49.351	108.447	68.9854	84.8987	64.557	102.899	70.4391
PIGV	0.856745	4.37544	38.2805	3.68418e-05	0.000574427	UP	4.20148	8.98155	3.88152	3.97547	5.45302	10.053	2.69003	7.07701	6.09721	10.6834	3.45956	7.20687
SYNCRIP	-0.368844	8.81169	38.2722	3.68808e-05	0.000574427		63.4503	44.8161	64.3559	55.2803	53.1351	47.1899	68.0291	54.0799	49.6017	37.4347	69.54	51.0491
ZFP14	0.721046	3.99816	38.2622	3.69278e-05	0.000574427	UP	1.70171	2.71619	1.16196	1.43341	1.47431	3.42108	1.06757	1.84689	2.41579	4.25322	1.18075	1.77488
BMPR2	0.654958	6.30635	38.2431	3.70174e-05	0.000575044	UP	4.99863	8.19518	5.20139	5.94468	7.42656	9.37712	3.8125	6.88939	3.93135	6.9719	5.38635	12.0184
DYRK1B	0.90104	2.70854	38.1657	3.73837e-05	0.000579645	UP	1.42831	2.60305	1.13531	1.80825	1.38151	2.00257	1.19511	2.97389	1.40822	3.25064	1.7257	3.25166
SPIN1	-0.39383	6.91696	38.1593	3.74143e-05	0.000579645		27.3564	20.6833	22.4433	17.3621	27.4563	23.2465	29.2982	21.2373	36.0916	24.6421	24.5472	21.4927
CYP4V2	0.575658	5.25497	38.1476	3.747e-05	0.000579727		4.25081	5.23507	2.6843	4.13861	2.84751	4.27216	2.39169	4.4914	3.14459	3.90566	3.30059	6.05563
SIRT1	0.400844	6.29373	38.1076	3.76616e-05	0.00058191		17.9104	22.4957	14.4502	18.8208	14.9334	21.3621	14.4401	21.6315	11.8835	13.8781	14.7364	20.8607
RRM1	-0.387931	8.49274	38.0874	3.77587e-05	0.000582627		102.965	80.4574	96.1465	86.1851	100.38	75.7897	104.856	80.4006	79.1259	52.0033	100.2	82.1646
NBPF15	1.01101	5.09259	38.0246	3.80622e-05	0.000586524	UP	3.81715	7.54883	7.10845	8.65188	3.30444	6.75947	2.29844	7.27642	1.45339	5.52161	8.88631	14.6823
RACGAP1	-0.464645	7.97418	37.9705	3.83265e-05	0.000589808		69.2941	50.0892	64.1744	55.6633	75.3071	46.6531	64.2825	46.8995	48.8904	30.8063	65.6546	58.2776
RRP36	-0.591315	5.52382	37.9202	3.85736e-05	0.000592819	DOWN	38.3279	26.9796	41.949	27.019	35.6746	30.3367	49.0996	26.7692	38.2643	31.8387	45.9776	24.6953
APH1B	0.570128	4.33048	37.7961	3.91921e-05	0.00060152		3.48071	5.49471	3.06091	4.18708	3.73062	5.46683	2.29318	3.87997	4.07381	5.20307	2.03809	3.66913
RABL2A	0.718502	3.51159	37.7517	3.94157e-05	0.000603544	UP	1.49604	2.09927	1.4102	2.25377	1.76182	3.04591	1.02083	1.83947	1.59987	2.29788	1.12906	2.52716
RPL36	0.399892	7.13062	37.7491	3.94288e-05	0.000603544		55.2595	79.509	56.4327	83.5028	50.2362	64.3275	60.3532	69.372	57.7769	86.6019	60.1206	74.1833
VPS26A	-0.369835	6.60837	37.6627	3.98692e-05	0.000609475		32.7294	24.6362	28.008	25.1777	30.0346	22.1776	32.4071	24.4943	28.8606	21.7103	32.1304	26.6812
BCL6	0.852631	3.81157	37.5808	4.02919e-05	0.000614096	UP	2.18721	4.01347	0.887729	1.82151	2.54461	4.42178	0.961978	1.84136	2.66286	3.26027	0.926041	2.69667
POLR3H	-0.573872	5.03511	37.5774	4.03098e-05	0.000614096		6.08909	3.15101	6.12389	5.46836	5.08401	3.2495	6.39564	4.3998	5.24531	3.81175	6.16952	4.10352
ZFP90	0.464956	6.00891	37.5732	4.03316e-05	0.000614096		8.33092	11.0314	8.80948	10.2425	8.2843	12.6265	6.54915	10.5941	13.6326	17.3341	7.7238	12.3749
FBXO38	0.379007	6.31834	37.5392	4.05086e-05	0.000615976		7.42788	10.6732	7.94836	9.30498	8.46644	11.9224	7.51543	9.45404	8.93935	11.662	7.1842	9.85162
TPI1	-0.506336	10.1567	37.4865	4.0785e-05	0.000619362		570.443	435.742	530.73	347.971	519.207	353.699	405.024	399.747	417.937	242.738	513.822	352.423
TP73	-2.1442	1.24631	37.422	4.11261e-05	0.000622999		0.22987	0.0863995	0.382209	0.104664	0.246375	0.0928379	1.28303	0.179699	0.426679	0.182392	0.536469	0.0174156
RNF144A	0.736817	7.69123	37.4136	4.11711e-05	0.000622999	UP	24.3647	39.482	16.2844	25.7785	25.0665	39.1668	14.9831	39.5011	60.9765	68.2628	10.8429	22.424
NOL10	-0.43436	5.86369	37.4106	4.11869e-05	0.000622999		16.5502	13.3698	16.3869	12.6035	14.553	11.6698	20.3251	13.553	16.5458	14.0797	20.453	13.1349
MAP3K21	0.772074	3.60149	37.3666	4.1422e-05	0.000625733	UP	1.00888	2.07929	1.21338	2.23302	0.810991	1.4129	0.921351	1.79426	0.10789	0.23348	2.80602	3.52242
PBK	-0.477872	5.97884	37.3399	4.15654e-05	0.000627076		34.8213	22.2149	35.2443	32.5514	35.5049	23.0378	34.7979	26.081	21.3047	13.9205	39.1906	30.7241
CAST	-0.326244	8.31957	37.2951	4.18071e-05	0.000629139		28.7238	22.1701	34.1282	29.0519	30.5957	23.9932	30.063	23.6183	30.5432	27.5867	24.5779	19.0318
KIAA1161	0.708684	4.42805	37.2943	4.18114e-05	0.000629139	UP	2.39021	4.93984	2.49974	3.07565	3.47146	4.32536	1.88161	3.67748	3.38404	6.1376	1.55169	3.0129
MTFR2	-0.568079	5.23251	37.243	4.20904e-05	0.00063251		17.6996	12.4182	20.4104	17.5643	18.7272	9.53722	20.8022	15.5465	11.1383	6.70502	19.2288	13.671
CXCR6	-0.866285	5.25589	37.2044	4.23022e-05	0.000634864	DOWN	13.2108	8.63611	12.0909	5.13234	6.57223	7.18069	29.9905	14.1623	46.1726	21.7871	13.6862	6.98229
DIMT1	-0.491918	4.97514	37.0697	4.30493e-05	0.000645234		8.98628	5.6681	10.5284	7.15355	7.62226	6.64569	10.6901	8.0438	10.2527	7.86684	10.3808	6.84883
HSF4	0.963378	5.99542	37.0129	4.33694e-05	0.000649187	UP	18.1802	28.907	10.5743	13.213	21.5186	34.0327	2.01887	7.76474	4.29145	11.8216	5.27069	13.2998
FAM122C	0.672501	3.75944	36.9967	4.34608e-05	0.00064971	UP	2.28046	3.03468	1.57937	2.86614	2.22199	3.07257	1.23923	2.57832	1.61439	2.86818	1.58911	2.41883
VASH1	0.804422	5.35563	36.9689	4.3619e-05	0.000650272	UP	5.73182	12.7647	4.39987	6.21381	4.60752	7.71638	2.27588	4.48081	7.09283	8.3	3.30826	8.90231
CRTAM	-1.17927	2.11179	36.9658	4.36367e-05	0.000650272	DOWN	0.665103	0.524972	2.47716	1.17348	1.38116	0.783462	2.53522	0.818903	4.44093	1.66235	1.27056	0.529095
RAB27B	-0.966413	2.86354	36.9603	4.36678e-05	0.000650272	DOWN	0.656569	0.26697	1.2088	0.937609	0.65573	0.253116	2.30362	0.979874	1.01969	0.61331	1.60419	0.838857
CNTF	-1.5715	1.00828	36.8896	4.40731e-05	0.000655007	DOWN	1.81512	0.554591	1.30847	0.533199	1.19237	0.606955	1.45073	0.384492	1.29615	0.260169	1.35767	0.496843
PTPN3	-1.11771	2.46334	36.885	4.40996e-05	0.000655007		0.191819	0.0831241	1.15569	0.78091	0.350715	0.159497	1.33331	0.469265	0.0542994	0.0125341	1.23681	0.550535
STS	-0.79294	3.67921	36.8427	4.43438e-05	0.000657785	DOWN	2.39904	1.146	2.70907	2.0452	2.09715	1.29874	2.23751	1.62005	3.01313	1.22852	2.09813	1.22719
ZNF212	0.568128	4.48586	36.8198	4.44771e-05	0.000658561		5.0577	9.25064	5.78112	8.44912	7.32748	8.54629	4.78647	7.13869	6.44568	10.1904	4.33806	7.02948
PHF1	0.519455	4.60418	36.8092	4.45391e-05	0.000658561		5.53442	6.9959	4.95169	6.78548	5.6004	8.09996	4.89096	7.37678	7.79655	11.0592	4.3341	7.83792
CCDC86	-0.862531	4.89429	36.8043	4.45677e-05	0.000658561	DOWN	14.6151	10.5781	18.5155	11.231	16.8873	10.1375	24.334	8.80038	11.9747	10.079	26.0548	10.2001
LINC00954	0.815172	3.38041	36.7247	4.50345e-05	0.000664606	UP	1.87323	3.21913	1.14808	1.57627	2.82097	4.49136	0.61009	1.76467	1.75726	2.92372	1.37453	2.86716
WDR19	0.616772	4.17148	36.7052	4.51503e-05	0.00066546	UP	1.51703	1.96599	1.68104	2.30625	1.66627	2.23301	1.30228	2.34638	1.85829	3.50963	1.44034	2.52667
GPATCH4	-0.535518	5.69172	36.6813	4.52918e-05	0.000666693		12.4451	8.20557	14.5663	12.0156	11.1155	9.23152	15.7888	10.5025	11.112	8.3835	16.9622	8.85317
FARSA	-0.468838	5.53676	36.6147	4.56898e-05	0.000671693		21.7451	15.7694	23.948	17.805	18.6549	15.6702	28.2531	18.149	17.2354	14.8687	22.3409	14.0519
ZNF853	1.86851	1.44982	36.6011	4.57716e-05	0.000672037	UP	0.0862334	0.847029	0.374704	0.654393	0.400507	1.86906	0.0547837	0.408967	0.77463	2.07548	0.0302958	0.304887
MRPL13	-0.464317	5.47727	36.4773	4.6524e-05	0.000681911		11.682	8.29794	12.9399	11.4545	11.5033	8.12606	12.2631	9.726	11.8018	7.26466	12.507	9.03441
ACTB	-0.423643	13.3615	36.471	4.65626e-05	0.000681911		3749.78	2836.46	3794.45	3587.63	3521.93	2530.28	3998.85	2956.03	3253.77	2046.91	3690.54	2920.69
CCNF	-0.400684	6.62728	36.4555	4.66579e-05	0.000682439		25.3568	20.5184	24.2609	19.4373	24.0369	15.9727	23.3045	18.945	15.6191	10.5659	22.9481	19.8907
PPP2R1B	-0.406181	6.51076	36.3429	4.73565e-05	0.000691132		17.1272	11.7092	14.716	12.7362	14.7068	11.4663	17.9912	12.0863	11.7744	8.92509	15.9258	13.7476
RALB	0.450803	7.59798	36.3404	4.73723e-05	0.000691132		58.9918	82.4574	50.635	67.4277	50.5655	73.6556	76.9155	90.0878	36.7878	67.0119	64.9068	81.3671
NBPF11	0.7576	4.42667	36.2779	4.77656e-05	0.000695988	UP	3.64842	5.47396	2.73512	3.59499	3.24862	5.04262	1.6938	4.79157	3.3674	5.38296	1.47897	3.01647
COLGALT1	-0.351575	5.98597	36.2423	4.79914e-05	0.00069771		13.9695	11.0024	15.2034	12.5353	14.1704	10.7281	16.6402	12.8068	12.8121	11.1094	13.6718	10.6318
NUDT15	-0.578787	4.85758	36.2401	4.80051e-05	0.00069771		17.5558	13.523	16.5435	14.1571	14.3389	7.87332	18.5941	11.1694	13.5886	8.04735	16.8313	12.3953
MTO1	0.373653	6.22377	36.1624	4.85021e-05	0.000704045		5.90796	7.3683	5.24437	7.40482	5.81021	7.01343	5.61244	6.97875	3.79373	5.74626	5.84914	7.66008
SRGAP2	-0.446591	5.91913	36.1318	4.86997e-05	0.000706023		7.23577	4.7037	6.22406	5.46855	6.25699	4.1098	6.65137	4.65449	4.7754	4.17745	5.75862	4.31253
GBP4	0.592896	8.41452	36.0951	4.89378e-05	0.000708582	UP	24.616	42.0332	40.0561	61.9044	60.61	110.132	45.3964	75.767	70.0297	69.2765	27.7964	45.5143
FAM160B1	0.409571	7.08708	36.0312	4.93552e-05	0.000713133		18.4457	26.5416	18.3235	21.5337	20.0382	26.2759	15.5337	25.8214	19.9895	24.8582	20.0628	26.5416
PPM1K	0.44829	6.35779	36.0281	4.9376e-05	0.000713133		9.47355	11.1106	6.17363	7.39605	6.28208	9.94877	6.54041	8.6083	9.92539	15.3	5.10909	8.08322
SLC2A1	-0.580086	6.68158	36.0173	4.94467e-05	0.00071326		21.1055	13.665	28.7728	24.86	25.3993	16.0194	27.7638	16.2946	21.2847	19.291	26.4517	13.6994
EIF4E	-0.38398	6.39696	35.9529	4.9873e-05	0.000717902		6.43957	4.59548	6.78864	6.06508	6.0149	5.05826	7.93921	5.85728	5.79576	4.51788	7.37694	5.31712
CSE1L	-0.485693	7.83252	35.9498	4.98933e-05	0.000717902		69.8141	48.8586	68.339	66.0338	65.5795	49.723	84.2867	52.801	54.3138	33.055	75.0048	55.6545
PTPRN2	-1.25231	3.00825	35.9247	5.00607e-05	0.000719412	DOWN	2.80983	0.775634	1.35104	0.985742	2.22165	0.998384	1.82165	0.932639	4.25602	0.972198	1.43219	0.903871
MAN2C1	0.581822	5.89067	35.904	5.0199e-05	0.0007205		7.37849	8.95252	5.71114	6.94348	7.22723	10.6559	3.0646	6.54256	5.62878	8.87333	4.53755	8.03253
PDE4D	-0.442158	7.23909	35.8834	5.03371e-05	0.000721582		10.205	7.29403	10.3371	6.11517	9.5444	7.1209	10.4005	7.57009	16.5594	15.2126	7.52463	6.20844
SNRPG	-0.589446	6.38987	35.8527	5.05441e-05	0.000723648	DOWN	50.9296	39.2537	54.8637	53.4874	55.5159	29.8942	67.0724	38.3801	47.8846	30.4896	57.074	36.1447
RBBP8	-0.412852	6.71586	35.8343	5.06687e-05	0.000724531		23.2855	16.9054	24.7382	22.3206	20.9463	17.2413	26.903	20.1673	20.1786	12.9818	24.4961	18.431
MYH6	2.31397	1.15471	35.7998	5.09028e-05	0.000726565		0.0343295	0.234837	0.0639298	0.625233	0.0367943	0.0161754	0.376211	1.7095	0.049561	0.0572016	0.0542733	0.546188
FGL2	-0.892664	2.70514	35.7947	5.09372e-05	0.000726565	DOWN	3.25138	1.53296	2.78524	1.53963	0.975752	0.63731	1.95818	0.854025	1.3769	1.04019	1.0966	0.551788
LIMK2	-0.38304	5.88003	35.76	5.11745e-05	0.000729046		10.5883	8.2248	12.022	9.44532	10.8853	7.229	10.1415	8.61236	9.13361	7.14115	11.5393	9.56911
HGSNAT	0.456059	5.46495	35.7125	5.15008e-05	0.000732788		4.70537	6.48071	3.84951	4.65797	5.64201	7.4761	2.33071	3.91326	4.92305	6.33021	3.54611	5.62298
LINC00339	0.82647	3.44071	35.6838	5.16996e-05	0.000734223	UP	2.7245	5.24862	3.56878	4.6677	3.31607	5.35254	0.836096	2.67857	3.64445	7.18148	5.30506	9.20826
CASP8	0.744317	8.02226	35.6748	5.17616e-05	0.000734223	UP	28.2242	48.4517	24.6671	25.4507	33.2576	59.234	18.3057	49.7489	32.1372	51.397	22.8963	40.5716
RNF44	0.358764	6.73644	35.6671	5.18152e-05	0.000734223		15.0165	20.1361	15.7345	17.5842	15.9686	20.2844	15.5429	20.4039	20.3773	28.6363	15.6617	21.8122
PMM2	-0.418306	5.65567	35.6534	5.19108e-05	0.000734223		7.56027	6.0567	9.20886	6.29454	6.41632	5.13257	8.33665	6.6194	6.48941	5.55312	9.78963	6.43159
RNF146	0.540088	4.87643	35.652	5.19205e-05	0.000734223		6.26347	9.28838	6.1266	7.14408	6.27241	11.7453	6.02902	8.65528	9.40785	14.7236	6.20142	8.75738
TTF1	-0.390932	5.76213	35.6224	5.21267e-05	0.000736233		22.1631	17.5027	18.9947	15.7745	22.1609	15.1186	18.682	13.2823	13.9101	11.7913	18.4396	14.8529
MLH3	0.445485	5.53163	35.5938	5.23271e-05	0.000738159		4.2996	6.50811	4.3	5.26883	4.46608	6.75299	4.46401	5.76587	5.15997	8.18138	5.13308	6.24957
CCND3	-0.385614	7.69459	35.5607	5.25607e-05	0.000740546		45.7032	34.1232	46.3583	35.1721	49.6582	36.6739	48.8819	32.6203	39.1493	35.0403	35.4541	31.503
TNRC6B	0.455519	7.21171	35.5107	5.2915e-05	0.000744627		6.00811	9.73265	5.93004	6.34013	7.04597	10.1474	4.72094	7.33445	8.50565	10.9385	5.1805	7.62603
HEMK1	0.433847	6.7126	35.4905	5.30593e-05	0.000745745		5.87052	6.62852	4.41968	6.84214	7.47215	9.39233	2.91403	4.67665	4.36526	5.64029	2.7359	4.09065
SLC6A6	-0.388984	7.41005	35.4505	5.33458e-05	0.000748858		22.3015	18.0062	21.7673	14.5271	20.9185	14.3108	24.0848	18.6369	24.1052	20.6644	25.6883	22.8558
GRWD1	-0.469271	5.21793	35.3961	5.37388e-05	0.000753456		6.63879	4.59707	7.63283	5.99295	6.24921	4.91426	9.73714	6.29698	6.09323	5.3653	8.23425	5.32714
CCT2	-0.479408	7.8501	35.3528	5.40531e-05	0.000756941		57.9376	41.7505	62.7384	60.2101	54.4042	43.5671	73.7702	46.3179	51.3055	35.8948	70.7718	43.4975
PPIF	-0.437384	6.94242	35.3362	5.4175e-05	0.000757726		51.1553	40.0278	65.4551	62.9185	40.0976	27.1164	63.428	45.9433	31.8908	23.385	60.3931	39.3733
ILK	-0.381285	6.53351	35.29	5.45141e-05	0.000761544		34.1527	24.8344	27.584	25.5543	31.6832	23.3795	29.598	22.9643	30.7222	22.104	26.0475	21.1398
PTGES3	-0.434459	8.45885	35.2629	5.47141e-05	0.000762504		124.376	85.6694	119.064	118.647	103.534	76.9576	147.266	97.8171	81.3349	60.1505	133.051	95.8743
TTC14	0.497856	6.84318	35.2566	5.47608e-05	0.000762504		14.3481	18.1891	12.0464	13.8963	12.996	20.3959	10.0069	17.6992	13.878	17.7111	9.86641	16.7452
FAM169A	0.6384	3.68059	35.2447	5.4849e-05	0.000762504	UP	1.13306	1.78867	1.56746	2.88906	2.01246	3.34056	1.80472	2.58643	0.73221	1.29461	1.29657	1.6482
TCN2	-1.70355	0.614698	35.243	5.48616e-05	0.000762504		0.889951	0.299711	0.464046	0.162084	0.496001	0.167732	1.11946	0.233759	0.171308	0.0395436	0.712866	0.264307
ULK1	0.715809	4.58646	35.2359	5.49141e-05	0.000762504	UP	2.07422	4.22752	2.78822	3.11263	2.83374	4.21219	2.0323	3.27727	2.60089	4.54335	1.86286	4.35369
PNISR	0.377922	7.73786	35.1517	5.55442e-05	0.000769492		37.3451	49.5662	38.7193	42.6722	38.8212	55.9986	30.9513	44.0196	34.3406	49.4833	35.8508	43.9691
MB21D1	0.388698	6.66247	35.1508	5.5551e-05	0.000769492		22.8558	29.3927	19.765	29.7124	18.9736	22.9475	23.027	34.2193	13.3374	15.5122	26.8191	36.2224
DMWD	0.549293	4.33055	35.0976	5.59534e-05	0.000774134		4.12949	5.68127	3.8021	5.23104	3.41221	4.34803	2.55017	4.77196	2.28698	3.76714	3.98764	5.97059
TPM3	-0.381294	10.0145	35.0813	5.60775e-05	0.0007745		137.19	108.637	134.812	127.243	134.391	105.855	154.564	111.903	122.514	83.2891	147.606	114.795
EVC	0.946685	3.52586	35.0765	5.61144e-05	0.0007745	UP	0.279868	0.392716	0.477751	1.14686	0.349956	0.410259	1.28904	3.09702	0.0748227	0.276345	4.11323	7.37178
SH2D3C	-0.496837	5.30523	35.0312	5.64605e-05	0.000778344		8.99709	6.55522	8.86625	5.71559	8.95245	7.08419	10.9161	6.42521	12.1047	10.8426	9.08021	6.35358
PPDPF	0.45566	5.79493	35.0194	5.65515e-05	0.000778665		52.2457	76.337	55.1648	76.1229	34.2505	39.1964	25.232	35.4181	51.5536	66.4883	35.8192	62.5178
RARA	-0.512468	5.0955	34.9817	5.68416e-05	0.000781724		8.99877	5.39047	9.45092	6.52572	8.78866	5.38034	7.41104	6.0943	8.23129	7.3862	7.62716	5.30821
ZNF737	0.57803	4.18082	34.9694	5.69375e-05	0.000782109		4.90518	7.01633	3.92404	5.53636	4.70201	8.13815	3.62099	6.31356	5.75169	7.09886	3.93205	6.48521
DCAF16	0.489677	6.8867	34.9508	5.70816e-05	0.000783154		22.6535	31.5212	22.2293	25.0316	22.5281	32.3906	14.984	29.2526	21.4929	29.6909	18.4409	25.8351
ARL6IP1	-0.359502	9.12198	34.9196	5.7325e-05	0.000785557		180.709	127.268	164.961	143.785	182.254	124.036	157.93	130.755	118.784	98.7336	159.969	137.365
FAM228B	0.71614	3.58552	34.8987	5.74881e-05	0.000786856	UP	1.59178	2.22767	1.41907	2.03551	1.39752	2.48942	0.871397	2.03863	1.85799	2.70874	1.07087	2.0476
KIF4A	-0.409189	6.79826	34.8796	5.76377e-05	0.000787967		32.1369	23.2812	28.3195	26.0158	31.675	21.5193	28.6783	21.1139	17.1941	11.9452	29.177	25.0301
SASH3	-0.365789	8.19059	34.8521	5.78548e-05	0.000789996		107.584	94.5898	129.024	85.4673	115.133	89.9901	116.777	87.4673	149.579	126.474	107.689	89.8554
CLIC1	-0.342145	8.81455	34.8264	5.80578e-05	0.000791829		259.158	217.252	246.377	219.402	234.276	176.388	269.791	210.309	276.622	197.736	265.292	224.612
MAN2B1	0.413337	7.04404	34.792	5.83316e-05	0.000794621		21.7824	31.6836	21.821	27.2182	17.863	21.4355	22.1824	29.6109	19.1655	32.8305	16.363	20.0987
RPSA	0.339503	10.3247	34.7687	5.85174e-05	0.000796152		246.531	346.618	242.146	340.291	278.579	345.403	299.813	367.245	319.46	366.205	334.775	439.853
MRPS34	-0.461082	5.12299	34.7606	5.85823e-05	0.000796152		38.581	26.6425	35.2636	30.7992	30.2807	23.952	43.8098	28.9255	30.7977	23.7346	40.1296	26.7443
RPLP0	0.323269	10.585	34.7011	5.90617e-05	0.00080172		334.123	445.073	382.466	546.564	346.735	418.799	406.076	509.684	360.024	425.376	420.802	521.232
SOAT1	-0.433019	6.20067	34.6259	5.96735e-05	0.000809071		11.1923	7.65793	12.2517	9.08047	8.80148	7.88798	14.3517	9.73346	13.0455	11.4818	12.2976	8.25617
PTPN7	-0.376959	8.43137	34.5671	6.01564e-05	0.000814659		65.5068	54.6065	61.642	52.3994	57.5252	49.5338	65.3423	44.3071	65.1269	45.3883	78.7046	62.5674
AP3D1	-0.349244	7.12352	34.5275	6.04845e-05	0.000817374		17.9638	14.2266	17.978	14.4873	16.9127	14.5901	21.0964	14.7664	16.1451	14.0545	18.5792	14.2835
GOLGB1	0.324366	7.5075	34.5258	6.04989e-05	0.000817374		13.2384	15.6356	14.8092	17.8316	13.3666	17.1217	12.3479	17.6013	13.0025	16.701	14.5839	18.5667
FDPS	-0.342436	6.83747	34.5057	6.06666e-05	0.00081868		37.7032	28.5578	39.1089	35.0407	27.836	22.0833	36.185	30.6783	30.4266	23.3452	33.2252	25.0142
TP73-AS1	0.484823	4.45928	34.3983	6.15702e-05	0.0008299		2.97475	3.93472	2.28551	3.16781	2.83988	3.55391	2.75732	4.3587	2.48759	3.93647	2.56992	3.707
SLC38A9	0.400225	5.44773	34.3795	6.17294e-05	0.000830585		4.81055	6.67956	3.84602	5.09165	3.67124	5.06732	4.28417	5.84371	4.75116	5.53958	4.04817	5.85045
METTL1	-0.758998	2.97357	34.3753	6.17653e-05	0.000830585	DOWN	3.60229	2.09625	3.94609	2.85586	3.54297	2.07674	3.79625	2.31911	3.09996	2.02432	3.84138	1.75311
PPP1CC	-0.393511	8.25844	34.1766	6.34846e-05	0.000852708		49.1201	35.9108	48.428	47.3187	48.6368	37.5881	58.6065	40.1918	38.4669	28.9678	56.5606	42.4606
NFKBIZ	0.705261	4.96099	34.1676	6.3564e-05	0.000852781	UP	4.66605	7.0293	3.18842	3.56374	3.99279	8.51056	2.07981	5.02434	6.31983	9.57224	3.68841	5.96696
CCT4	-0.452505	7.87163	34.1454	6.37599e-05	0.000854413		86.5785	62.5803	95.8953	92.6746	82.3342	63.4166	123.044	74.2964	78.9346	59.8905	105.602	71.7542
KLF7	0.922663	6.42212	34.1366	6.38375e-05	0.000854458	UP	5.90178	12.4222	7.21185	7.48924	9.05846	14.1015	3.89007	13.2196	6.15261	15.1198	6.06889	11.1739
SEC23B	-0.420551	6.28973	34.1165	6.40156e-05	0.000855094		19.0241	14.5081	20.1013	17.9266	19.7104	15.2775	30.6615	18.7387	20.8574	16.753	22.6371	16.8154
GPATCH2L	0.363413	7.14714	34.1145	6.40336e-05	0.000855094		7.63101	10.9306	7.59542	8.93653	10.1199	13.1717	8.23806	11.6974	10.7561	12.5175	7.41476	10.2366
PMEPA1	1.37166	3.06312	34.1056	6.41125e-05	0.000855155	UP	0.710895	2.32759	0.588382	0.683331	0.99475	1.60037	0.451629	2.896	1.29239	3.35618	0.728449	2.15737
GSR	-0.35043	6.27357	34.0896	6.42549e-05	0.000855248		28.7694	24.4533	30.8844	23.9448	34.0401	25.6537	25.6469	21.4423	30.1374	22.1454	11.2666	9.58838
AK2	-0.354764	7.99901	34.0792	6.43479e-05	0.000855248		51.3967	41.4198	51.3407	46.3623	47.2322	38.0935	54.1328	43.2011	40.9397	32.6063	54.0071	36.3779
AP2S1	-0.409763	5.13467	34.0721	6.44119e-05	0.000855248		23.0957	17.0281	23.3881	18.7741	24.0547	16.846	25.7392	18.4221	22.6682	18.2633	21.0416	17.6462
CLSTN3	-0.411713	6.68462	34.0715	6.44167e-05	0.000855248		21.3464	15.7154	18.0966	11.4008	15.6751	11.157	10.8346	9.05778	24.5979	22.6869	11.4541	8.933
BBS10	0.665696	3.73578	34.0253	6.48318e-05	0.000859769	UP	2.99075	4.12096	2.38283	3.87465	2.70979	5.3462	3.40827	4.52173	3.26425	4.96623	2.11227	4.28414
UHRF2	0.440983	7.3355	33.9813	6.52293e-05	0.000864044		16.0609	20.1301	15.9655	19.6096	14.419	21.7378	11.7322	19.4641	12.1509	13.9993	12.1148	18.8281
TTC3	0.353181	7.50887	33.9507	6.55076e-05	0.000866464		10.1544	12.8887	11.084	12.9559	10.8834	14.0074	8.04265	12.4843	9.47679	12.2438	10.7466	13.465
SIK3	0.39857	5.92583	33.9447	6.55625e-05	0.000866464		4.1904	5.83365	5.74848	8.56731	4.97091	6.33547	4.09014	6.12227	4.16034	4.90341	5.37062	6.60228
SNHG6	0.357975	5.68413	33.9043	6.59328e-05	0.000868557		33.3324	45.1155	35.1028	47.4783	39.9286	50.1404	30.405	40.3819	42.7175	57.3223	34.192	40.6488
TAF4B	0.520446	5.15886	33.9031	6.59437e-05	0.000868557		5.33414	8.62647	5.48449	8.90846	5.0549	8.22904	6.4177	7.73125	3.94457	6.33716	6.16468	7.18694
ZNF594	0.519356	4.23309	33.9027	6.59473e-05	0.000868557		3.1216	4.6645	3.88285	5.0777	3.55005	5.63636	2.52056	4.22486	3.30256	4.39405	3.23984	4.52422
SF3B3	-0.372861	8.31358	33.869	6.62575e-05	0.000871646		28.3213	21.8719	29.1933	28.4614	25.6103	19.6101	32.6385	23.7828	24.9944	18.6457	31.4898	23.4286
ADA	-0.465802	5.45074	33.8487	6.64454e-05	0.000873119		17.0586	13.7532	30.7919	24.5276	26.0351	19.8828	18.4899	11.7913	27.2677	16.6222	15.8238	13.1206
ALYREF	-0.449699	6.46922	33.7797	6.70885e-05	0.000880566		65.2236	55.0924	67.1204	57.8489	62.1729	43.3984	73.682	56.1311	55.4218	31.9044	62.4808	46.5961
RPL37A	0.313914	8.78188	33.7361	6.74984e-05	0.000884936		57.5	71.8699	58.4067	83.2336	55.3953	68.2987	57.7414	69.9388	64.3843	77.5775	61.5244	77.9611
KIFAP3	0.379201	5.93497	33.6917	6.79191e-05	0.000889439		9.74785	12.7999	10.0965	14.1906	11.4302	15.5278	11.4623	16.8101	10.716	13.436	10.2268	11.7385
GALNT7	0.500237	5.28698	33.6812	6.80192e-05	0.000889738		4.00959	5.52991	5.07323	7.18477	4.48809	7.72459	5.08428	6.90088	3.71902	6.37569	5.67441	6.44793
PRNP	-0.541953	7.45967	33.667	6.81549e-05	0.000890501		82.8136	55.4282	57.0444	30.569	56.8661	36.7293	59.4562	49.1273	79.48	49.2153	94.1295	90.6029
ING4	0.73536	3.98835	33.6325	6.84855e-05	0.000891819	UP	4.06089	7.60724	4.12149	4.91833	4.22188	7.23273	2.97975	6.57771	7.73871	10.6008	2.95324	6.46096
SLC22A15	1.0742	1.96045	33.627	6.85378e-05	0.000891819		0.251823	0.530043	0.644814	1.24214	0.697251	1.04812	0.499944	1.35506	0.343356	0.885825	0.243296	0.623241
IMP3	-0.415471	5.42454	33.6208	6.85976e-05	0.000891819		36.0308	26.7887	37.9721	30.852	33.5263	29.4776	46.2928	33.4498	40.4578	30.7649	41.565	27.8547
POP1	-0.587775	4.95892	33.6148	6.86554e-05	0.000891819	DOWN	8.11097	5.35314	7.8083	5.42485	6.55683	5.48431	7.8603	3.91188	6.0423	5.09037	9.41808	5.5653
ZXDB	0.492371	4.53924	33.6112	6.86899e-05	0.000891819		3.42138	4.66904	3.1332	4.00581	3.38495	5.15515	3.02749	4.95836	3.34721	4.26	3.05125	4.70571
MICU3	1.01422	1.78836	33.608	6.87207e-05	0.000891819		0.434436	0.81281	0.449458	0.989032	0.776046	1.63759	0.413993	0.898097	0.30198	0.563019	0.381569	0.793595
CCT8	-0.412888	8.3866	33.5618	6.91678e-05	0.000896487		108.35	81.1485	118.471	110.527	93.8528	79.0662	140.546	91.0964	93.9276	71.9267	129.679	87.7212
ZNRD1ASP	0.592465	4.09339	33.5548	6.92361e-05	0.000896487	UP	0.715156	1.00949	0.639473	1.2198	0.74217	1.17137	0.411066	0.726788	0.748399	1.03401	0.873397	1.11375
DUSP4	0.351977	7.85439	33.507	6.97022e-05	0.000901507		22.3976	30.8713	21.993	24.556	21.091	29.2701	38.1303	53.6239	22.4832	29.8018	40.4981	48.4209
SLC16A3	-0.533225	5.43051	33.4937	6.98328e-05	0.000902183		8.51196	6.40673	9.28005	4.88953	6.85195	4.85682	8.11141	4.99202	8.78005	7.89944	7.38149	5.63802
FAM135A	0.574677	3.95752	33.4361	7.04011e-05	0.000908506		1.48911	1.80995	1.34748	1.9863	1.24759	2.02586	1.20918	1.75598	0.706509	1.23479	0.972631	1.6462
EIF3B	-0.354692	8.10964	33.4264	7.04977e-05	0.000908733		32.4993	26.8299	37.4383	30.8417	31.1181	25.0356	38.116	29.5211	26.4597	23.7296	40.4279	26.8183
RSRP1	0.36295	6.51264	33.3845	7.09144e-05	0.000913082		29.2574	32.5702	26.7288	33.3035	26.9065	36.3343	26.0943	34.9167	25.0106	34.1334	23.9021	34.8923
CCNG2	0.721286	5.17765	33.3675	7.10847e-05	0.000914253	UP	3.78209	5.57897	3.27623	4.98266	4.95076	6.73383	2.67355	6.59907	4.96785	6.35358	3.21837	7.69435
SLC31A1	-0.712249	4.60606	33.3194	7.15684e-05	0.000919259	DOWN	5.51634	2.91412	6.42552	5.94926	3.87205	2.62978	7.85422	3.45665	4.97612	3.29217	6.01926	3.41886
CUX1	0.497293	5.51379	33.3095	7.16685e-05	0.000919259		1.74763	2.92963	2.13868	2.768	2.64242	3.48203	1.46317	2.58894	3.11775	3.64	1.74328	2.66797
ITM2A	-0.45288	6.90144	33.3029	7.17355e-05	0.000919259		38.7274	30.6586	47.9907	26.4238	57.7047	43.1014	86.5681	71.7523	91.5801	79.7208	99.9243	69.9656
INPP5D	-0.365855	7.45164	33.2972	7.17934e-05	0.000919259		22.9831	20.9599	24.193	18.0378	22.7941	17.6731	24.1678	16.5177	27.6081	23.8195	21.3184	16.4525
TOP1	-0.450369	7.65179	33.2816	7.19514e-05	0.000920259		59.9655	46.0767	62.1346	53.1411	54.1447	47.7465	68.9587	41.9474	61.5581	47.3434	65.4007	40.6851
ETF1	-0.432716	7.9946	33.2322	7.24563e-05	0.000925688		57.3339	42.5548	66.7816	59.7945	51.8771	43.3145	78.8368	51.8632	46.7474	38.3741	79.8161	48.5479
TMEM161B-AS1	0.617089	3.9628	33.1955	7.28334e-05	0.000928083	UP	2.90541	4.32293	3.05511	3.87742	2.46973	4.29575	1.57529	2.90567	4.38735	5.95406	2.16467	4.06466
SHQ1	-0.413912	5.02598	33.1932	7.28573e-05	0.000928083		5.42019	4.28321	6.67602	5.29951	5.91127	4.82105	7.3943	5.16194	6.26005	4.88014	6.19379	4.37737
CARF	0.780743	4.61313	33.1904	7.28857e-05	0.000928083	UP	2.94902	5.24847	2.15646	2.86826	3.54137	5.238	1.20649	3.73446	3.68534	5.16251	1.64359	3.48825
PCGF5	0.47341	7.36651	33.1031	7.37932e-05	0.000938601		18.822	22.086	15.4483	17.5414	17.0951	30.7285	14.0537	21.8422	19.4911	28.4315	14.0089	20.3183
ATP10D	-0.816778	4.32459	33.0746	7.40925e-05	0.000941368	DOWN	1.77194	0.704811	2.57227	1.80417	2.27301	1.0913	4.50726	2.489	6.23082	3.00675	1.73522	1.73147
UBE2V2	-0.409038	6.1423	32.9607	7.53014e-05	0.000955672		13.0775	9.48741	11.9267	10.533	10.6158	9.44455	13.278	9.48044	10.7769	7.60848	12.8809	8.95653
VPS13A	0.412035	8.08777	32.94	7.55242e-05	0.000957444		11.9388	15.1667	12.2856	15.1144	11.8517	17.6026	9.76599	16.6764	11.0189	12.9624	12.2639	16.0803
ANKRD36	0.606733	6.22433	32.9277	7.56564e-05	0.000958065	UP	8.53317	11.3379	5.97788	9.07448	7.79686	10.9793	3.45512	8.78299	5.81233	7.43951	5.70778	8.81826
TOM1L2	0.640909	4.93804	32.9107	7.58393e-05	0.000959325	UP	3.38953	4.69679	3.32702	3.8197	4.13242	6.4682	1.99185	3.84874	2.8545	6.46362	2.39653	3.5203
DLGAP5	-0.404687	7.61727	32.8563	7.64299e-05	0.000965735		72.1931	53.8809	61.8169	55.3934	69.4304	49.6211	56.2586	43.1301	40.1515	25.2802	63.2477	55.3999
TNFRSF1B	-0.316623	8.25778	32.8034	7.70092e-05	0.000971988		83.7347	71.5169	84.3661	60.8887	76.2484	61.3981	85.6406	73.2107	100.122	79.943	107.807	93.8524
TAF1	0.325604	6.95969	32.7733	7.73408e-05	0.000975104		11.0966	13.4897	9.84568	12.1483	11.0696	13.8751	8.61183	12.2342	11.2519	13.4646	9.16845	12.2698
GNG5	-0.40276	6.26102	32.7343	7.77735e-05	0.000979487		75.0872	62.2922	76.2459	67.3756	79.4068	51.5386	90.2284	60.8404	70.3438	57.0873	77.3482	61.0847
NEK9	0.303908	7.09617	32.7206	7.79256e-05	0.00098033		11.2912	14.3311	10.8489	13.244	12.0026	14.7045	10.034	13.3037	13.5816	16.3043	10.1974	13.1772
MED28	0.328149	6.75484	32.6801	7.83789e-05	0.000984955		8.98116	11.0024	8.23101	9.92456	9.47458	12.41	7.13532	9.61949	9.96488	13.9785	8.14703	9.57965
ARPC2	-0.318723	9.90297	32.6661	7.85364e-05	0.000985597		161.089	131.773	152.356	134.031	156.174	123.892	168.145	133.258	169.612	123.699	160.351	142.12
TIGIT	0.634548	5.44942	32.6604	7.86012e-05	0.000985597	UP	1.83937	2.77909	6.25721	13.3005	1.11259	2.33403	5.60554	8.90937	3.80356	4.49109	15.1636	20.128
PAK1	0.393752	7.34866	32.5953	7.93375e-05	0.000992685		21.9973	28.8914	18.6575	19.5493	23.0469	32.1258	16.403	24.7896	35.6314	48.1649	18.142	26.1971
ARPC5L	-0.341915	6.41607	32.5952	7.93389e-05	0.000992685		28.3101	23.5181	26.3315	23.5688	26.4551	21.0588	26.685	21.0594	23.8746	17.6873	25.7235	19.6273
FDFT1	-0.357704	7.30753	32.5655	7.96776e-05	0.00099584		28.9653	22.9131	33.1513	30.6531	32.6693	26.0488	39.644	27.9864	32.8701	27.4098	37.0077	26.7835
RBM48	0.470402	4.74171	32.5463	7.98978e-05	0.000996452		4.68699	7.64024	4.62506	5.52075	5.86986	7.65749	4.80628	7.44353	5.41815	7.83802	5.12788	7.0248
PTPRM	0.732036	3.64955	32.5462	7.98997e-05	0.000996452	UP	0.65172	1.39541	0.544055	1.08463	0.566036	0.815348	1.11361	1.94304	0.0432589	0.0998558	2.9489	3.92115
FILIP1L	-1.61571	1.70455	32.5221	8.01762e-05	0.000998818		0.357298	0.178117	0.297668	0.0513739	0.201553	0.194934	2.36547	0.535108	0.43438	0.104447	1.05046	0.359032
RPS7	0.321265	9.46153	32.5085	8.03335e-05	0.000999697		95.477	130.312	109.527	154.82	107.927	134.4	113.153	130.172	128	159.574	116.446	141.568
PDCL3	-0.503726	5.41268	32.4887	8.05626e-05	0.00100146		26.4806	20.7096	25.8442	23.5611	24.411	18.6585	29.9226	17.6813	26.6556	16.5294	28.9339	19.3262
ENTPD4	0.390957	6.97991	32.4584	8.09146e-05	0.00100476		16.4411	20.0157	15.7477	17.8489	16.2233	23.5366	12.2524	19.6796	16.9585	22.6285	14.8435	19.4227
FBF1	0.805691	3.28848	32.4491	8.10233e-05	0.00100502	UP	0.479572	1.24692	0.89308	1.56704	0.982656	1.71468	0.819921	1.54371	1.41186	1.69219	0.773048	1.54098
MRPL18	-0.449265	5.28843	32.4154	8.14165e-05	0.00100881		28.0592	22.3814	33.204	29.7489	31.8938	24.1559	37.6038	24.1601	29.0293	21.1088	35.3689	23.5864
DLGAP1-AS1	0.71308	2.90127	32.4001	8.15962e-05	0.00100929	UP	3.32185	5.10521	2.16022	3.84127	2.37357	3.42853	2.16061	4.21264	4.00912	6.73578	1.66721	2.79637
SCARNA9	0.836556	3.44806	32.3972	8.16303e-05	0.00100929	UP	32.0104	40.2937	21.6237	36.0086	24.5543	40.8121	12.5605	36.0638	28.6944	48.8056	12.8998	31.9556
FN1	-1.27575	3.33835	32.2576	8.3293e-05	0.00102874		0.269353	0.107989	0.66283	0.216082	0.103104	0.0543919	3.64239	1.10196	0.0802414	0.113984	0.243334	0.149651
CASP4	0.399539	6.94847	32.2393	8.35135e-05	0.0010296		13.6471	20.2649	15.6526	16.9782	14.7743	19.7012	10.7767	16.9262	17.2973	22.001	15.7044	21.3642
MCM10	-0.484272	6.28551	32.237	8.35412e-05	0.0010296		15.5725	12.2916	16.7964	14.7006	13.9161	11.3136	20.4532	14.3886	12.4965	6.76999	19.6784	13.1232
PEX1	0.347261	5.64885	32.2198	8.37497e-05	0.00103106		5.80154	7.80327	5.92896	7.12573	6.53657	8.42744	4.84084	6.14811	6.37364	8.3465	4.08638	5.52321
ZNF496	0.485357	4.93448	32.1705	8.43499e-05	0.00103734		2.769	3.13574	2.22536	3.48991	2.60671	4.08775	1.78589	2.84614	3.13118	4.56123	1.84206	2.34515
RAB8B	-0.469336	6.98513	32.149	8.46133e-05	0.00103947		31.2766	16.986	26.0411	20.9578	21.738	18.811	34.8707	24.5804	30.8422	21.4625	24.4366	20.6067
RNF103	0.668702	5.47889	32.1247	8.49121e-05	0.00104203	UP	4.31214	7.3172	3.87126	5.87099	5.05832	6.72414	3.01164	7.71701	5.71843	6.67803	4.17476	7.47897
NABP1	-0.515634	6.08247	32.1075	8.51242e-05	0.00104352		6.10187	3.32069	5.1209	4.42333	5.71388	4.07053	3.75663	3.46208	7.86646	5.13715	6.03347	3.8918
ZBTB37	0.584641	6.23252	32.0582	8.57353e-05	0.00104947		3.05163	4.63761	3.18602	3.26109	2.89851	4.89307	2.31666	4.58603	4.73438	6.43822	2.34024	4.21509
IPCEF1	-1.50972	2.18304	32.0536	8.57921e-05	0.00104947		0.783234	0.195593	0.655121	0.108799	0.455305	0.250201	0.26566	0.13076	2.37648	0.811059	0.0559664	0.0844841
ZNF469	0.938684	3.12952	31.9931	8.65508e-05	0.00105763		0.411202	0.777191	0.265671	0.78712	0.512681	1.02016	0.359864	0.75312	0.864221	0.997454	0.309567	0.747691
PGAM5	-0.483798	5.81601	31.9784	8.6736e-05	0.00105877		14.9431	12.2677	18.8308	14.4774	13.8484	10.0585	20.5837	11.9583	12.9763	11.7943	17.9403	10.9638
RYK	0.815773	3.59672	31.971	8.683e-05	0.00105879	UP	0.841655	1.69893	0.835072	1.64596	1.18306	2.74351	0.631121	1.43456	2.03179	2.391	0.988875	1.43422
CLK1	0.391359	7.54476	31.9554	8.70268e-05	0.00106007		26.9224	36.7386	30.9252	34.0768	27.1066	43.3164	31.9569	45.6072	37.4624	47.4591	32.2674	41.7182
BOP1	-0.528188	4.93682	31.922	8.74517e-05	0.00106412		8.29362	6.39655	9.95265	8.99752	7.4771	4.51443	12.5826	8.25764	7.83818	5.92017	11.5813	6.6691
UNC45A	-0.373824	5.60641	31.8859	8.79131e-05	0.0010686		6.94789	5.65943	7.18662	6.11115	7.9072	5.70982	7.70797	5.60981	6.88668	5.95716	7.05744	5.20107
ANO10	-0.799302	3.6326	31.8591	8.82572e-05	0.00107094	DOWN	3.15585	1.88968	3.0398	2.8986	3.67402	1.94846	4.58879	2.62019	3.74435	1.54127	4.41578	2.30851
CAVIN1	-1.14924	3.21038	31.8472	8.84112e-05	0.00107094	DOWN	4.488	1.73693	2.29164	1.02832	5.39987	2.5376	1.4348	0.285203	4.59819	3.82753	0.701903	0.153559
HSP90B1	-0.371245	9.19468	31.8428	8.84676e-05	0.00107094		120.932	97.8925	145.506	133.86	128.547	110.453	175.902	126.071	110.297	83.9631	162.004	109.051
SOS2	0.387657	6.43521	31.842	8.84776e-05	0.00107094		10.3201	13.2559	9.69882	11.2804	12.71	15.7508	9.45273	13.8027	14.2975	18.2818	8.3774	13.496
ARRB1	-0.41481	5.10941	31.8292	8.86428e-05	0.00107181		3.94762	3.01052	6.64114	5.03625	6.96999	5.39144	6.76043	4.44565	11.3065	9.68124	4.48226	3.43873
TOP2A	-0.397913	10.4372	31.8197	8.87668e-05	0.00107219		280.794	203.017	254.106	230.946	298.192	205.808	231.716	182.016	171.125	111.834	226.644	204.63
STAMBPL1	0.398389	5.8551	31.7482	8.96986e-05	0.00108231		7.87613	10.8453	8.67014	10.0546	7.47518	11.9483	7.8387	9.78807	8.37746	11.6518	9.05763	11.8284
ANKRD36C	0.643936	6.47518	31.7337	8.98895e-05	0.00108347	UP	11.0364	14.5116	9.03722	12.9368	10.109	14.3711	4.47533	11.8502	8.07326	10.3613	6.77846	12.4948
BBX	0.300908	6.67811	31.7263	8.99875e-05	0.00108352		6.94078	8.97811	7.22046	8.8845	9.02318	10.8601	7.41642	9.32639	8.66987	10.7338	6.96044	8.99903
SRP54	-0.318984	6.65859	31.7127	9.01664e-05	0.00108454		29.3781	23.0233	27.6202	23.7918	26.1682	22.9005	30.7137	23.8178	29.8125	23.5727	28.2881	22.8109
IFT27	0.583327	4.2548	31.7009	9.03229e-05	0.00108455		1.68899	2.9431	2.12695	3.00047	1.67671	2.19177	1.76782	2.62123	2.53165	3.32178	1.50291	3.06901
LUC7L3	0.373104	8.25852	31.6922	9.04382e-05	0.00108455		34.3033	45.0585	33.0691	36.9671	34.3726	50.7288	30.2884	41.7011	31.1413	46.6674	32.0067	37.1648
CDCA5	-0.392296	6.86656	31.6913	9.04495e-05	0.00108455		35.7203	27.175	36.1041	34.6916	31.7678	22.6809	38.2708	29.6221	22.4568	15.0173	35.3529	27.7184
BNIP3	-1.07007	4.50955	31.6586	9.08845e-05	0.0010877	DOWN	5.62235	1.9066	7.67813	5.38539	3.25852	2.39405	6.17137	2.11948	1.5833	1.34163	10.1177	2.95967
SLC43A3	-0.626524	4.83837	31.653	9.09588e-05	0.0010877	DOWN	9.3939	5.37505	11.3228	9.91095	7.201	3.5811	9.73406	8.08509	3.27708	2.12754	14.8353	8.35163
STXBP5	0.357232	6.02528	31.6502	9.09959e-05	0.0010877		5.22493	7.55804	5.3673	6.29906	6.20089	7.86411	4.74724	6.13508	6.07729	8.68256	4.78232	5.83365
NAA15	-0.443661	7.29714	31.6326	9.12316e-05	0.00108938		16.5709	12.0836	19.0286	16.7354	15.4563	13.7298	23.703	14.4686	14.1767	11.1157	22.7807	14.556
NACA	0.296875	9.2259	31.6235	9.13535e-05	0.00108971		51.7843	68.0122	53.066	65.4987	50.7643	66.3296	52.1559	67.7453	56.8993	66.6558	56.0854	65.8672
PPP4R2	-0.342863	6.87797	31.607	9.15744e-05	0.00109121		22.7072	16.0621	20.4326	17.3559	19.2905	16.803	25.7181	19.4331	18.9885	16.5816	24.5996	18.8732
LRRFIP1	-0.313562	9.14306	31.5803	9.19344e-05	0.00109339		57.9168	43.9251	53.5185	42.2433	59.1679	44.8763	51.7875	43.0032	41.6966	39.7645	58.7575	48.8896
ARF3	-0.33427	7.21148	31.5794	9.19473e-05	0.00109339		31.1796	24.9074	29.9303	27.6643	30.1843	22.4964	31.5316	23.1838	29.693	24.0556	29.812	24.8853
SMAD4	0.349595	6.5874	31.5647	9.21462e-05	0.00109432		6.74716	7.64165	5.70358	7.6312	6.83182	8.38919	5.64768	8.40946	7.0204	8.90376	5.80961	7.80718
SEPSECS	0.452344	5.61701	31.5595	9.22157e-05	0.00109432		7.3201	8.41604	5.9038	7.1363	6.50943	10.0032	5.99125	10.0581	8.60521	11.5542	5.31239	8.00987
SMPD4	-0.364084	6.85153	31.5368	9.25237e-05	0.00109685		17.5877	13.8346	18.0868	17.1952	17.3334	11.8487	18.6829	14.7166	15.0868	11.8426	18.1084	13.7995
SF3B2	-0.306811	8.27077	31.5242	9.2696e-05	0.00109776		36.1286	31.3559	38.0319	33.7995	37.4124	30.0203	41.7472	31.1081	35.9131	29.846	37.7401	30.2533
SELENOT	-0.378079	6.62361	31.5159	9.28087e-05	0.00109797		23.4396	17.6887	25.5002	19.0467	21.5254	18.7235	31.7012	24.566	27.082	18.1339	31.0153	27.7668
ZNF337	0.513294	5.54564	31.4909	9.31519e-05	0.0011009		11.6932	17.711	10.3475	13.4227	12.0352	15.0661	6.19363	10.2253	12.5389	15.2133	7.61478	14.8956
MAPRE2	-0.42194	6.47345	31.4279	9.40205e-05	0.0011097		15.6078	12.3241	15.8372	12.5284	18.1144	14.5728	15.7805	10.8899	18.6693	16.8788	13.6485	8.1155
PIK3C3	0.348041	6.01843	31.4229	9.40893e-05	0.0011097		3.52359	4.97001	3.13114	4.15401	3.90194	5.07721	3.51801	4.75244	4.90403	5.98489	3.4672	4.04756
SUSD1	-0.679627	5.50356	31.4084	9.42909e-05	0.00111093	DOWN	9.87739	7.341	11.0563	3.90336	14.8954	9.28301	9.76778	6.35208	17.117	12.303	16.0787	12.7076
FAM98A	-0.426752	5.63203	31.3861	9.46017e-05	0.00111346		10.3702	8.92081	12.5527	9.85409	8.81935	7.15945	15.253	9.99257	8.70076	7.16221	13.2109	8.44091
TMED9	-0.344626	5.79894	31.3146	9.56057e-05	0.00112412		23.1836	19.3276	24.338	19.1248	24.3122	18.2918	29.1969	22.8357	26.2509	23.5313	24.5306	18.6115
ZYX	-0.34449	7.36606	31.3061	9.57265e-05	0.00112433		51.5766	44.6398	60.2678	49.2345	60.3425	41.7164	45.0741	34.581	48.4423	44.4589	51.3327	39.1678
CHDH	0.764337	3.75208	31.2972	9.58523e-05	0.00112433	UP	0.285998	0.586925	0.213039	0.221374	0.0919595	0.134757	1.02202	1.95629	0.233972	0.444775	5.78751	9.8741
FBXL4	0.529674	5.02601	31.2927	9.59159e-05	0.00112433		3.15737	4.27224	3.16897	3.59712	3.8089	5.64165	2.73526	5.28055	3.49926	4.79789	3.09727	5.13216
GS1-124K5.11	0.685695	3.06341	31.2666	9.62861e-05	0.00112654	UP	0.895081	1.39729	0.625071	1.08679	1.03929	1.46205	0.653937	1.32247	1.03377	1.80629	0.80188	1.1551
LTBP3	0.41126	5.36182	31.2627	9.63427e-05	0.00112654		4.45568	6.0084	3.20721	3.61626	4.07563	5.7077	2.16818	3.32015	4.06537	5.33567	2.04277	2.96076
ODF2L	0.49799	5.62965	31.2588	9.63986e-05	0.00112654		4.35994	5.12449	4.13551	4.78664	3.69034	6.21098	3.25199	5.51865	3.52957	4.86581	3.45717	5.68338
LOC100506606	1.04746	1.88312	31.2143	9.70351e-05	0.00113283	UP	0.789883	1.70413	0.404512	1.2228	0.804266	1.41428	0.489264	1.03737	1.93859	3.33424	0.541134	1.38239
ZFAS1	0.366651	5.99612	31.2074	9.7135e-05	0.00113285		31.9282	39.7746	29.2223	33.4252	28.582	36.1284	27.3717	41.5615	29.5074	41.311	34.2887	45.3465
ANXA2R	0.695976	3.43546	31.1533	9.79165e-05	0.00113939	UP	7.97554	11.1607	6.2837	7.66187	7.51488	12.6366	3.75836	7.00217	9.44754	18.9847	3.1407	6.04249
ZNF224	0.397098	5.55882	31.1437	9.80562e-05	0.00113939		8.57894	12.0698	7.69373	9.43642	9.55785	11.9991	6.36808	10.1798	11.125	13.6427	6.23418	8.54874
SIRT3	0.670849	3.55458	31.142	9.80811e-05	0.00113939	UP	1.83533	3.0545	1.49033	2.75961	1.76124	2.87587	1.24054	2.40571	2.48532	2.86847	1.50702	2.51259
YLPM1	0.302077	7.83261	31.1413	9.80922e-05	0.00113939		13.2868	17.7801	13.5078	16.3994	16.0036	18.0351	13.3188	16.7066	13.4737	18.0178	13.8041	17.3972
DKC1	-0.411876	7.28885	31.1332	9.82095e-05	0.00113961		39.2284	28.9241	44.1124	40.2754	34.305	26.9715	50.8179	35.5797	33.9878	29.5602	51.6889	31.8448
STIP1	-0.425605	8.30056	31.0387	9.95982e-05	0.00115456		75.1908	59.914	75.5016	70.9929	63.0132	53.2441	94.2857	61.2616	62.0527	43.7511	94.1678	60.8404
ZNF254	0.391854	5.08977	30.9717	0.000100597	0.00116497		4.66551	6.07661	3.85121	5.09227	4.98276	6.39224	3.8784	5.79418	5.09545	6.30369	3.6967	5.1241
AEBP1	0.843287	3.12697	30.941	0.000101059	0.00116914	UP	0.718192	1.81873	1.35835	2.61605	2.50171	4.22999	0.0855496	0.294756	2.2681	3.63994	0.54406	0.690355
ECT2	-0.424338	6.90451	30.9296	0.000101231	0.00116941		27.4776	18.4758	25.6981	22.2746	26.3687	18.2803	26.1074	22.1167	16.4484	10.1669	26.0581	22.7446
BRIX1	-0.535561	6.08721	30.9259	0.000101286	0.00116941		15.7563	10.3871	15.1862	14.8924	12.6894	9.86405	19.9074	13.4419	11.7357	7.64514	20.0586	10.633
NAMPT	-0.396155	6.54511	30.8848	0.000101909	0.00117543		13.3649	10.2329	10.2979	8.82083	8.79178	7.57985	15.1663	10.2121	7.80048	6.70121	14.9003	9.78002
CHD6	0.337987	6.85448	30.8691	0.000102149	0.00117701		7.74556	9.61631	6.76542	7.8912	8.27639	10.1373	5.66507	8.58031	8.58246	11.4954	6.29881	7.88193
SYF2	0.352375	6.02476	30.8492	0.000102453	0.00117933		16.3388	23.4007	14.784	19.4383	16.1703	21.2331	16.3234	22.136	20.0055	25.0291	17.672	20.0905
SKA1	-0.514833	6.07207	30.8383	0.000102621	0.00118009		32.2594	19.8076	26.8129	24.2348	30.057	16.7786	26.401	19.7746	16.919	10.5372	26.5814	23.1972
SNX17	-0.311335	6.25453	30.8147	0.000102983	0.00118307		21.8787	18.1779	21.4164	17.4768	20.4115	17.4736	23.5221	18.3222	25.9736	21.5814	20.9434	16.8175
PKD1L3	1.57321	1.34619	30.7597	0.000103835	0.00119166		0.257182	0.654099	0.139689	0.273232	0.229706	0.545308	0.06127	0.445661	0.350663	1.85697	0.271062	0.477378
ILDR1	1.47697	1.56267	30.7263	0.000104355	0.00119645	UP	0.11285	0.989707	0.770565	1.91829	0.362858	0.77987	0.824471	2.55249	0	0.083572	0.911878	1.87526
MARCH6	0.413825	7.7077	30.7061	0.000104672	0.00119888		17.7238	21.6327	15.1346	17.7816	16.6126	24.4025	13.2952	22.1105	17.5865	20.6678	14.2813	21.3973
APOBEC3C	-0.324784	7.90785	30.6932	0.000104875	0.00120002		98.0653	83.5668	93.5467	77.8657	106.456	74.1607	84.7472	76.3909	92.2999	72.1129	91.2836	74.8279
DNAJB11	-0.358427	6.50791	30.6727	0.000105197	0.0012025		16.9945	13.3988	15.5021	14.2168	17.021	14.4045	17.9332	13.9548	18.5559	13.5453	19.6118	13.9725
NUDT6	0.695115	3.73053	30.6528	0.000105512	0.0012049	UP	1.98015	2.90999	1.82715	2.63169	2.23704	2.77381	1.35998	2.34286	1.013	2.08072	1.25973	2.93285
RIC8B	0.431859	4.7203	30.6202	0.00010603	0.00120885		2.77772	4.15259	2.91798	4.13799	3.16036	4.38956	2.66058	3.53892	2.46779	3.52865	3.09278	3.6564
NAPEPLD	0.506894	4.18371	30.6179	0.000106067	0.00120885		1.97981	2.62376	1.65227	2.57745	2.15339	3.20624	2.25	3.29029	1.51027	1.82456	2.11757	3.43768
RAP2B	-0.401299	6.27116	30.548	0.000107189	0.00122042		17.6238	12.9119	18.5768	11.7897	19.1071	13.8187	17.5696	13.7737	14.5266	13.8044	19.2655	16.009
NUP155	-0.325729	7.45294	30.5297	0.000107484	0.00122258		20.8626	16.036	21.7248	20.4461	19.9592	16.1072	23.1293	19.1416	17.4245	13.3001	22.7883	17.4907
TUBB4B	-0.438405	8.11301	30.4448	0.000108868	0.00123607		162.756	122.063	151.986	148.833	156.023	97.4629	156.349	110.488	102.121	66.6671	163.453	136.288
IFITM3	-0.588356	5.11648	30.4414	0.000108925	0.00123607	DOWN	45.1208	28.3004	29.4168	27.0419	35.0105	19.9775	17.372	11.1945	44.9354	24.2821	13.9103	12.0741
CEP19	0.624888	3.41504	30.4373	0.000108992	0.00123607	UP	2.52004	4.19036	3.80128	6.33376	4.86176	6.79193	3.98642	5.24026	3.8807	5.99063	3.2935	6.36164
WDR5B	0.565807	3.76827	30.3965	0.000109664	0.00124125		2.02558	3.26031	3.02324	3.55349	3.38422	5.08086	2.6683	4.46634	3.52636	5.42667	2.73141	4.39176
KRT7	-1.36202	1.844	30.3965	0.000109664	0.00124125	DOWN	0.326176	0.156032	0.855908	0.189017	0.349595	0.33532	1.35634	0.454337	3.96694	1.67988	0.843822	0.251613
SNX18	-0.600038	5.52879	30.3875	0.000109815	0.00124173	DOWN	7.73494	4.90939	9.63383	4.91971	8.098	6.3686	13.5451	7.83269	6.19741	6.35562	14.5398	9.00781
SH3BP1	-0.408987	6.63783	30.3773	0.000109984	0.00124242		14.2124	13.0995	20.3786	14.025	18.6115	13.2405	20.9248	13.386	23.5956	20.0898	12.5114	10.2983
PCED1B-AS1	0.772582	6.83091	30.3349	0.000110691	0.00124918	UP	25.0406	44.2866	27.9923	25.8737	37.6815	58.0467	12.7516	32.9806	42.4694	85.4803	17.1283	36.4915
TPMT	-0.756558	3.55455	30.2862	0.00011151	0.00125719	DOWN	3.84172	1.98478	3.21939	2.67151	5.31538	2.56712	3.82735	2.8285	7.12608	3.18124	4.15948	2.96351
SYNJ2BP	0.554115	4.75808	30.2774	0.000111659	0.00125742		3.54672	5.42041	3.48909	4.01615	4.39637	5.59473	1.76339	3.47663	3.28	5.72132	1.77155	2.66607
PPP1R3E	0.639482	5.11112	30.2721	0.000111749	0.00125742	UP	6.03679	8.56209	5.4907	6.17083	6.32025	8.38259	2.85731	6.6069	5.5793	10.1032	3.03382	5.78823
MGAT5	-0.649508	6.07728	30.2634	0.000111897	0.00125786	DOWN	10.3008	6.28366	6.78656	2.77981	10.2909	5.89272	6.70213	5.0334	15.4148	10.367	9.45362	9.17147
XRN1	0.341559	7.73304	30.2537	0.000112061	0.0012581		18.2377	22.4267	13.7926	16.5065	15.3194	22.2682	14.9561	19.7772	18.7321	21.4654	12.9418	18.2319
VCL	-0.721109	4.9479	30.2492	0.000112137	0.0012581	DOWN	3.50151	1.42722	4.31606	2.60149	2.89511	1.63414	4.56551	2.99276	2.40719	2.58072	5.1081	2.8297
IVNS1ABP	0.362922	8.8046	30.173	0.000113443	0.00127151		91.7881	129.653	32.5156	37.5867	48.2741	69.1271	25.9419	34.0676	65.8324	96.4888	24.8272	27.1972
IPO5P1	0.685809	3.08036	30.1522	0.0001138	0.00127337	UP	1.61146	2.18458	1.60219	2.28823	1.75644	2.65109	1.32741	2.36149	1.78755	3.42844	1.20905	2.34659
PNMA2	-1.07265	2.59347	30.1505	0.00011383	0.00127337	DOWN	2.64285	0.961977	1.85024	1.35715	2.34275	1.12355	0.454464	0.260972	0.0382501	0	1.04717	0.358306
ZC3H15	-0.378396	6.83548	30.129	0.000114204	0.0012749		39.5265	29.2687	41.8438	34.5351	34.5404	32.0135	49.747	34.1788	34.7182	29.3508	47.1769	32.8224
PSEN2	0.881104	2.75414	30.1274	0.00011423	0.0012749	UP	0.978789	2.90298	1.49134	2.07975	1.14443	2.40377	1.52629	2.4346	1.11332	2.24045	1.06288	1.69884
MRPL37	-0.317225	6.59738	30.1235	0.000114299	0.0012749		42.776	34.0391	44.341	40.3048	37.0521	29.6982	47.1272	36.2583	37.5573	31.9044	42.8304	33.1954
PIK3AP1	-1.0263	3.80869	30.1005	0.0001147	0.00127813	DOWN	3.10656	1.41879	6.84033	5.1775	2.51291	1.30725	2.81143	1.06916	1.27872	0.911554	1.9563	0.39375
TMEM200A	0.404515	5.85825	30.0372	0.000115811	0.00128854		4.87784	6.08415	5.63527	7.83097	5.80896	8.52944	10.7083	14.3744	12.9018	14.4894	8.7589	13.6436
TRIM25	-0.347009	7.42252	30.031	0.00011592	0.00128854		37.6206	27.1366	27.7755	24.7542	27.2261	20.142	27.9506	20.9693	27.3966	25.7399	24.1766	18.7334
KLHL42	0.475347	5.66494	30.0282	0.00011597	0.00128854		6.3557	9.6123	4.55017	5.78773	5.61174	10.1285	4.8647	6.87633	6.36906	7.10861	5.21182	7.49725
HAT1	-0.42842	6.63206	30.0114	0.000116266	0.00129059		15.5224	12.0199	15.5639	14.7007	14.7105	12.2258	20.4908	13.4119	15.5373	9.92827	17.979	13.0328
DNAJC6	0.715329	4.7944	29.9792	0.000116838	0.00129461	UP	2.63727	3.1792	2.91697	5.66193	2.80949	3.49444	4.478	8.0992	0.461502	1.49142	4.6832	7.83242
GRSF1	-0.367507	6.9647	29.9769	0.00011688	0.00129461		17.2975	12.8509	17.791	16.0372	16.6458	14.5148	20.2718	13.7851	15.6745	13.0261	20.1233	14.5387
IGF1	-1.30532	2.0816	29.9721	0.000116966	0.00129461		0.740369	0.187579	0.306388	0.274677	0.646577	0.180885	0.496484	0.300107	1.68907	0.548286	0.404614	0.17451
ZNF813	0.527184	4.52479	29.9511	0.000117341	0.00129751		3.9774	4.69041	2.57918	3.88067	3.90138	4.95292	1.89512	3.51739	3.81099	5.70032	1.96503	3.29589
MAML2	0.475524	5.77814	29.8988	0.000118282	0.00130603		6.73669	9.02634	7.21648	13.9876	7.55465	9.55202	6.09276	8.58464	5.94347	7.10227	4.47054	6.30191
CPEB4	-0.489442	4.55153	29.8958	0.000118338	0.00130603		2.58083	1.8183	2.36284	1.40618	2.71983	1.82152	2.52112	1.90273	3.1387	2.35108	2.43558	2.18765
MPST	0.425723	4.86036	29.8845	0.000118542	0.0013063		2.9675	4.07202	3.54165	4.91193	2.91698	3.92432	4.29647	5.43683	5.27036	6.64745	2.85118	4.60831
SORL1	-0.461816	8.09029	29.8819	0.000118589	0.0013063		17.6427	13.2286	19.8242	10.2997	25.2907	18.1636	8.50202	6.63256	19.1313	17.0893	10.6808	8.85492
DDX1	-0.352912	6.9963	29.8451	0.000119259	0.00131198		34.3462	28.2432	37.5364	34.5901	36.8122	27.5665	44.0468	31.6009	30.2834	26.3838	41.1697	29.453
ERCC6L	-0.537391	5.46568	29.841	0.000119333	0.00131198		11.3042	7.94003	12.2996	11.6588	13.6677	7.73217	12.3215	8.39611	8.85055	4.88176	12.182	9.67294
NEDD4	-0.673358	4.63128	29.8005	0.000120077	0.0013189	DOWN	3.38627	1.73685	2.98229	3.028	3.6556	2.39621	3.57641	2.31462	1.9296	0.991322	4.20037	2.26915
DMPK	0.766136	3.80274	29.7856	0.000120351	0.00131988	UP	2.54379	3.43325	1.9708	2.95305	1.998	2.85466	0.999243	2.91154	1.14005	1.79035	2.04663	4.40766
SAV1	0.624289	3.65321	29.7832	0.000120395	0.00131988	UP	2.02734	2.94289	2.29995	3.86209	1.69836	3.14023	1.88753	3.44296	1.34567	2.09673	2.99636	3.53449
GPSM1	0.808393	2.41359	29.7542	0.000120932	0.0013245	UP	0.898104	1.63043	0.585371	1.16543	0.457229	0.888659	0.855842	1.72011	0.475413	0.723294	1.25421	1.88139
GOLGA8B	0.673082	7.5041	29.7363	0.000121265	0.00132688	UP	30.7324	43.0637	21.279	24.7129	19.2621	32.3631	15.3611	37.2078	25.0014	31.6454	9.11515	20.3275
ZMIZ1	-0.392888	6.85573	29.71	0.000121755	0.00133098		8.89667	7.20472	13.8907	13.0999	10.3543	6.82081	12.3961	9.02172	12.6166	8.77722	12.4389	10.3962
ZNF550	0.53126	4.69205	29.6967	0.000122005	0.00133244		4.46962	6.53954	3.85724	4.46729	4.86064	6.63649	3.262	5.60758	5.37203	7.2901	2.9414	5.64275
CPEB2	0.477913	4.96999	29.6472	0.000122937	0.00133969		3.6958	5.06124	2.95169	3.28104	3.48051	5.02746	3.16822	5.19565	5.10489	6.75077	3.27593	5.51104
HSBP1	-0.362611	5.70518	29.6436	0.000123006	0.00133969		5.91019	5.05677	5.14562	4.31198	6.32206	5.15293	6.26402	4.83852	6.32657	4.34237	6.6706	5.23224
DDX18	-0.355607	7.36113	29.643	0.000123017	0.00133969		21.359	17.1675	24.0338	20.8662	21.7108	19.4086	26.7793	18.9205	22.0265	18.1991	24.3889	16.7776
KIF20A	-0.357269	6.62776	29.6139	0.000123569	0.00134443		30.5429	25.1585	29.408	27.8903	30.4449	21.2821	27.1224	20.161	17.8651	13.7774	31.8652	25.1473
IQGAP1	-0.288514	10.165	29.6058	0.000123723	0.00134483		110.112	87.9528	103.737	94.6848	115.299	89.8664	107.93	90.5288	112.717	89.3183	118.543	104.09
RAPGEF2	0.350703	6.23756	29.5948	0.000123933	0.00134584		5.57904	8.18835	6.34234	7.71067	5.42501	7.34098	5.52272	6.30155	5.03456	6.84536	5.58266	7.05519
SLC25A32	-0.393796	5.87103	29.5777	0.000124259	0.00134688		17.8611	12.1798	18.1299	16.3756	14.9111	12.6524	21.9126	15.7247	15.144	10.5615	20.0416	16.2385
RPS27L	-0.468253	6.54663	29.5776	0.000124262	0.00134688		12.0702	8.52393	9.59936	9.81942	11.7134	6.82014	12.3932	9.05038	15.579	10.8181	9.54762	7.00666
L3HYPDH	0.883381	3.3103	29.5657	0.00012449	0.00134808	UP	2.34491	3.96851	1.91785	2.48163	2.27553	4.09104	1.23807	4.47379	2.28738	4.50562	1.56971	2.4872
UBALD2	0.326845	7.23255	29.5484	0.000124823	0.00135041		84.537	107.749	82.854	101.893	81.3408	101.661	69.6726	83.9376	58.7195	89.8597	66.7107	79.318
COL6A2	0.849484	3.35114	29.5203	0.000125364	0.001355	UP	0.206836	0.522423	0.693321	1.48798	3.34746	4.87286	1.71479	3.66717	1.1347	2.75713	1.02459	1.14081
GK	0.468111	5.59563	29.5138	0.00012549	0.00135508		7.33279	9.5972	7.42731	10.4986	6.52342	9.92479	9.54132	10.617	4.25849	7.984	10.5091	14.3436
RASGRF2	-1.18023	3.66596	29.4892	0.000125967	0.00135896	DOWN	1.53646	0.688315	1.71096	0.69958	0.990293	0.665256	2.76015	0.88623	1.50876	1.28007	1.06135	0.165172
GAPDH	-0.343296	12.2025	29.4501	0.000126731	0.0013659		1989.89	1665.11	1871.28	1318.65	1739.3	1371.19	1570.99	1535.68	1420.94	1069.97	1964.39	1516.72
RTKN2	0.517089	5.47261	29.4442	0.000126848	0.0013659		2.91652	3.69304	2.88874	3.70342	3.74861	4.7413	2.69069	5.21394	5.4463	7.07329	4.93542	8.9477
PCMT1	-0.393257	6.22184	29.4288	0.000127149	0.00136786		28.4125	21.1338	28.1387	23.1895	29.3995	21.7384	35.0146	22.1498	26.5894	25.0136	31.3956	24.9679
CDC20	-0.523543	6.80503	29.4184	0.000127355	0.00136879		67.3536	48.2332	65.0541	65.0157	69.5549	40.2039	75.5323	41.072	38.5901	29.5513	69.6069	50.1185
PREX1	-0.341591	7.52214	29.4101	0.000127519	0.00136928		25.6829	22.5186	32.4545	25.5335	26.7472	24.3964	22.681	16.9273	44.5972	31.8849	23.5353	18.6697
TMEM260	0.438594	4.7224	29.389	0.000127935	0.00137247		2.57183	3.51716	3.43195	4.02022	2.55011	3.77148	2.41149	3.43184	3.22977	4.29296	2.31925	3.60314
SELENOI	-0.349093	6.94438	29.3746	0.000128221	0.00137256		15.8907	12.1229	15.9074	15.0022	15.1547	12.7011	17.059	13.5156	13.2716	9.45284	18.6625	14.0481
ZBTB25	0.499172	5.55857	29.3746	0.000128221	0.00137256		2.90074	4.41699	3.67159	3.77242	3.65309	4.90332	2.47054	4.49416	3.31532	5.04484	3.02863	4.64398
TULP4	0.649531	5.06923	29.3706	0.000128301	0.00137256	UP	2.20986	4.23679	2.46918	2.33611	2.35822	3.85714	1.67554	3.31237	2.75572	4.34391	1.94431	3.46497
MRPS7	-0.39642	5.48135	29.3506	0.000128698	0.00137553		13.5473	11.9748	17.0882	13.8864	11.945	9.40195	19.9689	13.366	12.268	8.59936	15.8259	12.5997
SRXN1	-0.63704	4.72657	29.3185	0.000129341	0.00138112	DOWN	7.21713	5.9491	11.6525	9.4212	6.82079	4.38893	13.7212	8.09325	7.87007	3.23842	13.2648	9.08803
MRPL22	-0.409328	4.75409	29.3014	0.000129684	0.0013835		6.19077	4.67591	5.56829	4.62125	5.75507	4.46477	6.62184	4.63217	4.82344	3.95307	5.68154	4.08726
CDC25B	-0.618331	8.08848	29.2936	0.000129841	0.00138389	DOWN	88.1431	54.3038	95.912	45.8665	105.474	57.0091	72.9873	47.934	57.566	61.7275	68.8962	52.2043
SKIL	0.66358	7.18	29.2705	0.000130308	0.00138759	UP	17.3568	24.8802	12.8573	13.0806	16.0981	24.7763	9.16626	21.8344	21.8209	33.6222	9.49219	20.3295
ITGAX	-0.652721	4.99542	29.2492	0.000130739	0.00139088	DOWN	5.31422	3.72299	7.84683	4.58161	4.73525	2.56323	4.89935	4.1986	6.71875	2.98655	3.34736	2.95176
MRPS12	-0.594992	3.96361	29.1908	0.000131932	0.00140228	DOWN	7.03372	5.27964	7.705	6.12258	7.4833	4.97125	11.1384	5.32066	9.10919	6.3196	9.15765	6.4731
SESN3	0.506303	6.51203	29.1705	0.00013235	0.00140542		10.2188	13.7577	5.11895	6.69739	11.5035	23.2244	5.59884	6.88947	3.36256	5.55919	5.44047	6.64357
SIM2	1.76359	1.41359	29.161	0.000132545	0.0014062		0.0144983	0.122065	0.134996	0.607321	0	0.0956385	0.124344	0.317349	0	0.0483156	0.687632	1.73771
SHISA2	-2.20587	0.236285	29.1246	0.000133299	0.00141279		0.232571	0	0.721838	0.105894	0.373903	0.109583	1.14507	0.296957	0.11192	0	0.65366	0.205569
RAB7A	-0.344461	7.66146	29.1192	0.000133411	0.00141279		79.97	68.6365	81.2725	69.8838	75.5069	63.3078	92.0168	63.5956	82.8279	71.8567	86.4394	61.1572
NT5DC3	-0.612453	3.89367	29.1059	0.000133689	0.00141443	DOWN	1.50169	0.750017	1.81299	1.52973	1.59586	1.19927	2.59524	1.79671	1.05336	0.692697	3.58127	2.05175
CIITA	0.538195	7.49321	29.0965	0.000133884	0.00141519		7.94256	12.6977	13.7737	19.7231	8.30769	9.46871	8.19954	17.2544	3.86057	4.38487	19.2051	30.56
ABHD18	0.336791	5.74092	29.0397	0.000135076	0.00142647		8.70851	10.9835	7.32808	8.35094	8.32521	10.883	5.739	7.5461	6.98191	9.73075	6.34742	8.25699
DBF4	-0.36212	6.67358	29.0007	0.000135903	0.00143285		29.8341	19.614	25.0712	22.4892	24.8328	19.3902	24.25	21.1665	18.6373	13.8378	26.6931	21.7218
C4orf32	0.507898	4.24026	28.9994	0.000135929	0.00143285		2.07894	2.67264	1.7271	2.14255	1.98804	2.68645	1.51845	2.684	1.30597	2.12959	1.75816	2.62762
TOR4A	-0.496463	3.84394	28.9807	0.000136329	0.00143576		4.2752	3.00889	3.25922	2.36022	2.63474	2.06476	4.86337	3.39223	5.19481	3.91797	3.60475	2.40902
KIF5A	0.833867	3.23427	28.9573	0.000136828	0.0014397	UP	0.888809	1.85208	1.12552	2.34721	0.628732	0.804079	1.0672	2.80151	0.513265	0.612139	2.0047	3.14876
LTV1	-0.486546	4.7944	28.9492	0.000137002	0.00144021		17.9205	10.4141	16.5176	14.1761	14.2922	11.3721	18.9172	14.2639	16.2605	12.6679	20.4775	12.6719
RRP7A	-0.440852	5.75705	28.919	0.000137652	0.00144572		13.4058	10.102	15.3435	13.644	11.7744	9.40438	16.1695	9.37447	18.2415	15.0729	15.6769	10.6139
STARD7	-0.315027	7.89417	28.9069	0.000137913	0.00144714		56.7354	45.7143	61.0197	55.5339	52.1335	45.9798	69.756	54.2251	52.7184	42.4161	64.169	47.0866
PIGW	-0.51641	4.75526	28.8955	0.000138158	0.00144763		12.1198	7.71136	12.2438	9.63007	9.33919	8.69658	13.1724	9.27638	8.65329	5.05966	11.3963	7.39384
CAPZA1	-0.352417	8.98405	28.8931	0.000138211	0.00144763		142.491	104.048	131.098	119.519	117.467	104.624	163.209	117.211	125.803	89.479	141.478	118.701
METAP2	-0.369692	7.17856	28.8676	0.000138764	0.00145211		36.4158	26.296	37.1785	35.9099	33.4887	28.4887	41.4917	29.7287	30.0485	23.139	38.0943	27.4209
ANKRD10	0.457539	7.24502	28.8401	0.000139365	0.00145706		32.6815	41.9551	32.1538	35.5047	28.9986	39.381	22.209	39.4993	26.8372	34.0315	25.0512	42.8787
ZDHHC2	0.318897	6.37401	28.8285	0.000139619	0.00145839		11.5397	13.706	9.42478	11.6944	12.2622	16.2032	9.36289	11.4026	12.9153	15.9135	9.9385	14.1109
CDC25A	-0.419562	5.58301	28.8156	0.000139902	0.00146003		12.0749	9.43844	13.6075	12.5456	10.5388	8.34966	17.3501	13.1265	9.38567	5.91143	16.0292	11.0312
FTSJ3	-0.348705	6.33927	28.8086	0.000140057	0.00146032		16.362	14.3296	19.6883	16.0251	18.0519	15.1171	21.0002	15.0521	16.4085	14.1591	20.067	14.0538
DBN1	-0.793828	4.82459	28.8001	0.000140242	0.00146093	DOWN	3.25572	2.07866	6.08314	5.6133	11.143	5.60434	2.02698	0.7839	17.1924	10.7774	1.48695	0.460436
GPR161	1.31162	2.23669	28.7864	0.000140545	0.00146226		0.227233	0.727827	0.165586	0.377866	0.275315	0.32586	0.338933	0.605513	0.0665617	0.428015	0.301974	1.04792
NIP7	-0.380374	6.18889	28.7828	0.000140624	0.00146226		24.6971	19.2173	26.8129	24.7421	23.6744	19.4745	26.1499	18.5758	21.2918	17.3112	27.1726	17.895
LONP1	-0.441595	6.04421	28.7413	0.000141545	0.00147051		14.8291	11.394	17.1477	14.4998	11.6977	8.53308	16.9868	11.3463	11.1359	10.4716	17.4276	10.2772
YBX3	0.513167	6.34091	28.7275	0.000141853	0.00147238		6.21106	8.8556	10.9906	16.4987	6.57414	10.6254	8.6326	11.4093	5.35778	10.6212	8.51559	8.80215
SLC25A23	-0.488818	4.31372	28.6948	0.000142586	0.00147733		5.40061	3.22717	4.21893	3.25087	4.90539	3.32101	4.27419	3.63153	4.77939	3.81305	4.77556	3.25252
PARP14	0.353906	8.83886	28.6947	0.000142587	0.00147733		42.6504	53.5092	35.5682	42.9597	33.3156	43.261	39.1322	62.6928	46.9512	52.8976	31.1679	42.1321
TXNRD1	-0.301422	8.31025	28.6816	0.000142883	0.00147865		46.2956	41.2532	46.1793	39.9388	53.7071	44.8149	53.2502	41.358	66.5492	49.5849	47.8679	40.4692
METAP1D	0.830389	2.34046	28.6737	0.000143061	0.00147865	UP	1.10403	1.89222	0.763644	1.43624	1.01425	1.33765	0.871719	2.03683	1.03222	1.92719	1.16361	2.17475
TIPIN	-0.529472	4.8792	28.672	0.000143099	0.00147865		16.5504	10.7878	15.4602	14.6825	13.3899	10.7163	23.7083	13.7896	11.5101	7.59116	18.5691	11.7786
ZNF267	0.406667	6.5069	28.6184	0.000144313	0.00148861		26.6186	32.0427	22.5573	26.5276	20.3234	33.568	19.1243	29.8525	17.7032	21.8611	19.2288	25.5056
CASS4	-0.991457	2.76699	28.618	0.000144322	0.00148861	DOWN	0.875394	0.414574	1.08001	0.358724	0.961702	0.3506	1.31387	1.12573	3.37012	1.41001	2.67565	1.76417
EGFL6	-1.33647	2.23011	28.5765	0.000145273	0.00149685	DOWN	2.34887	0.44945	1.51107	0.311122	2.28865	1.44883	2.07555	0.841317	5.54896	3.32081	0.450116	0.0905962
CLCN3	0.408752	6.67965	28.5718	0.000145381	0.00149685		11.1437	14.2748	11.0382	12.6755	10.5516	14.6892	10.2676	12.7947	10.5412	14.0193	10.8517	19.2455
SUN1	0.338818	5.7207	28.5612	0.000145624	0.00149801		5.76022	6.73048	4.69951	5.62086	5.11099	6.83516	3.90718	5.26773	4.0856	5.29715	4.3214	5.99157
PRDX2	-0.331107	6.81898	28.5297	0.000146351	0.00150402		69.8945	60.3308	61.4756	56.3564	68.4332	48.8748	54.2749	43.9354	48.9472	36.8767	54.8867	43.9864
LINC00667	0.459912	5.38377	28.5194	0.00014659	0.00150402		6.7489	10.5495	5.11965	6.03733	7.5313	9.18448	4.08578	7.3428	9.99166	12.8109	4.2888	6.3373
ATP7A	0.390618	5.7749	28.519	0.000146599	0.00150402		5.93889	7.79899	4.71733	4.94563	5.58359	7.53577	4.38109	6.49975	6.85662	10.1127	5.53189	7.54253
SLC35E2B	0.375869	6.55257	28.5069	0.000146879	0.00150555		10.4638	12.778	9.59541	10.3829	12.9851	17.3682	5.70333	8.4299	10.694	14.1478	8.78659	13.481
TNFRSF1A	-0.428584	4.99894	28.4774	0.000147567	0.00151124		7.42791	6.50463	9.67764	7.2689	8.91181	6.5819	9.42903	5.82404	11.4171	8.7438	7.56588	6.11476
PLA2G6	0.784993	3.9739	28.4676	0.000147797	0.00151208	UP	1.82742	3.06672	1.82418	2.12887	2.17037	3.04082	1.16095	3.18919	1.9648	3.25526	1.21462	3.02096
CD74	0.43377	10.3951	28.4573	0.000148038	0.00151208		234.468	412.902	486.231	678.757	263.453	375.478	454.581	655.461	153.286	160.838	534.574	671.796
CDC27	-0.307632	7.6829	28.4571	0.000148042	0.00151208		34.8207	25.8988	33.8477	30.3148	30.67	26.5825	35.8981	29.1967	26.0678	19.8647	37.2664	31.8029
ZC3H6	0.678279	5.11335	28.4488	0.000148237	0.00151273	UP	2.01062	3.54973	1.91587	1.88227	2.85987	3.87801	1.66531	3.53724	3.0293	5.04095	1.86166	4.09582
KRBA2	0.848808	2.72997	28.4298	0.000148686	0.00151596	UP	1.05105	2.62314	1.42605	1.66814	1.02996	2.29225	1.03021	1.90624	1.58965	3.06899	1.26603	2.10225
PIK3IP1	0.856634	5.60276	28.4097	0.00014916	0.00151887	UP	8.54406	17.2779	8.47144	7.64775	10.0951	16.5429	3.75144	12.1594	17.5412	35.5024	5.6244	11.6297
WASF1	-2.1107	0.525121	28.4025	0.00014933	0.00151887		0.95501	0.287161	0.222308	0.062119	1.24292	0.321417	0.552543	0	0.262616	0.113664	0.431379	0.0723542
SLC25A10	-0.649775	3.54555	28.401	0.000149367	0.00151887	DOWN	4.5251	3.13957	5.08731	3.81548	4.34703	2.08477	3.89692	2.01766	3.00026	2.383	4.27472	2.95091
RYR1	1.20082	3.31411	28.3916	0.000149589	0.00151978		0.321368	1.63224	0.325253	0.515317	0.277051	0.882203	0.233013	0.389948	0.0874118	0.26386	1.01614	1.48204
EI24	-0.337209	6.1732	28.3849	0.000149748	0.00152006		18.3802	16.8762	21.3927	17.9047	21.6765	17.7332	22.6388	17.4817	27.6785	20.9035	23.7869	17.6388
DGKH	0.464916	7.10935	28.3587	0.000150371	0.00152504		6.60266	8.12072	6.3479	7.17087	6.54355	7.80961	4.76746	8.58112	3.77044	6.44907	7.38799	11.1405
RHEBL1	0.838813	3.42206	28.345	0.0001507	0.00152703	UP	5.18476	10.8221	6.7587	14.1643	3.42683	8.87612	8.56403	14.7535	3.24358	2.87971	7.28611	12.2819
BSDC1	0.357614	5.73991	28.336	0.000150916	0.00152787		6.884	9.8522	7.23373	8.52495	7.03685	10.1895	7.45385	9.64522	8.03925	9.71111	7.83374	10.0234
FOXP4	0.78455	4.02308	28.3188	0.00015133	0.00152977	UP	1.4766	2.76687	1.6264	3.91915	1.71772	2.6133	1.51008	3.50801	3.34494	3.48056	1.93588	3.5526
INSIG1	-0.455961	6.60407	28.3171	0.000151369	0.00152977		24.0472	19.0366	36.3179	32.1691	17.0739	12.7201	40.6165	28.8801	14.2495	12.0223	52.9009	28.4729
ABHD3	0.397779	5.73821	28.2969	0.000151858	0.00153191		10.0733	15.1791	11.0138	14.501	11.1237	13.9754	9.81748	11.832	10.9193	12.9983	9.81266	15.784
LOC101927365	0.914723	2.34708	28.2912	0.000151996	0.00153191	UP	2.23458	4.41835	1.95457	3.32982	2.68533	3.31822	2.00037	4.37246	1.75966	4.96451	1.71286	3.3757
LOC153684	0.854901	3.56993	28.285	0.000152145	0.00153191	UP	3.5194	5.09281	2.94184	5.42647	3.85782	6.18086	1.48634	4.90225	4.38806	5.64209	2.06543	5.30249
GYG1	-0.453853	5.87544	28.2797	0.000152274	0.00153191		18.5567	16.8234	28.1036	20.122	19.25	16.2581	26.1701	18.6779	23.5623	13.287	19.9902	15.098
FNBP1L	1.00411	1.94492	28.2757	0.00015237	0.00153191		0.459832	0.846882	0.24976	0.488529	0.246424	0.361108	0.310387	0.838763	0.0737615	0.191549	1.17123	2.43867
RNPS1	-0.315059	7.53162	28.274	0.000152412	0.00153191		28.2027	22.2527	27.7692	25.6548	25.7957	20.2541	30.4263	23.5557	23.3537	21.0147	31.6245	23.5521
RFFL	0.434714	6.1838	28.2689	0.000152535	0.00153191		7.28635	9.49271	7.34277	11.4662	6.83156	8.4878	7.9496	12.2256	6.59881	7.00799	6.88278	11.0051
SEH1L	-0.33027	6.5803	28.2583	0.000152794	0.00153191		10.2663	8.20913	9.73659	9.0212	9.7216	7.68984	10.7918	9.1277	8.03716	5.80792	11.8913	9.18292
UBE3C	-0.274963	7.41464	28.2557	0.000152856	0.00153191		18.576	16.1138	21.4131	17.2889	19.2383	16.0182	22.1675	18.1812	16.4641	14.5595	23.2098	19.2815
LINC01163	1.40247	2.63227	28.2528	0.000152926	0.00153191	UP	0.8701	3.07677	1.19905	1.07759	1.11909	2.95183	0.232164	1.82836	2.31132	6.22451	0.476871	1.6243
CRACR2A	-0.370809	6.1603	28.248	0.000153045	0.00153191		6.30339	5.71553	7.41942	4.90502	6.81322	5.22694	5.65044	4.59911	6.16958	5.3702	6.22132	4.50446
ANLN	-0.492607	7.3732	28.1962	0.000154313	0.00154326		34.7487	24.4514	31.2865	27.2939	36.4102	21.8423	29.25	23.6448	25.8538	13.7373	33.8143	29.8078
POLR2H	-0.42832	5.20882	28.1899	0.000154469	0.00154349		12.561	10.7951	15.3151	12.6839	11.3026	8.85231	16.3257	11.2656	10.1842	8.03607	16.046	9.81103
YWHAE	-0.349759	8.53515	28.1785	0.00015475	0.00154438		138.136	110.035	146.665	145.918	131.956	104.653	164.526	125.246	111.903	84.8927	174.873	123.694
RFXAP	0.668972	4.54324	28.1754	0.000154827	0.00154438	UP	11.4966	14.1241	7.88299	12.0462	9.22865	14.8684	4.49226	12.0559	7.59273	9.88539	6.13459	11.1228
GNB1	-0.27807	8.9653	28.1668	0.000155039	0.00154457		82.5928	69.8386	85.0136	76.9762	85.38	68.3913	96.2871	74.4613	79.8113	67.9378	85.6706	73.4974
TPX2	-0.372663	8.49255	28.1638	0.000155114	0.00154457		123.046	93.2114	114.916	113.456	125.986	89.1124	112.221	84.4577	75.7595	52.1271	119.332	101.349
FBXL19	-0.675404	3.62089	28.1478	0.000155511	0.00154718	DOWN	3.20029	2.15553	3.69502	3.10081	2.79893	1.73712	4.36716	2.07349	2.02057	1.5642	4.3984	2.28109
ZWILCH	-0.518283	6.27362	28.1305	0.00015594	0.00155011		16.842	11.6153	19.3995	17.4892	18.1496	13.5793	22.8716	14.2388	15.9006	7.97798	18.1138	15.3572
DEGS1	-0.318023	6.9262	28.0438	0.000158119	0.00157041		55.56	46.6553	56.4647	48.0387	52.702	46.6568	61.5238	46.8764	64.0013	46.6111	61.109	51.0772
VPS13C	0.409106	8.56865	28.0206	0.000158708	0.00157411		19.6051	24.2646	17.2182	18.7335	18.1177	26.7962	13.3	22.5275	21.5196	26.3342	13.6787	20.0552
ZNF700	0.390457	5.77982	28.0153	0.000158841	0.00157411		16.0407	19.3433	13.9401	17.7417	17.6939	20.8793	10.5727	16.8607	14.9239	18.9694	12.6094	19.4953
DNTTIP2	-0.372847	6.86467	28.013	0.000158901	0.00157411		16.9003	12.8197	17.2192	15.6049	15.8061	13.4942	19.3373	13.0088	15.3717	13.2692	19.6621	13.4522
TBRG4	-0.384251	5.36464	27.9962	0.00015933	0.00157429		8.26696	6.30366	7.87573	6.46518	7.46581	6.29371	8.77151	5.94801	7.36723	6.44103	8.08788	5.74424
SEC61A2	0.548631	4.64355	27.9933	0.000159403	0.00157429		5.99508	8.82105	5.79379	7.4516	4.29383	7.20251	4.41334	9.08002	4.40272	5.27083	5.80955	7.98624
UTP4	-0.38374	6.40919	27.991	0.000159463	0.00157429		15.426	12.9587	17.4075	15.0636	13.722	10.4784	19.3451	15.0617	12.1149	10.3293	23.4593	14.2856
VPS4B	-0.310887	6.91421	27.9908	0.000159467	0.00157429		32.6963	25.7126	28.5025	21.733	32.7811	26.5176	28.9251	25.4997	33.2033	25.5957	28.8712	26.4881
RPL15	0.294787	9.75261	27.9753	0.000159866	0.00157687		105.077	139.419	115.116	152.605	113.077	146.996	111.311	135.864	144.461	160.585	121.126	146.51
GEMIN4	-0.380338	5.72006	27.9612	0.000160227	0.00157909		12.69	11.3532	14.9156	12.103	13.8962	10.3075	14.9789	10.026	9.73235	8.50797	13.8497	9.9822
CFH	0.842745	3.04708	27.9376	0.000160836	0.00158373	UP	0.47727	1.03327	2.03153	2.60771	0.40923	0.989477	0.714703	1.179	0.328109	0.530169	0.402422	1.04139
JAK1	-0.306102	8.94626	27.8743	0.000162479	0.00159855		105.355	85.711	103.52	72.7984	115.212	97.266	102.163	87.2748	129.297	105.588	92.7198	84.8401
TTF2	-0.305204	7.20786	27.8681	0.000162643	0.00159868		17.0038	12.7297	15.8022	14.3421	15.8633	13.2692	16.6818	14.5272	13.0588	10.1045	17.2548	13.894
NKD1	1.19053	4.17293	27.8632	0.00016277	0.00159868	UP	1.24417	3.06396	0.776179	0.804422	1.5602	2.84909	0.343832	2.21952	2.90984	5.25188	0.721226	2.66573
BATF	-0.50164	4.23559	27.8537	0.000163018	0.00159975		17.8021	14.9165	27.0282	21.1675	15.5559	10.258	22.0429	17.3736	18.2251	11.0842	32.1478	20.6863
STOML2	-0.433612	6.00815	27.8144	0.000164053	0.00160853		36.5572	30.9472	43.6826	41.0374	36.1425	27.595	52.5197	32.0481	32.6334	23.4204	42.5586	28.771
ARHGEF12	-0.290399	7.16976	27.7825	0.0001649	0.00161361		5.05121	4.36856	5.62194	5.03868	4.07381	3.24765	8.66954	6.91155	6.57255	5.63633	8.76443	6.8382
MTHFD1	-0.439684	7.78732	27.7809	0.00016494	0.00161361		24.6984	19.0423	29.0032	30.2547	23.409	17.1405	34.7111	23.9943	18.9667	12.9079	29.9804	19.0158
ARHGAP30	-0.304822	8.71853	27.7749	0.0001651	0.00161361		90.2604	72.8643	93.7808	67.3607	94.4852	77.5173	88.3948	69.8474	95.4811	87.7468	86.7901	77.8549
NRBP1	-0.366945	6.55723	27.7737	0.000165132	0.00161361		37.4261	36.0513	40.8339	29.3903	38.6031	30.0824	50.1826	34.1659	41.7844	33.8952	42.2304	33.9527
FAM120B	0.353391	6.13829	27.7501	0.000165764	0.00161841		10.9013	13.7401	9.44748	11.3357	10.8946	13.2231	8.94943	13.1804	11.4491	13.6233	9.60708	14.3559
AP1S1	-0.543718	4.58606	27.741	0.000166007	0.00161942		17.2824	13.6983	17.6407	15.4088	17.8258	8.92683	19.9835	12.2668	18.9999	13.7358	17.8341	12.8855
HMBS	-0.489177	4.02386	27.7328	0.000166226	0.00162018		4.36537	3.05361	4.28375	3.30875	3.44606	2.68504	5.85383	3.94798	3.92475	3.1941	4.51832	2.82806
ZNF33B	0.394049	6.01637	27.705	0.000166975	0.0016261		7.67645	9.41354	7.27201	8.21833	8.17037	11.5744	4.63085	7.81695	7.14413	9.43191	5.37507	7.0519
CHRAC1	-0.34065	5.80035	27.6575	0.000168261	0.00163724		20.255	14.6706	17.3586	14.2543	18.7571	15.3207	19.782	17.6828	17.0699	12.5373	18.8345	15.6766
TTYH2	-0.880679	2.50161	27.6313	0.000168975	0.0016428	DOWN	0.99244	0.587507	1.44388	0.771954	1.01938	0.565041	1.85207	0.701481	0.656688	0.597155	1.93946	1.03073
MSN	-0.285139	10.7612	27.6222	0.000169225	0.00164384		436.37	394.511	470.071	347.636	454.334	363.232	442.925	368.386	519.163	449.142	408.744	357.474
SIMC1	0.338462	5.39123	27.6062	0.000169664	0.00164611		7.18342	9.12258	6.9502	8.38698	7.20454	9.5112	6.0423	8.34494	6.373	7.93503	6.11187	7.91726
LMAN2	-0.316948	6.47823	27.5964	0.000169935	0.00164611		41.2012	32.6445	44.0256	33.484	39.5615	29.0088	43.3953	38.0755	40.0628	36.8132	41.9342	34.651
IPW	0.523251	4.71957	27.5962	0.000169939	0.00164611		2.60199	3.66838	1.94279	3.31949	3.32816	3.87467	1.78949	2.7134	2.33893	4.43102	2.25086	2.72083
ZNF683	-1.41241	3.0715	27.5929	0.00017003	0.00164611	DOWN	1.44965	0.639779	3.96231	0.383255	3.35806	1.67457	2.62918	1.68891	18.408	6.23351	0.492866	0.446403
SRSF3	-0.309492	9.07939	27.5874	0.000170183	0.0016462		96.2827	75.9106	92.0908	84.2875	90.9267	73.9677	103.153	83.2438	82.0656	59.0212	89.7231	79.9446
EPSTI1	-0.50707	6.30145	27.5811	0.000170355	0.00164648		26.5784	17.215	17.9201	10.8072	19.5151	12.2256	12.2339	7.70425	28.0128	23.6596	8.44191	8.90249
SLC9A3-AS1	1.09708	2.78113	27.5422	0.000171434	0.00165457	UP	2.25438	3.45475	0.773354	2.37707	5.34117	8.60962	0.150758	0.908999	0.799382	1.58163	0.500221	1.80387
PASK	0.459124	5.90268	27.5405	0.00017148	0.00165457		5.42322	7.76302	5.34956	7.53085	4.47637	5.52185	3.97997	7.15201	4.32969	4.61633	4.38001	6.75509
CDK4	-0.351786	6.6569	27.5265	0.00017187	0.00165695		34.9743	27.2456	40.8291	40.3461	28.6874	21.6528	42.8223	31.4818	24.5454	19.1331	40.0785	30.399
FAM229A	0.899849	2.87886	27.5133	0.000172239	0.00165912	UP	2.45488	3.40371	1.81412	2.48389	2.00467	3.2314	0.891184	2.89994	2.10019	4.58823	1.31422	3.26513
TXK	1.06423	6.67343	27.5022	0.000172549	0.00166071	UP	19.1311	45.5288	24.9149	20.4856	26.0345	60.8802	9.10018	27.1105	33.464	65.2142	5.20134	20.36
ARPC5	-0.403338	8.53583	27.4962	0.00017272	0.00166097		61.5497	40.1241	41.5169	38.8719	51.7915	41.4209	58.115	40.9874	47.9005	31.6986	52.6146	47.469
CCDC47	-0.329223	6.87185	27.483	0.000173091	0.00166314		26.0964	22.3324	30.5277	26.8437	23.8993	20.5514	33.5548	23.8678	22.4989	18.7815	35.4076	25.8606
DNAJC9	-0.363918	7.26048	27.4452	0.000174157	0.00167172		51.8528	44.2104	55.6333	48.0906	52.9014	40.7471	58.9892	45.2277	42.866	27.0724	53.0662	46.298
ZNF619	0.632735	4.04024	27.4411	0.000174274	0.00167172	UP	3.02331	5.07014	2.97528	3.84992	3.68824	4.35467	2.27205	4.70769	2.74422	5.62465	2.17613	3.07641
PAN2	0.635212	5.05019	27.4051	0.000175298	0.00168014	UP	4.57207	5.95047	3.90239	4.10797	4.50831	6.82188	2.12037	4.75365	3.98972	7.07649	2.31303	4.62319
C12orf57	0.478463	4.44192	27.3926	0.000175655	0.00168216		11.318	14.6948	10.3093	15.3478	10.7461	13.0423	9.96479	12.5888	9.05786	15.7839	8.23349	12.9182
ARL10	0.464174	5.06477	27.3871	0.000175811	0.00168226		2.18602	3.3491	2.31465	3.81399	2.41555	3.69165	2.30438	3.28171	2.75563	3.49205	2.57926	2.79061
RUFY2	0.448831	4.44159	27.3785	0.000176058	0.00168297		2.42905	3.11647	2.10927	3.04458	2.86672	3.54932	1.82059	2.71819	2.33786	3.03178	1.86977	3.0541
ZNF662	1.33773	1.6754	27.3743	0.000176178	0.00168297		0.371822	0.713566	0.346212	1.39421	0.539172	1.52524	0.125056	0.598436	0.27366	0.55881	0.253575	0.278389
ANKRD36B	0.404684	5.01087	27.3654	0.000176433	0.00168401		5.1074	6.34607	4.63288	6.46636	5.10328	6.288	2.68473	4.27344	3.66296	4.50219	3.38611	4.89306
THEM4	-0.336529	5.72991	27.3503	0.00017687	0.00168678		15.1146	13.034	12.4261	10.2654	12.6781	8.83664	10.4532	8.87954	15.8364	13.1679	13.7991	10.6431
LTA4H	0.347691	6.84106	27.3441	0.000177048	0.00168708		12.9842	17.928	13.8069	19.6284	14.8075	16.4236	15.1244	19.2394	12.0166	17.6975	13.2229	15.1348
CD3G	-0.36229	7.55601	27.3057	0.000178159	0.001695		50.1552	41.521	53.299	34.9002	59.6465	50.2628	54.1623	38.304	64.9756	61.2728	45.8809	36.6009
HSP90AB1	-0.4357	10.3245	27.3053	0.000178173	0.001695		418.959	334.904	557.417	536.922	345.036	278.061	683.773	429.788	341.867	267.653	619.229	364.633
HSD17B10	-0.412785	5.45783	27.2847	0.000178773	0.0016975		40.2568	35.5334	42.2276	36.9322	35.5456	27.3934	55.3067	36.1871	48.7444	37.617	46.8514	30.8327
TAF8	0.294037	6.05215	27.2844	0.000178782	0.0016975		5.93748	7.58139	6.64089	8.12664	6.58145	8.1396	5.61254	7.06042	7.72675	9.3957	5.80463	7.36217
CRBN	0.385058	5.96242	27.281	0.000178879	0.0016975		7.30902	9.59883	7.41116	8.44673	7.00394	11.2218	7.59961	9.71097	8.74857	10.7166	6.87111	10.0356
ZNF429	0.671773	2.81952	27.275	0.000179054	0.00169777	UP	1.01093	1.35945	0.575238	0.946161	1.68547	2.858	1.09716	1.9362	2.05407	3.18177	1.59824	2.77004
RFX5	0.369488	6.96205	27.2684	0.00017925	0.00169823		18.2657	27.4833	26.6392	40.6128	18.5386	24.2214	30.1953	38.4701	18.6525	20.7477	28.673	34.3799
BTG1	0.47347	7.67039	27.2482	0.000179841	0.00170242		36.2648	52.1531	31.0239	29.5719	34.8789	52.4456	31.9251	46.3878	38.6399	69.0261	34.2265	49.9225
FKBP5	-0.339482	7.59773	27.2047	0.000181124	0.00171317		23.2416	18.2322	22.4084	22.21	20.6486	16.2569	16.6781	12.1871	12.7766	9.63379	24.8919	19.6374
ZSCAN2	0.717288	3.13303	27.1841	0.000181737	0.00171733	UP	0.835909	1.9305	1.29722	2.34706	1.19457	1.8818	1.52677	2.36336	1.98897	2.42457	1.32153	2.51212
VAV1	-0.34098	6.58589	27.1799	0.000181863	0.00171733		23.415	20.8805	25.7816	21.4641	24.6798	19.2341	25.2258	17.5472	25.2284	22.7015	24.9517	18.2972
QSER1	0.333286	6.13444	27.1341	0.000183232	0.00172822		6.61254	7.49103	6.72573	8.14069	5.78948	6.97563	5.28794	7.23702	4.26651	6.25767	6.5477	8.76723
RCSD1	-0.337621	7.62237	27.1313	0.000183317	0.00172822		35.7684	26.8938	39.8861	29.2476	34.9649	32.9932	41.8202	30.9643	42.0509	38.1151	35.0587	27.1256
HSP90AA1	-0.435844	10.7861	27.1254	0.000183493	0.00172847		351.022	275.139	400.785	413.869	314.76	246.568	508.368	319.487	265.1	182.158	460.597	302.677
PRKCQ-AS1	0.395421	5.71198	27.0748	0.000185024	0.00174083		38.4116	50.8727	37.4936	38.95	48.6277	65.663	26.3478	37.165	48.9355	75.4437	25.1318	35.4281
SLC5A6	-0.449938	5.15119	27.072	0.000185108	0.00174083		6.90028	5.21691	8.86206	7.31285	4.56919	3.68106	8.5029	6.57538	5.57253	4.42724	9.09085	5.00551
RRP12	-0.624577	4.54891	27.0209	0.000186671	0.0017541	DOWN	3.22543	2.26843	4.28832	3.0784	3.14123	2.17736	5.23112	2.52873	2.62675	2.56662	5.1156	2.63165
SPCS2	-0.339789	5.65134	27.0055	0.000187142	0.00175581		18.507	13.5594	18.8272	16.4123	17.9998	13.0539	19.4103	16.0571	15.3034	12.2439	21.7429	18.84
ZNF493	0.56433	3.78576	27.005	0.000187158	0.00175581		1.85765	2.25469	0.984792	1.45704	1.40971	2.27448	1.05956	1.91437	1.10929	1.95811	1.65779	2.14296
BCL2L14	1.12975	1.3423	26.9942	0.000187493	0.00175752		0.62189	1.27922	0.263207	0.514832	0.484757	0.932347	0.188563	0.68062	0.462511	1.16183	0.208553	0.389779
GLO1	-0.398683	8.00391	26.9822	0.000187861	0.00175954		116.164	90.3478	136.391	133.992	109.372	79.4319	132.343	108.013	100.896	61.8446	138.708	103.83
ZNF629	0.744992	3.51503	26.9719	0.000188181	0.0017611	UP	1.87549	2.20374	1.54285	2.75251	2.38095	3.48331	0.607312	1.57433	1.2618	2.83175	0.671696	1.02361
TMEM147-AS1	0.584895	3.25642	26.9228	0.000189711	0.00177268		2.72768	3.75141	1.93371	2.8791	2.52486	4.00176	1.12244	2.10327	2.56562	3.89081	1.66613	2.36716
CSTB	-0.357021	5.84611	26.9223	0.000189726	0.00177268		33.7508	28.7251	28.4411	26.0718	25.4841	17.5812	20.0274	15.1554	23.0558	18.8448	22.8545	16.8132
UCK2	-0.405458	5.80921	26.8878	0.000190807	0.00178133		8.45846	6.77573	9.4969	8.929	8.2384	5.78861	11.3785	8.14279	6.48112	5.50987	12.2905	7.80452
GPRASP1	1.35269	1.52907	26.8658	0.000191502	0.00178637		0.349743	0.570515	0.113979	0.382186	0.374854	1.59849	0.199971	0.287079	0.117815	0.446784	0.184309	0.408062
RICTOR	0.459213	7.73181	26.8394	0.000192341	0.00179274		13.6683	17.7414	12.2	14.7241	12.9096	19.9041	11.017	19.8049	18.5845	19.965	11.1653	17.8807
SIRPG	-0.434184	5.87876	26.8322	0.000192567	0.0017934		29.6177	21.4588	22.6349	16.1735	22.7048	20.2434	37.5375	21.7184	39.9654	35.9315	27.3468	20.5223
NRN1	-0.938341	4.45464	26.8113	0.000193235	0.00179816	DOWN	4.20023	1.55718	3.4665	0.956221	30.5918	16.3274	0.682259	0.156712	29.4922	24.6544	1.20734	0.65814
DSTN	-0.288439	6.74091	26.8057	0.000193414	0.00179838		23.5392	19.4363	33.534	29.1231	30.9421	23.35	32.3706	26.0775	26.1772	23.1397	35.3165	30.3767
SDCBP	-0.406587	6.44212	26.7829	0.000194146	0.0018026		24.7678	14.6957	20.1845	15.0645	21.5905	18.8737	19.6833	14.0111	17.9344	14.5308	19.5416	17.7191
DNAJA1	-0.483126	7.64751	26.7818	0.000194181	0.0018026		72.7816	55.2076	80.0935	76.4769	75.8682	62.2539	120.899	64.7224	64.2086	48.5	100.19	61.5596
TIMM8B	-0.485766	4.25837	26.773	0.000194464	0.00180377		19.1462	13.6336	17.0292	12.6644	16.1308	14.5419	20.7869	12.7185	23.4697	16.5067	16.7661	11.9221
ZNF510	0.335859	5.32705	26.7522	0.000195136	0.00180783		6.04942	7.66737	5.00494	6.4298	6.94545	8.64821	5.14009	6.7437	7.33648	10.2151	5.15205	6.15824
PGM2	-0.377378	5.88657	26.7497	0.000195216	0.00180783		18.2233	13.2069	18.3099	16.9502	15.5417	13.2122	18.5674	13.6357	18.0882	12.1726	18.7322	15.0939
RASGRP4	0.808508	3.38092	26.7284	0.000195906	0.00181267	UP	2.31126	4.13788	0.865773	2.34664	1.73689	2.20309	1.49365	2.41323	0.588085	1.74113	4.032	5.77654
SUV39H2	-0.377848	5.29667	26.7238	0.000196054	0.00181267		12.143	9.24049	13.9738	11.7099	11.7133	10.0054	13.2925	11.0748	8.96011	6.0181	13.6187	9.97358
PNPT1	-0.377508	6.42729	26.6759	0.000197618	0.00182566		20.3431	15.1555	16.9831	16.175	16.8758	14.6743	21.4319	14.2653	18.5357	13.949	19.2238	14.2163
ZPR1	-0.335455	6.15258	26.6483	0.000198525	0.00183257		11.2728	9.31906	10.9641	9.57915	10.3153	8.69969	11.8794	8.2822	10.5172	9.08647	11.9639	8.87603
PSMA3	-0.419529	6.96634	26.6364	0.000198919	0.00183474		39.7429	36.3117	45.2363	40.5083	41.8705	34.4964	55.7392	37.0205	41.853	26.9639	49.4013	32.7784
SLC22A17	1.20082	1.72973	26.623	0.000199363	0.00183736	UP	0.674862	0.874133	0.241684	1.13456	0.306018	0.709347	0.346287	0.994262	0.574581	1.15333	0.519784	1.26644
UBAP2	-0.291837	6.54887	26.5863	0.000200582	0.00184712		9.96832	7.74975	10.7913	9.36326	10.0562	7.68852	9.58895	7.95619	7.05714	6.23955	10.4291	9.01994
FEN1	-0.421567	7.19815	26.5806	0.000200773	0.0018474		57.1646	43.9381	61.3031	57.1541	49.649	40.4953	77.3165	52.4668	47.2401	27.4147	61.2886	50.0539
TLDC1	-0.483424	4.4636	26.5715	0.000201079	0.00184873		3.69812	2.544	3.19144	2.71054	4.13765	2.31198	2.54423	2.03355	8.68118	6.71308	2.52875	1.83689
ERAP2	0.453755	7.80634	26.5606	0.000201443	0.00185061		13.4416	22.5109	11.3311	13.5762	15.4816	24.2759	46.5008	60.3676	64.0223	69.5194	8.94513	15.1146
IPO4	-0.447513	5.00613	26.5441	0.000201995	0.0018542		5.17545	3.83655	7.58021	5.45258	4.81823	4.14737	7.54187	5.20942	5.34475	4.84686	7.04741	4.24735
ACSS1	0.443443	5.31216	26.5315	0.000202421	0.00185662		3.56287	5.29515	4.64921	5.14	4.16086	5.77639	2.82326	4.65406	6.12079	7.48998	2.04582	3.26436
CHCHD2	-0.300344	7.39486	26.5224	0.000202729	0.00185797		153.797	126.613	170.546	160.355	138.945	111.337	195.32	159.078	141.501	105.823	177.21	147.504
COQ2	-0.642428	3.58222	26.5169	0.000202913	0.00185818	DOWN	4.4104	3.37568	5.30127	4.41789	4.85598	2.79599	4.81418	3.55436	6.25147	3.16223	5.24004	2.80681
PRDX3	-0.374575	7.38912	26.51	0.000203148	0.00185885		55.1307	39.3525	55.9615	57.5704	50.1055	37.748	68.2942	50.3817	38.6467	27.7877	60.3659	47.3459
FKBP4	-0.771414	5.74305	26.4955	0.000203638	0.00186186	DOWN	10.1178	6.24898	13.5725	11.3023	7.88044	5.97935	21.2648	8.35189	6.2719	5.14337	19.7236	7.41216
ZNF345	0.759558	3.2942	26.4718	0.000204445	0.00186727	UP	1.56954	3.00775	1.39599	1.87726	1.75755	2.8257	0.781325	2.25616	2.50266	3.30484	1.13575	2.13687
RIOK1	-0.380964	5.81237	26.4686	0.000204554	0.00186727		17.5062	14.5508	19.0545	15.3467	17.5836	15.2008	21.992	15.4706	18.8021	16.3519	22.511	14.3733
ELOVL1	-0.306051	5.85495	26.4325	0.000205791	0.00187706		24.0462	18.3029	29.0408	24.0386	23.1574	18.4794	27.1425	21.9956	23.2716	20.7974	25.4843	21.5525
ZNF160	0.389672	5.53142	26.4106	0.000206547	0.00188248		8.88906	12.6614	8.87139	9.53685	9.82843	12.4929	7.37541	11.5736	12.1447	16.145	7.83425	10.8102
HAGHL	1.3174	1.55023	26.4007	0.000206889	0.0018841	UP	0.463967	1.46485	0.598168	1.91752	0.612036	1.07625	0.510155	0.976507	0.2061	1.26866	0.56424	0.83282
SNX8	-0.471972	3.96552	26.3821	0.000207532	0.00188846		2.86719	2.24791	2.83096	2.0327	2.90805	1.79525	3.13569	2.48509	3.11144	2.3727	3.69121	2.69419
SPN	-0.277307	9.22323	26.3723	0.000207871	0.00189005		83.9979	68.9665	96.8322	82.2608	95.3871	74.2332	81.9051	67.465	80.4688	77.6816	91.1104	73.3619
BLZF1	-0.483243	4.87234	26.3655	0.000208108	0.00189026		14.9018	9.98456	13.6077	8.20315	12.2227	10.9273	17.3512	10.8552	15.3569	13.626	13.888	10.1646
BCL7B	-0.3052	5.99251	26.3623	0.000208222	0.00189026		20.0366	17.4898	18.8608	15.1907	20.1645	15.3654	20.7371	16.1978	18.2583	15.709	20.3578	17.4941
SLC9A5	0.755237	2.76884	26.3518	0.000208586	0.00189206	UP	0.902494	1.64056	1.12681	2.11064	0.879356	1.25639	0.762296	1.86321	0.690942	1.00252	1.01606	1.43589
CAMSAP1	0.362142	6.07058	26.3341	0.000209204	0.00189371		6.34724	8.54596	7.84816	10.2262	6.18326	7.7492	5.85265	9.43565	4.88469	5.62347	9.37113	11.3388
SNRPB2	-0.363691	6.67383	26.332	0.00020928	0.00189371		44.909	35.5143	41.2603	39.6541	37.5842	31.3189	50.7133	33.8548	42.895	31.5222	45.6711	35.5673
TNFSF13B	0.733364	5.15406	26.3306	0.00020933	0.00189371	UP	10.6055	17.4666	6.06361	5.38802	9.53231	17.2533	5.0355	9.57075	19.6984	34.8056	2.39246	6.7889
IFI6	-0.731083	4.98616	26.3279	0.000209425	0.00189371	DOWN	90.2995	35.3829	32.7443	22.405	28.9934	18.6942	52.5386	23.4027	53.1872	45.5035	19.5505	17.079
GTF3C6	-0.432505	5.98941	26.3094	0.000210075	0.00189809		60.5116	50.2646	62.4743	60.9094	60.5997	44.5161	84.5541	51.8143	55.5241	41.91	86.2482	57.0888
DEF8	0.47607	4.15093	26.2995	0.000210424	0.00189837		2.33508	3.73963	1.9064	2.83522	2.59342	3.12535	2.09621	2.59264	2.27999	3.34575	2.17576	3.32032
TSPOAP1	-0.682778	5.24864	26.2991	0.000210435	0.00189837	DOWN	6.57068	4.38582	5.60627	4.17913	6.17927	3.54171	3.08202	2.93804	8.19414	3.08146	2.81593	1.83048
ZNF529	0.616143	5.05257	26.2745	0.000211308	0.00190475	UP	4.46825	5.37893	3.66414	4.0975	4.25134	7.01786	2.42033	5.8511	4.20997	7.22754	3.02393	4.78926
GATAD2A	-0.293131	6.91805	26.2649	0.000211648	0.00190633		18.0727	14.9981	18.5717	14.78	18.2117	15.0367	17.9042	14.2139	20.3544	19.3824	15.7424	12.3866
RAVER2	1.54351	1.72417	26.2539	0.000212039	0.00190835		0.109721	0.635092	0.493788	1.66526	0.470393	0.775476	0.331099	0.720494	0.0176002	0.406272	0.134916	0.271549
GBP1	-0.415157	7.97313	26.2405	0.000212515	0.00191114		78.9896	58.7032	46.7418	38.2227	64.8599	49.9669	42.0112	34.0882	76.4094	42.8474	38.4045	35.4656
MRPS35	-0.363726	5.89636	26.2206	0.000213226	0.00191604		34.0216	27.4602	29.2697	28.5233	35.5602	25.6486	37.6187	26.8335	30.8501	24.5495	35.1465	26.4233
TSC22D1	0.703769	3.05957	26.214	0.000213464	0.00191668	UP	0.422577	0.847757	0.430358	0.589246	0.707683	1.232	0.528533	0.982779	1.58872	2.94851	0.695911	0.826403
HEATR5A	0.448994	4.19631	26.2085	0.00021366	0.00191695		1.37694	2.04193	1.48607	1.91883	1.45344	2.27077	1.30221	1.63256	1.64652	2.25957	1.33032	1.83668
PDCD10	-0.360011	6.12544	26.1987	0.000214012	0.00191861		20.8733	16.788	25.3452	21.5424	20.1893	18.3909	28.8501	19.0185	21.821	17.6446	26.0421	19.3679
SH3BP5	-0.422814	5.96999	26.1759	0.000214834	0.00192448		15.211	11.5912	22.5269	13.6813	20.4864	18.1635	14.9793	12.1126	16.3638	14.5213	13.1862	8.39309
SLC48A1	0.805612	3.02944	26.1655	0.000215212	0.00192637	UP	0.945319	2.41994	1.61768	2.79192	1.34179	2.93735	1.38777	1.50995	1.37704	2.58267	1.21176	1.89696
KMT2A	0.277272	8.92073	26.1573	0.000215507	0.00192751		17.7957	22.3869	19.0635	23.1118	20.3082	23.7266	21.027	29.4689	17.8231	21.1713	22.9419	26.9735
CCND2	-0.331503	10.255	26.1456	0.000215932	0.00192981		188.917	140.981	188.369	126.772	169.949	143.877	210.236	198.55	224.384	178.135	152.213	132.409
SUPT7L	0.288523	6.13118	26.1331	0.000216388	0.00193238		12.49	14.6614	11.4158	13.9415	12.9838	16.1791	11.4246	14.0582	12.1217	15.4521	10.4124	13.6024
TMCC1-AS1	1.173	1.6268	26.1242	0.000216713	0.00193379		0.479676	0.757225	0.290314	1.15755	0.385587	0.881458	0.342828	1.10245	0.323168	0.5062	0.429729	0.814052
ALG13	0.387561	5.04134	26.0999	0.000217603	0.00194022		3.43866	4.50515	3.55467	4.07717	4.04659	5.43606	3.16985	4.48537	4.02552	5.11385	3.21005	4.91272
EIF5	-0.325978	8.06418	26.0874	0.000218059	0.00194262		33.4535	27.0262	33.8087	31.1053	30.7811	26.56	38.9138	29.8183	31.8963	27.1937	40.29	27.28
DERL3	0.793933	3.02313	26.0822	0.000218251	0.00194262	UP	1.72365	2.21369	1.14249	3.03282	1.94134	2.83566	1.05791	2.42998	2.27753	3.40751	1.07769	2.04515
CCDC12	-0.4344	4.69065	26.0788	0.000218378	0.00194262		8.76034	6.94013	8.09674	7.03549	8.55779	5.11776	8.50213	6.19129	9.36484	7.18178	7.90438	6.13746
ZBTB41	0.531346	4.71047	26.0655	0.000218869	0.00194548		2.59107	3.61311	2.24372	2.76064	2.62436	4.18757	2.46914	3.78575	3.49132	4.18786	1.51565	3.17428
BAZ1B	-0.293321	8.24483	26.0607	0.000219044	0.00194554		44.114	36.0503	47.6746	44.417	46.5048	38.989	55.5606	40.6614	38.5774	31.6659	50.4621	42.7482
PUF60	-0.35643	6.1324	26.0516	0.000219381	0.00194703		12.5138	11.3807	14.7413	12.7943	13.8074	10.6153	16.4139	12.418	13.8773	11.4437	15.2399	10.0363
CKAP5	-0.277504	8.6358	26.0239	0.000220408	0.00195412		55.2993	43.2604	52.292	47.8628	59.0879	46.3095	50.5961	40.5048	34.5782	31.4171	54.6677	46.5336
APOBEC3H	-0.684522	4.82842	26.0209	0.00022052	0.00195412	DOWN	36.2152	19.759	23.6128	15.1524	29.4692	11.907	19.6721	18.8925	36.2259	20.2629	22.3204	18.9704
ARHGAP12	0.584307	3.87832	26.0096	0.000220943	0.00195637		2.39648	3.19202	2.24885	2.62561	2.52841	4.19914	1.3738	2.31544	1.08118	2.26695	2.13116	3.13766
TMSB4X	-0.254108	11.6605	25.9921	0.000221598	0.00195906		2144.52	1882.45	2027.16	1701	1999.32	1650.42	2262.74	1831.68	1968.04	1696.39	1935.97	1746.4
FOXM1	-0.410578	7.46809	25.9911	0.000221635	0.00195906		45.6131	35.7226	41.7751	40.01	46.4837	26.8624	42.9485	31.7925	25.3634	18.3746	42.7252	36.3878
CYP51A1	-0.477325	5.87401	25.9878	0.000221758	0.00195906		10.757	8.01585	15.7988	15.7287	7.8872	6.09549	18.7374	11.9781	9.06752	6.61248	23.6879	13.4978
KRCC1	0.400081	5.09766	25.9654	0.000222599	0.00196499		15.0748	19.9312	13.1519	19.2072	16.4288	24.7113	19.0131	21.8362	20.3003	24.8371	16.4225	23.5813
SLC27A2	-0.594829	6.32427	25.9483	0.000223244	0.00196916	DOWN	25.4916	18.303	44.0701	43.1367	19.7466	15.9775	42.984	24.6832	21.8595	13.3204	49.8427	22.9953
CCDC43	-0.342276	5.4775	25.9337	0.000223795	0.00197213		16.5647	12.2767	16.9444	13.4556	18.0041	14.8771	18.9719	13.7457	16.0925	14.4268	17.2128	14.4353
PANX2	1.42185	1.07002	25.9304	0.000223923	0.00197213		0.286071	0.677396	0.332959	1.10715	0.114979	0.505469	0.204457	1.09581	0.309748	0.51639	0.753777	1.44129
RIMS3	-0.57609	4.6896	25.92	0.000224316	0.00197363		4.23075	3.48456	4.39607	2.6522	5.12596	3.87134	3.22825	2.85199	5.35546	2.5712	2.94041	1.821
PSTPIP1	-0.401243	5.71247	25.9168	0.000224436	0.00197363		36.6326	25.9083	34.4384	25.046	33.1398	24.5867	28.5668	23.3333	27.3783	18.2529	28.1192	27.9859
ARFGAP3	-0.317271	6.068	25.9117	0.000224633	0.00197385		18.3445	15.19	18.6128	16.8183	21.4914	16.9947	22.5394	17.0875	24.6764	18.7227	18.6476	16.1653
RGS14	-0.397192	5.18945	25.8969	0.000225195	0.00197729		11.2421	7.42536	10.6858	7.81137	11.4844	9.26986	9.54131	6.63249	13.2433	11.7726	8.70146	7.5458
ARPC1B	-0.299093	7.04893	25.8801	0.000225839	0.00198143		42.9352	35.4976	47.5023	44.1855	42.2144	31.9844	54.9102	41.4911	42.4054	35.9851	45.6597	38.7205
SYCP2	0.499516	4.05986	25.8716	0.000226164	0.00198257		2.03648	2.61545	3.05322	4.55765	2.38617	3.56174	1.54594	2.28547	1.24578	1.43784	2.23734	3.77094
EPHB1	2.34564	2.26969	25.8677	0.000226313	0.00198257	UP	0.110157	1.66167	0.632512	0.551721	0.491942	3.52947	0.0874778	0.66308	0.0176702	0.897353	0.0967517	0.389471
SNHG16	-0.374255	6.0565	25.8612	0.000226562	0.00198324		18.0309	13.5123	19.4398	16.6992	17.3211	14.7296	20.0018	15.1516	14.0229	12.5571	24.0345	15.0987
ENGASE	0.576082	4.25234	25.8462	0.00022714	0.00198678		1.65479	2.65014	2.67967	3.14486	3.27731	5.74612	2.03972	3.46465	3.04685	3.57651	1.93368	3.64396
NF2	-0.319826	6.06484	25.8417	0.000227312	0.00198678		9.66412	7.93766	11.2481	8.25046	9.9928	7.85198	11.7921	9.52588	8.92867	8.51595	10.1857	8.16428
RPL26	0.396716	4.75875	25.8162	0.000228301	0.00199362		8.6218	10.1134	8.906	13.5353	8.71141	11.2563	9.2431	12.8762	9.76759	13.6678	10.791	13.6698
GRPEL1	-0.44658	5.65126	25.8082	0.00022861	0.00199362		11.9197	10.9519	15.1525	12.4258	11.8934	9.3814	15.7606	10.3142	10.5013	8.1686	17.4035	9.91161
SHC1	-0.402572	5.94924	25.8081	0.000228615	0.00199362		15.6138	14.8428	15.0627	9.88301	18.134	11.9882	14.3668	11.4576	17.9839	12.9941	15.4313	13.3847
ZNF362	0.439103	4.9335	25.7674	0.000230202	0.00200595		8.87317	11.5148	6.61581	9.32567	8.11589	10.908	5.97616	10.5873	9.3748	10.746	7.59415	10.5792
CLIP2	1.09641	1.72853	25.749	0.000230921	0.00201069		0.166999	0.575188	0.212041	0.290326	0.244076	0.515042	0.289347	0.498464	0.336071	1.04559	0.352024	0.660221
TADA3	-0.318823	6.30681	25.7406	0.000231253	0.00201186		18.4111	16.1191	19.6582	16.933	20.6887	14.9279	21.7434	16.0739	21.6577	17.888	21.5884	18.9719
DNHD1	0.541433	4.25427	25.7367	0.000231404	0.00201186		0.961102	1.30302	0.826469	1.25104	0.787729	1.01759	0.463325	1.02712	0.897815	1.26859	0.780585	1.03141
GNL2	-0.363773	7.00835	25.7273	0.000231777	0.00201357		24.4074	19.1124	26.0758	23.5648	21.7031	20.2669	27.5716	20.3201	18.8376	13.9645	31.9418	21.3959
RFX3	0.767595	3.19259	25.7165	0.000232204	0.00201527	UP	0.66586	1.10866	0.582981	1.16746	1.08648	1.17068	0.369351	0.9354	0.46869	0.839019	0.439932	0.822217
INO80	-0.286518	6.66429	25.7111	0.000232417	0.00201527		15.2134	13.3033	15.999	13.1597	14.6547	11.5979	17.2214	14.5123	13.6946	12.4365	18.3609	14.1152
EBLN3P	0.408656	6.42953	25.7056	0.000232635	0.00201527		16.5055	20.3288	16.8003	18.3122	15.476	25.1538	13.3019	21.6928	18.915	23.8593	14.6868	19.8005
MAT2B	0.380348	6.87031	25.7046	0.000232673	0.00201527		18.7863	21.6054	18.394	22.5748	17.2982	29.0192	21.8601	30.3814	22.4926	26.4383	18.5981	25.7695
NME1	-0.463389	4.70431	25.6852	0.000233444	0.00201916		7.74693	6.28458	9.82817	7.87767	5.60463	3.98482	12.6116	8.5492	6.33769	5.62948	9.96815	5.78615
SETDB2	0.525374	4.03808	25.6845	0.000233473	0.00201916		2.47223	2.94365	1.9827	2.94148	2.78512	3.4691	2.08075	3.04145	2.22311	3.90889	1.44547	2.58396
PPP1R3F	0.61171	3.57716	25.6684	0.000234114	0.0020219	UP	2.17948	4.02797	1.60864	2.63821	2.62083	3.85725	2.17823	2.67619	3.04416	3.98586	1.70882	3.43939
XCL2	-1.47926	1.56758	25.6677	0.00023414	0.0020219	DOWN	1.18272	0.622353	7.34169	4.12859	5.49308	1.85758	3.94472	2.37309	22.1972	3.50348	3.53189	1.46356
BNIP2	-0.291645	7.36047	25.6473	0.00023496	0.00202745		22.5433	20.0321	20.096	17.0925	22.4158	17.898	21.9735	18.8509	24.3103	17.8341	24.1416	20.7949
TAGAP	-0.520531	5.70955	25.6368	0.000235381	0.00202957		15.5892	11.1471	13.7315	6.62814	16.2427	12.0034	11.9829	7.49038	24.0482	20.1228	7.78591	7.31695
ELF2	0.407	5.69958	25.6039	0.000236705	0.00203828		5.36728	7.34044	5.42009	6.75296	5.97497	7.46473	4.18813	6.88156	6.35117	7.07108	3.97626	6.22925
ANAPC1	-0.394301	6.86181	25.5995	0.000236885	0.00203828		9.71911	7.18191	9.59343	9.68624	9.49594	7.28785	12.5769	8.14435	7.17025	5.9125	10.6657	7.44184
OSBPL3	-0.338179	7.13616	25.5981	0.00023694	0.00203828		22.362	15.0445	17.3217	14.1421	17.6742	12.993	20.2508	17.2068	16.637	16.1235	21.6602	17.5782
OTUD5	0.313881	6.18832	25.5941	0.0002371	0.00203828		17.3192	22.5559	17.8829	25.0936	18.4301	21.1882	19.3041	24.032	15.4784	20.8535	19.5904	22.569
RAB19	0.881313	2.6371	25.546	0.000239062	0.00205361	UP	4.68561	9.39274	3.7396	6.90828	4.66331	10.5132	2.76412	7.44797	5.90556	6.32029	3.64508	6.86323
SF3A3	-0.315317	7.3308	25.5409	0.000239269	0.00205386		36.0437	28.9741	40.2646	37.0937	36.093	30.6294	42.9066	31.4401	30.7634	27.1961	38.9282	28.3311
PGK1	-0.52402	10.9196	25.524	0.000239962	0.00205642		530.716	386.92	419.724	223.739	454.569	298.021	288.315	318.962	418.378	255.321	413.836	301.12
MAPK1	-0.291509	7.77306	25.5163	0.000240277	0.00205642		20.4799	17.3332	20.8542	15.7908	20.6086	18.2673	22.3029	17.4474	23.4386	18.8169	19.1009	17.5524
CREBZF	0.440737	7.1377	25.5147	0.000240343	0.00205642		25.3497	28.912	20.7594	26.8234	21.9612	32.7675	20.2063	34.0175	21.4199	23.5984	17.6238	29.7703
IVD	0.307526	5.83545	25.5132	0.000240405	0.00205642		7.76964	9.98401	8.75419	11.658	7.89016	9.9013	7.89007	10.3455	6.57799	8.00757	7.5618	8.67389
BCAS3	0.579112	3.77858	25.5119	0.00024046	0.00205642		0.891038	1.64104	1.29635	1.61014	1.35791	2.44033	1.32673	1.66086	2.05017	2.8766	1.21793	2.12649
MAF	0.681169	6.71597	25.5074	0.000240646	0.00205647	UP	9.81685	15.8649	9.99855	9.77857	8.22326	11.1971	7.25081	16.6027	5.8708	14.5928	28.1101	43.7394
CISH	0.452136	9.00229	25.4901	0.000241359	0.00206104		95.3672	129.798	73.3763	90.2009	117.666	138.882	57.7629	102.38	114.53	131.416	56.9405	103.132
MANF	-0.440372	5.84782	25.4668	0.000242323	0.0020677		26.762	20.3627	26.3874	22.168	26.0349	19.4226	43.6903	25.9519	23.2272	22.778	42.3927	27.4936
PSMD11	-0.310941	7.19394	25.4626	0.000242498	0.0020677		20.1434	18.8635	22.5732	19.2556	20.1361	15.8163	27.8754	20.4433	19.3279	16.7778	24.4468	18.5213
WDR45	0.588013	3.56483	25.4456	0.000243208	0.00207222	UP	1.97998	3.4472	2.09397	2.58213	2.27934	2.90246	1.79363	2.96955	2.44676	3.61142	1.64886	3.21501
GALNT12	0.79791	3.66209	25.3982	0.000245195	0.0020876	UP	3.01228	5.70629	4.1907	6.22843	5.3936	6.17828	1.21576	4.11125	2.31936	4.25159	1.79286	3.53337
URB2	-0.433552	5.5806	25.3869	0.00024567	0.0020901		7.52594	6.16896	9.79682	6.80288	8.32394	7.49297	9.72686	7.28552	8.73836	7.29197	10.4267	5.9036
KLHL6	0.369041	6.38302	25.3619	0.000246728	0.0020956		6.93828	8.86188	7.58605	7.9361	6.8618	9.21318	5.99068	8.38738	8.02348	10.4048	5.82803	9.21026
TIGD2	0.684731	3.92958	25.3588	0.00024686	0.0020956	UP	7.44926	8.11968	4.65714	6.58975	5.98808	9.52704	4.41135	10.3074	5.53084	8.57045	5.04726	11.0053
KIF27	0.75235	2.5643	25.3587	0.000246862	0.0020956	UP	1.16817	1.43429	0.845993	1.59566	1.11292	1.91628	0.659672	1.18378	0.68708	1.48989	0.478805	0.803088
MBTD1	0.41244	5.12629	25.3129	0.000248819	0.00211065		3.97961	5.22712	4.20818	5.0848	4.66211	6.16319	2.9251	5.19951	4.83972	6.52823	4.24316	5.25182
IL17RA	-0.509514	6.60354	25.3059	0.000249119	0.00211164		11.32	8.90266	13.8098	6.19397	17.7254	12.889	7.56983	6.19451	16.0826	12.0018	9.16171	7.76149
HECA	0.319924	7.16742	25.2481	0.00025161	0.00213119		23.0843	27.8688	25.4107	28.0885	23.1121	29.1602	21.0948	32.2234	18.4166	23.91	24.684	30.8525
PPARG	1.12838	3.84831	25.241	0.00025192	0.00213224	UP	0.54951	1.85059	1.0489	3.2276	0.206137	0.880326	3.29901	8.84064	0.026444	0.152604	10.6277	11.8902
PBDC1	-0.407859	5.0158	25.2217	0.000252758	0.00213777		28.2747	20.3906	31.7652	22.4556	27.1252	24.9852	35.1599	25.3647	29.8007	25.8477	30.68	21.0424
ADTRP	1.20963	3.00636	25.185	0.000254369	0.00214981	UP	2.54577	6.90951	0.523988	0.488056	1.49352	4.16676	0.715024	1.02649	0.464248	2.6791	0.73434	1.25064
NABP2	-0.383261	5.5786	25.1689	0.000255078	0.00215422		24.3508	20.8286	24.5397	22.7679	21.6419	15.3927	31.8471	21.3862	19.9163	14.4154	22.6549	18.2818
FAM129A	-0.440796	8.33885	25.1478	0.000256008	0.00215767		37.8109	26.8307	36.5768	20.1014	44.2912	31.7961	53.0999	45.1977	47.684	35.1684	43.4287	43.213
FBLN5	0.891242	2.56006	25.1472	0.000256036	0.00215767	UP	0.760153	1.76469	0.562072	0.834739	0.98247	1.6223	0.106527	0.513846	1.57082	2.48355	0.942563	1.80227
RNMT	0.275933	6.92513	25.1469	0.000256048	0.00215767		15.0856	18.302	14.6237	18.8763	14.9761	18.815	15.9663	20.529	16.4929	20.0597	16.8715	19.019
LOC100506639	0.677666	3.12446	25.1349	0.000256578	0.00216055	UP	2.3699	4.59699	3.3749	4.18928	2.58986	4.59799	1.68271	3.35656	4.38296	5.83295	2.15497	3.89377
HIVEP3	-0.598605	5.93595	25.1131	0.000257552	0.00216716	DOWN	4.92742	3.54464	6.1343	2.56303	5.27284	2.84336	5.4831	4.14696	3.5118	3.09187	5.43165	4.58138
TNFSF14	-0.765782	5.4827	25.1063	0.000257856	0.00216731	DOWN	10.6766	7.86532	8.64452	7.9048	8.856	4.02449	12.6956	8.1286	20.5962	6.80657	9.24686	6.40076
MTMR6	-0.269542	6.84392	25.1004	0.000258117	0.00216731		20.9685	17.5367	19.3452	16.4693	20.1256	16.8077	22.5642	19.1414	21.1802	16.909	25.3817	22.5874
EIF3J-AS1	0.594406	3.2333	25.1	0.000258134	0.00216731	UP	1.96515	3.82081	2.38803	3.06344	2.39184	3.54684	1.77746	2.91625	2.37223	3.44094	2.24673	3.39156
MPHOSPH10	-0.421615	5.92362	25.0864	0.000258744	0.00217084		13.3992	10.9012	14.3345	12.2883	13.3427	12.2464	15.9156	11.6225	14.0395	9.65899	17.5778	10.3568
P4HA2	-0.789075	3.25028	25.0648	0.000259716	0.00217742	DOWN	1.6678	1.46612	2.17409	1.08993	1.03047	0.517728	2.97296	1.78236	1.45411	0.501306	2.95726	2.10199
SCYL1	-0.303615	5.62329	25.0339	0.00026111	0.00218751		13.0187	10.3114	13.861	11.6335	13.1992	10.534	13.4894	10.8121	12.9208	11.4852	12.5232	10.3063
DMTF1	0.326552	7.41098	25.0276	0.000261394	0.00218829		19.268	24.0942	17.917	20.5111	17.7364	22.3569	13.8227	21.8003	18.3848	21.6305	16.8761	21.656
RAB11FIP2	0.481289	5.48804	25.0194	0.000261765	0.00218981		7.20805	9.11815	6.05883	7.05498	7.01275	10.1296	3.61429	7.33793	7.26616	8.98538	5.28574	8.389
SNHG12	-0.575135	4.27112	25.0014	0.000262588	0.00219422		7.05926	4.07745	6.75646	6.24902	5.03234	4.30085	7.66574	4.70742	5.78301	3.20962	7.92473	4.94531
EBNA1BP2	-0.488747	5.91946	24.9995	0.000262673	0.00219422		21.8519	16.8372	24.7431	25.3713	20.1586	15.1134	30.4173	18.1929	21.1066	14.6944	29.2414	16.8867
ELOA	-0.344602	6.267	24.8563	0.000269303	0.00224797		15.0344	12.3978	15.9357	12.3406	13.2001	11.8584	17.6045	13.5466	14.2916	12.8802	19.4491	12.9103
FOXO1	0.322932	6.48676	24.8478	0.000269703	0.00224968		14.1743	20.057	11.6171	15.3919	15.1511	20.4226	12.362	15.9723	15.3865	17.801	12.9689	14.4274
ZNF70	0.726945	3.19042	24.8324	0.000270426	0.00225237	UP	1.24833	1.58324	1.16235	1.80718	1.0635	1.56851	0.472784	1.38373	0.9088	1.52891	0.995209	1.79939
DOCK5	-0.881155	3.56558	24.8322	0.000270434	0.00225237		0.22264	0.120933	0.909465	0.523209	0.28481	0.223344	1.27298	0.762437	2.25341	0.670147	0.984039	0.769389
PNO1	-0.510633	4.9603	24.8284	0.000270613	0.00225237		12.3413	10.2768	13.4258	10.3303	11.1787	9.43717	16.7103	10.187	11.7181	9.23179	16.0731	8.15383
DDX60L	-0.577998	6.33901	24.8051	0.000271717	0.00225993		13.2565	7.02309	6.17635	3.1571	7.66795	5.04229	6.55982	4.52907	15.8834	12.0099	3.19992	3.62415
ZBTB38	0.440703	6.29219	24.7995	0.000271984	0.00226051		3.79548	5.4508	4.7171	5.2692	3.82513	5.51381	4.56544	8.54698	6.55826	7.58729	5.45033	7.53655
EXT1	0.519429	4.2205	24.7899	0.000272439	0.00226266		1.75907	2.74884	1.66272	2.63337	1.67112	2.18513	1.94297	3.63161	1.80846	2.48695	1.98041	2.21918
SFI1	0.416523	5.98155	24.7826	0.00027279	0.00226394		5.82679	6.20801	4.67075	5.79815	4.43048	6.31419	3.26977	5.83497	3.98718	5.35216	4.15746	5.82692
TMOD3	-0.273368	7.69944	24.7716	0.000273311	0.00226663		24.9932	20.2467	23.9803	18.5586	22.8881	20.4602	25.2448	20.9771	26.0119	21.7141	22.4697	20.431
MX2	-0.757634	4.80564	24.7639	0.000273679	0.00226686	DOWN	6.30047	2.87241	2.3751	1.98216	2.1507	0.905425	2.42266	1.05154	2.23408	1.97402	0.707962	0.586209
HMOX2	-0.436996	5.46138	24.7628	0.000273733	0.00226686		11.453	9.06312	12.4915	8.88246	10.4231	9.66121	15.129	8.6877	15.9003	13.4383	14.1705	10.0042
RAB5C	-0.327324	5.98571	24.7401	0.00027482	0.00227384		22.1351	19.9304	20.9704	15.9337	20.1093	17.1842	22.5333	16.2657	23.536	20.6466	23.626	17.9628
APOBEC3G	-0.301116	6.91277	24.737	0.00027497	0.00227384		21.3628	19.0137	26.446	22.2328	23.7688	18.08	24.1963	19.7507	29.7837	22.1485	20.2856	18.5372
CPNE5	0.599005	3.90264	24.7125	0.000276153	0.00228198	UP	1.21216	2.32953	1.7339	2.43164	1.65694	2.08594	1.8415	3.44157	2.06278	2.38079	2.51813	4.52796
ARHGDIA	-0.267812	8.68211	24.708	0.000276373	0.00228216		152.969	129.738	163.746	153.044	138.026	105.044	173.956	142.782	122.584	105.783	169.24	143.039
PPIB	-0.30635	7.87244	24.6752	0.000277965	0.00229366		109.444	97.197	130.697	105.327	109.453	91.7438	171.645	117.745	147.85	133.003	142.734	118.921
GIMAP6	-0.360581	7.01524	24.6624	0.000278587	0.00229715		37.2293	30.0563	33.8471	20.9503	34.6791	31.3723	31.9674	24.7138	51.2114	46.1081	31.4744	24.3722
PTPA	-0.313884	6.39835	24.6375	0.000279805	0.00230268		15.4615	13.4004	16.5689	14.2418	16.3809	13.7133	17.8051	12.2477	17.9448	14.7593	15.1707	12.8136
LYPLAL1	0.608203	3.39217	24.6368	0.000279841	0.00230268	UP	2.73395	4.29616	2.02256	2.86478	3.89361	5.04688	2.31979	4.83661	3.02781	3.99383	2.52625	4.4888
MTFP1	-0.570121	3.604	24.6364	0.000279859	0.00230268		5.4977	4.09618	6.47806	5.36084	5.11025	2.79674	8.43804	5.1117	5.52544	4.48571	6.20464	3.71552
BMP4	2.76022	-0.063747	24.6231	0.000280515	0.00230643		0.12565	1.05788	0.116995	0.305123	0	0.315754	0	0.412548	0	0.325678	0.176575	0.577521
PLPBP	-0.32703	6.0718	24.6175	0.000280788	0.00230703		19.883	16.5969	23.7901	20.9371	22.5253	16.2347	24.7488	17.8976	16.5185	15.1801	22.6967	18.2729
IL1A	1.01233	3.15043	24.6075	0.000281283	0.00230911	UP	3.13976	4.07533	0.682149	1.71551	0.336519	0.641073	3.78988	10.8815	0.201459	1.27885	8.87972	14.3757
PPP1CA	-0.293346	7.72796	24.6043	0.000281442	0.00230911		80.1657	72.4628	85.0239	75.5023	84.6037	66.5463	92.8359	73.4725	92.0273	68.1996	80.3454	70.5107
FAM136A	-0.438173	6.19355	24.5792	0.000282684	0.00231764		24.8216	19.9605	29.1324	20.9679	23.9857	19.0242	27.5559	20.2072	25.411	24.6199	31.4995	17.1073
EFTUD2	-0.308836	7.41641	24.5643	0.000283426	0.00232208		17.4641	14.4917	18.2054	16.2935	16.0899	14.2478	20.9891	15.3282	15.3142	13.405	20.9572	15.2075
FAM117B	0.610987	4.23858	24.5498	0.000284152	0.00232619	UP	2.27937	3.58851	2.29492	3.44259	2.9793	5.02946	1.27148	3.10308	4.40544	5.82568	1.66019	1.84766
HNRNPF	-0.282715	8.77628	24.5462	0.000284332	0.00232619		143.545	118.527	154.948	138.455	131.465	120.477	169.703	129.012	127.185	98.9103	156.112	132.598
CYP2U1	0.812546	3.10487	24.54	0.000284638	0.00232704	UP	0.909683	1.7041	1.15195	1.11004	1.209	2.04026	1.02291	2.13057	0.980596	2.04123	0.671145	1.69819
LMNB2	-0.315083	7.40476	24.5285	0.000285215	0.00232838		33.9827	27.0488	37.544	35.6194	34.4064	26.7831	37.3522	32.0898	25.6618	17.9888	36.2477	30.124
VPS13B	0.346142	7.01905	24.5225	0.000285517	0.00232838		7.52559	8.57827	6.88332	8.19217	7.11027	9.77559	5.07899	8.17075	8.45985	10.0154	6.04523	7.96106
DAAM1	-0.448328	4.39428	24.5189	0.000285698	0.00232838		1.89751	1.27674	2.04679	1.54853	2.6672	1.70997	1.44262	1.30503	3.06374	2.16541	2.36055	1.96865
GLB1L3	0.677441	3.56563	24.5168	0.000285806	0.00232838	UP	0.980364	1.72393	1.4097	2.45225	1.30347	1.61383	0.74502	1.68412	0.191101	0.413554	1.3995	1.69799
ZNF347	0.630488	3.83932	24.5166	0.000285814	0.00232838	UP	1.38401	1.75041	0.802597	1.3156	1.6135	2.81441	0.613163	1.51471	1.93965	2.46794	0.998058	1.46799
FAN1	0.384878	5.30392	24.4996	0.000286674	0.00233374		5.7381	7.28436	4.82527	6.22139	5.32367	7.55344	6.63005	7.22199	7.47288	10.6965	3.06169	4.71687
NTAN1	-0.347546	5.61761	24.4491	0.000289235	0.00235292		15.8214	13.6112	13.1532	11.9491	17.8321	12.7796	14.5983	12.4026	13.747	10.4264	17.5686	12.6194
TRIM44	0.29833	7.0964	24.4391	0.000289743	0.00235539		11.1281	14.0126	7.89946	9.33871	11.8453	15.175	6.46929	9.18298	13.3941	14.8941	5.69016	7.24563
TTC1	-0.331681	5.93064	24.4244	0.0002905	0.00235988		36.4102	29.7361	31.1751	29.0249	33.854	26.5185	38.2541	27.9067	34.4906	25.454	35.2883	30.3961
MDM2	-0.340469	8.19014	24.4193	0.00029076	0.00236033		23.7561	18.3859	23.8788	24.4572	23.7596	18.2357	26.1989	19.3671	23.4516	16.9738	25.3025	20.7291
TNFSF9	-1.93098	0.11849	24.4014	0.000291679	0.00236612		0.466587	0.0701489	0.806834	0.0606987	0.428646	0.125627	1.52445	0.656551	0.705683	0.22213	0.913285	0.2121
IL18RAP	-0.88189	5.07626	24.382	0.000292682	0.00237169	DOWN	21.9012	15.5503	11.8026	4.67865	15.1936	9.47129	8.21959	6.97743	24.0387	6.41544	7.11469	5.05177
CIRBP	0.33043	7.63784	24.3801	0.000292778	0.00237169		30.9126	38.4204	28.3567	33.488	32.9274	40.3047	26.4557	42.1279	34.2176	38.9414	28.6768	38.3982
ITGB2	-0.445094	8.38539	24.3748	0.000293054	0.00237225		45.9899	40.0898	54.4829	27.2898	60.9796	44.1096	50.3536	42.8717	75.7811	58.9328	50.9705	41.9134
RNF141	0.447695	4.96968	24.3652	0.000293549	0.00237391		5.43341	7.62425	5.23985	6.04738	6.17016	7.78197	3.82166	7.0556	5.39544	6.87391	4.63586	6.97518
CDKL1	-0.609764	2.99269	24.3597	0.000293835	0.00237391	DOWN	1.41169	0.952356	1.04482	0.675728	1.55184	0.955104	1.06931	0.792309	2.90899	2.17129	1.10637	0.614296
UBE2L3	-0.336054	7.21255	24.3589	0.000293877	0.00237391		38.6419	33.2151	43.5154	36.4257	36.6459	34.2359	52.4949	34.9211	39.4722	31.078	46.8807	36.2963
MOCS2	-0.396316	5.09081	24.3538	0.000294143	0.00237398		5.3702	4.58348	5.96257	4.52058	6.50739	5.53024	6.71781	4.1404	7.54864	6.08841	6.12684	4.71736
GORAB	0.436542	4.19932	24.3508	0.000294299	0.00237398		4.70658	6.06775	4.02633	5.14318	4.44547	6.18172	3.81234	6.31005	3.17092	4.3133	4.27851	5.61619
EAPP	0.318433	5.65135	24.3252	0.000295637	0.00238311		22.5067	27.6052	20.0387	24.6344	22.1271	31.0144	20.9258	28.2881	24.5605	30.3543	21.2396	24.8598
CLTA	-0.299008	6.48479	24.317	0.000296064	0.00238361		37.8709	33.7098	39.5878	35.4535	35.3739	27.5583	43.804	32.296	36.7898	31.453	41.267	33.4115
PAIP2	0.2972	6.92142	24.3161	0.000296113	0.00238361		30.9892	42.708	32.5842	38.7783	32.0468	40.593	33.3479	43.1446	44.0286	48.4745	33.1431	42.5963
AKAP5	-0.605023	3.42534	24.2889	0.00029754	0.00239342	DOWN	1.46911	0.934857	1.94054	1.80451	1.73937	1.07857	2.36043	1.4022	1.89076	1.06266	2.21457	1.52202
TRIAP1	-0.559185	5.08807	24.2696	0.000298559	0.0023987		25.3873	20.1599	27.865	23.8892	23.9119	17.2544	36.9489	16.7551	26.8037	21.7918	25.7034	14.9327
NEK2	-0.467344	5.94214	24.2683	0.000298628	0.0023987		26.3132	19.0786	21.5928	22.0004	25.2399	16.1026	25.0066	17.1296	15.7549	9.01215	22.4742	18.4289
KNSTRN	-0.379311	5.81029	24.2647	0.000298822	0.0023987		17.1509	14.5614	16.6491	15.0367	19.0015	12.2077	19.6184	13.2792	11.6485	9.1881	19.2624	16.5466
CDK1	-0.40873	7.62272	24.2589	0.000299131	0.00239951		71.7945	51.857	61.1253	56.81	62.1577	42.592	71.1061	56.7083	45.885	27.0369	63.4378	58.1528
TIMM17A	-0.377455	5.78651	24.2388	0.000300198	0.00240604		14.973	12.7325	17.883	15.0445	14.5922	12.7705	21.523	14.451	14.4717	12.2463	22.6395	14.7424
TEX30	-0.602869	4.89879	24.2326	0.000300529	0.00240604	DOWN	16.5114	10.1003	12.2512	12.5456	11.2818	8.36337	23.8967	13.0448	16.8351	8.13903	18.6533	13.5728
MID2	1.01163	2.30232	24.2317	0.000300573	0.00240604	UP	1.50771	2.79568	1.03619	2.58251	1.19274	2.70632	1.29993	1.53224	0.207302	1.0368	0.832378	1.56113
LMNB1	-0.362717	8.74609	24.2035	0.000302085	0.00241437		147.831	112.305	134.201	134.648	144.64	99.4662	140.612	111.633	99.997	67.5962	123.499	106.6
HSPA14	-0.31988	6.23158	24.2019	0.000302168	0.00241437		16.0171	11.9502	16.6975	16.099	16.5734	13.8108	19.2222	14.9533	15.8156	12.9726	18.9735	14.3697
ZFC3H1	0.315867	7.25889	24.2005	0.000302242	0.00241437		14.4052	18.2576	13.8305	14.3428	14.158	19.1653	12.2703	15.3504	15.1258	21.5444	14.3829	18.5474
SPTY2D1	-0.309447	6.59913	24.1772	0.000303501	0.00242275		15.81	14.4617	18.0402	13.6067	16.1929	14.8118	19.343	14.8977	18.2918	14.4849	18.8825	14.9475
DDX19A	-0.331439	5.53704	24.16	0.000304426	0.00242845		5.96377	4.72165	6.38085	5.54293	5.76156	5.06578	6.98661	5.13476	6.08217	5.12053	6.76138	5.00539
SLC35D3	1.93585	0.659702	25.5991	0.000305414	0.00243464		0.329006	0.544108	0.306345	1.32682	0	0.177168	0.223946	1.69751	0	0	0.544913	1.84456
THUMPD3-AS1	0.382403	5.1204	24.1249	0.000306336	0.0024403		5.6761	7.51817	4.7418	6.1672	5.55297	6.86532	3.606	5.9025	5.37792	6.28558	3.76465	5.06399
EIF5B	-0.371909	7.92552	24.1193	0.000306638	0.00244101		33.2992	25.9495	36.2169	33.0708	31.2174	28.5369	38.8391	27.1092	28.8469	23.7726	39.5243	24.7179
ZNF292	0.34381	7.51073	24.1085	0.000307233	0.00244406		12.7399	14.9457	12.2714	16.2789	11.3909	16.2729	11.1179	16.9849	12.2941	13.2604	13.1514	16.4969
PHF3	0.289544	7.61532	24.0949	0.000307976	0.00244828		16.0835	21.5938	17.6054	20.0688	16.3265	22.6814	19.2178	23.5857	20.2721	23.8383	18.3024	21.9319
TESC	-0.675567	4.05254	24.071	0.000309291	0.00245704	DOWN	5.32212	3.59199	13.8971	11.01	8.74237	4.90635	11.7972	8.67379	14.0307	5.2694	8.41404	6.44274
PTK2B	-0.315013	7.05153	24.0657	0.000309581	0.00245764		16.4833	14.1641	19.6599	15.2343	20.0089	17.1698	17.597	12.3381	26.7983	21.2682	14.2613	13.3544
SIRT2	-0.39593	4.95453	24.0468	0.000310629	0.00246427		5.38396	4.31527	5.71031	4.44826	5.38836	4.50245	6.21789	3.92177	5.37058	4.71326	5.50542	4.02771
EXOSC10	-0.283482	7.17347	24.0168	0.000312293	0.00247576		28.1769	23.7464	26.6674	25.0685	24.978	21.0713	29.0224	22.0995	21.1996	17.2243	27.6085	22.5575
PFDN5	0.293591	7.06757	24.01	0.000312677	0.00247593		34.4674	43.5563	35.2996	38.9728	38.1372	45.6772	29.2828	38.8351	47.0615	56.6119	29.2418	41.1505
USF2	0.336142	6.58317	24.0088	0.000312744	0.00247593		25.8938	38.7097	30.2669	34.5765	31.7419	40.072	30.9008	36.5723	29.7232	44.1133	31.8816	37.5859
HAUS2	-0.335619	6.28846	23.9977	0.000313362	0.00247846		20.2004	15.6945	19.9084	18.8626	19.9451	15.2144	20.4483	16.0403	18.8985	13.1728	20.479	18.023
PCAT19	1.49757	0.572278	23.9953	0.000313495	0.00247846		0.351382	0.739597	0.0594871	0.203624	0.102712	0.361233	0.0913219	0.349605	0.553403	1.41937	0.0336678	0.237175
KCNK6	-0.384271	4.64813	23.9389	0.000316672	0.00250145		4.38453	3.46075	4.78525	3.27271	4.52599	3.67461	4.45219	3.30395	5.18843	4.17186	3.90147	3.33545
STC2	-0.979757	3.69637	23.936	0.000316838	0.00250145	DOWN	4.5239	2.17102	2.86436	1.68081	3.85957	2.592	1.65543	0.455503	1.32363	1.28648	2.04072	0.499034
TTK	-0.408848	6.55894	23.928	0.000317294	0.00250334		24.618	15.6679	24.0549	23.5478	25.0298	18.1329	22.996	19.5416	16.3422	10.2955	26.28	21.3126
RHOG	-0.391238	6.13216	23.9096	0.00031834	0.00250987		45.2601	36.4787	41.446	35.1977	47.1065	29.3743	46.5759	30.8396	41.5209	40.1658	44.286	34.8476
TIMM23	-0.432759	6.13638	23.9002	0.000318879	0.0025124		63.7333	52.4883	58.919	58.0379	59.3187	47.6872	81.8479	54.285	60.5509	42.9443	71.017	41.7789
PHIP	0.31412	8.00502	23.8919	0.000319353	0.00251427		18.1938	20.9298	17.4949	21.6834	17.2895	23.1421	17.0581	24.7019	15.3885	16.7085	17.4968	23.6554
ZNF687	0.34161	5.30477	23.8884	0.000319553	0.00251427		5.47003	7.09935	5.23971	7.01824	5.80657	6.62049	5.34586	7.36372	5.83656	6.9499	4.97321	6.98828
TNK2	0.368264	6.83638	23.8825	0.000319891	0.00251462		12.1965	13.6529	7.74179	10.3727	10.66	12.5124	8.36341	11.864	8.72123	10.688	5.64533	9.55913
NUCB2	-0.439431	6.76467	23.88	0.000320035	0.00251462		29.5106	20.1579	28.5615	28.0391	34.3982	30.2881	19.7608	13.3215	23.4524	13.7796	18.9122	13.898
MXD4	0.575978	4.41623	23.8734	0.000320413	0.00251588		1.36689	2.71172	2.16513	2.58963	2.23965	3.06482	1.48224	3.06074	5.21695	6.37028	2.28519	3.74957
PSMD12	-0.382971	6.756	23.8659	0.000320842	0.00251661		21.4896	16.9946	22.4769	23.3775	20.7914	16.193	25.7854	18.2624	19.5471	13.7755	25.486	17.6991
TBC1D32	0.575218	4.05035	23.8628	0.000321018	0.00251661		1.93476	3.07122	1.89157	2.12892	3.387	4.25425	1.21378	2.54097	1.9242	2.99097	1.22351	2.18897
MIR3142HG	0.641933	3.889	23.8582	0.000321286	0.00251661	UP	3.71037	4.76695	4.93544	7.4158	1.75598	4.63176	6.84196	11.2858	4.12761	7.65444	8.7862	10.6821
CLPP	-0.439521	4.9056	23.8566	0.000321381	0.00251661		15.3659	11.7563	13.9442	12.2159	13.0708	10.6189	17.525	10.9444	14.5074	12.2464	15.5783	9.5203
PWAR5	0.664465	3.11491	23.8496	0.000321781	0.00251776	UP	2.07221	2.90776	2.02136	2.24647	2.00947	3.31663	1.44185	2.73589	2.34265	4.42109	1.66404	3.17482
DLEU1	-0.51665	3.74362	23.8464	0.000321965	0.00251776		1.40481	0.915753	1.45448	0.878308	1.56186	1.29421	1.11892	0.699899	1.8364	1.52558	1.33699	0.967425
CCDC167	-0.525982	3.99054	23.8417	0.000322239	0.00251819		24.4979	18.7677	24.6555	20.8324	32.4349	17.8238	36.391	26.8115	30.513	17.8087	30.9461	24.647
PPCDC	-0.636994	4.01564	23.8188	0.000323565	0.00252514	DOWN	3.69381	4.0275	7.9013	4.63648	5.02903	2.60285	6.7863	4.80748	5.25264	2.95728	6.06773	3.60028
ZSWIM8	-0.359104	5.4359	23.8161	0.00032372	0.00252514		5.868	4.83858	7.01284	5.04062	6.15963	5.17349	6.78807	4.55179	7.36531	6.63599	6.18469	5.06908
GTF2F2	-0.362401	4.965	23.815	0.000323786	0.00252514		8.68691	6.49323	9.00318	7.57518	8.55393	7.34737	12.0223	8.39867	9.51299	7.67206	9.9322	7.97681
UBXN8	-0.716179	2.81016	23.7891	0.000325298	0.00253521	DOWN	3.73602	2.00865	3.74337	1.70108	3.04672	1.72208	2.55407	1.86665	3.36126	2.34571	2.05443	1.72292
C9orf78	-0.321203	6.8501	23.7697	0.000326433	0.00254119		24.2722	21.3518	23.7557	18.5745	22.8184	20.2679	25.6193	17.7493	26.6922	24.1573	26.7064	20.1342
PLEKHF1	-0.548796	4.1719	23.7684	0.000326507	0.00254119		6.90831	5.26777	7.31838	5.23618	6.69492	4.52202	9.10614	5.11593	10.5109	5.97378	6.67075	6.44996
NDRG3	-0.32226	5.7296	23.7598	0.000327015	0.00254134		19.7211	17.2174	16.7979	12.5555	17.0567	13.9303	18.1721	13.0252	19.4099	17.0303	17.1706	14.697
POLR2C	-0.311676	6.23148	23.757	0.000327181	0.00254134		18.5621	16.9264	23.0273	17.1855	20.3175	16.3774	23.567	17.6948	19.0581	17.5531	21.4639	17.1191
SNX3	-0.287496	6.46654	23.7568	0.000327189	0.00254134		56.6268	44.2994	45.8198	40.9127	53.1302	41.4857	48.905	39.9304	61.3499	49.8402	49.704	45.7988
ARHGAP11A	-0.375287	8.4372	23.7385	0.00032827	0.00254673		66.3478	50.288	61.81	53.0747	66.2066	45.2248	54.8	50.236	43.5797	27.0674	67.9629	61.5999
DGKA	0.52337	8.09906	23.7376	0.000328325	0.00254673		23.1622	33.3973	22.6391	20.1723	33.6166	50.9542	15.7674	24.6481	21.5921	41.3216	14.1642	23.4384
RAB22A	-0.269126	6.4305	23.7281	0.000328886	0.00254936		9.75619	8.18135	10.0404	8.2645	10.5591	9.11512	9.7978	8.28588	10.6312	8.58248	9.71636	8.58761
SLFN13	0.483626	7.30568	23.7162	0.00032959	0.00255294		16.6647	20.9907	18.1288	17.9898	17.7083	26.4463	10.285	20.5151	10.6393	15.3429	11.6008	17.9659
TXNDC17	-0.439274	4.90779	23.7128	0.00032979	0.00255294		13.8127	10.2933	13.9765	13.3054	10.6113	6.95975	12.7823	9.48099	8.68347	7.09534	13.4642	8.25699
GRB2	-0.310405	7.78248	23.671	0.000332284	0.00257001		49.5526	41.2986	48.1779	46.9464	50.4107	39.1985	55.0274	38.7483	56.0299	47.1999	49.4729	39.9251
DANCR	-0.595232	3.82754	23.6684	0.000332443	0.00257001	DOWN	7.17775	5.62983	13.4928	8.44788	9.8704	5.80688	9.55018	7.18862	7.62519	6.99545	13.917	6.75141
CLUH	-0.406446	5.91232	23.6573	0.000333111	0.00257345		9.25191	7.14147	11.0159	8.704	8.70689	6.71368	11.3509	8.52036	6.88786	6.87545	12.3674	7.21466
ACLY	-0.294838	8.16768	23.6166	0.000335563	0.00259065		58.7016	48.4245	62.3161	57.6965	51.6289	46.159	68.2956	50.1946	54.6681	46.794	68.7592	51.7051
NSF	-0.446086	4.82705	23.5778	0.000337925	0.00260714		7.14637	5.23082	6.67716	3.73801	7.39444	6.71119	6.4095	5.03375	8.68686	6.42768	6.82837	5.35059
TSR1	-0.395979	6.7684	23.5735	0.000338186	0.00260741		21.5714	15.7249	24.0952	19.6254	17.7748	16.3455	25.8051	17.405	17.87	16.7536	26.641	16.4432
DPP3	-0.412702	5.49241	23.5663	0.00033863	0.00260908		12.0633	9.86781	13.6822	12.642	12.7795	7.64904	14.8297	10.4457	10.506	7.39975	12.8324	11.0735
MTCH2	-0.341725	6.6054	23.5626	0.000338856	0.00260908		34.187	27.3277	38.2344	34.7348	33.842	29.5017	44.1088	29.0496	31.2029	27.0953	43.2789	31.7797
ABHD14B	0.381863	5.18627	23.5512	0.000339557	0.00261273		11.0651	14.0839	7.90194	10.4626	11.6146	13.1034	6.25197	10.3239	10.7439	15.1196	8.08444	10.0401
HSPE1	-0.61619	4.23936	23.5431	0.000340052	0.00261479	DOWN	8.97467	6.02122	12.4825	11.595	7.2744	6.13163	17.853	8.77862	7.01818	3.98776	14.4842	8.21035
BRI3BP	-0.28992	6.95826	23.537	0.000340431	0.00261596		21.1226	16.7907	21.6857	20.5254	21.9423	16.2604	21.8444	17.9903	12.9487	10.6115	22.6843	19.7872
SLC1A5	-0.421934	7.50029	23.4869	0.000343535	0.00263805		60.3079	44.9088	57.2714	57.8936	58.4564	35.7203	73.1639	45.3157	58.7177	50.6608	62.7897	48.4087
FAM162A	-0.528922	6.08699	23.4663	0.000344819	0.00264476		28.902	19.5493	23.0707	12.7866	24.0167	14.2521	13.4365	15.5596	14.8094	10.4635	22.6305	15.5451
SERBP1	-0.331491	9.09671	23.4655	0.000344869	0.00264476		80.4814	58.4686	80.5617	78.9866	68.3574	61.6002	92.2534	71.3037	66.1817	52.5175	85.7539	60.3838
GPR171	0.483855	7.08216	23.4446	0.00034618	0.00265304		53.5978	79.1129	59.4037	55.1694	52.2116	90.3564	83.3588	108.997	57.7736	98.8186	67.0458	103.537
SEC61A1	-0.281919	7.97295	23.4383	0.000346574	0.00265384		56.6914	44.8528	57.4332	47.5762	49.6335	39.8507	68.0874	54.2281	53.903	54.0423	64.886	52.6557
YWHAH	-0.365774	7.70321	23.4337	0.000346867	0.00265384		97.5617	71.8011	91.8113	95.7692	95.0075	69.5406	107.51	82.1996	69.4548	47.2224	106.119	86.7229
MRNIP	0.706103	3.60833	23.432	0.000346975	0.00265384	UP	1.20116	2.03358	1.24	2.03308	1.21744	1.63638	0.435461	1.20029	1.8472	2.17548	0.632995	1.37099
ZNF354A	0.557059	3.83754	23.4031	0.0003488	0.00266526		3.57845	5.90667	3.50733	4.0133	3.91612	6.70891	2.62036	5.11192	5.61933	7.65724	3.97008	5.27386
LTA	0.365296	6.1486	23.401	0.000348931	0.00266526		35.2021	46.3929	26.5907	30.7764	27.8692	33.6548	37.7464	64.8168	36.5246	46.3426	47.1349	58.345
BTN3A1	0.665525	6.30031	23.3914	0.000349542	0.00266815	UP	10.0819	18.7786	12.5353	10.4379	11.985	24.8455	7.26282	13.8801	16.4804	25.3764	7.02078	12.9852
ZNF555	0.962863	2.55572	23.368	0.000351029	0.00267602		0.297903	1.15865	0.337685	0.648716	0.652467	1.11073	0.308571	0.836355	0.660702	0.863274	0.450495	0.686913
LOC101927482	-0.512472	4.5694	23.3679	0.000351037	0.00267602		14.4347	14.319	16.1414	11.1951	12.7322	9.24206	16.9146	9.75085	25.592	15.2674	17.3247	13.2594
EIF4E2	-0.284572	6.82011	23.3475	0.000352344	0.00268332		15.373	14.551	16.5894	12.957	17.6205	14.9096	16.9487	13.1517	18.2194	15.3932	18.4521	15.1739
SLK	-0.287127	7.34977	23.3457	0.000352461	0.00268332		21.4878	17.3965	21.849	17.7668	21.8067	19.3832	19.5477	17.5578	29.8087	21.7501	20.3431	17.74
BCOR	0.353631	7.62735	23.3201	0.000354107	0.00269407		21.9586	28.4166	21.0144	32.3037	21.7128	24.103	23.9166	37.1698	22.491	27.5403	23.9861	27.2525
F5	-0.746041	5.4836	23.2965	0.000355631	0.00270388	DOWN	10.4212	6.97923	10.2818	5.26116	7.49065	3.86382	7.02998	2.78759	2.61586	3.45044	9.19937	5.43615
ZBTB18	0.51086	4.22296	23.2579	0.000358144	0.00272118		3.06543	5.55605	3.43571	3.77368	6.60146	8.85349	3.57033	4.69068	3.9338	6.17979	2.75222	4.69652
KIAA0907	0.272385	6.45203	23.2431	0.000359112	0.00272674		16.3383	19.2688	14.6441	18.3062	14.5963	18.8326	12.3391	15.9616	12.4054	14.909	13.668	15.7828
COPS3	-0.272687	7.05514	23.2218	0.000360511	0.00273556		49.7018	43.3999	50.9248	46.1691	47.0234	40.7051	57.4823	48.0166	51.1787	40.133	55.9186	44.0796
C16orf52	0.525901	4.40018	23.2113	0.000361206	0.00273903		2.4773	3.51481	3.10973	3.64289	2.96985	4.32318	2.06345	4.51875	3.70891	5.36106	2.64968	3.46457
MYO6	0.809664	2.77677	23.1994	0.000361993	0.00274319		0.430562	0.519766	0.87256	1.55681	0.285029	0.632488	0.796468	1.77402	0.0609409	0.0422016	0.747435	1.35663
NKTR	0.468503	8.6299	23.1837	0.00036303	0.00274746		25.0602	31.194	19.8426	22.908	22.1901	31.4959	12.1992	26.4621	18.6475	22.828	17.3841	25.0428
CENPN	-0.434607	6.20434	23.1837	0.000363035	0.00274746		23.9636	18.2014	23.7928	21.1411	20.6409	16.1513	26.3401	21.6908	18.0853	9.24246	27.4246	21.2531
KLF9	0.449268	5.01446	23.1633	0.00036439	0.00275591		6.36033	7.18952	5.6032	6.72802	5.92183	7.87059	3.93865	6.35161	4.5551	8.37368	5.07848	6.90528
MIB1	0.481167	8.3253	23.1436	0.000365703	0.00276403		31.8067	37.2241	21.2587	29.055	25.8109	32.9875	17.9498	36.1307	34.9052	39.18	28.7409	51.0159
RBBP9	-0.410021	4.73039	23.1304	0.000366591	0.00276892		8.87743	6.10754	7.97171	7.43005	8.25233	5.41474	7.96689	6.28854	6.38738	4.72325	6.93414	5.57653
ATP2C1	0.314928	7.00051	23.1177	0.000367449	0.00277358		12.9955	15.7343	13.8117	15.0865	13.4256	19.6902	13.6634	17.8462	11.504	15.8549	14.5074	16.9639
CD70	-0.901771	3.2371	23.0986	0.000368736	0.00278146	DOWN	4.42834	1.75722	7.77348	6.54472	4.66848	2.05235	17.4333	6.03832	4.89093	4.43531	7.8044	4.00404
ATXN7L1	0.587474	5.08767	23.0862	0.000369576	0.00278598	UP	3.42677	4.95877	3.55219	3.46185	3.81628	5.17188	2.61497	5.17144	1.81655	3.95528	4.33124	6.97125
HEATR3	-0.445813	5.18206	23.0305	0.000373369	0.00281273		9.14755	6.12882	11.043	9.1292	8.40779	8.01892	10.6176	6.16984	8.29228	6.64629	11.9675	8.29236
CYHR1	0.368092	4.82747	23.018	0.000374233	0.00281739		2.6274	3.22993	2.48861	3.00107	2.53687	3.34042	2.26634	2.77637	2.63776	3.77407	2.43499	3.61567
CTR9	-0.313103	7.02876	23.0083	0.0003749	0.00282057		22.6884	20.9087	27.1988	22.0456	24.1673	21.4185	29.209	20.0138	28.4994	22.7584	24.1027	19.9482
ACVR1	0.330892	5.52361	22.9977	0.000375632	0.00282423		9.37357	13.0357	9.97478	10.8223	12.1695	15.1166	8.13494	10.6557	9.98829	14.0073	11.3496	14.4105
MPZL2	-1.39708	1.21103	22.9893	0.000376213	0.00282676		0.886622	0.294661	0.347601	0.233718	0.375111	0.285836	1.08948	0.229821	0.853338	0.311019	0.270505	0.0494959
ZCCHC2	0.307567	6.4958	22.965	0.000377899	0.00283701		11.4622	14.0778	6.7556	10.0715	8.79567	10.3075	8.61046	11.4771	7.6754	8.99413	9.66467	11.4205
PXN	-0.553341	7.34921	22.9625	0.000378071	0.00283701		27.1793	19.8514	30.1891	12.7182	29.3083	20.2602	20.6312	13.1747	29.3635	28.1499	19.5632	16.3479
CORO1B	-0.343672	5.62053	22.9452	0.000379278	0.00284421		15.0014	11.3145	9.07928	6.9063	10.25	7.28437	7.80295	6.79527	8.50251	8.33205	11.0897	8.48622
C1RL	0.423285	4.4643	22.9338	0.000380074	0.00284833		3.89761	4.68001	4.60342	5.62172	5.24285	6.95153	2.74203	4.69513	6.36964	9.06603	3.55656	4.911
MRPL28	-0.37146	4.82523	22.9196	0.000381068	0.00285392		11.9651	9.6751	13.2487	10.349	11.8834	10.4919	15.1441	11.1232	12.0495	10.0069	14.7046	10.1921
PLXNA4	-1.05838	4.95757	22.9113	0.00038165	0.00285642	DOWN	1.06468	0.649453	0.656689	0.0802801	1.52634	1.06722	0.226181	0.103906	12.0616	5.09987	0.171538	0.17263
OAS2	-0.486451	8.00454	22.8967	0.000382683	0.00286229		71.4746	41.5159	38.4795	34.0519	37.6672	28.2441	55.0967	28.5563	55.2888	53.482	28.4899	21.4189
LASP1	-0.260856	8.56458	22.8931	0.000382938	0.00286234		48.4314	43.5302	56.139	44.3895	59.6538	47.6682	58.4577	48.8617	74.6598	62.3326	52.4195	49.2707
NOL11	-0.32953	6.74204	22.8806	0.000383823	0.00286709		22.6989	17.8792	25.4856	21.6159	21.8503	21.4796	30.1077	22.5701	22.5508	18.2951	28.5745	20.0219
PTPN11	-0.33176	8.07596	22.874	0.000384287	0.0028687		43.9432	33.669	45.777	43.9903	41.4673	38.3577	49.841	35.4912	39.741	31.3802	50.4545	36.4438
SGO2	-0.383634	6.73365	22.8491	0.000386061	0.00287859		24.0548	16.3727	20.9906	19.7734	21.7714	17.2662	20.0597	13.254	10.4848	7.2894	21.0207	19.649
AKAP9	0.327745	7.31388	22.8484	0.000386113	0.00287859		8.16353	10.781	8.30568	8.58966	8.49462	11.758	6.03512	8.73415	8.37382	9.91554	7.00933	9.33192
FAM171A1	0.962979	2.94495	22.8122	0.000388704	0.00289603	UP	1.26302	3.72182	0.940822	1.17571	1.95535	2.38046	0.909379	2.91819	1.48574	2.30718	1.09453	2.91749
EVA1C	0.972553	1.84645	22.796	0.000389868	0.00290283	UP	0.586819	1.10089	0.688938	1.09199	0.601606	0.817474	0.413325	1.08901	0.171892	0.623518	0.699162	1.51547
NIFK-AS1	0.619082	2.94589	22.7857	0.000390609	0.00290646	UP	2.48017	3.34284	2.67398	3.36799	2.14525	3.69036	1.94882	3.66682	2.26143	3.81843	2.33887	3.73832
PARP3	0.544905	3.61516	22.7686	0.000391849	0.00291381		3.30293	4.87446	3.49963	4.7018	3.58077	6.22514	2.78573	5.23531	4.31166	5.69331	2.48085	3.02013
MAPKBP1	-0.341941	5.15034	22.7611	0.000392393	0.00291435		4.36476	3.32946	4.36368	3.12507	3.18389	2.41536	2.98411	2.49998	3.99446	3.62151	3.89953	3.29874
AGAP2	-0.294544	6.36571	22.7584	0.00039259	0.00291435		12.5677	11.0539	13.5012	9.89563	12.9568	10.3027	11.7246	9.19987	17.2459	15.7585	12.4802	10.9481
ZWINT	-0.439869	7.0048	22.7572	0.000392681	0.00291435		68.8412	47.5787	62.4905	60.3927	63.1218	42.5155	74.147	54.3856	36.3648	20.3889	61.235	56.4729
MANEA-AS1	1.28009	1.13219	22.7481	0.000393337	0.00291733	UP	0.733003	1.02856	0.227505	0.711998	0.471379	1.47361	0.512241	1.12312	0.79955	1.62849	0.309025	1.55496
TNFRSF8	-0.744471	6.24875	22.7228	0.000395192	0.00292921	DOWN	16.0384	10.2088	29.7012	33.2206	10.8115	6.89806	37.0042	20.1583	4.26718	1.78491	51.9351	20.6412
PHF21A	0.317746	5.25495	22.7131	0.000395901	0.00293186		3.03592	3.5918	3.20556	3.93912	3.40276	4.36621	2.75124	3.80038	2.93149	3.87937	2.73967	3.31484
DACT1	1.30346	3.74033	22.7109	0.00039606	0.00293186	UP	1.80353	2.75608	0.690125	0.764934	1.16511	2.79383	0.447323	1.67642	2.80585	17.6466	1.48424	2.30604
SLC25A35	0.717228	2.93151	22.7058	0.00039644	0.00293279	UP	1.16762	2.21786	1.64405	2.33401	1.37354	2.84473	1.11267	2.39993	1.83642	2.0879	1.47076	2.44673
VARS	-0.425539	6.20647	22.6816	0.00039822	0.00294265		11.6872	9.18148	14.2882	12.658	10.7816	8.5144	18.5794	11.2696	12.3926	11.6619	15.5372	9.2924
UQCRFS1	-0.323287	6.17552	22.6783	0.000398463	0.00294265		21.7862	19.4704	22.3944	20.4783	20.6496	17.4044	26.4148	18.5722	22.227	17.4332	24.1387	18.2023
TMEM106C	-0.431146	6.65442	22.6748	0.000398726	0.00294265		32.6466	26.3566	33.8779	28.5074	32.4912	21.9148	31.78	28.1432	33.3271	17.6002	33.3311	27.9866
ZNF141	0.386601	5.34868	22.673	0.000398857	0.00294265		7.64907	9.71943	6.94011	8.46944	7.616	9.95225	5.15623	9.01356	8.05209	9.43828	5.909	7.95187
PTBP1	-0.267463	8.53173	22.6704	0.000399051	0.00294265		57.2761	49.1689	60.4138	57.9253	54.652	42.9188	66.1913	54.1484	49.5265	39.2058	61.5054	53.1107
ATXN7	0.310288	7.09032	22.6533	0.00040032	0.00295012		13.651	15.7929	13.7474	14.9107	14.7868	18.2699	10.9328	16.4633	12.7774	16.8713	13.4183	17.4702
HEG1	-0.525896	7.48721	22.6463	0.000400839	0.00295205		14.1818	9.84019	10.539	4.7156	12.1432	10.9192	24.9292	15.7292	52.4123	38.3653	12.731	11.8868
DST	0.573	5.88335	22.6381	0.000401449	0.00295465		1.19365	1.66482	1.4241	1.71767	0.832281	1.04327	1.32748	1.86051	0.474685	1.32304	1.51245	2.37633
ASNA1	-0.33709	5.22869	22.6291	0.000402123	0.00295772		22.9644	18.4981	25.4585	21.2188	21.5095	18.2773	29.9698	20.6371	26.8986	22.4425	24.2037	20.072
NUP85	-0.288368	6.06004	22.6105	0.000403515	0.00296322		15.0091	12.3874	14.9111	12.7525	15.9431	11.7446	15.0903	13.2732	12.9623	10.5196	14.0065	12.5084
BCAS4	0.603958	3.86852	22.6092	0.000403614	0.00296322	UP	0.818976	1.95467	1.83833	2.91657	2.14742	2.81146	1.17066	2.11275	1.91427	2.32311	1.20228	1.64427
SS18L2	-0.420376	4.94739	22.6088	0.000403642	0.00296322		25.624	20.9444	27.9946	25.7453	23.4358	19.3177	30.1972	22.0612	24.7443	15.845	28.7174	18.5722
PPP2R5A	-0.346765	6.45647	22.5792	0.000405874	0.00297648		24.1524	20.1509	24.6294	19.2647	25.4499	19.7714	27.2586	19.4269	31.6478	22.5949	21.0088	21.3278
ACCS	0.86849	2.68665	22.578	0.000405966	0.00297648	UP	1.25801	1.52454	0.603428	1.21502	0.755884	1.38309	0.363277	1.35595	1.00899	1.588	0.642863	1.25348
EIF2B1	-0.25889	6.42835	22.5711	0.000406487	0.0029784		26.0193	22.2608	25.1962	21.715	25.4268	20.9139	26.8077	22.6807	24.6006	22.0685	26.2621	21.3967
KDSR	0.335552	7.33476	22.5637	0.000407052	0.00298064		16.0289	22.4502	17.9388	24.6683	12.6992	17.3337	14.8649	17.2551	11.5416	16.3859	18.6942	19.1933
POLR1A	-0.321348	6.95498	22.5513	0.000407993	0.00298564		10.254	7.13377	10.657	9.55465	8.95599	7.83572	11.9951	9.48687	6.46867	6.03297	12.6606	9.14195
ATG2B	0.335718	6.94524	22.5246	0.000410028	0.00299852		7.74536	9.98733	7.39391	7.86808	7.834	10.7146	5.9907	9.18459	8.656	10.0155	6.5307	8.75771
NOLC1	-0.354967	8.05166	22.5213	0.000410275	0.00299852		71.6144	53.0345	78.4122	71.9197	62.8033	54.2955	90.2812	65.8457	57.5281	53.3974	88.6986	56.1533
NSD3	0.25163	8.30693	22.5045	0.000411564	0.00300604		20.7824	23.4186	17.6774	19.8595	19.6072	23.9527	18.3205	22.4265	18.1042	23.6032	18.7749	23.8572
SNHG3	-0.461419	5.55847	22.4923	0.000412506	0.00301063		12.3391	9.64665	13.6861	12.7429	11.6846	7.20679	12.7147	8.99306	11.0407	10.0316	17.8641	9.89501
CNOT9	-0.280092	7.35625	22.4895	0.000412717	0.00301063		34.0154	26.694	34.351	31.2816	28.0634	25.9408	37.7572	28.955	31.0813	26.3566	37.7545	30.1999
CXCR4	0.315851	8.31315	22.4836	0.000413177	0.00301208		119.66	141.417	139.051	141.079	125.311	159.908	102.241	144.062	150.74	208.276	123.804	170.25
BRPF1	-0.360795	6.10131	22.4714	0.000414115	0.00301701		12.6584	11.0802	14.0909	12.3954	16.459	11.2597	11.0768	10.4126	17.3766	12.5741	12.7001	8.71431
ANAPC15	-0.341569	5.10581	22.4578	0.00041517	0.00302279		12.956	10.7538	13.6792	11.2715	14.9607	10.6467	12.2728	10.0016	12.284	9.20914	13.2488	11.8199
PLS1	-0.822934	2.65142	22.449	0.000415856	0.00302587	DOWN	1.13471	0.928807	1.78048	1.32034	1.46392	0.752477	1.76214	0.781917	1.03144	0.350132	1.48386	0.913815
FARSB	-0.34195	6.53192	22.424	0.000417805	0.00303094		29.1825	21.2167	32.5269	31.9317	24.0516	20.0882	36.6906	29.6959	24.6834	20.1551	35.9824	24.1176
HDAC6	0.313737	5.44997	22.4208	0.000418055	0.00303094		8.06261	10.5705	8.39796	10.3702	9.69116	11.3969	7.18402	8.54983	7.05846	10.1706	7.24949	9.035
KANSL1L	0.867706	2.94677	22.419	0.000418197	0.00303094	UP	0.575419	1.16987	0.754969	0.702632	0.869032	1.56514	0.585728	1.14502	0.54123	1.61252	0.385938	0.804532
NHLRC2	0.363443	6.25063	22.4163	0.000418406	0.00303094		6.78796	7.89242	5.88802	7.60299	5.66565	8.37069	5.69646	7.60203	5.62021	6.03665	5.59223	8.75091
MTERF4	0.361996	5.44536	22.4153	0.000418486	0.00303094		4.0625	5.16809	3.99052	4.45154	4.50968	5.41649	3.0843	4.62937	3.81331	4.84751	3.41128	5.26788
KCNA3	0.36059	6.38068	22.4141	0.000418579	0.00303094		27.7384	34.3679	32.9777	36.5734	31.9956	50.8159	27.2964	41.1226	15.3207	19.264	32.7819	38.8475
UQCRC1	-0.332373	5.95108	22.4138	0.000418601	0.00303094		22.0552	19.4502	23.2921	21.6949	20.3502	16.0557	26.5898	18.1726	17.9267	14.5154	23.1694	17.7652
LY6E	-0.36242	7.04723	22.413	0.000418666	0.00303094		102.961	74.9452	54.1553	42.9182	63.392	45.9753	70.3294	47.3296	85.4872	71.5691	41.1034	43.068
RRAGB	0.515484	3.38249	22.4087	0.000419002	0.00303094		2.89811	4.16691	2.7365	3.38253	4.15616	6.03913	2.25606	3.88657	4.12503	5.84919	2.36618	3.5935
THRAP3	-0.247403	8.56359	22.4061	0.000419204	0.00303094		91.1833	77.6234	91.5771	79.5402	91.0561	77.6262	87.6285	81.8853	80.6752	67.9376	91.1695	72.2939
TOX2	0.572189	4.63973	22.403	0.000419451	0.00303094		6.79872	9.18898	5.14147	10.7481	11.8365	13.7244	6.47879	9.29153	0.664313	1.72514	7.02015	9.92006
MYBL2	-0.458422	7.23385	22.392	0.000420314	0.00303528		61.1441	49.4115	72.3884	72.3293	62.4831	40.4663	66.9401	47.9619	47.9665	25.2978	58.7392	47.2905
RAB6A	-0.265504	7.19763	22.3852	0.000420846	0.00303722		33.5405	26.9213	31.0402	26.9499	31.3548	29.0429	31.249	24.8195	35.3807	31.0358	32.9127	26.6758
RTFDC1	-0.292743	6.16813	22.3786	0.000421365	0.00303731		18.6731	15.451	17.9979	16.3322	19.252	14.7371	19.9829	16.8161	22.2612	16.8251	18.1825	16.2103
PPP2R5D	-0.325555	6.43007	22.3784	0.000421387	0.00303731		29.0805	23.8193	28.2656	27.5214	32.0322	23.702	29.76	20.6543	25.1769	21.2622	28.5972	23.4009
CEP250	-0.258106	6.87087	22.372	0.000421889	0.00303903		8.07403	6.89816	7.41639	6.71342	7.66786	6.6263	6.74613	5.76425	8.79393	7.1373	8.05737	6.54041
PURA	0.309975	6.06757	22.3649	0.000422453	0.00304119		5.01098	6.04437	4.52226	5.69519	4.91631	7.31028	5.59247	6.45449	5.69468	7.27911	5.25095	6.29628
IGIP	0.65499	2.94123	22.3507	0.000423577	0.00304737	UP	1.63432	2.8329	1.90965	2.10109	1.78601	3.38223	1.34365	2.41995	1.91223	3.16816	1.38477	2.17536
USP45	0.42523	4.44056	22.3458	0.000423966	0.00304827		2.5808	3.573	2.58294	3.10423	2.05608	3.26441	2.09111	2.749	2.23154	2.68288	2.08006	3.23511
LAMTOR5	-0.313253	5.33017	22.3355	0.000424784	0.00305224		17.372	14.9584	18.3811	14.6352	18.918	13.8757	19.7415	16.4199	17.7927	14.6021	18.6522	16.2583
CEP55	-0.386929	7.45486	22.3014	0.000427515	0.00306995		61.3338	46.3205	60.6825	62.3163	59.4767	40.3247	72.3314	53.4481	34.3532	22.0693	70.3352	60.8769
ARHGAP4	0.310327	6.77431	22.2944	0.000428079	0.00307078		20.26	24.83	18.5485	21.7395	20.0673	23.381	13.5622	17.7823	18.558	21.9955	14.3268	22.2092
VMAC	0.641026	3.04196	22.2929	0.000428193	0.00307078	UP	2.85316	4.7629	2.65663	3.22533	3.6907	4.58936	1.8751	3.44563	3.50357	6.55736	2.07389	3.9133
ADIPOR2	-0.268127	6.81562	22.2861	0.00042874	0.00307078		19.2032	16.9597	23.8597	19.3866	21.3272	18.5589	24.5553	19.2037	21.4347	19.6959	25.0246	20.1732
USP32P2	0.62229	4.19042	22.2843	0.000428885	0.00307078	UP	0.317971	0.234246	2.32415	3.30094	3.18649	4.50965	3.22704	5.9508	0.688577	0.936017	2.06106	4.36759
TATDN2	-0.273476	7.46656	22.2833	0.000428965	0.00307078		33.031	30.004	33.2928	24.7394	35.2333	28.0945	32.5491	27.3559	37.2636	34.5866	34.0645	28.6272
MAP9	0.539227	3.91578	22.2686	0.000430159	0.00307741		1.29048	1.87236	1.24826	1.52885	1.43685	2.29053	0.943213	2.01569	2.17055	2.85312	1.14885	1.54155
SSRP1	-0.265017	8.50589	22.2652	0.000430433	0.00307746		61.1648	55.7448	65.8746	61.4525	59.7814	50.3292	70.2115	56.1268	52.5003	42.0532	64.5399	51.4356
NCALD	0.325555	5.83511	22.2327	0.000433073	0.00309404		4.3793	5.39393	7.43498	11.0958	5.5081	6.86081	7.3196	9.14729	4.64038	6.27652	8.16839	8.9677
SRSF11	0.326055	8.40941	22.2273	0.000433512	0.00309404		42.8748	49.2792	35.7681	42.665	38.3351	53.2807	32.125	48.7619	36.0149	39.0299	33.095	45.1201
AP1B1	-0.299871	6.63067	22.2267	0.000433558	0.00309404		14.8215	13.4397	16.4345	15.3348	15.3893	12.7202	17.5448	13.0893	16.4144	12.7709	16.5455	12.861
FRAT2	0.691105	3.88278	22.2222	0.000433922	0.00309472	UP	4.00655	7.64249	5.78241	10.1702	3.05963	7.83444	5.6793	7.50918	5.10939	9.12378	6.49253	6.6401
FAM13A	1.05045	4.91443	22.2026	0.000435533	0.00310242	UP	1.13419	1.90098	1.38463	1.07109	1.31468	2.62851	0.504383	2.07803	3.63871	9.45393	0.602129	2.04958
NCF4	-0.322172	5.78005	22.2025	0.000435541	0.00310242		41.8675	32.5965	25.3601	22.3796	22.4028	17.7874	39.0524	32.0265	58.0966	41.3717	22.6978	21.0283
ANKRA2	0.54092	4.46529	22.1728	0.000437983	0.00311789		5.10011	8.97503	6.73399	7.53754	8.06502	10.5972	6.97148	9.69945	8.16767	11.3308	5.19912	11.2626
TCP1	-0.377407	8.30782	22.1578	0.000439222	0.00312477		66.293	50.5181	77.5413	79.0763	59.0295	49.2051	93.7191	60.6955	49.9291	41.1617	87.0833	57.7004
CYB561D2	-0.509042	3.71007	22.1353	0.000441086	0.0031361		4.56098	3.23558	5.03328	3.04582	4.41771	2.89724	4.57172	2.8841	4.55234	3.86556	4.30862	3.76268
RUSC1	-0.413024	4.11552	22.1276	0.000441736	0.00313809		4.08862	3.18416	3.50244	2.77382	3.48383	2.50443	3.87674	2.6401	2.89232	2.49798	3.68444	2.79718
E2F2	-0.488091	6.81853	22.1254	0.000441911	0.00313809		25.002	19.852	30.6613	14.7157	28.6925	18.7339	23.2831	17.2187	18.7029	14.9704	18.3388	18.1753
MIEF1	-0.34071	6.8514	22.1146	0.000442815	0.00314256		16.8211	12.9917	18.0524	14.5666	17.0955	13.8648	18.6357	14.3298	15.5574	16.021	19.8545	13.2396
RGL2	0.40009	4.18008	22.0757	0.000446086	0.00316383		3.37852	4.6635	3.46495	4.57031	3.90973	4.84491	2.58963	3.37605	4.33558	5.73826	2.73515	4.12884
FUT11	-0.400003	5.20174	22.0616	0.000447278	0.00317033		7.7452	6.05988	8.26299	7.07362	7.45422	5.9582	9.18826	6.27716	8.25855	7.65048	9.71017	5.93983
OCIAD2	0.397056	6.2301	22.0433	0.000448827	0.00317785		27.2926	42.0958	25.2461	25.3833	30.6429	37.7783	19.357	25.463	33.5025	46.3214	19.6172	32.4605
HNRNPC	-0.295014	9.57202	22.0425	0.000448891	0.00317785		104.131	93.1453	118.844	110.864	94.8774	82.6327	142.479	106.287	92.3738	77.1148	133.483	95.2137
UTP15	-0.33089	5.54356	22.0381	0.000449268	0.00317856		7.28823	5.95136	7.93089	6.39704	7.66093	7.16607	8.40127	6.34278	8.29923	7.00356	9.36597	6.63145
MRPS22	-0.351902	5.05571	22.0335	0.000449663	0.0031794		7.44442	5.97149	7.69245	5.5184	7.5897	6.37371	8.26205	6.01123	7.36155	6.83245	6.91326	5.39249
XRCC5	-0.295544	9.65789	22.0134	0.000451377	0.00318862		154.857	130.413	164.237	162.757	145.783	126.105	193.629	143.401	145.437	113.829	170.9	131.524
SNRPB	-0.285575	6.49058	22.0117	0.00045152	0.00318862		74.0576	64.3526	83.1703	78.1631	71.989	57.9522	84.8702	66.0632	69.3465	53.5843	78.3303	66.1534
C2orf68	0.350769	5.69479	21.9939	0.000453044	0.00319742		11.9573	15.0427	10.3618	10.6829	11.6581	15.2925	8.09117	11.9594	12.5964	16.6312	6.91028	9.99177
CD52	-0.858258	7.92499	21.9699	0.00045511	0.00320981	DOWN	265.899	151.364	339.335	75.7692	335.949	186.278	241.493	151.554	486.207	435.991	273.609	197.562
TANGO6	-0.398009	4.6965	21.967	0.000455358	0.00320981		5.11823	3.41999	3.94871	3.56591	3.88353	2.66426	4.22706	3.04086	4.17544	3.57375	4.22994	3.46409
YKT6	-0.265203	6.36634	21.9618	0.000455808	0.00321102		23.2104	20.8023	24.2888	20.209	22.7263	19.756	25.7713	20.3875	23.9533	20.1274	24.9366	21.1563
NAP1L3	1.20078	1.38449	21.9411	0.000457607	0.00322105	UP	1.00786	2.03299	0.899343	1.26197	0.135029	0.672758	0.520237	1.88437	0.161671	0.279893	0.57539	1.51445
ABCE1	-0.343422	7.69698	21.9389	0.000457792	0.00322105		35.3436	28.0743	36.7216	31.7009	31.745	31.8701	44.8623	31.562	30.1443	23.8638	42.7061	29.4228
KHNYN	0.437687	7.90249	21.9289	0.000458663	0.00322521		26.5952	38.9547	22.0964	24.0548	29.0683	29.8871	21.7835	36.0731	26.5557	37.8279	24.3845	42.7538
AHRR	0.406892	6.5229	21.8892	0.000462135	0.00324764		9.10886	13.1773	10.9047	15.5232	9.93333	10.505	7.38509	12.9915	13.6096	15.1777	10.7891	15.2132
IRGQ	-0.528137	4.18034	21.863	0.000464446	0.00326084		1.92009	1.20534	1.96557	1.79963	1.61266	1.1957	2.76065	1.83106	1.81558	1.52172	2.73379	1.40537
LY75	0.499238	4.57359	21.8615	0.00046458	0.00326084		2.81947	3.087	2.37805	3.16621	3.10321	3.72929	1.55424	2.86434	1.64278	2.90726	1.98553	3.23194
EXOC7	-0.25059	6.71602	21.8493	0.000465659	0.00326642		12.7028	10.3103	10.8952	9.00153	12.8126	10.7778	9.56659	8.31258	11.8128	10.6137	9.91949	8.7567
SNRPA1	-0.329772	6.61702	21.8321	0.000467184	0.00327512		33.9286	30.1277	33.8209	31.7064	29.8396	24.8501	35.0373	28.0742	30.5482	22.8719	37.3459	24.9227
ACP2	-0.446025	4.0732	21.8215	0.00046813	0.00327976		5.96146	4.36154	5.87736	3.62882	5.9453	4.65652	5.10373	3.5239	5.4922	4.42661	4.5024	3.95622
PINK1	0.59835	2.72782	21.8156	0.000468653	0.00328143	UP	0.596337	1.0138	0.939675	1.44116	1.15539	1.79397	0.655703	1.02919	1.92053	2.92999	1.06365	1.50832
HEATR6	0.376836	5.91708	21.8012	0.000469941	0.00328844		10.1728	12.1495	11.2389	12.4696	9.28613	10.5344	12.134	18.289	9.65893	13.6874	11.4206	18.5493
BAP1	-0.273436	6.14972	21.798	0.000470231	0.00328848		16.3314	13.3243	16.5164	13.631	15.8313	14.2095	15.0602	11.7635	14.1951	12.6478	13.761	11.5405
FAS	-0.328987	6.46863	21.7942	0.000470573	0.00328887		25.2104	21.0162	29.1671	26.8249	23.7922	19.1876	27.7841	24.3607	28.3224	18.5025	24.7932	19.4561
NCAPH	-0.39726	7.09985	21.7888	0.000471054	0.00329023		50.769	33.9033	47.4936	45.9226	48.6231	33.2723	55.6662	45.2244	29.4683	18.3457	49.4618	45.5956
RANBP1	-0.377902	7.36844	21.783	0.000471573	0.00329186		39.5115	29.6584	40.8803	44.0468	34.1412	26.6024	50.6453	36.1234	30.5658	20.6388	43.4656	32.463
SZT2	0.383161	6.28278	21.759	0.00047374	0.00330499		4.18114	5.41626	4.14912	4.47701	4.85822	5.44032	2.73546	4.60399	4.14109	5.69563	3.31521	5.04515
IFI44L	-0.986396	6.87848	21.7487	0.000474671	0.00330823	DOWN	44.137	19.2527	6.12167	3.60008	10.3435	3.04166	6.90508	2.28783	19.2646	23.2091	0.468045	0.275721
ACYP1	0.443173	4.37625	21.7475	0.000474781	0.00330823		10.9272	15.7568	9.94968	11.435	11	13.9385	8.28437	11.8931	7.49552	9.79113	8.84449	15.6244
SAR1A	-0.289595	7.20792	21.7366	0.000475768	0.00331311		23.4786	20.0646	21.6522	17.9754	22.2919	21.46	20.9974	17.599	31.1542	23.4782	21.1091	16.1539
CYC1	-0.307791	5.3926	21.715	0.000477739	0.00332287		21.9875	17.8136	25.7615	23.1976	19.528	16.1099	25.9901	19.8789	22.4069	19.1149	24.1225	18.7289
STK17B	-0.359214	9.59944	21.7138	0.000477845	0.00332287		129.999	105.518	114.621	72.7144	123.55	111.721	136.76	113.302	234.092	158.568	104.002	98.4236
SPOCK1	1.1185	2.50063	21.7104	0.00047816	0.00332287	UP	0.0357128	0.150338	0.0166265	0.0650427	0.0765539	0.269236	0.425404	1.32891	0.0171861	0.0198356	3.29352	5.11378
LINC01184	0.488388	3.8219	21.7075	0.000478423	0.00332287		2.26706	2.50618	1.82709	2.74106	1.87853	3.052	2.12407	2.87731	1.37518	2.28555	2.44965	3.45538
PACS2	0.495735	4.75059	21.7054	0.000478614	0.00332287		1.72394	2.92933	1.72224	2.24853	2.44438	3.02071	1.33479	2.2012	2.44562	2.66307	1.18293	2.19997
HNRNPDL	-0.28239	8.84912	21.6862	0.000480375	0.00333309		91.1529	75.849	90.7024	85.5711	91.6186	81.2989	95.2218	81.5603	93.7161	68.044	88.7068	69.5695
VAMP4	0.592211	5.09573	21.6822	0.000480749	0.00333367	UP	6.47352	8.46509	4.36553	4.70035	5.83187	9.50531	4.03745	7.4144	6.95498	8.88725	3.78546	9.28438
KIF23	-0.31406	7.4998	21.6521	0.000483525	0.00335091		34.2072	27.5964	32.1108	28.1813	33.4118	25.828	30.6703	27.1337	20.9419	13.8863	35.2265	32.2884
ZNF788	0.577938	3.90349	21.6406	0.000484587	0.00335625		2.25262	2.38638	1.51406	3.19245	1.66287	2.41801	1.46425	2.05718	1.01942	1.82286	1.61948	2.46842
TMF1	0.264037	7.23908	21.6138	0.000487089	0.00337154		18.8047	23.3976	17.805	19.5375	18.1309	23.8073	20.2638	23.7068	18.8624	23.0924	23.0643	29.6409
ZNF418	0.83739	2.07318	21.6068	0.000487741	0.00337403	UP	1.08512	1.60918	0.344448	0.494076	1.18947	1.88248	0.493529	1.1876	0.498457	1.20539	0.259929	0.523167
ARHGDIB	-0.232328	10.5721	21.5873	0.000489564	0.00338461		1136.97	988.221	1091.41	913.202	1175.26	940.126	1066.22	957.114	1016.23	938.485	1090.18	947.188
ZBTB7B	-0.432606	5.58036	21.5736	0.000490851	0.00339138		11.5499	10.2831	8.40185	7.0901	9.20148	6.60828	16.6816	9.17012	14.3172	12.8301	16.0589	11.0475
TIMP1	-0.479964	5.30595	21.5704	0.000491158	0.00339138		28.1463	20.7351	24.6621	16.1016	27.2278	19.315	30.2606	19.1146	42.0932	26.2955	25.71	28.5529
TBCEL	0.37875	4.8124	21.5675	0.000491428	0.00339138		3.30336	4.47454	2.88451	3.84296	3.50666	5.21311	3.55459	5.10297	3.68135	4.10843	3.6982	4.55998
NOC3L	0.391598	5.93285	21.5508	0.000493006	0.0033991		9.10086	13.6976	12.4904	17.1655	8.73877	12.5473	14.1138	20.7393	10.3191	9.94339	15.4524	20.3112
ATN1	0.341382	5.49378	21.5459	0.000493473	0.0033991		8.1827	11.5312	8.16175	12.4191	6.97119	8.74363	9.35274	10.7925	8.45888	10.2032	8.47689	10.2618
LAP3	-0.38189	7.18278	21.5452	0.000493544	0.0033991		64.9994	42.6456	39.5913	41.7707	35.9355	24.396	49.3958	35.2473	35.2391	28.8554	35.1519	28.7992
NIPAL2	0.918087	2.68466	21.5432	0.000493728	0.0033991	UP	0.315201	0.535858	0.496677	0.88318	0.363819	1.11959	1.45563	3.37008	0	0.0538673	3.34768	4.60343
TTLL12	-0.318919	5.7766	21.5194	0.000495992	0.00341265		12.3865	9.89702	13.4369	12.7032	11.7549	9.42875	16.4793	12.1612	7.52328	6.70604	17.0349	12.6024
ZNF782	0.598386	3.13655	21.509	0.000496991	0.00341748	UP	1.46491	2.50209	1.78887	2.33997	1.23548	2.24046	1.35021	1.94494	1.31747	2.50761	1.67053	2.03778
GNGT2	-0.553363	3.71367	21.5018	0.000497676	0.00342014		8.88091	5.95399	9.80054	8.3868	7.12128	5.20741	8.08687	6.04776	13.6127	6.6499	6.93349	5.02389
CEP44	0.334907	5.04797	21.4906	0.000498746	0.00342546		4.21712	5.10961	4.1295	5.10145	4.61998	5.58716	4.01868	5.65427	3.6694	4.4771	3.70667	5.29829
WDR35	0.385305	5.09515	21.4865	0.000499139	0.00342611		3.80243	4.95735	4.37281	4.90969	4.60767	5.26795	2.73114	4.40997	3.68699	5.23256	3.4394	5.02639
TNFSF11	-1.02291	3.46782	21.4706	0.000500675	0.00343461	DOWN	3.29294	1.41188	2.15765	0.481268	0.958595	0.498037	16.9296	7.78626	0.234765	0.587074	8.18391	5.04509
CYB5B	-0.279476	7.34931	21.4581	0.000501884	0.00344085		26.2258	21.3637	25.3914	24.2624	25.785	21.2637	28.6494	22.1113	22.4435	17.3582	25.6777	23.0135
CBX1	-0.318312	6.39157	21.4516	0.000502512	0.0034431		31.6363	26.1735	27.6476	25.8267	31.9404	27.1674	32.6171	21.8222	26.6036	20.9897	29.5883	24.8521
RRN3	-0.268954	6.37987	21.4466	0.000502998	0.00344323		22.1991	18.3462	19.4233	17.0208	19.4304	17.6391	24.5739	20.8959	22.6801	17.7287	22.6633	18.6608
SFXN1	-0.323451	7.73688	21.4452	0.000503128	0.00344323		30.9859	22.9843	32.3591	29.1912	24.0361	23.4401	37.2101	27.4473	20.653	17.4381	42.329	29.9744
ZNF197	0.361811	5.35615	21.4339	0.000504226	0.00344869		6.52522	7.66092	4.83924	6.85282	6.25569	6.79804	3.65591	5.54449	5.98044	7.57627	4.49276	6.55598
PIK3CB	0.333148	5.5725	21.4263	0.00050497	0.00345173		6.43361	8.09657	5.96255	7.3609	6.28474	7.09448	5.23053	7.41869	3.43524	5.29755	6.70181	7.85794
OAS1	-0.747661	5.34752	21.415	0.000506067	0.00345718	DOWN	20.8598	11.2126	6.55787	4.51402	7.95734	3.27625	11.82	4.32047	10.2542	9.99129	4.11343	3.75896
ADAM10	-0.295105	7.53537	21.4074	0.000506815	0.00345784		13.069	9.34259	11.8814	10.3393	13.7132	12.6067	11.7283	8.66451	14.5328	13.1763	10.3904	8.71742
ZNF483	0.873866	2.607	21.4049	0.000507055	0.00345784	UP	0.850675	1.66844	0.936097	1.17959	0.518041	1.05672	0.515865	1.88318	0.65127	0.987914	0.835455	1.31243
RPTOR	-0.354331	6.5388	21.4048	0.000507066	0.00345784		12.0971	10.549	10.0282	6.22551	10.8195	8.03907	10.2181	7.67657	12.2359	11.6479	10.652	9.23689
SLC16A1	-0.332105	7.00006	21.3919	0.000508327	0.00346439		28.1077	18.4166	28.9522	25.672	24.3066	20.958	27.0239	21.5518	17.8273	17.0498	34.2907	24.9182
ZFP3	0.533286	4.25095	21.3835	0.000509155	0.00346798		3.95951	5.2424	2.25964	2.98534	4.1069	5.83768	1.50116	3.40152	4.01575	4.77672	2.10904	3.52239
CCDC14	0.420879	6.87053	21.3645	0.000511028	0.00347868		10.6597	13.9974	8.00907	11.8289	10.7175	12.4697	7.3734	12.5589	7.95159	8.03431	7.48999	12.1818
TYW5	0.402201	4.95278	21.3557	0.000511896	0.00348253		2.8094	3.27899	2.48805	3.48165	2.50171	3.19489	2.07332	3.68734	2.00253	2.59283	3.22818	3.96569
EPS8L2	-0.651334	2.67064	21.349	0.000512557	0.00348365	DOWN	1.42528	0.863002	1.36347	0.871199	1.38113	0.809559	1.17215	0.876096	1.05232	0.889223	1.52278	0.786945
RUNX3	-0.285197	8.11865	21.3479	0.000512666	0.00348365		58.3963	49.8111	76.3521	63.8803	63.378	46.0361	65.4686	63.4546	79.0634	70.2926	59.298	44.5289
ORMDL1	0.352368	6.56917	21.3372	0.000513724	0.00348878		21.2987	24.391	19.1793	19.9313	20.9957	32.774	18.5606	24.4143	25.7048	35.4268	19.3172	27.1985
ENOSF1	0.421408	6.27785	21.3284	0.000514606	0.00349145		7.64945	8.50128	6.31495	7.927	6.30581	8.34106	5.01899	10.0531	4.2142	5.74612	7.81998	9.95358
ANP32E	-0.413543	8.71282	21.3272	0.000514725	0.00349145		158.303	96.2324	133.29	131.283	125.733	97.2566	147.097	123.333	89.8745	53.3362	131.335	111.362
PRKAR2A	-0.259304	6.54528	21.3137	0.000516071	0.00349688		14.0255	11.9457	14.9274	13.7246	13.6726	11.2136	16.6334	14.5807	15.9084	12.9517	18.5414	15.1312
CLEC12A	-1.22414	1.32876	21.3131	0.000516132	0.00349688		0.444218	0.251731	0.413621	0.217819	1.17197	0.25761	1.07457	0.486169	2.66391	1.06282	0.216089	0.217464
KRBA1	0.725889	3.10111	21.3086	0.000516577	0.00349784	UP	1.18694	2.01617	1.16335	2.38929	1.85245	2.27631	0.853277	2.00553	1.06221	1.17971	0.965684	1.96575
ZNF23	0.411383	4.25003	21.2999	0.000517448	0.00350167		3.23405	3.97433	2.52499	3.84135	3.55236	4.35379	2.5076	3.93518	2.84197	3.86026	2.8793	3.62204
NEURL1B	0.790081	3.63309	21.2889	0.00051855	0.00350588	UP	2.08826	3.10585	1.28557	2.49885	2.8856	2.92745	0.411155	1.41661	1.19595	2.37723	0.873108	1.88547
DCAF13	-0.367016	6.33	21.2876	0.000518679	0.00350588		14.0988	11.553	12.9105	12.6102	12.7079	10.9028	17.9309	12.2107	12.3265	9.80334	17.5442	11.3013
RASGEF1A	-1.52147	1.59655	21.2816	0.000519288	0.00350732		0.146342	0.0385031	1.24339	0.199897	0.450942	0.120669	0.819304	0.280285	1.07397	0.345445	0.327761	0.426861
RHPN2	-1.15544	1.33548	21.2777	0.000519683	0.00350732		0.740392	0.340899	0.495502	0.463531	1.04154	0.327056	0.551212	0.202578	0.423104	0.179912	0.731579	0.269953
ATP5C1	-0.300031	7.28652	21.2764	0.000519806	0.00350732		70.3274	60.7625	71.9469	66.9635	65.8841	60.4091	84.4454	63.4509	74.2301	55.7864	76.7972	58.2438
ZMPSTE24	-0.326993	6.35051	21.2685	0.000520602	0.00350837		24.7702	18.7981	26.3382	24.0868	22.1794	20.7326	30.9588	22.6139	22.0433	18.7009	25.3855	17.7905
ATG16L1	-0.331072	5.64282	21.2673	0.000520727	0.00350837		8.98971	6.88767	8.90115	6.72988	8.61056	6.66986	8.42653	7.56512	9.48383	9.16924	10.4437	7.42926
AHSA1	-0.513457	6.17003	21.2632	0.000521142	0.00350837		33.3734	22.537	32.5421	31.0242	27.7711	23.4564	47.3953	25.111	28.2839	24.303	42.1606	22.1732
KLHL36	0.338995	5.98217	21.2612	0.000521342	0.00350837		5.00123	6.37205	6.49467	6.89709	6.12098	8.01521	3.9839	6.37164	6.84133	8.61049	4.96727	6.37505
ANKRD26	0.438887	4.67608	21.2598	0.000521485	0.00350837		2.55153	3.90985	2.97625	3.75337	2.79483	3.98983	2.39138	3.66706	2.69861	2.77204	2.77789	4.32719
ALAS1	-0.349041	5.88209	21.2542	0.000522055	0.00351015		24.6668	20.6476	23.9486	22.1427	21.3102	18.3231	32.7914	20.9918	26.0642	21.4038	27.1546	20.0649
NRROS	-0.377065	4.98085	21.251	0.00052238	0.00351028		13.1474	8.66284	12.2418	9.6821	10.4154	7.86473	12.3472	9.75951	8.43589	8.38178	16.307	12.2879
C5orf63	0.569787	3.84864	21.24	0.000523495	0.00351572		1.66611	2.72757	1.72373	1.85438	1.7692	2.90757	0.940867	2.05983	1.94507	2.77617	1.47962	2.01266
NUFIP1	-0.405891	4.13704	21.2307	0.000524433	0.00351845		5.3051	3.92075	4.91194	3.93537	5.11101	4.32527	5.9075	3.97946	5.33542	4.0722	5.21446	4.10961
GAS6-AS1	0.526052	4.55895	21.2299	0.000524513	0.00351845		3.64941	5.06124	4.59311	5.23839	2.96672	3.75966	1.34097	2.84322	2.17293	3.02324	1.56462	2.96875
BAZ1A	-0.334747	7.31791	21.2061	0.000526949	0.00352907		22.4943	17.6675	21.5637	20.1552	20.5944	19.319	26.4746	19.464	19.8005	16.1608	27.5455	18.2354
SLC39A7	-0.342271	5.68526	21.2052	0.000527042	0.00352907		17.0583	16.9253	21.626	16.9557	14.4758	11.3298	24.1044	19.2246	19.3107	15.5668	23.8622	16.2302
ACP6	0.438236	3.79186	21.2047	0.000527088	0.00352907		1.10308	1.53161	0.871745	1.19866	0.993516	1.44133	0.67134	0.973922	1.4453	2.03881	0.693662	0.816063
ICE2	0.286241	7.2704	21.2024	0.000527321	0.00352907		9.30276	11.6055	7.72034	8.47774	8.67145	10.875	8.53496	12.4177	9.66021	11.0956	7.87015	9.91868
PIK3C2B	0.388132	4.86938	21.1954	0.000528042	0.00353147		2.2917	2.99612	2.71681	3.61443	2.30431	3.79602	2.72419	3.68461	3.58136	4.081	2.41538	3.05724
CTC-338M12.4	0.622957	2.64654	21.1929	0.000528294	0.00353147	UP	2.83281	4.37679	2.9183	4.00671	2.90701	4.14631	1.83797	3.16631	2.78448	5.35625	2.15987	3.1965
NOP56	-0.333785	5.61051	21.1864	0.000528963	0.00353389		10.4639	7.7043	11.014	9.90546	9.15393	7.97052	10.9372	8.01196	6.68753	6.08752	12.2056	8.77381
AGTPBP1	0.327441	6.64091	21.1786	0.000529769	0.00353667		19.7566	23.4741	19.6767	23.6595	21.3443	27.098	12.5942	20.4622	15.3031	20.4181	19.2302	21.2185
IRAK1	-0.279585	6.93557	21.1764	0.000529994	0.00353667		37.8067	31.3102	35.2544	32.7839	33.584	24.0834	33.9099	27.2706	25.6396	22.9271	34.0208	29.4347
SRF	-0.325626	6.85316	21.1711	0.000530537	0.00353825		31.0029	25.1795	31.7935	25.058	30.5683	22.3475	30.3241	23.7862	23.6882	25.14	35.5707	26.0776
SRGN	-0.258348	7.67935	21.1594	0.000531748	0.00354427		155.294	129.425	167.567	161.393	109.076	92.9873	233.69	190.98	188.801	151.676	238.221	199.476
IFIT5	-0.502322	5.29204	21.1483	0.000532901	0.0035499		20.3177	11.7081	7.37709	4.19815	8.78752	6.4516	9.57558	5.92167	15.5696	14.106	6.48828	6.55887
VDAC3	-0.282306	7.78022	21.1274	0.000535073	0.00356231		75.3524	63.6947	71.7441	69.1665	73.8206	61.7372	85.1628	65.7347	67.8908	59.8393	85.7981	62.9562
ZNF512	0.311085	5.99225	21.1186	0.00053599	0.00356609		12.5276	16.8314	11.7519	12.6661	14.3305	17.1677	9.48351	12.7112	14.2659	17.2976	9.32895	13.4119
ASB1	0.344938	5.85372	21.116	0.000536261	0.00356609		6.14952	8.28268	6.46433	7.72551	6.84763	8.34719	5.61776	9.0392	9.1732	10.122	6.85989	9.20474
PATZ1	0.311557	5.57451	21.1067	0.000537226	0.00357044		6.95426	8.9793	8.70623	11.548	8.35133	9.63742	6.25575	7.90948	6.99316	10.0404	7.12427	7.95477
ERCC8	0.477241	4.09084	21.0944	0.000538514	0.003576		2.72939	4.36901	2.64817	3.82221	3.07285	3.32858	2.5791	4.49328	3.15673	4.66251	3.21513	3.98976
THAP6	0.444756	4.51141	21.0928	0.000538684	0.003576		2.59984	3.94851	2.44976	3.27481	2.45279	3.85838	2.55168	3.86765	3.17649	3.26845	2.82219	3.97952
MRPL16	-0.339771	5.76689	21.0644	0.000541674	0.00359378		26.2647	21.9792	26.5505	24.452	26.0011	20.2801	28.7108	19.324	22.972	20.9174	29.074	21.0624
ARMC6	-0.482903	4.48443	21.0527	0.000542912	0.00359713		5.97927	4.15662	5.79728	5.09527	4.85053	4.41985	7.91957	5.9736	6.62594	4.14363	6.96686	3.86926
TCF7	0.36085	5.70369	21.0525	0.000542937	0.00359713		5.0811	7.69052	4.50534	6.17272	8.34016	11.5915	1.69102	1.85767	6.05724	7.56651	0.906107	0.970328
FLI1	-0.26195	6.82842	21.0508	0.000543117	0.00359713		13.739	10.8729	17.4825	15.2187	14.871	13.1775	15.9905	12.3918	12.1518	11.1146	16.126	13.7951
DCUN1D5	-0.456724	5.24238	21.0453	0.000543699	0.00359892		23.6499	18.8912	25.8029	23.4455	18.1157	15.6193	35.0229	19.0003	20.5552	16.0829	31.0025	19.4565
HLA-DQA2	0.886582	4.37302	21.0369	0.000544592	0.00360031	UP	0.145861	1.15129	13.9888	21.8499	0.547166	1.09963	15.0812	31.2885	0.140385	1.86331	30.1316	44.7889
IFRD2	-0.43384	4.70001	21.0357	0.000544717	0.00360031		7.98342	5.88444	8.71421	8.87646	6.60173	4.36745	9.06091	6.57756	5.75559	4.18503	9.20214	6.12095
TBRG1	0.281295	6.20862	21.0345	0.000544847	0.00360031		10.4422	12.8563	10.0346	11.2615	10.887	13.8774	8.51562	11.9412	11.2098	13.7931	8.97747	10.4901
SH3YL1	0.521128	3.99619	21.0261	0.000545745	0.00360417		1.66183	2.11078	1.23789	1.52376	1.41264	2.37608	0.862806	1.7686	1.31265	1.97334	1.53409	1.88423
PEAK1	0.291161	6.42164	21.0088	0.000547588	0.00361427		3.30437	3.97918	3.4779	4.07749	3.73319	4.31457	2.09634	3.07472	3.69199	4.98919	2.76298	3.17918
UMPS	-0.285937	5.86509	21.0053	0.00054796	0.00361465		8.1659	6.43772	9.21134	8.12914	7.38761	6.79886	8.49287	6.95106	7.22553	5.83599	9.74799	7.69902
TTC27	-0.485475	4.91602	20.9983	0.000548712	0.00361667		8.969	6.63686	10.2759	10.4646	8.44889	6.83429	15.4913	9.73933	8.90205	5.05938	13.6995	8.95581
BYSL	-0.389709	4.81825	20.9876	0.000549859	0.00361667		13.792	9.52053	11.7834	10.8489	12.61	10.8076	14.7447	10.7663	16.0338	13.1242	15.6826	10.4342
FAM26F	-0.662381	2.60691	20.9844	0.000550208	0.00361667	DOWN	4.2823	1.95945	6.58777	4.74735	10.3768	7.36915	5.14534	2.95466	5.37591	3.72282	3.92471	2.5673
ZNF667-AS1	1.81005	0.387704	20.9843	0.000550217	0.00361667		0.401526	1.52126	0.186935	0.365644	0.172142	0.832446	0.0765264	0.263668	0.0772905	0.758252	0.0846394	0.0425891
SRSF1	-0.285349	9.14538	20.9812	0.000550547	0.00361667		175.789	133.377	169.484	164.126	158.047	141.209	191.671	157.698	126.942	93.5122	172.076	145.052
PSMD14	-0.369559	6.8934	20.9766	0.00055104	0.00361667		16.5754	13.3334	16.0242	17.0498	15.4328	11.6132	21.7152	14.7807	15.0237	10.4071	18.746	14.5236
FDXR	-0.63617	3.53693	20.9758	0.000551134	0.00361667	DOWN	3.18195	2.11327	4.11337	3.79782	3.50974	1.63028	4.65136	2.23147	4.01395	2.8826	3.38623	2.49031
CD40LG	-0.426528	8.00701	20.9756	0.000551147	0.00361667		169.29	127.59	108.957	66.9201	88.5926	72.8239	223.255	174.438	102.739	60.647	245.892	256.601
ZMYM2	0.335161	7.10597	20.9747	0.00055125	0.00361667		9.19576	11.7368	8.75213	9.1906	10.1356	13.3904	6.88302	10.8672	9.32916	13.0132	9.15074	10.4282
IL21-AS1	1.46995	1.43551	20.9732	0.000551408	0.00361667		0.47431	1.09193	0.303628	1.97065	0.127091	0.67046	0.254245	0.648879	0	0.0329301	0.999818	1.35206
NIT2	0.290516	5.87278	20.9488	0.000554052	0.00363194		5.94903	6.73952	4.87054	6.11501	6.23503	7.79447	5.77174	7.04795	6.2902	7.52586	4.81927	6.86864
PATL1	-0.250755	7.19372	20.9423	0.000554756	0.00363449		37.9241	30.8235	37.1042	33.256	34.7925	28.3603	39.1884	35.1289	31.8941	29.183	41.561	33.1073
CSAD	0.63751	3.96016	20.9328	0.000555792	0.0036392	UP	2.94334	3.47145	2.59885	3.28107	3.29064	4.63877	1.62003	3.72116	4.34695	6.42639	1.81852	4.38686
PPP2CA	-0.25925	7.55741	20.9296	0.000556133	0.00363937		34.681	27.7646	34.4722	33.0724	34.0292	29.7045	39.3251	31.3732	31.4371	26.4727	36.0712	29.9613
ADPRHL2	-0.450123	4.19827	20.9188	0.00055731	0.003645		13.0644	7.64623	11.2957	9.71179	11.0734	9.6733	13.1484	9.77532	13.7287	10.292	12.8562	8.76679
TXNIP	0.598711	9.69113	20.9083	0.000558458	0.00365043	UP	233.865	342.162	150.423	214.052	269.647	360.744	111.721	230.63	223.318	216.238	118.566	284.248
UNKL	0.49731	4.30588	20.9039	0.000558942	0.00365152		2.37155	2.90143	1.68375	2.79401	2.62126	3.15675	1.99159	2.83885	1.76895	3.60585	2.6089	3.27009
RAD21	-0.27924	9.52056	20.8912	0.000560332	0.00365853		135.078	105.529	133.638	127.514	134.745	101.98	134.327	118.358	99.0631	75.0151	136.755	125.054
AGPS	-0.247772	7.08503	20.8883	0.000560657	0.00365857		17.4768	14.5146	18.4049	16.3221	17.1924	15.6396	17.9842	15.5835	17.916	14.8087	18.3772	15.031
SEC31B	0.58995	7.9767	20.8689	0.000562796	0.00367045	UP	40.5239	54.948	26.6536	25.9831	39.0647	52.4716	7.42924	18.1331	20.809	31.7247	14.6263	29.7886
RPS27A	0.274921	9.5129	20.8489	0.000565003	0.00368276		183.537	256.559	205.542	274.632	242.636	254.512	201.478	244.27	238.86	290.879	192.77	230.27
LINC00877	1.11847	1.20011	20.826	0.00056755	0.00369727		0.364412	0.551297	0.466553	1.01628	0.219699	0.472187	0.195336	0.697946	0.0438414	0.177101	0.312064	0.579786
TRMT13	0.400309	4.93964	20.8199	0.000568237	0.00369798		7.44273	8.39837	6.57983	7.97654	5.90364	10.0016	6.04271	8.93959	5.76686	7.73041	6.25854	7.95135
LCLAT1	-0.301917	5.22722	20.8193	0.000568302	0.00369798		5.16565	4.054	5.01599	4.26051	6.09019	5.03483	5.668	4.99122	4.5882	3.80361	6.16	4.7903
PDSS1	-0.475734	4.52458	20.7981	0.000570673	0.00371094		13.5346	10.2281	16.7662	13.411	9.3301	9.21474	17.9545	10.3755	10.0425	7.21933	17.6585	11.0673
SLC39A8	-0.245903	7.51243	20.7958	0.000570939	0.00371094		32.8882	26.6398	31.6282	28.8098	28.251	24.161	28.4172	25.9217	27.0185	22.0076	34.2838	28.9214
TTC21A	1.17357	2.2601	20.77	0.000573845	0.00372772		0.535874	1.23462	0.445022	0.408853	0.26389	0.477692	0.289833	1.12541	0.139394	0.756152	0.519001	1.10606
TJP2	-0.404935	5.5555	20.7514	0.000575939	0.00373922		5.78333	3.78	6.94379	6.47226	5.5787	4.47474	10.3262	8.59479	2.25578	1.94421	13.009	7.79696
FLT1	-0.991157	2.63127	20.73	0.000578377	0.00375093		0.610877	0.177029	0.73367	0.693342	0.36058	0.225262	0.480891	0.15503	0.161897	0.088511	1.39033	0.619773
MEOX1	0.901642	2.06304	20.7299	0.000578395	0.00375093	UP	2.0075	4.22543	0.610359	0.596931	0.834307	1.77597	0.546581	1.34515	0.236588	0.591634	1.85676	3.2157
C22orf39	0.415693	4.55236	20.7173	0.000579824	0.00375661		4.05264	6.59399	5.46165	6.06987	5.17233	7.93964	4.44631	5.92355	4.696	6.3381	4.74908	5.93879
MKI67	-0.33485	11.194	20.7159	0.000579989	0.00375661		220.991	170.798	224.364	201.36	250.112	166.175	176.327	167.894	136.937	94.3631	204.96	185.229
ARF4	-0.321442	6.48635	20.7136	0.00058025	0.00375661		48.1561	38.2425	42.8338	39.8798	42.8535	34.2957	64.9934	42.3686	41.1394	36.1327	56.1682	48.0908
NPHP3	0.606013	3.04499	20.7052	0.000581213	0.00376073	UP	0.858857	1.16901	0.554459	0.823819	0.736418	1.10073	0.578366	1.21569	0.639249	0.788682	0.567265	0.995996
CROCC	0.627866	3.54131	20.6702	0.000585247	0.00378471	UP	0.852935	1.42566	0.817544	1.47347	1.88212	2.104	0.693269	1.33159	1.40038	1.74167	0.594905	1.30382
LINC00174	1.00165	1.91609	20.6432	0.00058837	0.00380185		0.457679	0.915167	0.447462	1.08362	0.833917	1.16451	0.501563	1.17712	0.484547	0.635508	0.217071	0.922356
DHX37	-0.386814	5.3845	20.6416	0.000588559	0.00380185		7.12441	5.28737	6.75885	5.37075	6.2312	5.81123	7.97406	5.29623	6.04834	5.61823	8.57149	5.59624
SDF2L1	-0.635621	3.14384	20.6312	0.000589766	0.00380662	DOWN	7.98514	6.9144	8.4704	6.44315	10.4002	5.71512	13.3887	6.41615	8.0745	6.28773	8.94876	5.25334
KRAS	-0.253976	6.92179	20.6277	0.000590179	0.00380662		19.7569	17.0047	17.8587	14.9766	18.62	14.6398	16.8012	16.0051	16.4866	13.8326	18.1502	15.3181
SOS1	-0.314151	9.17655	20.6267	0.00059029	0.00380662		53.2378	36.275	46.1872	33.3322	54.8878	52.5089	72.3903	57.2679	91.778	80.9208	91.517	82.8514
CEP57	0.285423	7.2949	20.6236	0.000590651	0.00380682		23.9945	27.3907	18.2373	25.3093	23.5058	29.4908	17.8603	23.5404	18.3396	19.6041	17.1507	22.0681
CYP2J2	-1.34083	0.980281	20.6199	0.000591085	0.00380749		1.487	0.35211	0.899972	0.60935	1.03594	0.45542	0.566809	0.122057	0.536689	0.330362	0.470174	0.118292
ZNF681	0.626376	3.41238	20.5961	0.000593875	0.00382332	UP	1.65498	1.90332	0.873754	2.0198	1.33492	2.47605	1.47955	2.09136	0.952424	1.59203	1.27675	1.68301
NUP37	-0.371303	5.32763	20.5836	0.000595346	0.00382823		11.4283	9.31359	13.042	11.5955	11.0205	9.74965	16.7453	10.9049	11.1218	9.33557	13.9911	9.42052
C1orf228	0.567522	3.12285	20.582	0.000595533	0.00382823		2.43669	4.497	2.59767	3.76255	3.10369	4.79218	0.90862	1.46868	2.24325	2.70677	1.63769	2.3598
ITGB7	-0.451701	8.06193	20.5792	0.000595864	0.00382823		56.2466	42.431	75.0586	37.212	64.6993	42.3196	61.1421	49.5563	108.007	95.6917	45.2657	43.2117
TXLNA	-0.279116	7.3813	20.5783	0.000595968	0.00382823		35.3534	28.6431	37.3749	36.5526	31.5725	27.2267	38.2923	32.4061	27.3675	21.7505	43.4066	32.468
C19orf24	-0.539448	3.68392	20.5631	0.00059777	0.00383766		6.57905	4.95323	6.69136	4.4703	5.26144	3.05224	7.9574	5.70491	5.69886	5.62173	8.58765	4.77743
CEP192	0.268424	7.18407	20.5601	0.000598124	0.0038378		15.7841	18.7529	11.6403	15.7045	16.086	19.3876	11.6988	15.1954	13.2547	14.2991	11.4817	14.2616
YWHAG	-0.342755	7.83435	20.5551	0.00059872	0.00383948		63.0164	48.8062	63.2169	63.0643	57.15	49.1342	82.5279	57.3867	52.7422	45.54	88.4734	58.8143
RBBP7	-0.273191	7.803	20.5514	0.000599163	0.00383988		33.575	27.6265	33.3867	32.8161	34.4735	27.2129	35.9284	29.7318	27.562	21.024	31.8595	27.8595
NUBP1	-0.350581	4.81785	20.549	0.000599449	0.00383988		15.6873	13.6879	15.7754	14.1296	13.8789	9.99882	18.0477	13.7351	14.8239	11.2794	17.9769	13.977
HDHD5	-0.395737	4.1796	20.5258	0.000602202	0.00385402		4.18127	3.19385	4.35376	3.07066	4.86698	3.62252	2.93483	2.46029	3.33195	2.97161	5.04665	3.64813
PECAM1	-0.555055	6.2626	20.5211	0.000602774	0.00385402		3.17826	3.32978	12.9438	7.39205	12.7205	10.7122	8.47219	4.95126	25.5188	20.5789	6.63923	3.05223
TSC22D2	0.345638	4.77088	20.5161	0.000603365	0.00385402		2.35422	2.88721	1.78547	2.23892	2.00435	2.73738	1.8635	2.58694	1.71765	2.39371	2.51129	2.88975
UBA2	-0.270195	8.04782	20.515	0.000603494	0.00385402		58.4749	49.4798	56.4478	53.4597	54.8237	49.248	69.0651	54.0853	58.948	44.6044	61.8743	51.8779
MAD2L1BP	-0.412645	4.84408	20.5138	0.000603646	0.00385402		16.7206	14.177	17.1643	11.7291	17.0345	12.4162	18.5237	11.5747	17.1733	16.8674	16.7512	12.659
TTC8	0.829306	1.99279	20.5136	0.000603667	0.00385402		0.355239	0.785101	0.826925	1.11605	0.34267	0.786696	0.457005	0.738695	0.119666	0.276228	0.505454	0.885466
ADGRG1	-0.622744	3.42659	20.5065	0.000604517	0.00385732	DOWN	0.642135	0.432506	1.36322	0.795262	0.523062	0.399383	3.05959	2.67055	0.395538	0.256791	2.74777	1.34858
ACAA2	-0.290929	6.96578	20.5028	0.000604961	0.00385801		27.1261	22.7875	22.6483	20.0965	26.7741	20.5698	25.1194	22.9547	35.3371	24.9524	25.5672	22.7808
ENOPH1	-0.367906	5.70417	20.4998	0.000605326	0.0038582		30.233	19.5756	27.2821	25.2328	24.9938	23.2681	33.5685	23.3599	26.2991	19.809	30.3611	24.6181
GPX4	0.326826	5.93371	20.4918	0.000606286	0.00386218		23.3339	32.3178	23.6227	35.1305	23.6526	26.0861	35.2418	39.0893	30.6678	39.0637	24.0132	32.1631
UBE2D2	-0.233957	7.50671	20.4857	0.000607016	0.00386469		56.0779	45.9642	54.4552	48.9328	52.972	45.7506	58.6192	50.5351	47.8988	43.2757	60.3227	50.6662
METRN	1.08862	1.22889	20.4753	0.000608279	0.00387059		0.240306	0.727091	0.419539	1.17622	0.354145	0.934131	0.343497	0.657501	0.231285	0.300309	0.56987	0.923968
RAPGEF6	-0.334524	7.16261	20.4661	0.000609392	0.00387488		14.1193	11.6393	12.7294	10.8699	12.2505	12.1577	12.7584	9.7259	17.7719	11.7334	14.3575	11.1932
RAD18	-0.357702	5.88729	20.4641	0.000609627	0.00387488		9.873	7.71338	9.23737	9.12101	9.38907	7.55105	10.0599	7.5516	7.83447	4.96266	10.0204	8.24614
HCP5	0.410241	6.28862	20.4494	0.000611418	0.00388412		17.9569	24.0317	23.8951	22.5969	26.4445	39.3068	17.8193	28.1637	31.4355	40.9545	10.7297	17.1718
ZNF839	0.400642	4.22616	20.4422	0.000612288	0.00388751		3.07836	4.01305	2.57045	3.79797	3.78896	4.22975	2.59284	3.80379	2.82899	3.92697	2.28161	3.07556
FBRSL1	0.364454	5.16496	20.4304	0.000613735	0.00389454		3.12496	4.68207	3.74266	4.25769	3.8479	4.63084	2.46644	3.89001	3.37499	4.43853	3.55761	4.26342
CFL2	0.553326	3.2903	20.3745	0.000620597	0.00393592		1.12743	1.23528	1.10729	1.78613	0.910418	1.49907	1.00079	1.82549	1.07024	1.54404	1.22083	1.73642
LENG8	0.463788	7.70661	20.3713	0.000621002	0.00393632		31.9657	42.765	30.9628	31.2977	31.5376	39.5551	16.5068	34.3456	28.4359	38.0259	24.5896	40.0418
LUZP1	-0.328151	5.87658	20.3602	0.000622375	0.00394097		6.85351	5.55754	6.28524	5.30019	6.26281	5.71204	7.4937	5.06331	6.2095	5.66203	7.21129	5.27243
MGLL	-1.47121	1.79293	20.359	0.000622516	0.00394097		0.109815	0	0.419229	0.390005	0.129469	0.0517428	0.418589	0.120185	1.13091	0.26837	0.578707	0.186365
KLF16	-0.630195	3.91417	20.3552	0.000622991	0.00394097	DOWN	6.30462	3.04107	5.34622	5.12608	5.42996	3.85474	6.00794	3.73751	5.4178	4.4605	7.98967	3.66203
FNDC3B	-0.404866	4.45267	20.3543	0.000623105	0.00394097		1.34809	1.09752	1.50787	1.0346	1.08139	0.91884	2.43196	1.7909	3.06011	2.72189	1.80511	1.17809
CCT6A	-0.382922	8.05147	20.351	0.000623512	0.00394138		66.0525	55.1135	75.9694	75.1807	63.9202	55.798	103.286	65.1144	60.1705	46.9629	92.2121	58.2376
HEIH	0.407513	4.38575	20.3478	0.000623914	0.00394175		10.6017	16.1005	10.3088	13.3816	11.9382	14.8596	9.911	12.7779	10.5266	17.1434	10.9617	12.6684
NME4	0.648576	3.97093	20.3182	0.000627613	0.00396061	UP	1.72575	3.09073	3.80578	9.87032	4.21852	5.84893	3.08713	5.03661	2.44774	3.09415	3.89306	4.49589
ECHDC2	0.418171	5.5074	20.3165	0.000627827	0.00396061		7.10693	8.88088	3.88952	5.20809	4.64243	5.94436	3.3395	6.22861	6.46237	6.91365	4.18108	6.33385
INF2	-0.312428	6.20757	20.3156	0.000627931	0.00396061		9.36442	7.182	8.86111	7.03525	10.2877	7.87605	7.20594	5.17564	8.85515	8.78998	6.89654	6.20791
SFT2D3	0.531571	4.22906	20.3123	0.000628352	0.0039611		4.77658	5.62018	3.23209	4.75498	4.48357	6.31857	3.22302	5.87708	6.1392	7.15157	2.72044	5.66432
TEP1	0.329724	6.38256	20.2976	0.000630204	0.0039706		6.86855	8.84178	7.79532	7.63276	6.57182	9.23213	5.15012	6.90421	7.39566	10.1404	5.33363	7.14983
TESK2	0.707711	2.38373	20.2866	0.000631588	0.00397714	UP	1.47262	2.28948	1.37119	2.31631	1.25551	2.1447	0.988705	1.17214	1.12743	2.00762	0.599674	1.38448
GPSM2	-0.380728	6.06511	20.2825	0.000632099	0.00397818		24.1619	19.2938	21.2137	18.093	26.8036	16.8924	18.7544	15.194	15.8953	10.2695	20.2142	20.0105
DOLPP1	-0.442828	4.10926	20.277	0.000632801	0.00398042		7.71167	6.45107	7.59476	6.93249	8.84817	5.96284	9.98682	6.38406	10.039	7.79763	8.12787	5.50551
LPP	0.357877	6.70105	20.2741	0.000633161	0.00398051		4.99197	5.33722	3.32068	4.82722	4.22922	5.24082	2.633	4.1688	3.28376	3.6331	3.32616	4.84077
CORO1A	-0.2473	9.72346	20.2694	0.000633764	0.00398213		197.114	171.185	191.068	167.378	188.034	156.268	190.194	152.603	216.781	174.168	160.746	155.323
FLYWCH1	0.374456	5.2292	20.2618	0.000634731	0.00398603		3.98237	5.07928	3.56073	3.86665	4.0139	4.82154	3.10384	5.25324	4.04863	5.61027	4.36408	5.86048
CLDND1	0.315535	8.99936	20.2506	0.000636155	0.00399279		86.3605	106.626	81.1637	82.19	77.8949	116.702	82.9698	107.835	83.1766	100.551	82.385	114.442
TCAF2	0.374313	6.1856	20.2471	0.000636595	0.00399337		7.79279	11.4709	10.916	15.4745	8.9778	12.2125	10.2395	13.3379	7.40111	11.0971	13.4779	12.8354
RPS6KB1	-0.261569	6.41466	20.2364	0.000637965	0.00399979		12.2368	9.80685	11.9993	11.0117	11.5205	10.3198	12.4732	10.6096	10.234	8.40941	13.6738	10.9872
DPP7	0.27383	6.00141	20.2146	0.000640755	0.00401441		21.7697	25.6916	20.6008	25.0318	18.2182	23.6369	20.8581	26.5017	22.7744	25.4969	18.7049	24.3875
ZNF805	0.531593	3.22122	20.2127	0.000640994	0.00401441		3.38632	4.72089	2.70264	3.56428	2.35679	4.39301	2.17926	3.46546	4.74065	6.59511	2.36394	3.21863
ZNF81	0.383384	4.30393	20.2006	0.000642549	0.00402196		2.18016	2.69526	1.76096	2.30825	1.98478	2.71047	1.82726	2.50104	2.55337	3.06373	1.73029	2.61892
PTPRC	-0.241142	10.3144	20.1869	0.000644321	0.00403071		150.371	124.476	161.618	132.346	166.209	161.228	165.596	141.373	177.955	149.293	164.971	141.494
CUL1	-0.278809	6.92272	20.1844	0.000644647	0.00403071		33.6053	29.0807	37.3497	34.5241	33.4911	29.5651	46.2235	35.5403	31.557	27.4475	42.8076	31.3431
LRIG1	0.319611	6.63617	20.1802	0.000645181	0.00403164		11.0844	15.21	13.2803	14.7161	12.2531	15.0053	12.2957	19.4515	10.8205	12.6819	15.2658	18.3819
XPNPEP1	-0.278504	6.4809	20.1778	0.000645496	0.00403164		14.259	12.2429	13.1376	11.2746	16.0308	14.9719	13.8889	11.7496	15.819	12.738	14.2403	10.453
BST2	-0.42839	5.70854	20.1742	0.000645956	0.00403232		60.9595	39.7695	41.0195	43.3771	39.9692	30.2693	67.8517	40.5958	63.0737	45.5122	48.6325	40.2929
KPNA3	-0.29859	7.28381	20.1678	0.000646793	0.00403536		37.9047	30.2128	35.1087	33.3404	34.2326	31.6679	43.2742	34.1396	35.5487	29.2119	43.9324	30.7665
C21orf91	-0.363677	6.3303	20.1623	0.000647512	0.00403765		15.2286	11.4022	13.4343	8.39192	11.8602	12.0038	15.97	12.9674	18.0301	13.4976	12.0191	10.152
KLC4	0.567966	3.20136	20.1451	0.000649748	0.00404806		1.21129	2.25818	0.934511	1.05577	1.40954	1.9242	0.758534	1.21205	1.41563	2.4412	0.984855	1.39492
PSMB2	-0.272742	7.64134	20.144	0.000649883	0.00404806		39.8363	37.1749	46.0936	43.515	41.8126	33.2229	53.0897	42.9716	39.5314	32.877	48.5776	36.4707
PHB	-0.363467	6.20421	20.1378	0.000650701	0.00405096		21.2017	15.0072	21.6266	22.0991	17.1127	14.8553	25.5238	18.5822	20.5728	16.3223	22.4984	14.941
CAMK1	-0.854352	4.42079	20.1264	0.000652187	0.00405801	DOWN	9.20449	5.29551	7.19922	7.67413	7.05921	4.08641	11.3443	5.77561	15.4736	3.95355	10.0893	6.50867
NKAP	0.380708	4.66989	20.12	0.000653036	0.0040611		2.68347	3.56342	2.5248	3.62072	2.84603	4.01168	2.79819	3.04453	2.89374	4.32309	2.8283	3.44239
NIPA2	-0.305801	6.45156	20.1115	0.00065415	0.00406493		26.2301	19.5035	27.9041	27.319	26.212	21.8823	31.0637	24.3388	21.9221	19.5657	31.185	22.58
PGM3	0.400796	4.76714	20.1099	0.000654357	0.00406493		3.04352	4.80456	2.67645	3.72338	3.59154	4.44702	2.87101	4.50856	3.66898	4.04678	3.4832	4.33688
HECTD2	0.712025	3.60924	20.0817	0.000658083	0.00408575	UP	0.999327	1.27418	0.715765	1.69754	0.865101	1.25866	0.897362	1.55642	0.397672	0.373588	0.72918	1.72244
TACC1	-0.235986	8.91735	20.0791	0.000658419	0.00408575		45.7557	36.9204	40.8996	36.8832	38.1598	34.0348	41.0997	37.9399	36.3181	29.8833	46.5847	38.9833
FGFR1OP	0.451503	4.17977	20.0732	0.000659204	0.00408842		1.05339	1.50122	1.00126	1.37226	1.15254	1.46144	0.822573	1.36102	1.02088	1.10513	0.909778	1.48198
GUCD1	-0.282278	6.71029	20.0676	0.000659949	0.00409083		25.5272	21.9665	25.1376	22.1751	25.3907	19.2309	24.7929	24.1038	23.2013	18.2875	27.034	20.8138
WIPI1	-0.325808	4.88949	20	0.000669003	0.00414472		7.55549	6.4025	9.07555	6.91008	8.06291	6.59604	11.2207	8.51959	10.1365	9.08324	11.6174	9.22819
CEBPZ	-0.300639	6.74899	19.994	0.000669814	0.00414752		25.3337	20.916	33.7838	29.8287	30.1769	29.076	39.3396	28.9345	31.172	26.3018	35.9784	26.0251
TRERF1	0.304224	6.81723	19.9902	0.000670332	0.00414849		9.53574	11.8794	19.0817	27.4108	12.1444	13.8987	13.8905	19.8981	6.95242	7.52971	14.9393	17.8982
SORBS3	0.520441	4.13414	19.9791	0.000671826	0.0041555		2.91817	3.62776	3.1757	6.01235	2.65854	3.19686	1.84232	3.19376	1.3692	1.53977	1.78773	2.88245
PAK1IP1	-0.366676	4.90262	19.972	0.000672794	0.00415767		16.5862	12.6357	17.6336	15.2167	18.9047	15.222	19.9341	13.8854	16.857	15.8809	21.656	14.9013
TCOF1	-0.359816	6.64085	19.9712	0.000672899	0.00415767		9.15384	7.28218	10.8695	11.1503	8.71392	6.98448	11.884	7.99311	7.30393	6.14479	11.204	7.42291
LOC100130298	1.04925	1.72874	19.966	0.000673608	0.00415982	UP	2.45606	7.8904	2.52761	4.23772	3.04804	4.38537	1.23183	4.10274	3.48358	4.73859	1.36243	4.25041
ORC1	-0.337831	6.16516	19.9604	0.000674373	0.00416231		25.6843	21.8323	24.9336	25.7665	23.142	17.2886	30.7627	22.7041	18.9136	13.9128	27.6654	20.694
TUG1	0.247234	8.34376	19.9491	0.00067591	0.00416956		48.48	57.1002	44.2899	48.4717	46.4866	60.2635	36.9621	48.683	43.7231	51.3519	41.2246	49.1198
VCP	-0.3124	8.71051	19.943	0.000676747	0.00417249		74.9847	71.1953	83.8408	74.6841	73.755	62.6532	108.956	71.6233	75.9059	64.3215	94.3211	70.801
POLG2	0.416851	5.14667	19.9341	0.000677965	0.00417776		9.68022	12.0524	8.67737	9.29327	10.8325	13.9772	6.00388	11.1331	11.3697	15.1638	7.08999	10.6853
CYCS	-0.365301	7.34644	19.9247	0.00067926	0.00418079		40.0285	28.1978	41.2325	44.018	32.2102	27.6405	54.4554	37.2742	29.7623	22.5504	46.6463	33.4857
PUS1	-0.393493	4.89874	19.9244	0.000679293	0.00418079		6.84885	4.98846	6.21498	4.35167	4.72784	4.32098	5.91816	4.59479	4.50622	4.23381	6.93301	4.45306
HNRNPAB	-0.313945	8.23134	19.9226	0.000679547	0.00418079		146.731	119.781	160.616	168.51	127.941	105.947	185.553	141.225	112.414	84.725	183.976	134.578
EIF2D	0.328242	5.94415	19.8964	0.000683152	0.00420073		6.01608	7.6788	7.4732	7.73502	6.5218	9.31484	7.38597	8.76892	6.53222	9.57319	6.3988	8.44003
SETD6	0.40921	4.70147	19.8922	0.000683742	0.00420207		4.58585	5.99829	3.80232	4.71296	3.69804	6.1119	3.57929	5.68813	5.33847	6.04019	5.17859	6.60131
MSL3	0.342223	6.13676	19.8896	0.0006841	0.00420207		10.5278	13.5797	9.5003	9.86713	11.4119	17.6195	8.28976	10.1005	9.34302	13.6691	7.47538	9.15445
CARD8	0.271986	7.28616	19.8743	0.000686218	0.00421283		13.8928	15.5117	13.3037	18.2524	14.4427	18.8564	16.046	17.5022	13.1866	16.7866	14.9637	18.3748
NBPF9	0.453494	4.93664	19.866	0.00068738	0.00421771		4.44746	5.37877	2.91709	3.16617	1.77767	3.07967	2.4352	3.4153	1.348	2.53844	4.33787	5.75984
PSMC3	-0.333864	7.02165	19.8618	0.000687964	0.00421794		58.3985	52.8118	65.4882	64.7154	61.1237	46.3215	72.9422	56.2054	55.9237	36.9451	65.1072	51.359
CDCA2	-0.395439	6.93695	19.8604	0.000688149	0.00421794		35.9783	26.7204	37.0781	34.5775	36.3649	26.0186	35.533	31.6503	26.5734	14.6078	38.88	33.0289
TUBGCP4	-0.291069	6.03213	19.8442	0.000690412	0.00422956		6.73568	5.02902	6.96552	6.07043	5.44109	5.0087	6.4566	4.77318	6.24378	5.49581	6.54426	5.50056
HMGCR	-0.297258	6.63948	19.8249	0.000693129	0.00424394		14.3618	13.4017	19.3845	16.6778	13.7444	12.6745	19.8558	14.7394	17.472	13.8477	21.0749	15.5558
C9orf3	0.586294	2.97592	19.8122	0.000694914	0.00425135		0.851743	1.27562	0.427041	0.715964	0.632005	0.812943	0.457861	0.908278	0.325805	0.533724	0.955257	1.22773
NIPAL3	0.376095	4.58485	19.8108	0.000695118	0.00425135		10.4427	13.8393	10.8038	12.4278	13.5613	15.5163	8.79296	12.8197	9.89114	14.2393	8.38575	12.3071
RAP2C-AS1	0.81914	2.15737	19.8084	0.000695447	0.00425135	UP	0.784125	1.32036	0.496478	1.39954	1.04213	1.47786	0.717338	1.78501	1.29806	1.98596	0.925617	1.33073
ZNF175	0.479345	3.98113	19.7763	0.000699997	0.00427444		1.88506	2.60382	1.83358	3.03471	2.57963	3.06115	1.235	2.32097	2.36506	2.87925	2.00454	2.73139
EXOC2	0.317344	6.52316	19.7758	0.000700067	0.00427444		14.5859	19.3292	15.6642	20.9422	16.0647	23.8644	18.0779	18.681	19.3565	23.5334	14.76	18.3895
VPS8	0.323768	6.27857	19.7739	0.000700338	0.00427444		8.09241	10.142	7.78821	9.14221	6.34186	9.225	6.04283	7.01151	5.61115	8.62687	6.40833	7.10673
UBXN1	0.285663	5.86051	19.7277	0.000706961	0.00431257		17.9965	24.746	19.5293	24.8814	20.6496	26.0372	21.6561	23.5777	24.1059	29.3787	19.2908	23.8258
NDUFA6	-0.303952	5.89749	19.7104	0.000709446	0.00432544		45.1592	34.1594	39.3476	38.7675	39.9985	33.6166	51.4019	42.4737	49.0478	36.5783	52.3065	42.0783
MRPS2	-0.390053	4.62598	19.7065	0.00071002	0.00432665		13.3064	9.49409	11.5499	10.3099	9.95905	6.97109	12.5083	8.83653	7.85775	7.51587	12.313	8.94671
KDM3B	0.233774	7.65229	19.6967	0.000711433	0.00433296		22.656	27.1195	23.1621	25.9322	24.3574	27.3751	22.2018	27.8511	24.3178	30.92	22.2309	26.9476
RECQL	-0.269216	7.61209	19.6858	0.000713021	0.00433746		56.8478	45.9162	58.0582	53.537	55.9756	50.6584	61.6633	48.1364	47.9418	36.2344	57.2164	51.5228
MZF1	0.537524	3.78512	19.6852	0.000713097	0.00433746		2.48344	3.72177	2.05339	2.0444	2.06551	3.18281	1.28742	2.56576	2.27548	3.50906	1.69612	2.52876
YPEL5	0.365677	5.74229	19.6838	0.000713301	0.00433746		12.0026	18.5721	10.7832	11.0482	14.3942	18.8311	12.3652	18.9587	18.1398	21.3688	13.6761	18.305
ZFP91	-0.270718	7.57518	19.6799	0.000713867	0.00433861		41.2372	33.6176	38.5355	32.6523	39.434	33.5695	38.7698	37.3575	41.5722	30.2393	38.9125	33.6787
TMEM173	0.337628	7.24558	19.6677	0.000715647	0.00434713		38.906	49.6194	33.5428	36.269	27.1509	28.9235	32.1318	43.4949	19.0001	31.1171	56.0715	77.5204
STK10	-0.303042	7.97318	19.6638	0.000716223	0.00434834		29.2269	24.6843	30.7892	22.2275	31.9545	23.9585	29.9259	22.8594	31.3311	32.643	29.0257	24.8911
CEP120	0.280368	6.40486	19.6504	0.000718178	0.0043579		12.6171	15.5205	11.6626	14.3662	14.96	17.8609	11.6734	14.8539	14.9893	16.2801	9.94938	14.1619
CBX3	-0.309809	8.40556	19.6463	0.000718776	0.00435924		84.6039	62.294	77.5967	76.6297	77.2521	67.202	93.0385	76.8431	67.4155	45.9947	80.6284	68.3872
TMEM63A	0.52349	6.00994	19.6381	0.000719986	0.00436428		4.72597	6.36404	5.04052	5.05678	5.95172	7.29782	4.2477	7.27647	7.01925	15.8329	2.69429	3.97602
NAGA	-0.296379	5.61341	19.632	0.000720882	0.00436709		16.7505	12.2989	14.5086	13.2071	12.7182	9.91157	16.4477	13.2164	8.01758	7.35629	18.2862	15.415
NNT-AS1	0.488966	3.95186	19.6298	0.000721209	0.00436709		1.93762	2.37608	1.97673	2.48559	2.18509	2.81036	2.21573	3.20856	1.50812	2.18981	1.66927	3.39553
USP36	-0.292264	6.2868	19.6196	0.00072271	0.00437388		11.5444	8.67818	12.2848	9.80278	10.3003	8.84451	11.0869	10.1733	9.23511	8.7769	14.917	10.9091
MBNL2	0.41757	5.25821	19.6032	0.000725135	0.00438383		7.2165	8.64228	7.18284	7.53983	6.27984	8.29286	6.92003	10.1758	6.05289	8.49381	5.93695	10.8937
POC1B	0.293355	6.76802	19.6027	0.000725212	0.00438383		12.6658	14.2379	10.8244	12.6203	10.0113	12.0315	10.945	16.1954	10.9566	12.6457	11.2627	15.6016
DUSP7	-0.391549	5.17937	19.5996	0.000725675	0.00438383		7.14337	5.03939	7.78427	5.30766	6.33113	5.54807	6.99424	5.58427	7.04519	6.99773	7.85984	5.05816
SDAD1	-0.285599	6.7602	19.5982	0.000725878	0.00438383		33.6368	26.3229	37.6256	29.0892	32.7309	31.5778	34.0022	29.227	29.7608	26.8971	36.7316	27.2074
ASB16-AS1	0.615803	3.56841	19.5915	0.000726876	0.00438756	UP	4.33197	5.79375	3.69746	5.01324	4.49791	6.33607	3.01009	6.86468	3.99562	4.71186	2.8536	6.12644
TMEM156	0.458446	4.69561	19.5808	0.000728463	0.00439483		6.46802	8.54304	8.28601	12.8078	5.62968	10.4724	9.63847	10.357	10.9463	13.3572	9.791	14.9181
FOPNL	-0.312666	6.14863	19.5767	0.000729076	0.00439623		35.9052	26.6905	27.2906	27.7476	33.4549	24.9938	34.5254	26.8921	31.6514	27.811	33.5348	26.0133
IFFO2	0.415633	4.67792	19.5603	0.00073152	0.00440865		3.99809	5.05671	2.90471	4.93059	4.61182	4.88275	3.31449	4.55226	2.43304	3.80392	3.91153	5.09644
BMS1	-0.324395	7.07181	19.5547	0.000732361	0.00441141		18.3298	15.4897	19.3091	18.5841	17.5875	16.0984	21.1546	15.7161	16.9244	12.9587	21.8113	14.6537
DDX49	-0.361503	4.61627	19.5498	0.000733101	0.00441356		9.20176	7.78934	10.3933	9.58172	10.0339	7.46495	9.79813	7.1371	10.9741	8.2662	8.3912	6.36529
SCAI	0.414831	4.94393	19.5207	0.00073748	0.0044376		2.67723	2.76371	1.9371	2.56998	2.26632	3.49514	1.47875	2.37951	2.11718	2.56671	1.61755	2.47794
ZFAND1	0.31065	5.39316	19.5146	0.000738404	0.00444084		8.98368	10.4804	7.89882	11.4916	9.82635	10.9734	8.41031	10.6971	9.38175	11.7938	8.55222	11.3172
GTF2IRD2B	0.537256	3.24619	19.5093	0.000739217	0.00444341		1.27335	2.06167	0.839068	1.4985	1.7847	2.19684	0.98941	1.5008	2.01743	2.50254	1.19754	1.97397
CREBL2	0.295114	5.82403	19.5022	0.000740286	0.00444476		12.0765	14.5548	12.772	17.3329	12.6707	16.391	14.2033	15.5694	11.9225	14.0119	13.4138	18.4189
MTCH1	0.278207	7.08882	19.5005	0.000740551	0.00444476		41.3739	51.1802	40.7767	43.4107	41.2942	46.7001	37.2913	49.7977	35.8147	51.1761	38.92	48.0352
TIMM10	-0.470582	4.15477	19.5001	0.0007406	0.00444476		26.3356	17.6237	24.5216	23.8518	22.2436	13.8925	28.2333	17.7009	22.5918	19.556	33.3384	22.9238
SNX4	-0.299143	5.51404	19.4938	0.000741566	0.00444824		16.4075	12.3771	18.3787	16.7012	16.9684	14.5705	22.1403	16.3818	17.4142	14.8457	19.72	16.7924
CD200	1.07399	3.27169	19.4512	0.00074808	0.00448497	UP	2.59962	7.81679	1.00281	3.28042	1.55235	4.23465	2.51269	2.15417	0.500406	2.2277	4.34474	6.02682
TNRC6A	0.249329	7.22926	19.438	0.000750105	0.00449477		11.9672	15.272	10.7798	12.0037	10.8312	12.1964	10.4326	13.8347	10.6477	12.5945	10.6417	13.1635
UTP11	-0.404155	5.73831	19.3984	0.000756237	0.00452916		15.1229	13.7405	17.2885	15.7132	16.1384	13.9731	22.164	14.0738	15.755	11.9525	20.6759	12.2827
TYSND1	0.454516	4.21135	19.3938	0.000756951	0.00453108		3.52146	5.05136	4.24461	4.41479	3.61918	4.95501	2.3904	4.19718	3.94639	5.43896	2.46587	3.81188
EIF4G3	-0.330163	6.55578	19.3905	0.00075747	0.00453183		9.63836	8.40247	11.2404	10.6547	7.94051	7.18494	12.5549	9.22345	11.6649	7.85686	14.5302	10.9734
ALG5	-0.32931	5.21123	19.3799	0.000759124	0.00453936		17.6681	15.8691	17.5385	13.0841	18.4469	13.9227	17.8527	16.3362	17.7378	15.1146	23.0095	16.3708
STX18-AS1	0.688092	2.28792	19.3668	0.000761168	0.00454922		0.708505	1.07066	0.473634	0.827167	0.447836	0.958706	0.467422	0.755533	0.786816	1.0292	0.63186	1.07907
LINC00894	1.01268	2.60516	19.3471	0.000764278	0.00456544	UP	0.703372	1.14737	0.867776	0.832671	0.640792	1.57423	0.234596	1.17394	0.643119	1.26966	0.6116	1.56671
CD3D	-0.27278	7.62248	19.3376	0.000765763	0.00457194		189.156	184.165	211.777	157.934	244.545	203.59	228.979	175.757	302.424	259.985	216.822	192.614
CENPBD1	0.518678	3.65623	19.3328	0.000766535	0.00457417		3.71559	7.18311	3.15883	5.22244	3.67936	5.32828	3.84864	4.5527	3.1874	3.9031	4.46949	6.1686
MYO1D	-0.537135	3.84416	19.3266	0.000767502	0.00457744		2.70619	1.46946	2.38576	1.86137	2.25251	1.53285	2.31822	2.22132	0.401773	0.303812	2.89776	1.66422
LY9	0.937334	2.47223	19.3243	0.000767878	0.00457744		0.547518	0.870724	0.441832	0.587228	0.586829	0.745278	0.197107	0.692437	0.140524	0.297344	0.474478	1.50993
FRMD8	-0.302019	5.36359	19.3026	0.000771317	0.00459556		11.6483	9.00124	10.9218	9.09909	11.7862	9.00674	11.747	9.12295	10.0873	8.80722	9.98756	9.41754
NQO1	-0.555037	4.7454	19.2848	0.000774165	0.00461014		9.75775	6.46312	8.45029	7.51871	8.99563	5.24071	14.6306	6.68387	5.41813	5.41963	11.3632	8.25092
PFN1	-0.239512	10.8668	19.2793	0.000775035	0.00461294		1028.47	928.821	1007.49	944.999	1020.98	805.282	1128.47	942.934	924.024	745.244	962.446	869.074
LOC100506844	0.531093	3.17723	19.2717	0.000776258	0.00461708		4.05916	6.67485	5.98431	9.54907	5.61952	9.40363	5.96339	7.31161	5.37181	8.07873	5.79343	7.17577
NOL7	-0.335452	5.85141	19.27	0.000776532	0.00461708		33.9442	27.7499	31.2729	30.6935	27.4938	24.005	41.2154	29.511	32.5551	26.0433	40.0518	27.2719
OFD1	0.312466	5.61254	19.2584	0.00077839	0.00462204		8.54481	12.0053	7.77588	9.27081	9.80424	14.1169	6.9531	8.1504	10.4406	12.9348	6.64672	7.53372
DDX41	-0.293808	5.78161	19.2567	0.00077866	0.00462204		13.8705	10.9481	15.9011	12.1086	13.6088	11.6706	14.4352	11.6991	12.2205	12.1641	14.7564	11.5595
ZNF382	0.470259	4.23077	19.2558	0.000778809	0.00462204		2.07598	2.35999	1.17621	1.41785	1.65828	2.27009	0.858505	1.66116	1.43256	1.99062	1.10433	1.80726
PLAA	-0.268669	6.46994	19.2548	0.000778973	0.00462204		20.8515	17.7731	20.6989	19.3916	20.5807	18.2577	23.0139	17.2974	21.1112	17.2284	21.8471	18.0694
ZBTB14	0.323011	5.63763	19.2122	0.000785862	0.00466051		10.4505	13.1526	10.3577	10.6694	11.7782	15.7115	8.88077	12.5576	13.5579	16.6054	8.97062	12.7131
MVP	-0.353329	6.59273	19.1917	0.000789214	0.00467798		18.6596	16.6281	19.0595	12.4433	17.0314	14.8041	18.0057	12.6175	16.3043	16.2042	15.9851	11.4413
HAUS1	-0.342151	5.7785	19.1846	0.000790378	0.00468247		31.8135	23.675	25.8835	26.7673	29.4631	23.0914	29.826	23.55	24.8719	17.0408	27.2368	21.8408
RAD23B	-0.255208	7.51483	19.1783	0.000791405	0.00468615		44.1392	34.0669	42.9141	42.0576	39.544	33.4757	50.8232	41.4329	37.224	31.5469	42.6657	36.6831
DOCK3	0.666389	3.73693	19.1641	0.000793746	0.00469759	UP	1.0821	2.4116	1.22093	2.09831	1.5009	2.79526	0.861335	0.961362	1.13949	2.19194	0.966067	0.918205
MPRIP	0.240434	7.93616	19.16	0.000794415	0.00469913		12.6585	14.5743	13.9141	14.9625	15.65	19.2414	10.5068	13.4869	12.2869	14.8279	11.6073	14.7492
COQ3	-0.446275	3.77794	19.1411	0.000797538	0.00471427		11.1545	8.12092	10.3151	9.46197	10.5633	6.55176	11.0665	8.02713	9.55924	6.95924	11.2734	8.67093
GSDMB	0.40308	5.67547	19.139	0.00079788	0.00471427		7.92904	10.8559	8.67753	9.06836	8.49834	13.4214	3.5631	6.27191	9.89186	13.1075	6.02019	6.91547
MBD5	0.548608	4.44808	19.1366	0.000798289	0.00471427		1.13634	2.10705	1.09406	1.06998	1.54933	1.96685	0.780841	1.64128	1.77815	2.85946	0.96139	1.32828
UBE2I	-0.225932	7.3696	19.1346	0.000798612	0.00471427		20.6249	17.5065	19.9706	18.0324	19.66	17.2858	20.3199	17.1547	18.5425	16.5668	20.4764	17.3266
ISG20L2	-0.300167	6.5384	19.1259	0.000800063	0.00472041		16.8763	14.0136	21.4816	17.4019	18.2913	15.5661	21.5232	16.5793	17.2364	17.5064	20.7628	14.66
LSM2	-0.320286	5.29327	19.1181	0.000801356	0.00472562		39.0322	30.9447	42.8027	37.1469	34.2889	31.9043	47.851	33.7668	40.0581	31.7425	37.4287	30.4191
GPALPP1	0.28335	5.71255	19.0952	0.000805179	0.00474573		5.09968	6.21922	4.20836	4.8034	5.11395	6.78581	4.24442	5.82082	4.96089	6.13901	4.11768	4.67784
WDR18	-0.481173	3.92181	19.0857	0.000806767	0.00475266		6.46381	4.71712	7.55618	5.28467	5.96709	5.73557	8.45265	6.35132	7.22016	5.29346	8.55312	4.70413
PKIA	-0.456778	5.12393	19.0606	0.00081099	0.00477285		8.3658	5.78646	9.47977	5.03089	10.2917	6.69366	10.6295	8.78156	4.78547	3.94516	12.5605	12.4451
CCDC152	0.566973	3.37827	19.0604	0.000811024	0.00477285		3.30207	4.29282	2.17032	4.00931	3.22687	4.24053	1.35739	2.23212	2.5861	3.05672	1.77426	3.57111
PRKCA	0.265055	7.87917	19.0571	0.000811576	0.00477366		23.1296	28.741	18.6081	19.2409	20.7474	26.0545	17.6785	23.9959	20.2018	26.4229	13.9197	16.0774
RIDA	-0.578619	2.57399	19.0434	0.000813896	0.00478486		5.32602	3.81151	3.96733	2.84537	4.3384	3.01143	3.65428	2.48704	4.64764	2.83984	4.34108	2.86226
MRPL17	-0.437188	4.90189	19.0384	0.00081474	0.00478738		13.056	11.1768	14.4248	12.954	12.3225	10.2835	17.9661	12.8494	13.5505	9.90323	18.3304	9.71443
NSUN2	-0.317459	7.34934	19.0173	0.000818346	0.00480513		33.3737	26.2837	34.8347	29.2697	28.3475	26.5795	36.1129	27.731	24.4646	23.2798	39.984	26.019
IDS	0.239925	8.51883	19.0158	0.000818597	0.00480513		36.793	43.3764	29.2929	31.5489	30.3614	35.5201	27.9929	35.7858	33.5989	39.9777	33.3807	44.1212
AACS	-0.414523	5.05882	19.0068	0.000820135	0.00480837		2.28152	1.45081	2.40035	2.0588	2.35668	1.66286	2.18073	2.06699	2.50767	1.5237	2.27388	1.97398
SLC35G1	0.506196	3.23336	19.0067	0.000820156	0.00480837		1.31725	1.96062	1.45431	2.41622	1.14963	1.41867	1.02215	1.6888	1.19536	1.54687	1.52718	2.07582
IRAK4	0.283887	6.23946	19.0052	0.000820401	0.00480837		12.7081	15.8454	10.3261	11.7162	12.711	16.5688	9.40222	13.3899	16.2193	17.8869	11.1893	13.9396
ZNF32	0.512687	3.55437	18.9873	0.00082348	0.00482396		7.19459	11.8867	5.25838	6.76299	9.12071	11.5186	3.98092	7.62003	9.90277	12.1169	4.64757	7.38498
PPP1R8	-0.254975	6.55756	18.9832	0.000824179	0.0048256		33.9986	28.8981	34.9949	32.8259	36.2708	29.6631	41.3338	34.1481	32.0398	29.1457	38.3664	29.8355
TRIM8	-0.32661	5.12259	18.9717	0.000826158	0.00483472		9.93946	8.53665	14.3255	13.1087	13.1021	10.4073	14.9878	11.0448	12.3519	10.6181	14.2488	10.179
MPZL3	-0.484371	5.38298	18.9538	0.000829257	0.00484955		11.436	9.62244	10.6223	6.8748	8.33123	8.45815	14.7081	8.41541	14.1015	11.927	13.7919	7.59234
SLC16A1-AS1	0.389981	4.62338	18.9522	0.000829534	0.00484955		2.34168	2.97111	2.32303	3.0093	2.39253	2.8048	1.39729	2.47899	1.62187	2.22441	2.46806	3.02927
HAVCR2	-0.364262	6.32936	18.9443	0.000830904	0.00485509		19.2028	16.1552	26.4942	17.726	21.4261	18.5086	28.8672	19.2916	31.2058	32.0293	13.6569	9.75067
C11orf71	0.646901	2.78746	18.9362	0.000832312	0.00486086	UP	2.02769	3.07083	2.07222	2.29685	2.80936	4.2411	2.02653	3.62647	3.56994	5.76843	1.40737	3.25232
THOC6	-0.345071	4.7825	18.924	0.000834426	0.00487073		15.9711	12.4645	17.0433	16.0691	16.7332	12.6831	16.5877	12.4386	15.314	11.296	16.5179	13.8314
LZTFL1	0.591358	2.96047	18.9191	0.000835279	0.00487324	UP	0.724564	0.908558	0.617239	1.09501	1.02443	1.48183	0.690468	1.29915	1.15733	1.42137	0.828661	1.47165
SPICE1	0.395073	4.87686	18.9007	0.000838499	0.00488954		3.03414	4.54695	3.30686	3.79435	3.86642	4.65125	2.78477	3.70325	3.37779	4.08491	2.63789	4.58267
GMPPA	-0.398104	4.14403	18.8904	0.000840314	0.00489622		3.80641	2.62683	3.85411	2.86013	3.34402	2.50896	4.18229	3.46019	4.10394	2.9344	2.93763	2.73571
WDR7	-0.288776	6.04029	18.8894	0.000840494	0.00489622		4.17348	3.25322	4.20217	3.26587	4.4049	4.15959	4.75903	3.52248	5.99797	5.3904	3.90666	3.38382
ZBTB43	-0.320372	5.22279	18.8861	0.000841077	0.00489713		7.49549	5.91626	6.84101	4.83203	6.72123	6.11936	5.79909	5.15755	8.89263	6.86299	5.53393	4.64424
RASA2	-0.240765	7.0519	18.8704	0.000843835	0.00491013		24.0877	19.5843	22.4113	18.7556	22.692	20.9843	23.6267	21.6673	27.5985	22.9409	23.215	19.5806
PAPOLA	-0.245003	8.41713	18.8686	0.000844162	0.00491013		29.1644	23.2095	28.8958	27.3814	27.075	24.2969	31.4286	25.0782	23.9448	21.7363	33.0014	26.7573
ALG10	0.417219	4.40045	18.8659	0.00084464	0.00491043		4.47065	5.39609	3.90402	5.26717	4.73749	5.71252	4.04365	6.35794	4.25419	5.07839	3.00818	5.19736
PODXL2	-0.88343	1.5042	18.8582	0.000846007	0.00491345	DOWN	1.01727	0.481766	1.27873	0.926366	1.58095	0.766915	1.06635	0.612339	2.83934	1.24303	1.55466	1.02505
LINC00909	0.370407	4.41393	18.8581	0.000846014	0.00491345		4.59243	7.04701	4.88304	6.17861	6.35117	7.62241	3.50106	4.86399	5.50364	7.47113	4.62168	5.43677
PCNA	-0.416135	8.8753	18.8484	0.000847733	0.00492095		364.352	279.682	337.917	337.925	358.8	257.853	429.628	334.578	346.522	180.639	332.734	287.498
CTDNEP1	-0.318551	5.54713	18.8249	0.000851919	0.00494161		18.3415	15.7685	19.1629	16.8593	19.7969	14.4443	21.4583	17.3406	18.316	17.3613	22.7802	15.7554
BORA	-0.298316	5.94991	18.8228	0.000852303	0.00494161		25.0365	19.0826	21.6237	19.3697	23.4331	17.1858	19.2063	18.3945	16.3105	12.3563	21.8672	19.0476
ICMT	-0.265659	7.14315	18.8193	0.000852935	0.00494161		31.2193	27.0072	31.6562	30.322	29.3206	25.056	35.8424	27.6407	26.6773	20.351	32.2852	28.1538
PXK	-0.281317	5.7742	18.8189	0.000853008	0.00494161		11.612	10.3624	10.4447	8.81505	9.44003	8.41747	10.5905	8.11622	15.7544	12.0683	9.283	8.0862
CHERP	-0.30875	5.87213	18.8037	0.000855727	0.00495486		10.2329	8.2252	11.6605	10.1295	9.75985	8.61547	12.2456	8.49398	8.02947	7.65212	11.3408	8.52116
PDS5A	-0.303336	8.36846	18.787	0.000858723	0.00496971		29.22	23.9785	29.3941	28.0677	30.1569	26.3607	33.0931	21.5189	25.6962	22.7413	31.2096	24.64
UBE2M	-0.340418	5.57277	18.7801	0.00085997	0.00497443		28.62	25.6531	26.9874	25.8415	23.591	18.685	34.3804	24.2221	26.8452	22.0255	32.4653	21.9957
OGFR	-0.335307	5.60063	18.7628	0.000863102	0.00499004		12.2907	10.0797	12.147	9.92486	10.5436	9.91498	11.4875	7.38406	10.9211	9.59112	10.9649	8.33232
TFDP1	-0.296744	7.90027	18.7518	0.000865109	0.00499913		73.527	57.5427	72.6152	74.9435	65.0079	48.6678	77.377	65.5025	52.7674	38.4438	76.7432	65.5319
RBM38	-0.345759	5.69357	18.736	0.000867979	0.00501175		22.1976	18.4452	20.8611	15.7345	20.2913	13.517	23.5165	19.3627	15.3568	16.1631	26.3581	19.2039
DPP9	-0.261093	6.53674	18.735	0.000868164	0.00501175		11.1769	10.2871	12.8317	11.9657	12.1655	10.0546	12.6361	9.8795	10.9887	9.28585	12.7653	10.0988
PLK4	-0.375707	7.0944	18.731	0.000868897	0.00501347		35.7695	26.8887	34.807	32.3245	36.0778	25.9939	34.4645	31.6275	27.6463	15.6787	35.1117	30.2835
FBXO5	-0.35978	6.61557	18.7243	0.000870132	0.00501808		30.9655	23.2688	29.1021	23.9817	30.2421	22.8265	27.1366	25.9399	24.3716	14.402	28.519	26.1528
RSAD2	-0.666453	6.47615	18.7184	0.000871215	0.00502097	DOWN	51.0759	31.2809	14.9116	5.56912	18.3033	9.27967	17.5083	12.3087	47.4376	35.2915	3.35941	4.59019
UBASH3A	-0.327033	6.05444	18.7168	0.000871505	0.00502097		16.9099	14.3865	15.0836	11.2579	19.1597	14.3552	17.2246	16.6406	28.201	19.1314	16.864	15.4038
[truncated: 9,513 more rows]
