# Supplementary material for: Immunometabolic determinants of long-term response in leukemia patients receiving CD19 CAR T cell therapy
Source: Nat Commun. 2026 Feb 20;17:2967. doi: 10.1038/s41467-026-69857-4 (PMC13035890; doi:10.1038/s41467-026-69857-4)
Supplement: Supplementary file 8 — Supplementary Data 6 [file 41467_2026_69857_MOESM8_ESM.xlsx]

## Sheet: Supplementary Data 6a
Supplemental Data6a: Global metabolite profile of CAR T cells derived from long-term and short-term responders with ALL. The table lists chroamtographic unique identifiers (ID), compound name (Name), RT (retention time), AvgQC (average area of pooled QC), SDQC (standard deviation of pooled QC) and normalized area of samples.
					CARTG1xUPN188_Long_term	CARTG8xUPN495_Long_term	CARTG9xUPN552_Long_term	CARTG10xUPN505_Long_term	CARTG12xUPN544_Long_term	CARTG13xUPN518_Long_term	CARTG2xUPN293_Short_term	CARTG3xUPN379_Short_term	CARTG4xUPN209_Short_term	CARTG5xUPN431_Short_term	CARTG6xUPN549_Short_term	CARTG7xUPN466_Short_term	CARTG11xUPN397_Short_term	CARTG14xUPN543_Short_term
ID	Name	RT [min]	Avg.QC	SD.QC	Normalized area	Normalized area	Normalized area	Normalized area	Normalized area	Normalized area	Normalized area	Normalized area	Normalized area	Normalized area	Normalized area	Normalized area	Normalized area	Normalized area
HP_1	(10Z,12E)-10,12-Tetradecadienoic acid	0.954	9.72931e+06	190566	6.91247e+06	1.23795e+07	1.52753e+06	2.15855e+07	3.12581e+06	4.21219e+06	9.54266e+06	3.70501e+06	4.43391e+06	2.74901e+07	4.06342e+06	1.0355e+07	2.66849e+06	4.2075e+06
HP_2	(13E,15E,18Z,20Z)-13,15,18,20-Pentacosatetraen-11-yn-1-yl acetate	0.961	1.46227e+07	460550	1.07753e+07	1.14902e+07	1.11287e+07	1.28455e+07	2.19389e+07	2.78704e+07	1.07828e+07	1.32148e+07	1.00535e+07	3.22351e+07	9.77591e+06	9.15518e+06	2.31322e+07	1.66417e+07
HP_3	(14R,20S)-17,20,21-Trihydroxy-2-methyl-17-oxido-11-oxo-12,16,18-trioxa-17lambda~5~-phosphahenicosan-14-yl 13-methyltetradecanoate	0.848	1.59805e+06	206954	1.78855e+06	2.9702e+06	1.94043e+06	1.67493e+06	1.50227e+06	2.15661e+06	2.42541e+06	2.67985e+06	3.57362e+06	2.8885e+06	2.13311e+06	2.48301e+06	1.90817e+06	812586
HP_4	(15R,27R)-18,21,24-Trihydroxy-3,48-dimethyl-27-{[(9Z,11Z)-9,11-octadecadienoyloxy]methyl}-18,24-dioxido-12,29-dioxo-13,17,19,23,25,28-hexaoxa-18lambda~5~,24lambda~5~-diphosphanonatetracontan-15-yl 20- methylhenicosanoate	0.902	3.2152e+06	227522	1.72464e+06	2.09727e+06	1.41523e+06	2.36746e+07	529477	241662	332356	821227	117667	2.53844e+06	2.3924e+06	98769.2	1.27069e+06	1.28383e+07
HP_5	(15R,27R)-18,21,24-Trihydroxy-3,50-dimethyl-27-{[(9Z,11Z)-9,11-octadecadienoyloxy]methyl}-18,24-dioxido-12,29-dioxo-13,17,19,23,25,28-hexaoxa-18lambda~5~,24lambda~5~-diphosphahenpentacontan-15-yl 22-m ethyltricosanoate	0.891	1.19514e+06	213043	612987	961294	471583	6.87395e+06	154702	107200	84567.1	198052	464633	654622	964471	158033	340260	1.92614e+06
HP_6	(15Z,19R)-25-Amino-22-hydroxy-22-oxido-17,21,23-trioxa-22lambda~5~-phosphapentacos-15-en-19-yl (4Z,7Z,10Z,13Z,16Z)-4,7,10,13,16-docosapentaenoate	4.329	9.45072e+06	482146	6.20773e+06	1.11064e+07	7.69775e+06	1.44072e+07	5.26207e+06	8.94505e+06	3.72656e+06	8.21267e+06	4.10469e+06	5.653e+06	1.42326e+07	3.35577e+06	3.13422e+06	1.00861e+07
HP_7	(17R)-23-Amino-20-hydroxy-20-oxido-14-oxo-15,19,21-trioxa-20lambda~5~-phosphatricosan-17-yl (7Z,10Z,13Z,16Z)-7,10,13,16-docosatetraenoate	1.053	2.26775e+06	408378	2.36438e+06	2.9493e+06	1.91829e+06	4.25031e+06	3.11496e+06	2.20542e+06	888483	1.76221e+06	1.08361e+06	3.57113e+06	3.33625e+06	716250	3.31311e+06	2.79355e+06
HP_8	(17R,20S)-23-Amino-20-hydroxy-20-oxido-14-oxo-15,19,21-trioxa-20lambda~5~-phosphatricosan-17-yl heptadecanoate	1.048	4.05915e+06	73849.5	2.60915e+06	5.88641e+06	526827	1.49875e+06	3.1334e+06	6.05036e+06	3.52907e+06	1.13246e+06	484281	3.56912e+06	2.96357e+06	2.85879e+06	4.95618e+07	451123
HP_9	(17Z,21R)-27-Amino-24-hydroxy-24-oxido-19,23,25-trioxa-24lambda~5~-phosphaheptacos-17-en-21-yl (5S,6E,8Z,11Z,14Z)-5-hydroxy-6,8,11,14-icosatetraenoate	1.048	2.54954e+07	1.08068e+06	1.7651e+07	2.6936e+07	2.09534e+07	5.32379e+07	1.4316e+07	1.70091e+07	8.473e+06	2.10755e+07	1.37103e+07	1.95583e+07	3.98386e+07	9.893e+06	1.23751e+07	3.63385e+07
HP_10	(17Z,21R)-27-Amino-24-hydroxy-24-oxido-19,23,25-trioxa-24lambda~5~-phosphaheptacos-17-en-21-yl (5Z,8Z,11Z,14Z,17Z)-5,8,11,14,17-icosapentaenoate	1.046	1.30893e+08	1.06028e+07	1.46836e+08	1.41986e+08	1.39029e+08	1.57718e+08	2.18236e+08	1.72336e+08	6.74946e+07	1.06329e+08	8.46336e+07	1.92174e+08	1.34991e+08	8.07682e+07	1.27412e+08	1.58756e+08
HP_11	(17Z,21R)-27-Amino-24-hydroxy-24-oxido-19,23,25-trioxa-24lambda~5~-phosphaheptacos-17-en-21-yl (7Z,10Z,13Z,16Z)-7,10,13,16-docosatetraenoate	1.045	1.35667e+08	1.18117e+07	1.17154e+08	1.61661e+08	1.33682e+08	1.66186e+08	1.66162e+08	1.6893e+08	8.9543e+07	1.38402e+08	1.41113e+08	1.57183e+08	1.35213e+08	1.04497e+08	1.94568e+08	1.25531e+08
HP_12	(19R)-25-Amino-22-hydroxy-22-oxido-16-oxo-17,21,23-trioxa-22lambda~5~-phosphapentacosan-19-yl (11E)-11-octadecenoate	4.5	1.76911e+06	51794.2	564634	1.2139e+06	742896	2.43506e+06	659444	1.46036e+06	339556	616867	414739	1.11012e+06	4.06328e+06	297571	4.48185e+06	1.04194e+06
HP_13	(19R)-25-Amino-22-hydroxy-22-oxido-16-oxo-17,21,23-trioxa-22lambda~5~-phosphapentacosan-19-yl (4Z,7Z,10Z,13Z,16Z)-4,7,10,13,16-docosapentaenoate	4.435	4.54637e+06	361920	3.66318e+06	7.72169e+06	3.33077e+06	1.01019e+07	4.42942e+06	6.16915e+06	2.2632e+06	3.28836e+06	2.67624e+06	5.17545e+06	9.37267e+06	1.88296e+06	3.38142e+06	5.49582e+06
HP_14	(19R)-25-Amino-22-hydroxy-22-oxido-17,21,23-trioxa-22lambda~5~-phosphapentacosan-19-yl laurate	1.047	1.40279e+06	97288	2.44137e+06	1.18823e+06	335742	376681	1.40187e+06	2.59887e+06	2.19624e+06	1.39212e+06	680719	693671	537571	745954	9.43667e+06	361605
HP_15	(19Z,23R)-29-Amino-26-hydroxy-26-oxido-21,25,27-trioxa-26lambda~5~-phosphanonacos-19-en-23-yl tridecanoate	1.044	3.10336e+06	367274	6.20432e+06	4.49029e+06	2.35459e+06	3.87662e+06	2.80711e+06	2.82587e+06	3.21311e+06	2.54395e+06	2.13997e+06	5.38634e+06	4.40554e+06	2.45674e+06	1.02318e+07	2.21198e+06
HP_16	(1R,2R,3S,6S,7R,9S,10S,11S,13R,14R)-11-(1-Hydroxy-2-propanyl)-3,7,10-trimethyl-15-oxapentacyclo[7.5.1.0~1,6~.0~7,13~.0~10,14~]pentadecane-2,6,9,11,13,14-hexol	0.905	1.55384e+07	410299	1.21637e+06	1.28391e+07	6.7966e+06	7.64708e+07	5.59279e+06	3.91284e+06	2.24719e+06	7.95289e+06	1.85994e+06	1.3373e+07	9.54961e+06	913739	9.00487e+06	5.26009e+07
HP_17	(2R)-1-{[(2-Aminoethoxy)(hydroxy)phosphoryl]oxy}-3-hydroxy-2-propanyl (4Z,7Z,10Z,13Z,16Z)-4,7,10,13,16-docosapentaenoate	4.906	129172	22518	37637.4	170098	77718	127559	491067	265851	89809.6	154773	84262.5	128037	215795	176778	134686	71540.9
HP_18	(2R)-2-(Pentadecanoyloxy)-3-[(9Z)-9-tetradecenoyloxy]propyl 2-(trimethylammonio)ethyl phosphate	4.559	157361	11776.8	79696.1	349254	57908.2	175946	106972	262982	110252	119996	88585.7	185175	681917	67610.7	796821	102579
HP_19	(2R)-2-[(4Z,7Z,10Z,13Z,16Z)-4,7,10,13,16-Docosapentaenoyloxy]-3-(pentadecanoyloxy)propyl 2-(trimethylammonio)ethyl phosphate	4.429	2.10362e+06	132958	2.02725e+06	2.83669e+06	1.18404e+06	3.64774e+06	845203	1.48532e+06	404239	1.46742e+06	1.00551e+06	1.74805e+06	4.25588e+06	534674	381654	2.15439e+06
HP_20	(2R)-2-[(7Z,10Z,13Z,16Z)-7,10,13,16-Docosatetraenoyloxy]-3-(pentadecanoyloxy)propyl 2-(trimethylammonio)ethyl phosphate	4.144	1.40597e+06	74994.9	1.7326e+06	2.18494e+06	2.32304e+06	2.43042e+06	2.05134e+06	3.65935e+06	938267	1.78666e+06	1.03986e+06	3.3718e+06	1.50798e+06	853358	1.74258e+06	2.61793e+06
HP_21	(2R)-2-[(7Z,10Z,13Z,16Z,19Z)-7,10,13,16,19-Docosapentaenoyloxy]-3-(pentadecanoyloxy)propyl 2-(trimethylammonio)ethyl phosphate	1.05	4.4255e+06	241598	3.53394e+06	4.46259e+06	3.47257e+06	8.53049e+06	3.93792e+06	3.85208e+06	1.17502e+06	2.67985e+06	2.60452e+06	5.25235e+06	8.01699e+06	1.54753e+06	3.64436e+06	5.74486e+06
HP_22	(2R)-2-[(8Z,11Z,14Z)-8,11,14-Icosatrienoyloxy]-3-(pentadecanoyloxy)propyl 2-(trimethylammonio)ethyl phosphate	1.044	1.2055e+07	1.04533e+06	9.7615e+06	1.24908e+07	6.03691e+06	1.61284e+07	6.45775e+06	7.66796e+06	4.71507e+06	7.13909e+06	6.45326e+06	9.60043e+06	1.82838e+07	4.75469e+06	6.9238e+06	1.05167e+07
HP_23	(2R)-3-[(7Z,10Z,13Z,16Z)-7,10,13,16-Docosatetraenoyloxy]-2-(pentadecanoyloxy)propyl 2-(trimethylammonio)ethyl phosphate	1.043	4.45317e+06	320352	5.24714e+06	4.44041e+06	4.40343e+06	4.84315e+06	4.32259e+06	4.41589e+06	3.03495e+06	4.01275e+06	3.44231e+06	6.06257e+06	4.00161e+06	2.34713e+06	3.67798e+06	5.17733e+06
HP_24	(2R)-3-{[(2-Aminoethoxy)(hydroxy)phosphoryl]oxy}-2-[(1Z,11Z)-1,11-octadecadien-1-yloxy]propyl (4Z,7Z,10Z,13Z,16Z)-4,7,10,13,16-docosapentaenoate	1.049	1.33971e+06	136873	1.59983e+06	799825	921162	3.64003e+06	722175	415240	392574	1.05491e+06	395499	491764	3.76492e+06	507853	490678	1.5761e+06
HP_25	(2R)-3-{[(2-Aminoethoxy)(hydroxy)phosphoryl]oxy}-2-[(1Z,11Z)-1,11-octadecadien-1-yloxy]propyl (4Z,7Z,10Z,13Z,16Z,19Z)-4,7,10,13,16,19-docosahexaenoate	4.253	996106	97533.2	361716	1.54362e+06	1.40868e+06	2.54659e+06	644711	1.15706e+06	462802	1.46518e+06	1.01887e+06	801442	2.77191e+06	482279	251112	2.10305e+06
HP_26	(2R)-3-{[(2-Aminoethoxy)(hydroxy)phosphoryl]oxy}-2-[(1Z,11Z)-1,11-octadecadien-1-yloxy]propyl (6Z,9Z,12Z)-6,9,12-octadecatrienoate	1.048	2.97226e+07	1.30796e+06	2.48625e+07	3.84911e+07	2.94699e+07	4.85963e+07	3.89407e+07	3.98902e+07	1.82907e+07	2.81408e+07	2.35965e+07	4.26167e+07	4.15604e+07	2.45786e+07	4.43706e+07	3.44213e+07
HP_27	(2R)-3-{[(2-Aminoethoxy)(hydroxy)phosphoryl]oxy}-2-[(1Z,11Z)-1,11-octadecadien-1-yloxy]propyl (7Z,10Z,13Z,16Z)-7,10,13,16-docosatetraenoate	1.046	1.24252e+08	1.16096e+07	8.65371e+07	1.26333e+08	1.44055e+08	1.36831e+08	1.93883e+08	1.6883e+08	5.59775e+07	9.793e+07	8.4532e+07	1.99677e+08	1.14788e+08	8.57336e+07	1.27361e+08	1.60393e+08
HP_28	(2R)-3-{[(2-Aminoethoxy)(hydroxy)phosphoryl]oxy}-2-[(1Z,11Z)-1,11-octadecadien-1-yloxy]propyl (7Z,10Z,13Z,16Z)-7,10,13,16-docosatetraenoate	4.306	1.56993e+06	98083.7	578445	1.07205e+06	612158	3.14802e+06	445504	654311	218434	653270	391606	369218	4.48976e+06	187733	248108	1.67786e+06
HP_29	(2R)-3-{[(2-Aminoethoxy)(hydroxy)phosphoryl]oxy}-2-[(1Z,9Z)-1,9-octadecadien-1-yloxy]propyl (4Z,7Z,10Z,13Z,16Z)-4,7,10,13,16-docosapentaenoate	4.269	1.7811e+06	70642.6	782041	2.15342e+06	685152	4.00196e+06	677841	1.4539e+06	309967	1.3568e+06	1.08805e+06	854200	4.33601e+06	523731	532419	2.63026e+06
HP_30	(2R)-3-{[(2-Aminoethoxy)(hydroxy)phosphoryl]oxy}-2-[(9Z)-9-octadecenoyloxy]propyl (9Z,12Z)-9,12-octadecadienoate	4.503	2.03197e+06	233109	714718	2.66476e+06	1.36661e+06	3.07675e+06	1.71006e+06	2.54712e+06	1.18842e+06	1.54857e+06	1.58804e+06	1.57613e+06	3.40735e+06	901125	3.69802e+06	1.66664e+06
HP_31	(2R)-3-{[(S)-(2-Aminoethoxy)(hydroxy)phosphoryl]oxy}-2-(palmitoyloxy)propyl stearate	4.437	3.1726e+06	239449	1.65471e+06	4.53403e+06	2.2598e+06	5.45466e+06	2.80455e+06	3.513e+06	2.02455e+06	2.69445e+06	2.08011e+06	3.01793e+06	5.78682e+06	1.28309e+06	3.83423e+06	2.72135e+06
HP_32	(2S)-3-{[(2-Aminoethoxy)(hydroxy)phosphoryl]oxy}-2-(stearoyloxy)propyl (5Z,8Z)-5,8-icosadienoate	4.268	4.12043e+06	215167	4.25603e+06	5.7328e+06	4.63454e+06	4.20402e+06	5.3268e+06	5.91045e+06	4.78547e+06	7.92116e+06	3.69879e+06	5.85745e+06	6.22875e+06	3.03073e+06	5.96258e+06	5.08645e+06
HP_33	(2S)-3-Hydroxy-2-{[8-(tetracyclo[6.4.0.0~2,7~.0~3,6~]dodec-10-yl)octyl]oxy}propyl 14-methylpentadecanoate	1.044	1.23776e+06	143428	1.10731e+06	1.8025e+06	944658	1.4231e+06	1.20067e+06	978706	593776	1.18421e+06	849588	1.16233e+06	1.93024e+06	960829	2.23547e+06	1.59164e+06
HP_34	(2S,3R)-2-Amino-17-methyl-1,3-octadecanediol	1.11	1.00457e+07	279570	1.23587e+07	1.10965e+07	9.13897e+06	8.14351e+06	1.83962e+07	1.58157e+07	7.18166e+06	8.73564e+06	7.57042e+06	1.21687e+07	5.9887e+06	6.67274e+06	1.69716e+07	7.64855e+06
HP_35	(2S,3R,4E,6E)-2-Amino-4,6-tetradecadiene-1,3-diol	0.956	8.34203e+06	173943	5.63306e+06	1.07357e+07	1.11206e+06	1.95878e+07	2.43212e+06	3.62047e+06	8.75371e+06	2.98324e+06	3.92099e+06	2.52254e+07	3.37938e+06	8.97318e+06	2.00995e+06	3.5717e+06
HP_36	(5Z)-5-Decenedioic acid	0.905	1.59858e+07	450244	1.50503e+06	1.32959e+07	6.89937e+06	7.90956e+07	5.78686e+06	4.0955e+06	2.44132e+06	8.31016e+06	2.04876e+06	1.36427e+07	9.88679e+06	1.08359e+06	9.18848e+06	5.40245e+07
HP_37	(5Z,7E)-9,10-Secocholesta-5,7,10-triene	0.913	3.92787e+06	481084	8.9407e+06	4.47118e+06	2.19074e+06	7.67321e+06	1.25931e+06	1.95535e+06	2.20942e+06	2.6797e+06	2.17968e+06	1.76925e+06	4.73008e+06	3.06309e+06	1.42293e+06	2.51617e+06
HP_38	(6Z,9Z,12Z,21R)-27-Amino-24-hydroxy-24-oxido-18-oxo-19,23,25-trioxa-24lambda~5~-phosphaheptacosa-6,9,12-trien-21-yl (13Z)-13-docosenoate	4.449	706991	29003.7	619671	841799	192167	870776	133577	308036	181434	273252	128180	595441	2.23275e+06	129158	182069	624128
HP_39	(7Z,21R)-27-Amino-24-hydroxy-24-oxido-18-oxo-19,23,25-trioxa-24lambda~5~-phosphaheptacos-7-en-21-yl (4Z,7Z,10Z,13Z,16Z,19Z)-4,7,10,13,16,19-docosahexaenoate	4.416	1.47597e+06	134293	1.00268e+06	2.93344e+06	1.36209e+06	2.05616e+06	1.39946e+06	2.17709e+06	542809	1.50077e+06	956764	2.08435e+06	3.16335e+06	789538	1.07647e+06	2.17063e+06
HP_40	(8E,10Z)-8,10-Tetradecadienal	0.954	1.92823e+06	71565.5	996237	1.92507e+06	1.0228e+06	5.09309e+06	772502	780459	1.62511e+06	1.32676e+06	1.01611e+06	3.00037e+06	1.28538e+06	1.35095e+06	731055	5.59872e+06
HP_41	(9Z,17Z,21R)-27-Amino-24-hydroxy-24-oxido-19,23,25-trioxa-24lambda~5~-phosphaheptacosa-9,17-dien-21-yl (5S,6E,8Z,11Z,14Z)-5-hydroxy-6,8,11,14-icosatetraenoate	1.047	6.28354e+06	553964	5.50985e+06	8.63422e+06	4.00888e+06	1.13432e+07	4.75745e+06	6.63451e+06	2.91931e+06	3.97527e+06	3.6605e+06	6.52115e+06	1.06631e+07	2.58886e+06	6.33076e+06	7.53876e+06
HP_42	(9Z,21R)-27-Amino-24-hydroxy-24-oxido-18-oxo-19,23,25-trioxa-24lambda~5~-phosphaheptacos-9-en-21-yl (4Z,7Z,10Z,13Z,16Z)-4,7,10,13,16-docosapentaenoate	4.419	2.58918e+06	119709	1.81877e+06	3.94817e+06	2.01058e+06	4.36585e+06	1.50604e+06	1.92045e+06	527092	2.27161e+06	1.56397e+06	3.03306e+06	4.63817e+06	813696	825809	2.55595e+06
HP_43	(9Z,21R)-27-Amino-24-hydroxy-24-oxido-18-oxo-19,23,25-trioxa-24lambda~5~-phosphaheptacos-9-en-21-yl (4Z,7Z,10Z,13Z,16Z,19Z)-4,7,10,13,16,19-docosahexaenoate	1.049	1.20773e+06	81100.3	809649	1.42882e+06	977448	1.90305e+06	987418	958355	1.19118e+06	1.01214e+06	692188	1.05714e+06	2.89743e+06	486062	913335	1.20858e+06
HP_44	[FA(16:2)]N-hexadecyl-ethanolamine	0.961	1.21297e+06	34443.6	953727	1.44347e+06	468014	1.77626e+06	1.30281e+06	853807	1.28903e+06	622898	633295	2.82482e+06	525784	1.35696e+06	663017	1.29233e+06
HP_45	1-(11Z)-octadecenoyl-2-(13Z,16Z)-docosadienoyl-sn-glycero-3-phosphoethanolamine	1.045	2.71567e+06	204609	2.97311e+06	3.10131e+06	2.31067e+06	3.82119e+06	2.49025e+06	2.89779e+06	2.34684e+06	2.97773e+06	2.60767e+06	2.8186e+06	2.92113e+06	1.58582e+06	2.75839e+06	2.79222e+06
HP_46	1-(11Z)-octadecenoyl-2-(13Z,16Z)-docosadienoyl-sn-glycero-3-phosphoethanolamine	4.181	1.64012e+06	136297	1.23158e+06	2.2807e+06	1.46317e+06	2.28042e+06	2.12892e+06	2.30159e+06	1.08329e+06	1.56808e+06	1.36162e+06	2.07261e+06	2.54907e+06	657950	1.6191e+06	2.19548e+06
HP_47	1-(1Z-hexadecenyl)-2-(4Z,7Z,10Z,13Z,16Z,19Z-docosahexaenoyl)-sn-glycero-3-phosphoethanolamine	1.044	2.04818e+07	1.06109e+06	1.39404e+07	2.26604e+07	1.83877e+07	2.85683e+07	3.05983e+07	3.05878e+07	9.73605e+06	1.47195e+07	1.0497e+07	3.06343e+07	1.92902e+07	1.59419e+07	2.66024e+07	1.84341e+07
HP_48	1-(1Z-hexadecenyl)-2-(4Z,7Z,10Z,13Z,16Z,19Z-docosahexaenoyl)-sn-glycero-3-phosphoethanolamine	4.323	4.13248e+06	254710	1.50792e+06	5.19123e+06	3.57277e+06	6.67278e+06	3.1116e+06	3.55586e+06	2.14177e+06	4.28499e+06	2.42194e+06	2.81958e+06	7.08293e+06	2.58291e+06	2.9962e+06	4.77881e+06
HP_49	1-(1Z-hexadecenyl)-2-arachidonoyl-sn-glycero-3-phosphoethanolamine	4.355	1.0621e+07	565580	8.84244e+06	1.26533e+07	8.66411e+06	1.73538e+07	7.12824e+06	8.99058e+06	4.74069e+06	9.37873e+06	5.38946e+06	6.10687e+06	2.45479e+07	5.0061e+06	4.89563e+06	1.11234e+07
HP_50	1-(1Z-hexadecenyl)-sn-glycero-3-phosphocholine	4.823	411873	34282.6	504229	486984	374341	382597	787102	744340	479039	367153	354499	488583	342734	447018	772031	184105
HP_51	1-(1Z-octadecenyl)-2-(8Z,11Z,14Z-icosatrienoyl)-sn-glycero-3-phosphoethanolamine	1.047	2.2502e+08	2.28039e+07	1.84393e+08	2.83363e+08	1.99325e+08	2.22669e+08	1.64736e+08	2.13736e+08	1.72418e+08	2.30175e+08	1.9529e+08	1.6225e+08	2.52118e+08	1.24152e+08	2.22715e+08	1.55544e+08
HP_52	1-(1Z-octadecenyl)-2-arachidonoyl-sn-glycero-3-phosphoethanolamine	1.045	1.5302e+08	1.38863e+07	7.43294e+07	1.88645e+08	1.46916e+08	1.7569e+08	1.80449e+08	1.75321e+08	9.44135e+07	1.50854e+08	1.40342e+08	1.69745e+08	1.50226e+08	1.2415e+08	1.88545e+08	1.44347e+08
HP_53	1-(1Z-octadecenyl)-2-arachidonoyl-sn-glycero-3-phosphoethanolamine	4.314	5.84531e+07	3.37591e+06	3.45718e+07	8.79779e+07	5.68712e+07	2.78461e+07	7.21625e+07	5.69171e+07	4.80126e+07	7.88997e+07	6.56947e+07	5.36671e+07	4.84242e+07	5.3905e+07	6.91676e+07	5.16536e+07
HP_54	1-(1Z-octadecenyl)-2-linoleoyl-sn-glycero-3-phosphoethanolamine	4.357	5.24101e+07	4.50536e+06	5.01266e+07	7.41963e+07	2.72474e+07	5.77149e+07	5.60762e+07	9.32341e+07	3.54922e+07	3.61005e+07	2.10476e+07	7.45958e+07	4.68749e+07	3.52769e+07	1.2456e+08	3.00601e+07
HP_55	1-(beta-D-Ribofuranosyl)-1,3,4,7-tetrahydro-2H-1,3-diazepin-2-one	7.374	5.64209e+07	8.36915e+06	1.65258e+08	1.74004e+08	1.43222e+08	3.68472e+07	2.49371e+08	2.53765e+08	5.84847e+07	1.44298e+08	4.42964e+07	8.9003e+07	1.53872e+08	6.32347e+07	2.33829e+08	1.20449e+08
HP_56	1-[(9Z)-octadecenyl]-2-hexadecanoyl-sn-glycero-3-phosphocholine	4.288	6.93258e+06	793149	7.67636e+06	1.34253e+07	7.99207e+06	1.08916e+07	5.76302e+06	8.4336e+06	5.24635e+06	9.38185e+06	6.49825e+06	4.51342e+06	1.37781e+07	4.68645e+06	9.6696e+06	8.44479e+06
HP_57	1-heptadecanoyl-2-[(9Z,12Z,15Z)-octadecatrienoyl]-sn-glycero-3-phosphocholine	4.367	8.97305e+06	610625	4.05657e+06	6.33338e+06	4.84633e+06	8.04659e+06	3.60649e+06	6.46247e+06	2.59275e+06	5.00798e+06	4.17774e+06	3.58598e+06	1.59838e+07	1.73936e+06	2.30779e+06	5.61332e+06
HP_58	1-hexadecanoyl-2-(13Z-docosenoyl)-sn-glycero-3-phosphoethanolamine	4.288	5.84069e+06	756555	3.85411e+06	7.7715e+06	4.60982e+06	6.51038e+06	4.04276e+06	5.21708e+06	3.49396e+06	5.11857e+06	3.63121e+06	3.16116e+06	9.74376e+06	3.06507e+06	5.27233e+06	4.471e+06
HP_59	1-hexadecanoyl-2-(4Z,7Z,10Z,13Z,16Z,19Z-docosahexaenoyl)-sn-glycero-3-phosphoethanolamine	1.048	1.43853e+06	125148	1.19977e+06	2.73696e+06	1.2362e+06	1.6757e+06	1.88954e+06	1.70516e+06	797906	1.07643e+06	918804	2.37912e+06	2.54284e+06	619514	1.34873e+06	1.88281e+06
HP_60	1-hexadecanoyl-2-[(Z)-octadec-9-enoyl]-sn-glycerol 3-(2-aminoethylphosphonate)	4.435	1.2442e+07	450542	9.4703e+06	2.53445e+07	7.15748e+06	2.00901e+07	1.55834e+07	2.27298e+07	9.56304e+06	9.98935e+06	5.27654e+06	1.51246e+07	2.66953e+07	7.81411e+06	3.64387e+07	5.8474e+06
HP_61	1-hexadecyl-2-[(9Z,12Z)-octadecadienoyl]-sn-glycero-3-phosphocholine	1.043	2.20809e+07	1.03906e+06	2.3268e+07	2.62141e+07	2.04048e+07	2.86146e+07	2.19892e+07	2.76151e+07	1.90138e+07	2.17637e+07	1.19409e+07	2.00941e+07	2.15743e+07	1.84444e+07	1.57844e+07	2.06929e+07
HP_62	1-myristoyl-2-palmitoleoyl-sn-glycero-3-phosphocholine	4.419	2.3039e+06	160579	2.84438e+06	2.97739e+06	538184	2.01301e+06	1.89822e+06	3.93448e+06	1.54763e+06	696632	289640	4.05235e+06	2.97943e+06	1.63758e+06	1.37899e+07	426708
HP_63	1-myristoyl-2-palmitoleoyl-sn-glycero-3-phosphocholine	1.045	9.75147e+06	581261	8.63028e+06	1.02566e+07	1.79743e+06	4.18289e+06	7.17193e+06	1.24801e+07	6.48558e+06	3.98308e+06	1.56163e+06	1.35406e+07	5.95232e+06	6.42831e+06	4.60997e+07	1.51925e+06
HP_64	1-octadecanoyl-2-(4Z,7Z,10Z,13Z,16Z,19Z-docosahexaenoyl)-sn-glycero-3-phosphoethanolamine	1.052	4.27733e+06	328351	3.43683e+06	3.53513e+06	3.07765e+06	5.85737e+06	2.20795e+06	2.83528e+06	1.2489e+06	4.13117e+06	3.54794e+06	3.5529e+06	6.31347e+06	1.37482e+06	1.8792e+06	4.80448e+06
HP_65	1-octadecylglycero-3-phosphocholine	4.894	217651	24297	273017	211017	86467.8	103696	387513	364374	317702	171269	134175	130171	135903	183496	727584	37066.2
HP_66	1-Oleoyl-2-hydroxy-sn-glycero-3-PE	4.895	1.29769e+06	158389	1.40255e+06	1.52867e+06	1.19064e+06	544681	1.57267e+06	2.8556e+06	1.27301e+06	408891	748769	392075	1.29195e+06	326196	3.25537e+06	772029
HP_67	1-oleoyl-2-linoleoyl-sn-glycero-3-phosphocholine	4.237	5.07046e+07	3.24865e+06	3.15559e+07	8.20353e+07	5.74567e+07	5.55438e+07	8.07751e+07	5.48198e+07	4.83217e+07	7.38941e+07	6.71224e+07	5.47181e+07	7.25832e+07	5.62898e+07	7.54473e+07	4.40021e+07
HP_68	1-oleoyl-2-linoleoyl-sn-glycero-3-phosphocholine	1.044	1.45944e+08	1.36637e+07	8.71945e+07	1.84186e+08	1.46176e+08	1.6512e+08	1.80527e+08	1.74576e+08	9.27969e+07	1.49365e+08	1.35266e+08	1.71685e+08	1.39947e+08	1.2129e+08	1.88876e+08	1.33158e+08
HP_69	1-Oleoyl-2-palmitoyl-sn-glycero-3-PC	1.042	3.78392e+08	2.61226e+07	3.92135e+08	5.46315e+08	3.27291e+08	5.43734e+08	3.15917e+08	4.07023e+08	2.76595e+08	3.26308e+08	2.53276e+08	3.17881e+08	5.87679e+08	2.48564e+08	3.63647e+08	3.77184e+08
HP_70	1-Oleoyl-2-Stearoyl-sn-Glycero-3-Phosphocholine	1.049	5.28329e+07	3.61256e+06	3.15506e+07	2.02871e+07	3.54615e+07	7.09676e+07	2.87583e+07	4.39217e+07	3.21678e+07	4.66817e+07	3.56159e+07	1.69058e+07	1.03105e+08	3.00881e+07	3.6413e+07	4.66487e+07
HP_71	1-Palmitoleoyl-2-docosapentaenoyl-sn-glycero-3-phosphoethanolamine	4.453	1.14598e+06	116086	933677	2.37152e+06	1.13802e+06	2.13889e+06	1.28746e+06	1.83379e+06	460747	1.06945e+06	787147	2.17049e+06	2.35539e+06	688079	1.01746e+06	1.77227e+06
HP_72	1-palmitoyl-2-[(9Z,12Z,15Z)-octadecatrienoyl]-sn-glycero-3-phosphocholine	1.045	2.0568e+07	655357	1.80779e+07	2.56997e+07	1.31373e+07	1.86356e+07	2.87236e+07	3.01518e+07	1.20415e+07	1.46017e+07	1.33048e+07	3.30557e+07	2.01372e+07	1.93542e+07	4.54882e+07	1.44365e+07
HP_73	1-palmitoyl-2-arachidonoyl-sn-glycero-3-phosphocholine	1.053	1.15695e+08	9.06004e+06	1.34846e+08	1.36218e+08	1.4084e+08	1.29963e+08	2.30195e+08	1.6883e+08	7.14575e+07	1.01704e+08	8.7094e+07	1.97319e+08	1.07321e+08	7.93632e+07	1.2734e+08	1.35096e+08
HP_74	1-Palmitoyl-2-linoleoyl PE	1.051	1.07492e+06	127166	441629	1.59696e+06	684731	1.06655e+06	439878	1.12412e+06	523806	704454	592791	821141	1.7087e+06	422267	2.85205e+06	554675
HP_75	1-Palmitoyl-2-linoleoyl PE	4.528	713074	41717	297379	1.58764e+06	323285	831382	554064	1.16344e+06	345842	489687	285395	555284	2.4696e+06	486590	1.74146e+06	585646
HP_76	1-palmitoyl-2-oleoyl-sn-glycero-3-phospho-l-serine	4.973	630626	77201.6	826966	1.49393e+06	683369	1.25035e+06	820670	1.89512e+06	179730	855856	334504	706667	2.27186e+06	507584	703104	637686
HP_77	1-palmitoyl-2-oleoyl-sn-glycero-3-phosphocholine	1.046	5.03725e+08	3.38778e+07	5.45252e+08	6.96002e+08	4.78269e+08	6.78466e+08	5.75096e+08	5.71269e+08	3.60826e+08	4.38238e+08	3.48848e+08	5.3989e+08	7.08134e+08	3.26637e+08	5.16454e+08	5.48188e+08
HP_78	1-palmitoyl-2-oleoyl phosphatidylethanolamine	1.049	8.50286e+06	410214	6.73701e+06	6.64805e+06	3.68015e+06	8.14829e+06	5.30583e+06	7.43583e+06	3.24628e+06	4.45243e+06	2.64769e+06	9.11155e+06	8.7389e+06	2.76657e+06	1.43154e+07	5.33033e+06
HP_79	1-stearoyl-2-arachidonoyl-sn-glycero-3-phosphoethanolamine	4.439	1.09132e+07	756412	8.73504e+06	1.38687e+07	6.52596e+06	2.34944e+07	6.25828e+06	9.24977e+06	3.12202e+06	6.50357e+06	5.43147e+06	8.29364e+06	2.60226e+07	2.45877e+06	4.47804e+06	1.44623e+07
HP_80	1-Stearoyl-2-hydroxy-sn-glycero-3-PE	4.978	1.0086e+06	40697.7	829374	1.20694e+06	985949	773420	2.24677e+06	1.12625e+06	1.15876e+06	840608	920169	1.76423e+06	785277	845579	1.40852e+06	683308
HP_81	1-stearoyl-2-oleoyl-sn-glycero-3-phosphoethanolamine zwitterion	1.045	2.99238e+07	1.5034e+06	3.28935e+07	4.02428e+07	1.93768e+07	4.6827e+07	2.48657e+07	2.97591e+07	1.44411e+07	2.8577e+07	1.5514e+07	3.18042e+07	3.48983e+07	1.72827e+07	3.65693e+07	3.36566e+07
HP_82	1-stearoyl-sn-glycero-3-phospho-1D-myo-inositol	5.643	218301	9438.83	258677	154269	119017	77021.6	291441	336198	160263	103188	119394	165315	249458	123784	928074	87444.3
HP_83	1-tetradecanoyl-2-[(9Z)-octadecenoyl]-sn-glycero-3-phosphocholine	4.36	4.46564e+07	3.24241e+06	6.62694e+07	8.34202e+07	2.13004e+07	6.04294e+07	5.81785e+07	8.84009e+07	4.21478e+07	4.14984e+07	2.05545e+07	5.73691e+07	7.58021e+07	3.9233e+07	1.44958e+08	2.94286e+07
HP_84	1-tetradecanoyl-2-[(9Z,12Z)-octadecadienoyl]-sn-glycero-3-phosphocholine	1.045	1.51033e+07	516412	1.88993e+07	1.53446e+07	5.0044e+06	1.22736e+07	1.59019e+07	2.46699e+07	9.77664e+06	1.09898e+07	3.7559e+06	2.34383e+07	1.36609e+07	1.21515e+07	4.39501e+07	4.54586e+06
HP_85	1-tetradecanoyl-2-[(9Z,12Z)-octadecadienoyl]-sn-glycero-3-phosphocholine	4.348	4.58162e+06	313834	7.64529e+06	5.92348e+06	2.15832e+06	4.53617e+06	6.23677e+06	8.74645e+06	3.69526e+06	3.53289e+06	1.35349e+06	7.28156e+06	5.63645e+06	6.05267e+06	1.61125e+07	1.7151e+06
HP_86	1-tetradecyl-2-hexadecanoyl-sn-glycero-3-phosphocholine	4.414	610200	47608.6	476911	2.29455e+06	231245	497473	570130	1.12363e+06	474906	471732	221389	420218	2.13699e+06	290657	2.70947e+06	178747
HP_87	1,2-di-[(9E)-octadecenoyl]-sn-glycero-3-phosphoethanolamine	4.488	9.007e+06	712456	5.79382e+06	1.53068e+07	5.50242e+06	1.60754e+07	6.45092e+06	1.03494e+07	3.92497e+06	6.56391e+06	5.17293e+06	8.13217e+06	2.34019e+07	3.32562e+06	8.25386e+06	8.89235e+06
HP_88	1,2-DILINOLEOYL-SN-GLYCERO-3-PHOSPHATIDYLETHANOLAMINE	4.479	1.52194e+06	120531	984700	3.00871e+06	1.48024e+06	3.62055e+06	1.59181e+06	2.1954e+06	561404	1.35629e+06	775370	1.89283e+06	3.62739e+06	641586	1.83609e+06	2.18753e+06
HP_89	1,2-dioleoyl-sn-glycero-3-phospho-N,N-dimethylethanolamine	1.043	1.09901e+07	646679	1.07196e+07	1.33412e+07	8.96186e+06	1.30495e+07	1.14737e+07	1.33867e+07	9.99015e+06	1.48263e+07	1.10336e+07	1.22255e+07	1.04983e+07	1.11039e+07	1.44904e+07	1.17506e+07
HP_90	15,16-DiHODE	1.005	2.88884e+06	94396.2	2.53326e+06	2.57617e+06	2.1715e+06	1.2622e+07	2.57681e+06	2.53811e+06	2.03033e+06	2.47726e+06	2.49298e+06	2.49261e+06	2.26237e+06	2.40151e+06	3.01e+06	6.96564e+06
HP_91	1D-myo-Inositol 1,2-cyclic phosphate	9.038	1.18269e+06	135800	1.42154e+06	1.00193e+06	219301	941918	1.37938e+06	678810	1.44703e+06	893730	658819	1.99399e+06	1.75742e+06	1.32463e+06	1.92175e+06	476601
HP_92	2'-O-Methylguanosine	9.089	7.06577e+06	190430	9.18628e+06	7.75446e+06	6.74015e+06	5.46614e+06	8.14374e+06	7.91876e+06	9.87651e+06	6.87175e+06	4.21348e+06	7.02682e+06	7.79032e+06	4.26159e+06	1.07671e+07	3.95297e+06
HP_93	2-[(1Z)-1-Hexadecen-1-yloxy]-3-(tetradecanoyloxy)propyl 2-(trimethylammonio)ethyl phosphate	4.331	611272	39690.8	1.06174e+06	1.15547e+06	319783	986177	503637	1.49986e+06	769279	446310	295815	890013	1.61777e+06	288910	2.47229e+06	301395
HP_94	2-[(4E,7E,10E,13E,16E,19E)-4,7,10,13,16,19-Docosahexaenoyloxy]-3-(hexadecyloxy)propyl 2-(trimethylammonio)ethyl phosphate	1.043	1.17226e+07	409314	1.34044e+07	1.49731e+07	1.08159e+07	1.74147e+07	1.24911e+07	1.49635e+07	7.25438e+06	1.1995e+07	8.6823e+06	1.2699e+07	1.26449e+07	9.38198e+06	7.27565e+06	1.166e+07
HP_95	2-[(4E,7E,10E,13E,16E,19E)-4,7,10,13,16,19-Docosahexaenoyloxy]-3-(hexadecyloxy)propyl 2-(trimethylammonio)ethyl phosphate	3.97	3.09131e+06	184601	4.3199e+06	5.19048e+06	3.17491e+06	7.18317e+06	4.25872e+06	5.56981e+06	3.47206e+06	3.95022e+06	2.64894e+06	3.56382e+06	4.77992e+06	2.01095e+06	3.12748e+06	3.65185e+06
HP_96	2-Amino-3-hydroxyoctadecyl beta-D-glucopyranoside	0.986	2.60825e+06	86947.5	189779	1.94321e+06	1.45558e+06	8.61186e+06	372470	527062	618059	2.21739e+06	787396	3.71388e+06	1.59832e+06	137765	303122	1.23984e+07
HP_97	2-Aminoethyl (2R)-2-hydroxy-3-[(9Z)-9-octadecen-1-yloxy]propyl hydrogen phosphate	4.889	548495	19752.8	735000	427319	301051	359790	804121	1.03885e+06	698869	416629	503077	406066	334144	448412	1.68888e+06	350121
HP_98	2-Aminoethyl (2R)-3-[(1Z)-1-hexadecen-1-yloxy]-2-hydroxypropyl hydrogen phosphate	4.813	794260	66850.7	743233	855597	635833	1.01544e+06	838023	737651	847608	509304	707552	809153	518597	350306	1.67203e+06	467015
HP_99	2-Aminoethyl (2R)-3-[(1Z)-1-hexadecen-1-yloxy]-2-hydroxypropyl hydrogen phosphate	4.925	497469	46989	410491	551419	410621	255691	1.09885e+06	917928	366524	407154	212996	568834	470479	553314	1.52713e+06	228025
HP_100	2-Aminoethyl (2S,3R,4E)-3-hydroxy-2-(tricosanoylamino)-4-hexadecen-1-yl hydrogen phosphate	4.725	864199	42010.7	542593	530115	523656	2.58829e+06	272182	648308	161321	368621	189521	264363	1.7069e+06	84028.8	126068	879239
HP_101	2-Arachidonoyl glycerol	1.019	1.30439e+06	92576	1.77588e+06	932903	1.8874e+06	1.49951e+06	3.16666e+06	3.14913e+06	552198	792499	957972	1.47695e+06	1.37193e+06	727265	1.34166e+06	2.68577e+06
HP_102	2-Arachidonyl Glycerol ether	1.019	2.61393e+06	221179	1.88983e+06	1.94207e+06	4.3244e+06	4.22896e+06	4.82077e+06	4.3702e+06	899511	1.51066e+06	1.26985e+06	4.82778e+06	3.77353e+06	1.32101e+06	1.79989e+06	4.66777e+06
HP_103	2-O-(beta-D-glucosyl)-sn-glycerol 3-phosphate	9.17	2.77982e+06	252424	2.93539e+06	2.24216e+06	1.34135e+06	1.74497e+06	4.07325e+06	1.46802e+06	2.85769e+06	2.25978e+06	2.23546e+06	4.93497e+06	3.56789e+06	2.98963e+06	4.33641e+06	1.80712e+06
HP_104	2-Oxohenicosanoic acid	5.471	200995	26985.8	354032	265228	84129.7	53008.4	317191	370520	163473	94644.5	117470	321500	223964	124824	778596	100591
HP_105	20-hydroxy-leukotriene E4	2.724	3.18621e+06	255900	494620	6.76254e+06	956656	1.41358e+07	768867	422541	395266	404189	375209	1.14337e+06	3.42151e+06	334001	554728	1.82025e+07
HP_106	22-OXOCHOLESTEROL	0.932	7.36914e+06	170127	1.06314e+07	4.51518e+06	6.30927e+06	3.07746e+06	6.43701e+06	6.64705e+06	9.1645e+06	5.90662e+06	4.32468e+06	8.25725e+06	7.86952e+06	7.24231e+06	1.32379e+07	3.45277e+06
HP_107	27-Amino-24-hydroxy-24-oxido-18-oxo-19,23,25-trioxa-24lambda~5~-phosphaheptacosan-21-yl (9Z)-9-octadecenoate	4.341	1.76994e+07	1.22418e+06	1.72583e+07	2.33894e+07	1.08382e+07	3.05805e+07	1.14434e+07	1.75713e+07	9.98952e+06	1.24531e+07	1.03351e+07	2.00988e+07	3.39749e+07	7.03944e+06	1.87358e+07	1.94687e+07
HP_108	27-Amino-24-hydroxy-24-oxido-18-oxo-19,23,25-trioxa-24lambda~5~-phosphaheptacosan-21-yl (9Z,12Z,15Z)-9,12,15-octadecatrienoate	1.05	1.94018e+07	1.47385e+06	1.0419e+07	2.02214e+07	1.87278e+07	2.70746e+07	1.45376e+07	1.43497e+07	9.38674e+06	1.46292e+07	1.61197e+07	1.34963e+07	2.38697e+07	8.89463e+06	1.52388e+07	2.19666e+07
HP_109	3-[(3-Hydroxydecanoyl)oxy]decanoic acid	0.878	8.18126e+06	386833	857237	6.20066e+06	3.25313e+06	5.57355e+07	1.95364e+06	1.68324e+06	1.37513e+06	5.13373e+06	1.48349e+06	8.96689e+06	3.77368e+06	458063	2.32625e+06	3.81124e+07
HP_110	3-[(4E,7E,10E,13E,16E,19E)-4,7,10,13,16,19-Docosahexaenoyloxy]-4-(trimethylammonio)butanoate	0.878	1.23672e+06	122958	205413	2.69259e+06	209987	2.69268e+06	575706	204827	1.01025e+07	1.18532e+06	160569	988868	342998	164129	2.45134e+06	6.6733e+06
HP_111	3-Dehydroxycarnitine	1.17	7.64899e+06	1.16327e+06	4.22952e+06	1.47282e+07	7.34647e+06	6.55457e+06	8.89557e+06	4.49253e+06	4.65755e+06	7.91705e+06	1.17981e+07	1.32867e+07	8.77204e+06	4.5403e+06	1.19925e+07	1.08187e+07
HP_112	3alpha_12alpha-Dihydroxy-7-oxo-5beta-cholanate	0.875	516206	81627.7	475576	262542	270026	402784	413376	404823	1.11596e+06	783422	174909	352107	276844	346808	1.84472e+06	326477
HP_113	4-Hydroxy-2-oxohexanoic acid	0.998	1.01255e+06	137841	453017	1.36038e+06	964616	1.14425e+06	771079	1.08125e+06	834418	941369	1.20463e+06	1.21264e+06	941514	1.11217e+06	1.04608e+06	795356
HP_114	4,6-CHOLESTADIEN-3-ONE	0.984	9.70783e+06	536228	8.5108e+06	1.16779e+07	1.59888e+06	2.7079e+07	6.46516e+06	4.863e+06	9.59715e+06	6.51152e+06	5.7529e+06	2.13335e+07	6.56004e+06	2.12275e+06	2.3609e+06	1.22464e+07
HP_115	5-Formyltetrahydrofolate	8.54	365000	26866.2	590437	947717	239838	183414	874784	730405	205254	539966	485080	987822	653509	523045	470510	155336
HP_116	5-guanidino-2-oxopentanoic acid	7.944	918489	50357.9	777250	1.55804e+06	1.06271e+06	933995	2.29877e+06	1.54633e+06	993425	1.1859e+06	985125	1.77676e+06	1.47813e+06	1.19444e+06	1.93416e+06	1.43654e+06
HP_117	5-guanidino-3-methyl-2-oxopentanoic acid	7.694	1.45684e+06	75239.5	1.65818e+06	1.33766e+06	1.47979e+06	1.42664e+06	4.55936e+06	2.16807e+06	940038	2.18323e+06	2.23318e+06	1.86392e+06	1.05677e+06	937212	1.44621e+06	3.53585e+06
HP_118	5,6,7,8-tetrahydropterin-6-carboxylic acid	8.576	2.61469e+06	635216	3.79073e+06	2.6245e+06	2.429e+06	2.88327e+06	1.22041e+06	2.57867e+06	1.68571e+06	4.4954e+06	2.76787e+06	8.15896e+06	2.84754e+06	3.79065e+06	600950	4.28652e+06
HP_119	6-Hydroxy-6-oxido-12-oxo-5,7,11-trioxa-2-aza-6lambda~5~-phosphaheptacosan-9-yl (9Z)-9-octadecenoate	1.047	1.43859e+08	1.36363e+07	1.75368e+08	1.94172e+08	7.40012e+07	1.3216e+08	1.62785e+08	2.02978e+08	9.31379e+07	1.1157e+08	6.34054e+07	1.91425e+08	1.63663e+08	9.87204e+07	3.41325e+08	7.65779e+07
HP_120	6-Hydroxy-6-oxido-12-oxo-5,7,11-trioxa-2-aza-6lambda~5~-phosphaheptacosan-9-yl palmitate	1.049	3.4218e+07	1.76256e+06	3.02498e+07	5.68263e+07	1.72606e+07	4.1605e+07	3.69008e+07	5.23097e+07	2.55503e+07	2.33722e+07	1.47492e+07	3.71932e+07	5.66577e+07	2.31684e+07	9.75041e+07	1.7274e+07
HP_121	6-Hydroxy-6-oxido-12-oxo-5,7,11-trioxa-2-aza-6lambda~5~-phosphaheptacosan-9-yl palmitate	4.437	1.36153e+07	760674	1.30124e+07	2.62686e+07	6.71453e+06	2.08092e+07	1.37467e+07	2.10965e+07	1.05022e+07	1.0049e+07	5.08056e+06	1.55763e+07	2.71076e+07	4.98447e+06	3.53917e+07	7.04715e+06
HP_122	6-Hydroxy-9-[(9Z,12Z)-9,12-octadecadienoyloxy]-6-oxido-5,7-dioxa-2-aza-6lambda~5~-phosphadecan-10-yl (9Z,12Z)-9,12-octadecadienoate	4.262	1.83017e+06	147112	1.82375e+06	2.79501e+06	838900	1.46447e+06	3.26103e+06	3.8588e+06	1.01359e+06	1.17289e+06	1.0518e+06	4.43874e+06	1.34948e+06	1.58488e+06	4.13471e+06	537606
HP_123	7alpha,26-Dihydroxy-4-cholesten-3-one	0.968	7.15982e+06	474005	2.83537e+06	5.31011e+06	2.73188e+06	1.73073e+07	4.52254e+06	4.21923e+06	3.7177e+06	3.28726e+06	4.74546e+06	1.06635e+07	5.36633e+06	3.8936e+06	5.80695e+06	2.53699e+07
HP_124	8-hydroxy-deoxyguanosine	6.156	5.71754e+06	286560	2.56384e+07	5.20459e+06	3.29818e+06	1.1601e+06	1.01321e+06	1.34752e+06	1.82213e+07	5.82225e+06	1.80248e+06	1.86864e+06	3.11944e+06	4.82574e+06	5.6721e+06	748768
HP_125	acetoacetic acid	9.092	8.75119e+06	449053	7.77973e+06	6.44974e+06	6.79916e+06	2.5779e+06	8.98516e+06	7.80358e+06	7.9114e+06	5.27053e+06	5.07892e+06	7.18077e+06	7.04649e+06	4.1637e+06	1.32159e+07	3.25299e+06
HP_126	Acetyl-L-carnitine	6.742	1.78568e+07	825170	2.04548e+07	1.3051e+07	1.11485e+07	1.53e+07	5.94252e+07	2.65091e+07	1.32382e+07	6.70489e+06	1.20241e+07	3.96687e+07	1.28557e+07	1.51349e+07	2.1193e+07	1.29998e+07
HP_127	Acetylcholine	8.016	4.50405e+06	204980	3.79433e+06	3.20821e+06	4.78521e+06	4.36706e+06	1.38693e+07	8.87971e+06	3.5309e+06	4.126e+06	4.99328e+06	6.23759e+06	4.63088e+06	5.79349e+06	5.00356e+06	4.24474e+06
HP_128	Acetylcholine	4.48	1.02889e+07	386954	1.44242e+07	5.94151e+06	6.11225e+06	1.2493e+07	1.62314e+07	1.1315e+07	1.21661e+07	7.57372e+06	4.43132e+06	1.33661e+07	1.04231e+07	1.55841e+07	5.7885e+06	5.87291e+06
HP_129	Adenosine 5'-monophosphate	8.569	3.46868e+08	1.50452e+07	2.06294e+08	2.53952e+08	2.85357e+08	2.65816e+08	9.1558e+08	2.21294e+08	7.69405e+07	2.88639e+08	2.6474e+08	8.51298e+08	1.91272e+08	3.90795e+08	4.6973e+08	2.46924e+08
HP_130	Adenosine diphosphate (ADP)	9.516	769295	118592	801276	369790	565430	1.18248e+06	1.68247e+06	2.16294e+06	607787	1.43679e+06	677041	398573	960750	852071	698378	2.84481e+06
HP_131	Adenosinediphosphateribose;ADP-Ribose	9.103	1.75004e+07	1.01727e+06	3.00274e+07	1.85203e+07	6.70435e+06	1.48229e+07	1.63587e+07	1.82018e+07	2.13554e+07	1.61216e+07	1.82892e+07	1.74487e+07	2.14017e+07	1.15012e+07	2.47243e+07	5.06403e+06
HP_132	Adenylsuccinic acid	9.35	820840	184383	745084	261731	230824	586066	3.34115e+06	214306	277297	514122	379179	1.61713e+06	330108	206734	1.00945e+06	596816
HP_133	alpha-Glutamylalanine	8.939	617953	102930	560877	285873	364264	430366	1.18775e+06	979541	660028	776241	349246	515409	252425	593986	649960	342779
HP_134	alpha,beta-Dihydroxyethyl-TPP	7.994	3.19561e+06	484235	1.34035e+06	4.16313e+06	4.15564e+06	2.71451e+06	5.0764e+06	3.55789e+06	3.54586e+06	3.62764e+06	4.47623e+06	3.82374e+06	2.53814e+06	2.47584e+06	3.85464e+06	2.87232e+06
HP_135	Arachidonic acid	0.887	598048	79138.6	602611	540539	424545	714719	302184	401251	995488	405531	511877	618149	468826	396351	357351	1.6795e+06
HP_136	Arachidonic acid ethyl ester	1	7.18088e+06	340244	6.75382e+06	7.40299e+06	2.201e+06	1.24114e+07	3.92914e+06	3.64236e+06	5.44544e+06	3.80617e+06	2.38386e+06	1.89292e+07	4.94414e+06	3.69893e+06	2.16227e+06	6.97208e+06
HP_137	Arachidonoyl PAF C-16	4.115	1.05302e+07	963259	1.13701e+07	9.56418e+06	7.51772e+06	1.53829e+07	9.65215e+06	1.49339e+07	9.7023e+06	6.69188e+06	4.43849e+06	5.29552e+06	7.54607e+06	5.604e+06	1.47446e+07	1.0213e+07
HP_138	Argininosuccinic acid	9.436	1.46377e+06	240654	1.14933e+06	550386	501888	808658	2.33959e+06	724193	840671	1.75356e+06	1.01189e+06	2.48382e+06	1.01135e+06	805583	1.47282e+06	1.62299e+06
HP_139	Asparagine	8.405	7.09808e+06	271861	7.7923e+06	5.89087e+06	7.44831e+06	5.37417e+06	1.30869e+07	8.81499e+06	6.70697e+06	7.28841e+06	5.7477e+06	1.20422e+07	5.89011e+06	7.4288e+06	1.00805e+07	7.79808e+06
HP_140	Aspartyl-L-proline	9.006	745792	83712	1.13983e+06	517651	314871	386109	1.32158e+06	647216	555318	516129	317792	1.02717e+06	760164	381246	1.12822e+06	597571
HP_141	beta-Alanyl-L-arginine	9.202	6.8676e+06	936826	6.92737e+06	1.88844e+06	1.17745e+06	1.94551e+06	8.70102e+06	1.25512e+07	7.64956e+06	5.24175e+06	9.06845e+06	4.38238e+06	7.98572e+06	2.31403e+06	1.20035e+07	4.1129e+06
HP_142	C17 Sphingomyelin (d18:1/17:0)	4.732	433137	15832.4	311860	391803	597331	1.27717e+06	211981	469025	119567	447840	380708	201431	894064	68289.4	239227	822188
HP_143	CDP-ethanolamine	9.203	6.38839e+06	644365	7.10915e+06	4.6194e+06	3.69214e+06	4.34611e+06	1.15768e+07	3.72683e+06	3.98792e+06	4.47013e+06	3.69649e+06	1.22461e+07	4.34009e+06	2.2592e+06	4.80678e+06	5.37965e+06
HP_144	Cholecalciferol	0.893	2.22136e+06	50498.8	1.78084e+06	2.73496e+06	1.97545e+06	1.76076e+06	3.20872e+06	3.24349e+06	2.81567e+06	2.149e+06	2.20471e+06	2.84859e+06	1.94442e+06	1.99669e+06	2.71411e+06	1.60625e+06
HP_145	Choline	5.585	5.14923e+08	2.60383e+07	3.57245e+08	6.05921e+08	1.19014e+08	3.99482e+08	3.66407e+08	5.36015e+08	7.17598e+08	5.49028e+08	4.94813e+08	3.51746e+08	4.7873e+08	7.89285e+08	7.54613e+08	1.70789e+08
HP_146	Choline	8.201	1.42549e+06	38216.8	1.73803e+06	2.09036e+06	692924	1.94118e+06	2.17513e+06	1.77283e+06	2.17499e+06	1.63516e+06	1.51188e+06	1.5323e+06	948223	746615	1.58061e+06	966363
HP_147	Cholinephosphate	4.743	1.35867e+06	122155	1.14824e+06	2.09537e+06	1.30204e+06	3.36375e+06	1.7053e+06	1.99953e+06	1.09176e+06	1.41717e+06	972910	1.57368e+06	2.87665e+06	760837	1.30648e+06	1.96314e+06
HP_148	CMP-Neu5Ac	9.23	1.01799e+06	108308	1.04137e+06	568768	388984	916054	1.3066e+06	514980	799608	713201	834994	1.40864e+06	1.02699e+06	396278	951541	741471
HP_149	Creatine	7.682	1.05318e+07	1.87183e+06	5.83598e+06	1.12785e+07	1.04915e+07	9.60428e+06	1.57489e+07	2.41804e+07	1.10087e+07	1.9628e+07	1.292e+07	1.10796e+07	9.55862e+06	1.80713e+07	1.25561e+07	1.446e+07
HP_150	Cytidine	5.84	2.01249e+06	28873.5	7.21284e+06	2.13545e+06	592149	721260	1.82325e+06	1.57865e+06	7.36065e+06	1.8815e+06	484273	2.62041e+06	1.45126e+06	1.28205e+06	2.14277e+06	284805
HP_151	Cytidine	5.845	997381	25006.8	2.91859e+06	1.09707e+06	321638	344470	870090	831743	3.59872e+06	944425	252623	1.23709e+06	791545	600531	996423	144999
HP_152	Cytidine 5'-diphosphocholine	9.145	2.53008e+06	182648	3.64881e+06	2.92329e+06	1.27296e+06	2.43741e+06	3.83661e+06	1.82391e+06	2.22281e+06	2.01453e+06	1.80321e+06	4.35487e+06	1.89064e+06	733922	2.26632e+06	1.83892e+06
HP_153	Cytidine 5'-monophosphate (hydrate)	9.205	8.61152e+06	755057	9.85205e+06	6.00299e+06	5.79063e+06	6.99336e+06	1.46999e+07	4.71738e+06	6.13741e+06	6.5971e+06	5.43622e+06	1.50776e+07	6.48834e+06	3.18842e+06	6.9202e+06	7.53019e+06
HP_154	Cytidine5'-monophosphate	8.965	2.42432e+07	1.18594e+06	3.42272e+07	2.02455e+07	1.00816e+07	1.73594e+07	4.4666e+07	1.01323e+07	1.70901e+07	2.08684e+07	1.27489e+07	6.05571e+07	2.05271e+07	2.15809e+07	3.15348e+07	1.01245e+07
HP_155	Cytosine	8.97	5.0686e+06	365457	5.48736e+06	4.60773e+06	1.83198e+06	3.81188e+06	8.97681e+06	1.99088e+06	2.79003e+06	3.73177e+06	1.54319e+06	6.21722e+06	3.66876e+06	3.7095e+06	6.31803e+06	1.9488e+06
HP_156	D-(-)-Aspartic acid	8.97	7.7384e+06	562770	5.12252e+06	5.5316e+06	7.52477e+06	5.6977e+06	1.008e+07	7.14747e+06	4.36479e+06	7.02183e+06	5.11144e+06	8.3121e+06	5.39345e+06	5.22328e+06	5.7779e+06	1.12293e+07
HP_157	D-(+)-Maltose	7.97	3.40245e+08	2.08127e+07	1.83231e+08	4.49251e+08	4.30624e+08	1.45678e+08	5.9199e+08	6.90378e+08	4.06689e+08	3.04523e+08	2.49873e+08	3.83134e+08	3.61937e+08	3.07196e+08	7.99825e+08	2.11572e+08
HP_158	D-(+)-Pipecolinic acid	9.193	7.71412e+06	997977	1.14512e+07	7.74017e+06	3.3319e+06	6.40595e+06	8.94889e+06	2.83124e+06	4.87062e+06	5.62472e+06	6.64489e+06	1.20375e+07	6.06053e+06	2.45716e+06	8.41716e+06	6.45631e+06
HP_159	D-Carnitine	7.613	2.16282e+07	4.37945e+06	2.17212e+07	1.38656e+07	1.5088e+07	2.65191e+07	7.58129e+07	4.5245e+07	2.02594e+07	1.50799e+07	1.45007e+07	2.56816e+07	1.85585e+07	2.71851e+07	3.31199e+07	9.57836e+06
HP_160	D-Gluconic acid	9.092	2.07572e+07	1.07107e+06	1.90557e+07	1.41753e+07	1.6056e+07	6.44103e+06	2.15994e+07	1.97366e+07	2.01053e+07	1.31318e+07	1.41825e+07	1.79696e+07	1.81062e+07	1.00157e+07	3.17454e+07	8.69812e+06
HP_161	D-Glucose-6-dihydrogen phosphate	9.103	698494	62956.1	1.60012e+06	1.36071e+06	222459	355078	817138	257871	1.16775e+06	1.39851e+06	765918	2.19908e+06	1.86744e+06	434119	1.54122e+06	329072
HP_162	D-Isoleucyl-L-prolyl-L-tyrosyl-D-isoleucine	0.971	5.02688e+06	138652	491485	4.91736e+06	2.98868e+06	2.25682e+07	2.05096e+06	1.11361e+06	683326	2.56384e+06	760392	5.38142e+06	3.33653e+06	525778	3.1718e+06	2.04279e+07
HP_163	Deoxyguanosine5'-diphosphate(dGDP)	9.265	8.71808e+06	1.48637e+06	5.39628e+06	3.16435e+06	7.84021e+06	1.45296e+07	8.88401e+06	7.02725e+06	6.7435e+06	8.66642e+06	9.01376e+06	6.09572e+06	8.43535e+06	3.59931e+06	8.2749e+06	1.18336e+07
HP_164	Dihomo-γ-linolenic acid ethyl ester	0.935	1.0149e+08	1.86783e+06	7.50024e+07	1.2816e+08	2.06868e+07	6.08918e+07	1.04349e+08	4.69663e+07	8.13852e+07	3.9144e+07	6.73632e+07	2.6501e+08	5.2529e+07	1.03921e+08	3.71159e+07	1.25522e+08
HP_165	Dihydrothymine	7.902	2.09036e+06	138172	372130	1.91872e+06	1.72592e+06	1.25381e+06	3.06464e+06	2.82237e+06	1.79719e+06	1.97764e+06	1.35983e+06	1.58781e+06	1.42854e+06	2.65511e+06	3.07991e+06	1.65788e+06
HP_166	Dioleoylphosphatidylcholine	1.045	2.2457e+08	2.27624e+07	1.8404e+08	2.82713e+08	1.98965e+08	2.22085e+08	1.64334e+08	2.13185e+08	1.71906e+08	2.29821e+08	1.94971e+08	1.61694e+08	2.51274e+08	1.23743e+08	2.22811e+08	1.55138e+08
HP_167	Dioleoylphosphatidylethanolamine	1.049	1.53237e+07	541215	1.09541e+07	1.93784e+07	9.46612e+06	2.24794e+07	1.17251e+07	1.49449e+07	8.76336e+06	1.0389e+07	8.4473e+06	1.34883e+07	2.35324e+07	5.53795e+06	2.23952e+07	1.55311e+07
HP_168	Dioleoylphosphatidylserine	4.957	1.43435e+06	117162	1.51324e+06	2.4038e+06	1.19425e+06	2.16449e+06	1.76003e+06	2.42424e+06	759243	1.42041e+06	1.27873e+06	790812	3.54289e+06	839760	1.95982e+06	1.27687e+06
HP_169	Dioleoylphosphatidylserine	4.456	1.41103e+06	133737	997048	2.32242e+06	1.03429e+06	2.12403e+06	974441	89305.1	431622	1.18087e+06	897674	1.39649e+06	2.09672e+06	819586	911772	383713
HP_170	DL-Alanine	7.946	5.89486e+06	370048	959250	5.4763e+06	4.82077e+06	6.08212e+06	6.93549e+06	2.99283e+06	5.52176e+06	7.31457e+06	4.21102e+06	4.41994e+06	4.90987e+06	9.03655e+06	1.67607e+06	5.59046e+06
HP_171	DL-Dipalmitoylphosphatidylcholine	1.049	2.98374e+07	653705	2.20188e+07	3.40856e+07	2.22438e+07	4.48453e+07	2.65189e+07	2.26888e+07	1.11106e+07	2.06697e+07	1.22651e+07	7.64657e+06	3.49569e+07	5.81462e+06	1.75286e+07	2.19346e+07
HP_172	DL-Dipalmitoylphosphatidylcholine	4.388	1.61335e+07	1.46802e+06	1.18557e+07	1.72648e+07	1.18875e+07	2.35021e+07	1.08572e+07	4.49106e+06	6.99603e+06	1.02579e+07	2.46177e+06	1.51333e+07	2.64101e+07	6.28879e+06	1.18265e+07	1.4101e+07
HP_173	DL-Glutamine	8.235	5.83489e+07	3.42701e+06	8.63937e+07	4.05793e+07	8.10195e+07	5.98694e+07	9.99732e+07	6.12608e+07	3.54243e+07	7.07763e+07	6.83596e+07	6.3538e+07	2.48663e+07	4.40176e+07	4.34957e+07	1.29168e+08
HP_174	DL-Glutamine	7.616	1.04403e+06	70293.7	859363	1.32655e+06	727876	1.57359e+06	1.57586e+06	1.65004e+06	816090	1.00395e+06	832756	1.89645e+06	1.59276e+06	699175	1.01145e+06	2.24809e+06
HP_175	DL-Homoserine	7.914	4.84677e+06	358348	3.17986e+06	3.92689e+06	5.29988e+06	4.58103e+06	1.09263e+07	7.58526e+06	4.29721e+06	4.66374e+06	4.66385e+06	6.31434e+06	2.85199e+06	3.61315e+06	3.68597e+06	8.49869e+06
HP_176	DL-N-Acetyltryptophan	4.942	1.23519e+06	169236	534206	2.18571e+06	177954	467238	1.01858e+06	772363	1.06043e+06	222152	80874.8	1.82927e+06	238006	465292	895693	110641
HP_177	DL-Serine	8.313	1.51342e+06	88089.7	1.97373e+06	1.2593e+06	1.17394e+06	1.57652e+06	1.95543e+06	2.17969e+06	1.45596e+06	1.46837e+06	1.05221e+06	2.25836e+06	1.1823e+06	1.28482e+06	1.3271e+06	4.0107e+06
HP_178	DL-Tryptophan	6.045	4.08807e+06	296810	5.50811e+06	4.65755e+06	1.76375e+06	1.66762e+06	4.68998e+06	4.02701e+06	2.37722e+06	2.54189e+06	2.29465e+06	4.40784e+06	1.41889e+06	2.70131e+06	2.77887e+06	2.288e+06
HP_179	DMPC	4.484	1.44853e+06	103986	607685	1.80021e+06	170377	377299	1.21832e+06	2.15933e+06	1.26141e+06	414827	94931	1.55317e+06	861162	917179	1.34485e+07	142716
HP_180	Docosahexaenoic acid	0.914	5.48173e+06	254486	892134	3.9644e+06	2.41456e+06	3.11984e+07	1.62989e+06	1.12475e+06	874936	2.01747e+06	758022	4.63533e+06	2.62709e+06	738155	1.49327e+06	1.91107e+07
HP_181	dppe	1.047	743887	43103.2	319449	1.24654e+06	344954	462776	750656	989160	643012	312197	426756	1.01303e+06	597760	625405	4.8328e+06	614623
HP_182	Eicosapentaenoyl PAF C-16	3.987	4.83152e+06	163213	4.71241e+06	8.05106e+06	5.11233e+06	1.04961e+07	4.5791e+06	9.26381e+06	4.62007e+06	6.16916e+06	3.27437e+06	5.33952e+06	7.57702e+06	2.55277e+06	3.314e+06	7.25431e+06
HP_183	Ethyl eicosapentaenoic acid	0.97	6.68413e+06	237447	3.9479e+06	7.1148e+06	764984	1.16645e+07	2.6165e+06	2.10611e+06	5.16901e+06	2.68523e+06	3.46598e+06	1.97654e+07	2.38054e+06	5.13195e+06	1.96523e+06	3.917e+06
HP_184	Formiminoglutamic Acid	8.702	2.05693e+06	144744	2.55089e+06	1.412e+06	1.47808e+06	1.25052e+06	7.09645e+06	1.64448e+06	1.20482e+06	1.81872e+06	1.56685e+06	3.73045e+06	1.60706e+06	1.67265e+06	2.26592e+06	2.78601e+06
HP_185	gamma-Glu-gln	9.102	1.21803e+06	111009	2.3051e+06	531405	987315	444351	2.50317e+06	648161	994157	779682	1.0638e+06	1.88515e+06	490998	362771	892876	1.53473e+06
HP_186	glu-thr	8.974	1.00129e+06	83403.1	1.69954e+06	423591	755295	1.12885e+06	2.00527e+06	590331	661767	1.11927e+06	1.26672e+06	1.2023e+06	176652	308612	399197	1.14653e+06
HP_187	Gluconolactone	9.092	5.35564e+07	2.48388e+06	4.98868e+07	3.49607e+07	4.41572e+07	1.84265e+07	5.48375e+07	5.02804e+07	5.2444e+07	3.57169e+07	3.6448e+07	4.79446e+07	4.6614e+07	2.40178e+07	7.62123e+07	2.29406e+07
HP_188	Glutaric acid	9.092	4.62816e+07	2.63302e+06	5.13971e+07	3.49452e+07	3.28125e+07	1.70142e+07	5.79788e+07	4.51856e+07	4.23823e+07	3.24123e+07	3.22341e+07	4.21328e+07	4.15223e+07	2.11174e+07	7.6175e+07	2.27101e+07
HP_189	Glycerophosphoglycerol	7.965	3.28364e+06	233427	2.48159e+06	2.83676e+06	1.60417e+06	4.13354e+06	5.4633e+06	4.89667e+06	4.44395e+06	2.7368e+06	1.82622e+06	6.27182e+06	3.80828e+06	5.61961e+06	3.64327e+06	3.96e+06
HP_190	Glycerylphosphorylethanolamine	8.419	2.41787e+07	886044	2.87648e+07	3.61206e+07	1.16055e+07	2.80402e+07	3.47304e+07	3.17166e+07	3.26335e+07	2.52326e+07	2.43573e+07	2.46312e+07	2.38533e+07	1.98097e+07	4.54219e+07	1.2126e+07
HP_191	Guanidinosuccinic acid	6.388	1.21883e+06	39134.3	870662	1.41548e+06	1.25162e+06	594983	2.44983e+06	2.57124e+06	1.13326e+06	1.42434e+06	1.02619e+06	1.69e+06	1.38424e+06	1.13877e+06	1.63702e+06	1.08313e+06
HP_192	Guanidinosuccinic acid	6.396	357270	28075.3	499024	324733	255153	302574	804660	767805	317717	351849	449975	687908	301204	284994	484812	565435
HP_193	Guanine	5.657	6.33083e+06	410155	1.53591e+07	8.24907e+06	3.23541e+06	1.93347e+06	3.22723e+06	2.4617e+06	1.58632e+07	5.44596e+06	1.86012e+06	1.81547e+06	5.87391e+06	8.08971e+06	3.28537e+06	735327
HP_194	Guanine	9.018	6.31784e+06	325293	5.20354e+06	5.37636e+06	3.01919e+06	4.31234e+06	1.05214e+07	2.85685e+06	2.72648e+06	5.50204e+06	4.70221e+06	1.28362e+07	4.63653e+06	5.58794e+06	1.01565e+07	3.23238e+06
HP_195	Guanine	6.157	3.95854e+06	469101	1.21678e+07	5.3301e+06	1.88403e+06	1.0148e+06	884403	1.12009e+06	3.36317e+07	5.40382e+06	1.21767e+06	904940	3.91892e+06	2.86914e+06	4.12313e+06	403268
HP_196	Guanosine	8.587	2.95654e+06	335792	1.82193e+06	1.50964e+06	2.72054e+06	4.02884e+06	7.8647e+06	1.74948e+06	1.00979e+06	3.3579e+06	1.41236e+06	3.81709e+06	1.21094e+06	4.2861e+06	3.23163e+06	3.04881e+06
HP_197	Guanosine 5'-diphosphate (GDP)	9.55	495561	112730	564269	132377	115238	136526	1.74347e+06	338919	249862	528113	402192	691032	372996	335216	655905	212255
HP_198	Guanosine monophosphate	9.016	5.31628e+07	3.00834e+06	4.38724e+07	4.49912e+07	2.49999e+07	3.74232e+07	8.34214e+07	2.06209e+07	2.24705e+07	4.7416e+07	3.67501e+07	1.14527e+08	4.35386e+07	5.17444e+07	7.91272e+07	3.13123e+07
HP_199	Histamine	6.911	1.49499e+06	54757.9	94893.1	413828	264400	108098	1.93267e+07	395679	164191	172011	215232	311175	1.57786e+06	166660	384157	1.73784e+06
HP_200	Hydroxy-1,4-benzoquinone	9.085	1.23798e+07	814800	1.40472e+07	9.11191e+06	8.6532e+06	4.41151e+06	1.44807e+07	1.3236e+07	1.28899e+07	8.82656e+06	8.36141e+06	1.2249e+07	1.24567e+07	5.85748e+06	1.98846e+07	6.09831e+06
HP_201	Hypotaurine	7.472	1.62982e+06	108071	344320	883679	1.15123e+06	1.34508e+06	2.64041e+06	2.23367e+06	1.06192e+06	1.6412e+06	930292	2.10404e+06	700053	2.42681e+06	2.21484e+06	1.12541e+06
HP_202	Hypoxanthine	4.285	1.33565e+08	3.98293e+06	3.33631e+08	1.60424e+08	1.03408e+08	7.88669e+07	1.34461e+08	9.45338e+07	1.93215e+08	1.61821e+08	7.5195e+07	8.86624e+07	7.34835e+07	1.31643e+08	1.50826e+08	4.09332e+07
HP_203	Hypoxanthine	8.761	7.67386e+06	269084	7.1139e+06	1.13426e+07	2.79741e+06	5.12441e+06	6.63947e+06	9.99798e+06	4.62616e+06	7.03057e+06	6.39294e+06	4.85496e+06	5.78027e+06	1.84624e+07	1.97914e+07	1.63554e+06
HP_204	Hypoxanthine	4.69	1.64156e+08	4.52248e+06	3.53662e+08	2.67559e+08	1.16308e+08	6.17932e+07	9.87377e+07	1.4258e+08	2.07339e+08	1.20627e+08	9.9e+07	1.20037e+08	1.03448e+08	2.37527e+08	2.32837e+08	5.27292e+07
HP_205	Hypoxanthine	5.46	4.00487e+07	1.07639e+06	1.32059e+08	5.65061e+07	3.01531e+07	1.63152e+07	1.74086e+07	1.94419e+07	9.28242e+07	5.78454e+07	2.30096e+07	2.7401e+07	3.4917e+07	2.2341e+07	3.77912e+07	5.31512e+06
HP_206	Inosine	5.459	8.80707e+06	229782	2.97539e+07	1.41529e+07	6.45948e+06	3.82268e+06	3.83771e+06	4.68831e+06	2.021e+07	1.34009e+07	4.58377e+06	6.26908e+06	7.6335e+06	4.37245e+06	7.19887e+06	1.05883e+06
HP_207	Inosine-5'-monophosphate (IMP)	8.76	2.31117e+07	930151	2.02988e+07	3.41506e+07	6.37899e+06	1.3778e+07	2.16042e+07	2.89218e+07	1.4117e+07	2.17878e+07	1.79784e+07	1.71048e+07	1.71573e+07	5.12837e+07	6.18883e+07	4.92458e+06
HP_208	L-(+)-Arginine	9.139	5.90103e+07	7.13305e+06	5.12703e+07	4.90053e+07	2.88925e+07	6.20896e+07	6.19399e+07	3.82402e+07	3.87853e+07	4.45502e+07	3.87317e+07	1.08683e+08	5.96798e+07	1.98734e+07	9.58986e+07	5.85266e+07
HP_209	L-(+)-Citrulline	8.441	2.09401e+06	105228	2.30847e+06	1.61206e+06	1.42154e+06	3.12016e+06	4.21673e+06	2.87915e+06	1.69222e+06	1.61679e+06	1.31996e+06	3.43142e+06	1.64913e+06	1.53268e+06	2.82469e+06	7.25982e+06
HP_210	L-4-hydroxy-proline	7.65	4.52242e+06	151289	2.81477e+06	4.12941e+06	3.4877e+06	3.56492e+06	6.42418e+06	6.85354e+06	4.24046e+06	4.87755e+06	2.33701e+06	6.49445e+06	3.38513e+06	4.40858e+06	5.93202e+06	3.89069e+06
HP_211	L-alpha-Glycerylphosphorylcholine	8.2	9.55061e+07	1.7963e+06	1.60311e+08	1.86747e+08	4.09001e+07	1.32803e+08	1.43015e+08	1.49252e+08	1.61507e+08	1.07848e+08	1.25941e+08	9.29949e+07	8.29079e+07	6.34111e+07	2.14401e+08	6.95908e+07
HP_212	L-Glutamic acid	8.766	1.9871e+08	1.16124e+07	2.44816e+08	1.57033e+08	1.24643e+08	1.35003e+08	2.86836e+08	1.74669e+08	1.87416e+08	1.84534e+08	1.71854e+08	2.2767e+08	1.45783e+08	1.86118e+08	2.04507e+08	1.79432e+08
HP_213	L-Glutathione (reduced)	8.801	5.35971e+07	2.65667e+06	2.90368e+07	3.88246e+07	3.17342e+07	4.28592e+07	9.90735e+07	5.65329e+07	7.80537e+06	3.6895e+07	4.19686e+07	6.14991e+07	4.921e+07	1.85243e+07	4.04349e+07	3.62339e+07
HP_214	L-Glutathione (reduced)	8.8	4.72577e+07	2.45854e+06	2.55275e+07	3.50367e+07	2.88684e+07	3.89074e+07	8.70649e+07	4.9848e+07	5.24885e+06	3.25422e+07	3.74953e+07	5.35314e+07	4.34336e+07	1.67165e+07	3.72555e+07	3.26344e+07
HP_215	L-Histidine	9.208	7.50436e+06	1.0594e+06	8.84766e+06	6.14854e+06	3.25997e+06	6.85194e+06	8.79391e+06	3.87764e+06	4.4197e+06	4.8299e+06	6.7487e+06	8.24648e+06	5.65181e+06	2.62725e+06	9.61675e+06	1.45758e+07
HP_216	L-Isoleucine	6.3	2.55845e+07	224922	1.59759e+07	2.42785e+07	1.9679e+07	1.59898e+07	4.33936e+07	3.85154e+07	1.74105e+07	1.80176e+07	2.25044e+07	3.49169e+07	1.63068e+07	2.22082e+07	2.81133e+07	2.76322e+07
HP_217	L-Pyroglutamic acid	8.236	5.79516e+07	3.3185e+06	8.44079e+07	3.905e+07	7.82773e+07	5.90932e+07	9.83883e+07	6.10467e+07	3.4539e+07	7.08593e+07	6.81615e+07	6.3473e+07	2.47942e+07	4.35716e+07	4.35149e+07	1.25169e+08
HP_218	L-Tyrosine	6.86	2.40954e+06	167579	2.71186e+06	2.45399e+06	1.55288e+06	1.44645e+06	3.64492e+06	3.80387e+06	1.86193e+06	1.95547e+06	1.86442e+06	3.68504e+06	1.51161e+06	1.67353e+06	2.94613e+06	2.19963e+06
HP_219	LECITHIN	4.315	5.87481e+07	4.7244e+06	4.93917e+07	7.33543e+07	3.88323e+07	8.08632e+07	9.14575e+07	1.03836e+08	4.503e+07	6.64074e+07	4.49658e+07	6.93653e+07	5.8911e+07	5.3985e+07	1.03866e+08	5.41802e+07
HP_220	LECITHIN	1.046	1.80362e+08	1.73049e+07	1.64748e+08	1.91406e+08	1.43326e+08	1.28629e+08	2.08814e+08	2.08811e+08	1.48958e+08	1.52212e+08	1.32107e+08	1.94406e+08	1.74981e+08	1.17123e+08	2.70793e+08	1.3011e+08
HP_221	Leu-arg	8.363	1.1972e+06	101778	1.6188e+06	1.2358e+06	595357	525173	3.04184e+06	1.81331e+06	1.44497e+06	1.71568e+06	1.20901e+06	2.79876e+06	1.36191e+06	846351	2.28533e+06	692591
HP_222	Lyso-PAF-C16	4.933	632244	65732	599577	727051	426508	281263	770676	897221	522192	458212	348919	479342	518489	536387	1.45418e+06	325599
HP_223	lysoPC a C28:0	4.47	430068	43167.2	1.06203e+06	716971	433984	697846	600903	807272	272485	183704	325984	676348	490036	200118	1.17364e+06	589232
HP_224	lysoPC a C28:0	1.046	1.59276e+06	124104	2.93929e+06	1.36024e+06	1.34967e+06	1.16246e+06	1.35016e+06	2.03879e+06	1.27819e+06	840017	1.16745e+06	2.87757e+06	879448	844858	2.35296e+06	1.3611e+06
HP_225	LysoPC(P-18:0)	4.778	514055	55533.1	336343	554784	343121	454913	627898	721789	610493	530145	357382	603625	504999	405722	936081	274928
HP_226	Melanin	9.237	1.3452e+06	188034	1.26187e+06	1.50236e+06	992755	1.93866e+06	2.6266e+06	1.0581e+06	1.54023e+06	1.39932e+06	2.04736e+06	2.21128e+06	1.95468e+06	802265	1.3741e+06	1.53552e+06
HP_227	Methyl palmitate	1.136	2.11409e+07	1.84645e+06	4.23845e+06	1.14189e+07	1.41911e+07	1.52296e+07	1.89465e+07	3.3551e+07	9.55711e+06	1.80692e+07	1.27156e+07	2.19155e+07	1.4025e+07	8.25094e+06	3.26686e+07	1.24221e+07
HP_228	Methyl picolinate	9.177	1.64151e+06	148785	1.82033e+06	1.72495e+06	919061	1.20066e+06	1.85727e+06	1.3112e+06	1.26061e+06	1.62347e+06	1.21751e+06	1.96501e+06	1.33688e+06	814060	2.36454e+06	1.14131e+06
HP_229	MFCD00066506	4.466	162022	18462.3	179869	353517	87641.8	155747	313120	274512	168539	90547.3	75028.5	200404	323454	97243.7	1.45855e+06	170959
HP_230	N-(11Z,14Z)-eicosadienoylethanolamine	0.937	1.04534e+08	2.58723e+06	8.61754e+07	1.2338e+08	2.05465e+07	5.63411e+07	9.89145e+07	4.164e+07	8.88455e+07	3.86519e+07	6.88443e+07	2.50926e+08	5.3046e+07	1.03513e+08	3.61613e+07	1.21213e+08
HP_231	N-[(13Z)-docosenoyl]sphing-4-enine-1-phosphocholine	4.706	199947	7627.14	61120.6	333366	60997	782102	60646.6	95209.7	62448.6	88022.9	166693	97301.8	602240	60964.8	70022	363416
HP_232	N-[(2S,3R,4E,6E)-1,3-Dihydroxy-4,6-tetradecadien-2-yl]icosanamide	0.928	1.17938e+06	56473.6	1.27492e+06	1.57356e+06	1.03552e+06	1.41642e+06	2.02152e+06	2.26285e+06	516813	928449	542192	2.76217e+06	4.20415e+06	739799	1.08969e+06	1.32656e+06
HP_233	N-acetyl-DL-tryptophan	5.13	1.34056e+06	46338	1.50622e+06	1.29361e+06	709548	988579	2.20345e+06	2.03172e+06	1.25808e+06	920161	257853	1.42551e+06	604763	1.39274e+06	2.9708e+06	279582
HP_234	N-acetyl-L-2-aminoadipic acid	9.178	3.77358e+06	326512	3.51291e+06	3.37038e+06	2.27522e+06	2.94699e+06	4.66117e+06	2.77329e+06	2.95876e+06	3.03191e+06	2.4346e+06	4.6125e+06	3.38564e+06	2.03397e+06	5.14847e+06	2.36538e+06
HP_235	N-Acetylputrescine	6.891	4.56677e+06	322638	4.4582e+06	5.03488e+06	2.77394e+06	3.68142e+06	6.40456e+06	7.40994e+06	2.92061e+06	3.96147e+06	3.58669e+06	4.60775e+06	4.89344e+06	3.28786e+06	9.43955e+06	4.89099e+06
HP_236	N-LINOLEOYL-4-AMINOBUTYRIC ACID	0.979	1.11217e+07	333907	6.60672e+06	1.03559e+07	1.30559e+06	1.88174e+07	5.20587e+06	3.68113e+06	7.99475e+06	4.09653e+06	4.66889e+06	3.00279e+07	4.06764e+06	8.56619e+06	3.38857e+06	7.5728e+06
HP_237	N-myristoylsphingosine-1-phosphocholine	1.124	1.23343e+07	619985	7.5166e+06	2.13642e+07	8.72138e+06	1.34904e+07	2.32846e+07	3.48294e+07	1.28662e+07	1.89773e+07	1.25009e+07	1.87594e+07	1.55431e+07	5.18805e+06	3.19331e+07	6.76001e+06
HP_238	N-myristoylsphingosine-1-phosphocholine	4.755	3.12226e+06	458352	3.45362e+06	6.84053e+06	3.52221e+06	4.68903e+06	6.5441e+06	7.38352e+06	4.53599e+06	4.56692e+06	5.26133e+06	4.89696e+06	5.10644e+06	3.09943e+06	6.2686e+06	2.63828e+06
HP_239	N-myristoylsphingosine-1-phosphocholine	4.692	2.10058e+06	135304	975353	2.52802e+06	1.51164e+06	1.65662e+06	333606	2.76168e+06	1.57441e+06	1.82729e+06	1.4101e+06	2.21885e+06	2.20419e+06	1.58791e+06	2.30445e+06	1.689e+06
HP_240	N-oleoylsphingosine-1-phosphocholine	4.723	844160	39452	829416	936801	842007	680382	821686	1.00642e+06	688280	1.13026e+06	722993	993865	1.05612e+06	472002	804151	999650
HP_241	N-oleoylthreonine	0.995	6.59249e+06	140455	5.35244e+06	6.57683e+06	870698	1.4259e+07	3.50145e+06	1.66693e+06	4.7324e+06	1.99994e+06	2.51421e+06	2.02094e+07	2.20637e+06	5.46274e+06	1.65381e+06	5.89645e+06
HP_242	N-Palmitoyl-D-erythro-sphingosine	0.927	2.82804e+06	163883	950058	548460	361032	1.02153e+06	512036	831809	203912	559462	387366	1.14569e+06	8.08011e+06	260423	231969	883607
HP_243	N-PALMITOYLDIHYDROSPHINGOMYELIN	4.703	2.30391e+06	142131	1.2623e+06	2.80159e+06	2.74102e+06	4.81119e+06	2.68786e+06	2.14376e+06	1.87865e+06	2.7517e+06	1.82944e+06	1.17167e+06	6.42399e+06	1.21023e+06	2.69812e+06	3.44436e+06
HP_244	N-pentadecanoylsphingosine-1-phosphocholine	4.748	1.21678e+06	133707	1.31696e+06	1.57701e+06	1.76708e+06	2.27052e+06	2.01625e+06	1.83242e+06	1.42074e+06	1.50045e+06	1.85544e+06	1.88246e+06	1.60396e+06	1.26094e+06	1.88576e+06	2.39112e+06
HP_245	N-Undecanoylglycine	1.535	1.00805e+07	787203	7.30446e+06	3.65041e+06	1.07003e+07	2.92066e+07	6.74146e+06	3.19727e+06	5.69534e+06	1.88348e+06	3.844e+06	5.37441e+07	3.47928e+06	6.70715e+06	5.36232e+06	1.48939e+07
HP_246	N3,N4-Dimethyl-L-arginine	8.752	998002	71461	1.3252e+06	587353	400782	744662	1.69151e+06	1.07192e+06	529170	599765	598954	1.37436e+06	978034	540923	1.20707e+06	713123
HP_247	N4-(Acetyl-beta-D-glucosaminyl)asparagine	9.082	1.3519e+07	541848	1.33018e+07	9.74539e+06	1.07966e+07	5.61635e+06	1.53482e+07	1.20046e+07	1.23502e+07	9.63454e+06	9.35604e+06	1.33229e+07	1.15878e+07	6.54503e+06	2.04182e+07	6.8746e+06
HP_248	N8-Acetylspermidine	8.802	1.15316e+06	95461	817282	440247	244907	805088	845843	510203	1.33314e+06	1.12256e+06	484895	502402	1.04506e+06	833241	3.28193e+06	607990
HP_249	Nicotinamide	1.606	4.90076e+08	9.65717e+07	5.50349e+08	5.88086e+08	1.90997e+08	5.66771e+08	9.11918e+08	9.47507e+08	8.29268e+08	4.42838e+08	7.34503e+08	7.31925e+08	5.33052e+08	4.0547e+08	1.0068e+09	2.08979e+08
HP_250	Nicotinamide	1.333	1.34379e+08	6.97937e+06	1.74921e+08	2.69248e+08	4.15519e+07	2.61765e+08	3.84474e+08	4.86725e+07	2.65723e+08	1.17983e+08	4.07709e+07	8.77452e+07	1.88979e+08	2.55106e+08	1.35158e+08	2.24029e+07
HP_251	NicotinateD-ribonucleoside	8.123	615640	86476.2	1.47669e+06	2.14794e+06	699494	1.58793e+06	1.54371e+06	1.32669e+06	1.56033e+06	1.14909e+06	1.59509e+06	1.87627e+06	1.02868e+06	1.37914e+06	2.36429e+06	638709
HP_252	O-(Hydroxy{2-[(9Z)-9-octadecenoyloxy]-3-(stearoyloxy)propoxy}phosphoryl)-L-serine	4.97	3.06309e+06	142314	1.68923e+06	2.68239e+06	2.03564e+06	4.60891e+06	1.47379e+06	2.11819e+06	672360	1.74038e+06	1.17179e+06	856222	6.68988e+06	810463	624771	1.61351e+06
HP_253	O-[{(2R)-3-(Hexadecyloxy)-2-[(11Z)-11-icosenoyloxy]propoxy}(hydroxy)phosphoryl]-L-serine	4.579	196499	13950.4	42116.5	269419	36907.7	75527	155349	33466.2	348991	155132	39324.8	69313.6	228275	192776	610912	39143
HP_254	O-{Hydroxy[2-hydroxy-3-(stearoyloxy)propoxy]phosphoryl}serine	5.385	374366	20345.1	467745	338111	299792	179498	772604	718939	237137	259256	216744	506967	277261	170333	517046	271067
HP_255	O-oleoylcarnitine	4.7	367117	21324.3	176839	350425	191369	552879	726375	1.31997e+06	266864	258954	287418	261266	316721	212639	426343	195086
HP_256	O-pentadecanoylcarnitine	1.019	1.27972e+06	149345	1.12963e+06	2.13335e+06	492885	4.71149e+06	357488	389792	1.19846e+06	420058	465448	7.21096e+06	502395	2.13243e+06	695358	1.99713e+06
HP_257	PAF C-18:1	4.857	90415.5	3944.97	168984	134354	58467.3	60498	229661	236435	170443	161535	122386	141176	93420.4	103862	313980	48310.4
HP_258	Palmitic Acid	1.168	2.22602e+07	3.89245e+06	7.00558e+06	3.4803e+07	4.10903e+07	1.17182e+07	7.09883e+07	4.03135e+07	1.50515e+07	1.70449e+07	1.08941e+07	1.93423e+07	2.46086e+07	2.06088e+07	3.16302e+07	1.99346e+07
HP_259	Palmitic Acid	1.482	8.50052e+06	931730	3.57226e+06	1.42617e+07	8.05349e+06	8.70509e+06	1.80403e+07	1.68342e+07	6.06221e+06	4.26033e+06	2.78192e+06	4.88158e+06	1.03645e+07	6.86453e+06	1.37122e+07	1.01791e+07
HP_260	PALMITOYL ISOLEUCINE	0.986	8.62645e+06	746707	7.60495e+06	1.14806e+07	1.99624e+06	1.38879e+07	5.1805e+06	3.52388e+06	8.07904e+06	4.42294e+06	5.91252e+06	2.38864e+07	4.33868e+06	9.26934e+06	3.25455e+06	8.89508e+06
HP_261	Palmitoyl sphingomyelin	4.737	5.48358e+07	2.57363e+06	4.6355e+07	9.05458e+07	5.97927e+07	8.41329e+07	4.91435e+07	8.62764e+07	4.43763e+07	6.35682e+07	3.71071e+07	4.61271e+07	1.31399e+08	3.49905e+07	4.59992e+07	6.8273e+07
HP_262	Palmitoyl sphingomyelin	1.12	1.47355e+08	2.96873e+06	9.62489e+07	1.86338e+08	1.02888e+08	2.55603e+08	1.50102e+08	1.83306e+08	8.03113e+07	1.68481e+08	1.27715e+08	1.39996e+08	1.94321e+08	8.0702e+07	1.26635e+08	1.83296e+08
HP_263	Palmitoyl sphingomyelin	1.505	306389	30702.7	829650	1.44661e+06	596951	2.20172e+06	924099	1.20121e+06	366500	506777	248248	736432	203057	404491	737589	1.5272e+06
HP_264	PC	4.227	8.20234e+07	3.49353e+06	5.96432e+07	1.62455e+08	1.26441e+08	1.68174e+08	1.26966e+08	1.60428e+08	8.00093e+07	1.51722e+08	1.01973e+08	1.28571e+08	1.99087e+08	7.27917e+07	1.52897e+08	8.4042e+07
HP_265	PC(14:0/18:3(6Z,9Z,12Z))	1.043	575362	27595.5	1.00535e+06	681072	203932	711496	1.10831e+06	1.70374e+06	493203	333268	280844	1.20915e+06	1.08223e+06	674999	3.1493e+06	399390
HP_266	PC(14:0/20:3(5Z,8Z,11Z))	4.309	6.17416e+06	433965	5.35984e+06	9.2984e+06	3.96238e+06	7.2716e+06	9.47195e+06	1.24394e+07	4.70801e+06	5.96199e+06	3.86342e+06	1.04699e+07	5.213e+06	6.54648e+06	1.7193e+07	4.88426e+06
HP_267	PC(14:0/22:1(13Z))	4.249	3.43513e+07	1.59743e+06	1.35501e+07	6.42149e+07	2.42323e+07	4.70126e+07	2.27461e+07	1.04242e+07	2.4945e+07	3.50582e+07	2.91039e+07	2.68912e+07	7.66377e+07	2.18329e+07	1.73518e+07	2.9631e+07
HP_268	PC(14:0/22:5(4Z,7Z,10Z,13Z,16Z))	4.177	3.78228e+06	566379	3.33916e+06	5.48986e+06	4.60878e+06	5.21139e+06	8.08615e+06	9.51606e+06	3.09203e+06	3.82596e+06	2.32027e+06	7.69249e+06	4.75691e+06	3.06276e+06	6.34065e+06	4.07006e+06
HP_269	PC(14:0/P-18:1(11Z))	4.22	983155	54952	1.35406e+06	1.46938e+06	663290	1.06062e+06	627857	1.85882e+06	1.32684e+06	1.07362e+06	287200	832144	2.19768e+06	736304	1.45087e+06	359697
HP_270	PC(18:1(11Z)/P-18:1(11Z))	4.278	4.9533e+06	500873	4.2505e+06	1.01256e+07	3.25056e+06	3.81913e+06	3.59915e+06	5.57164e+06	4.24258e+06	6.49063e+06	3.95472e+06	4.0886e+06	1.09674e+07	3.28708e+06	6.26345e+06	5.42637e+06
HP_271	PC(20:2(11Z,14Z)/P-18:1(11Z))	4.059	3.54946e+06	254682	6.29215e+06	4.65748e+06	2.79523e+06	6.70677e+06	3.00141e+06	3.50084e+06	607979	3.18971e+06	2.37334e+06	2.60197e+06	8.13243e+06	2.37687e+06	1.99534e+06	2.99266e+06
HP_272	PC(20:3(5Z,8Z,11Z)/P-18:0)	1.043	5.17182e+06	291471	7.32973e+06	6.09949e+06	4.39259e+06	7.93388e+06	4.16882e+06	4.91815e+06	3.48607e+06	5.61413e+06	2.73087e+06	3.62012e+06	7.6161e+06	3.30936e+06	2.30251e+06	4.45466e+06
HP_273	PC(20:3(5Z,8Z,11Z)/P-18:1(11Z))	4.009	9.20123e+06	612506	1.26828e+07	9.99245e+06	7.09486e+06	1.29152e+07	1.17427e+07	1.34345e+07	5.84844e+06	1.11601e+07	6.74746e+06	6.87162e+06	1.41609e+07	4.53013e+06	4.56355e+06	1.06736e+07
HP_274	PC(20:3(8Z,11Z,14Z)/16:1(9Z))	4.168	4.76436e+07	2.20578e+06	4.51445e+07	4.85924e+07	5.12165e+07	5.39324e+07	8.64289e+07	8.35677e+07	2.69772e+07	4.00571e+07	2.41157e+07	6.80068e+07	4.33958e+07	3.19535e+07	4.64424e+07	6.3206e+07
HP_275	PC(20:5(5Z,8Z,11Z,14Z,17Z)/P-18:1(11Z))	1.045	4.54497e+06	301914	3.78634e+06	4.5168e+06	3.8792e+06	6.50528e+06	5.06261e+06	4.70603e+06	2.68892e+06	3.28455e+06	2.09937e+06	5.89987e+06	5.35653e+06	3.80779e+06	3.82359e+06	3.81487e+06
HP_276	PC(o-18:0/18:2(9Z,12Z))	4.166	999320	115146	619808	1.82383e+06	803012	2.21282e+06	317707	1.15043e+06	1.10467e+06	1.42496e+06	894795	420333	3.39548e+06	412760	1.47027e+06	1.00595e+06
HP_277	PC(o-18:0/18:2(9Z,12Z))	1.043	1.99826e+07	1.69932e+06	2.63431e+07	2.32016e+07	1.81792e+07	2.71785e+07	2.13045e+07	2.22998e+07	1.21051e+07	2.16824e+07	1.55881e+07	2.32973e+07	2.32255e+07	1.3391e+07	1.28947e+07	2.42787e+07
HP_278	PC(o-18:1(11Z)/16:0)	1.043	3.35367e+07	1.70464e+06	3.82103e+07	4.88596e+07	2.97996e+07	5.92841e+07	3.03581e+07	5.07084e+07	2.14558e+07	2.18555e+07	1.61111e+07	3.2839e+07	5.59735e+07	1.80948e+07	1.80681e+07	3.11677e+07
HP_279	PC(o-18:1(9Z)/18:2(9Z,12Z))	1.043	2.26225e+07	1.39148e+06	2.20808e+07	3.11422e+07	1.98827e+07	3.5106e+07	2.04123e+07	2.6044e+07	1.7381e+07	2.3816e+07	1.63693e+07	1.97773e+07	3.02587e+07	1.80125e+07	1.7152e+07	2.00766e+07
HP_280	PC(P-16:0/16:0)	1.045	9.85066e+06	1.01109e+06	1.43663e+07	1.26676e+07	5.49187e+06	9.47508e+06	7.40292e+06	1.15995e+07	6.35021e+06	6.16985e+06	4.43688e+06	6.88573e+06	1.462e+07	7.22719e+06	1.98964e+07	4.87629e+06
HP_281	PC(P-16:0/16:0)	4.322	3.8374e+06	269036	4.58652e+06	5.62494e+06	2.35844e+06	7.22695e+06	3.52707e+06	6.5963e+06	3.45049e+06	4.61589e+06	2.10409e+06	3.33459e+06	6.12665e+06	3.5054e+06	7.68801e+06	2.16769e+06
HP_282	PC(P-16:0/18:1(11Z))	4.203	4.42718e+06	335051	2.88626e+06	4.66245e+06	2.85621e+06	5.62419e+06	2.79299e+06	4.29215e+06	4.68954e+06	3.75646e+06	3.14692e+06	2.23075e+06	4.34951e+06	2.31315e+06	5.67372e+06	3.57232e+06
HP_283	PC(P-16:0/18:4(6Z,9Z,12Z,15Z))	1.05	4.8853e+06	319724	4.50857e+06	6.4981e+06	4.62296e+06	6.03831e+06	4.66321e+06	5.44197e+06	2.56217e+06	3.05353e+06	3.28944e+06	5.67798e+06	9.00744e+06	2.93944e+06	9.56196e+06	6.13683e+06
HP_284	PC(P-16:0/22:4(7Z,10Z,13Z,16Z))	1.041	1.90377e+07	1.57075e+06	2.60706e+07	2.15124e+07	1.74705e+07	2.60082e+07	2.06195e+07	2.07777e+07	1.13683e+07	1.97844e+07	1.48852e+07	2.2952e+07	2.10531e+07	1.28073e+07	1.17801e+07	2.34303e+07
HP_285	PC(P-18:0/14:1(9Z))	1.043	5.78513e+06	337490	7.90125e+06	1.22487e+07	4.71782e+06	6.59158e+06	6.33852e+06	8.07825e+06	4.46985e+06	4.65277e+06	2.64912e+06	5.38065e+06	1.01855e+07	4.32551e+06	1.54107e+07	4.58479e+06
HP_286	Pentadecanedioic acid	0.9	1.01381e+06	27886.7	456725	890712	799166	4.54686e+06	540663	561964	608889	858718	571779	906822	928578	541284	684751	2.1998e+06
HP_287	PG(18:0/18:1(11Z))	1.045	1.47734e+07	597113	1.04386e+07	1.39035e+07	1.20005e+07	1.51426e+07	2.62463e+07	2.12989e+07	7.34508e+06	9.05485e+06	6.50525e+06	1.89792e+07	1.30614e+07	1.02079e+07	2.12055e+07	1.04614e+07
HP_288	phosphoethanolamine	9.171	3.18628e+07	2.45881e+06	5.78479e+07	2.04653e+07	1.54479e+07	2.67996e+07	6.58587e+07	8.58682e+06	2.97942e+07	4.32202e+07	3.95181e+07	4.13732e+07	1.40739e+07	9.89412e+06	1.59052e+07	4.36454e+07
HP_289	Pinolenic acid ethyl ester	0.949	1.23093e+07	334513	7.62561e+06	1.39734e+07	1.33466e+06	2.56977e+07	7.46402e+06	4.14484e+06	1.07121e+07	4.88924e+06	8.59887e+06	3.43785e+07	5.06324e+06	1.20587e+07	3.27278e+06	1.26002e+07
HP_290	Piperidine	6.331	3.5136e+06	41203.6	3.23245e+06	3.34324e+06	7.54879e+06	2.34895e+06	6.16476e+06	6.18702e+06	2.71193e+06	3.18839e+06	3.18736e+06	5.76095e+06	1.92738e+06	2.76755e+06	3.88962e+06	3.76113e+06
HP_291	Piperidine	6.179	3.1237e+06	254214	3.2419e+06	3.44092e+06	7.86014e+06	1.91031e+06	6.57662e+06	6.60039e+06	2.07015e+06	2.06295e+06	2.79222e+06	6.75293e+06	2.04619e+06	2.7566e+06	2.92707e+06	3.2776e+06
HP_292	POPC	4.313	1.45327e+08	1.19428e+07	1.67726e+08	2.38358e+08	1.79113e+08	2.66114e+08	1.73941e+08	1.71283e+08	9.53239e+07	1.67554e+08	1.29578e+08	1.79438e+08	2.44975e+08	1.10733e+08	2.44552e+08	1.58944e+08
HP_293	Proline	6.884	4.86957e+07	1.30054e+06	4.11067e+07	5.29499e+07	3.26136e+07	3.7288e+07	7.62847e+07	7.06914e+07	4.42493e+07	5.57082e+07	4.1082e+07	4.8637e+07	4.42041e+07	5.47192e+07	5.63773e+07	3.37228e+07
HP_294	Propionylcarnitine	6.215	6.33342e+06	179532	6.29988e+06	4.53985e+06	5.45459e+06	7.03161e+06	1.30016e+07	1.40673e+07	8.32988e+06	6.5396e+06	6.33843e+06	1.35019e+07	5.85159e+06	7.83405e+06	7.59963e+06	2.84691e+06
HP_295	prostaglandin F2alpha dimethylamine	0.984	1.49464e+07	284511	1.12823e+07	1.25108e+07	2.50403e+06	2.49967e+07	9.56254e+06	5.17898e+06	1.10119e+07	5.73576e+06	4.27753e+06	3.97147e+07	5.16057e+06	5.17701e+06	5.54579e+06	1.31663e+07
HP_296	Pyridoxine	2.424	8.77534e+06	689849	2.53749e+06	6.77367e+06	3.81861e+06	3.57986e+06	8.03055e+06	9.39361e+06	3.82936e+06	6.40543e+06	4.36187e+06	7.8829e+06	6.84558e+06	7.16191e+06	1.25928e+07	6.14972e+06
HP_297	S-Adenosylhomocysteine	8.381	1.23618e+06	111967	2.1561e+06	2.0682e+06	1.31079e+06	951862	2.30151e+06	2.81882e+06	1.40779e+06	1.02739e+06	892223	1.34536e+06	1.08515e+06	1.68286e+06	2.48136e+06	647670
HP_298	Ser-met	7.37	1.79651e+06	62150.5	2.1311e+06	2.55996e+06	1.54735e+06	1.32679e+06	4.53954e+06	2.8741e+06	1.61194e+06	1.44477e+06	1.13304e+06	2.04179e+06	1.69985e+06	1.63853e+06	4.60272e+06	1.11288e+06
HP_299	Ser-Ser	8.745	161824	10814.4	178780	125208	120178	131978	381893	231106	251517	213842	233529	646574	472697	152635	572084	126965
HP_300	SM(d18:0/14:0)	4.719	282360	30631.7	47378	523753	205324	241213	387935	626832	157168	424653	199523	232452	335733	143573	988642	179347
HP_301	Spermine	6.622	668489	144688	900442	796464	1.16807e+06	495184	1.71691e+06	1.56423e+06	1.1719e+06	1.66863e+06	763003	581500	1.19954e+06	1.25784e+06	2.39097e+06	850572
HP_302	stearoylcarnitine	4.69	264127	17368.3	632175	108612	113214	189193	299750	367923	290566	91742.5	109397	211357	359110	150776	395459	117393
HP_303	Taurine	6.902	1.21934e+07	867623	8.42869e+06	9.13398e+06	1.01821e+07	1.34392e+07	2.42742e+07	1.77491e+07	6.86963e+06	1.3558e+07	9.32065e+06	1.66134e+07	1.20788e+07	1.18851e+07	1.5019e+07	1.1894e+07
HP_304	Thiamine	6.369	1.20091e+07	358738	1.77175e+07	1.3159e+07	4.84785e+06	1.0295e+07	1.92572e+07	1.77797e+07	1.20899e+07	8.55598e+06	6.45051e+06	1.6498e+07	7.38735e+06	1.58944e+07	1.85218e+07	5.84284e+06
HP_305	Threonylglutamine	8.605	2.61683e+06	202969	2.08276e+06	613665	706831	356508	3.15114e+06	1.15596e+07	2.16855e+06	2.29466e+06	1.86489e+06	2.28757e+06	2.55294e+06	1.83916e+06	7.71149e+06	1.01493e+06
HP_306	thymidine monophosphate	8.104	732128	29207.1	1.32626e+06	2.08986e+06	579332	335397	1.6283e+06	327361	422529	440725	273755	1.70529e+06	418180	1.27825e+06	921265	363513
HP_307	trans,trans-Muconic Acid	9.093	1.31755e+07	869508	1.50425e+07	9.70866e+06	9.22615e+06	4.67134e+06	1.55267e+07	1.39776e+07	1.36681e+07	9.41732e+06	8.92798e+06	1.30074e+07	1.32057e+07	6.19948e+06	2.11603e+07	6.4186e+06
HP_308	UDP-N-acetylglucosamine	9.178	9.76957e+06	881587	9.24429e+06	7.36935e+06	5.05685e+06	8.28618e+06	1.11262e+07	4.24606e+06	7.15999e+06	7.77617e+06	6.17671e+06	1.31736e+07	8.94167e+06	4.76491e+06	1.23804e+07	7.94564e+06
HP_309	uridine 5′-diphosphate	9.328	1.26781e+07	1.60761e+06	1.38392e+07	8.87401e+06	4.91799e+06	1.1249e+07	2.14584e+07	7.86154e+06	1.03616e+07	1.11533e+07	1.08881e+07	2.04721e+07	1.05411e+07	4.10686e+06	1.2771e+07	1.34657e+07
HP_310	uridine 5′-diphosphate	9.179	2.20917e+06	205237	2.24997e+06	1.69626e+06	1.41802e+06	1.63782e+06	2.64689e+06	1.42557e+06	1.639e+06	1.89572e+06	1.50507e+06	2.73037e+06	1.7981e+06	1.59819e+06	2.82598e+06	1.81579e+06
HP_311	Uridine monophosphate	8.672	3.04982e+07	1.54176e+06	2.2473e+07	2.46369e+07	1.18511e+07	1.89868e+07	5.02595e+07	1.74661e+07	9.95758e+06	2.1424e+07	1.50292e+07	5.19144e+07	1.94052e+07	3.84053e+07	4.11811e+07	1.37533e+07
HP_312	Uridine5'-diphosphoglucose(UDP-Glucose)	9.326	3.62444e+06	425362	4.24446e+06	3.02493e+06	1.38665e+06	2.78077e+06	4.45068e+06	2.228e+06	3.78769e+06	3.27533e+06	2.90094e+06	4.83211e+06	4.08021e+06	1.43452e+06	3.97112e+06	2.72022e+06
HP_313	Urocanic acid	6.157	2.30254e+06	236484	145060	598500	392218	2.46959e+06	302123	285073	777859	487625	631144	6.3683e+06	1.13096e+06	235731	317292	2.24913e+07
HP_314	val-arg	8.727	440556	36814.6	613713	214356	108977	121072	772117	487689	1.08817e+06	1.10062e+06	643844	1.30739e+06	635078	175520	1.13503e+06	268561
HP_315	Val-lys	8.964	535436	49359.6	987673	174562	154663	332115	881624	451617	470589	409518	343843	730007	445903	286276	485492	286983
HP_316	α-Lactose	7.966	5.44105e+06	513188	4.31935e+06	6.85446e+06	6.36989e+06	1.31925e+06	7.30179e+06	8.6983e+06	4.50085e+06	4.26843e+06	3.86722e+06	5.46302e+06	6.01635e+06	3.8746e+06	1.33078e+07	1.71492e+06
HP_317	Υ-Glutamylcysteine	8.715	659131	89336.9	1.6565e+06	643124	439782	412908	1.77064e+06	604063	565020	465902	332042	1.03894e+06	213572	415912	1.205e+06	385460
HP_318	Υ-L-Glutamyl-L-glutamic acid	9.297	3.31954e+06	497670	3.46432e+06	2.19964e+06	995120	1.85968e+06	2.93104e+06	973703	2.70791e+06	1.97686e+06	2.14744e+06	2.51884e+06	1.86936e+06	2.25507e+06	2.28288e+06	1.28613e+06
HP_319		0.964	5.84432e+06	244504	5.18335e+06	9.16671e+06	1.82459e+06	1.32634e+07	3.6585e+06	2.52592e+06	6.59473e+06	3.40929e+06	4.59204e+06	1.56595e+07	3.25076e+06	6.27621e+06	2.53692e+06	4.9228e+06
HP_320		0.855	2.09503e+07	971368	5.48701e+07	9.55462e+06	1.45045e+07	6.28514e+06	2.12928e+07	3.71092e+07	6.93475e+07	3.82012e+07	1.2025e+07	1.05325e+07	8.95381e+06	1.43858e+07	7.0982e+07	7.09649e+06
HP_321		6.862	2.83241e+06	180678	2.87134e+06	2.47006e+06	1.65546e+06	1.42971e+06	4.0239e+06	3.59691e+06	1.82685e+06	2.2616e+06	2.08566e+06	4.19025e+06	1.5548e+06	1.81284e+06	2.91615e+06	2.3017e+06
HP_322		0.853	1.06069e+06	75279.6	329308	2.09038e+06	1.15816e+06	832468	1.23093e+06	867686	380717	690251	1.61881e+06	1.08338e+06	1.18971e+06	1.4258e+06	1.06203e+06	1.49169e+06
HP_323		0.994	2.89532e+07	582698	1.63713e+07	3.48528e+07	2.56356e+07	2.10713e+07	3.17741e+07	2.62108e+07	2.67983e+07	2.75071e+07	2.99661e+07	2.75531e+07	2.79104e+07	2.95604e+07	3.47284e+07	2.3531e+07
HP_324		7.965	1.28907e+06	74620.5	1.13617e+06	2.13859e+06	1.77218e+06	599198	2.09861e+06	2.53015e+06	1.74788e+06	1.1581e+06	1.01438e+06	1.51028e+06	1.97018e+06	1.4684e+06	3.04938e+06	714475
HP_325		1.033	1.78489e+07	263989	1.03843e+07	2.19903e+07	1.62802e+07	1.41298e+07	2.00902e+07	2.12579e+07	1.75505e+07	1.77249e+07	1.92288e+07	1.6945e+07	1.95084e+07	1.81157e+07	2.03053e+07	1.4989e+07
HP_326		0.912	3.08115e+07	317571	1.44819e+07	1.25054e+07	1.17373e+07	6.58068e+07	1.62577e+07	1.40356e+07	3.24068e+07	1.35531e+07	1.8456e+07	4.37579e+07	2.17843e+07	1.87619e+07	8.42388e+06	2.6969e+07
HP_327		8.678	1.96639e+06	158088	473628	732508	643731	1.77811e+06	1.22943e+06	440055	498402	1.5481e+06	324638	2.00654e+06	1.74132e+06	144689	2.12835e+06	1.13706e+07
HP_328		8.124	1.19609e+06	81072.2	2.51625e+06	801826	1.45821e+06	710126	1.30342e+06	1.50063e+06	1.4466e+06	984821	483563	3.10294e+06	561041	899381	817156	2.42845e+06
HP_329		6.927	1.1052e+07	924698	6.20722e+06	7.19288e+06	1.72956e+07	1.23754e+07	1.2013e+07	1.32832e+07	2.19541e+07	9.11378e+06	1.41818e+07	1.01743e+07	1.31336e+07	1.33088e+07	1.73526e+07	1.35516e+07
HP_330		8.844	678248	33067.9	1.15605e+06	489087	221395	265936	719230	698101	891000	848215	463660	1.26001e+06	567522	824570	1.59633e+06	374516
HP_331		5.103	191672	15517	67737.2	162479	69623.6	868669	60893.7	114830	89991	111740	60774.2	124548	166574	54705.7	122046	1.14395e+06
HP_332		7.366	469798	50854.3	571811	619216	506954	597789	755565	888724	450548	488111	439935	677971	550178	458693	983839	398753
HP_333		9.075	275474	24379.8	467181	208906	470086	679959	273483	145367	367682	510487	637114	482473	351478	152815	249553	517537
HP_334		1.176	7.67477e+06	152170	5.3789e+06	8.21941e+06	1.44486e+07	1.9626e+07	4.92568e+06	4.80437e+06	5.34654e+06	5.54809e+06	4.54876e+06	5.32174e+06	7.38242e+06	4.16285e+06	6.59922e+06	2.06054e+07
HP_335		0.898	2.73615e+06	40273	1.25079e+06	3.65963e+06	3.1725e+06	2.80288e+06	3.84794e+06	3.03974e+06	3.24121e+06	3.41923e+06	3.4495e+06	5.46811e+06	3.04716e+06	4.07961e+06	3.2592e+06	2.28475e+06
HP_336		9.094	1.65419e+07	389037	1.96843e+07	1.7626e+07	1.49717e+07	1.36185e+07	1.84461e+07	1.53279e+07	2.39137e+07	1.57967e+07	1.0884e+07	1.6276e+07	1.93711e+07	9.32638e+06	2.05593e+07	1.06987e+07
HP_337		0.823	5.05861e+06	417831	905096	3.68013e+06	3.45475e+06	4.94475e+07	1.29299e+06	762219	1.53488e+06	1.82709e+06	385530	1.59552e+06	5.86574e+06	329612	1.07013e+06	3.4937e+07
HP_338		8.767	2.43777e+07	1.30359e+06	3.1728e+07	1.97479e+07	1.68052e+07	1.68985e+07	3.66093e+07	2.24336e+07	2.28312e+07	2.19433e+07	2.31721e+07	2.84694e+07	1.8663e+07	2.25292e+07	2.79631e+07	2.09745e+07
HP_339		1.031	1.16949e+06	109036	1.42528e+06	1.94832e+06	712962	2.96959e+06	1.10306e+06	656087	1.27331e+06	841190	1.21862e+06	5.32464e+06	1.0709e+06	1.65428e+06	919212	1.1413e+06
HP_340		0.994	9.09368e+08	1.07003e+07	5.43823e+08	1.14609e+09	8.90477e+08	6.93396e+08	1.062e+09	8.78351e+08	9.17125e+08	9.76499e+08	1.10399e+09	9.10065e+08	9.47613e+08	1.00177e+09	1.05009e+09	7.41219e+08
HP_341		0.991	4.81293e+06	255696	4.10446e+06	4.6615e+06	1.14896e+06	1.06544e+07	3.12031e+06	1.81182e+06	4.10801e+06	1.97492e+06	2.17605e+06	1.47097e+07	2.22601e+06	4.36515e+06	1.91825e+06	4.50874e+06
HP_342		0.85	7.86788e+06	709718	9.10226e+06	3.37313e+06	4.64665e+06	4.16021e+06	8.90108e+06	1.23412e+07	1.37525e+07	7.01349e+06	3.26899e+06	5.29826e+06	3.23671e+06	5.07221e+06	2.45787e+07	2.57592e+06
HP_343		0.865	771212	99126.6	1.22412e+06	549696	303119	383240	681864	2.32253e+06	1.52101e+06	1.80924e+06	303836	591523	694083	1.20095e+06	2.1401e+06	509497
HP_344		8.684	795658	69907.5	785874	614278	250344	489819	2.05965e+06	1.53423e+06	875808	1.44074e+06	634871	1.97878e+06	1.04541e+06	659021	2.51216e+06	989413
HP_345		5.405	311705	11155.9	360110	270473	145085	199954	318794	322849	338840	153063	115288	347674	421462	512382	710581	78746.7
HP_346		9.168	181200	31821.9	461004	172108	92154.8	68571.2	397356	125919	187639	87711.7	139508	431683	202960	51791.2	708217	58989.4
HP_347		0.995	2.81567e+07	649494	1.68205e+07	3.38261e+07	2.55346e+07	2.14522e+07	3.21664e+07	2.58332e+07	2.75372e+07	2.76746e+07	3.12342e+07	2.70735e+07	2.81762e+07	2.98961e+07	3.47399e+07	2.30659e+07
HP_348		0.913	9.13965e+06	334701	4.94024e+06	4.04332e+06	3.50242e+06	2.00433e+07	4.92032e+06	4.03845e+06	8.02396e+06	4.28202e+06	7.01004e+06	1.41056e+07	4.90006e+06	5.4728e+06	2.27367e+06	7.63106e+06
HP_349		7.371	1.8305e+06	192897	3.03337e+06	4.29368e+06	3.77013e+06	2.91799e+06	7.09322e+06	6.19974e+06	2.96855e+06	3.0669e+06	2.22835e+06	4.04504e+06	3.95796e+06	4.70569e+06	5.00433e+06	3.78694e+06
HP_350		0.893	1.90895e+07	651953	1.80166e+06	1.43064e+07	8.05148e+06	9.10306e+07	4.99466e+06	3.7552e+06	2.79292e+06	8.98842e+06	1.8734e+06	1.66447e+07	1.21405e+07	675857	1.02538e+07	6.51228e+07
HP_351		0.95	1.37935e+07	378611	1.04638e+07	1.18261e+07	1.07343e+07	7.73833e+06	2.23991e+07	2.73232e+07	1.05489e+07	1.23008e+07	9.85218e+06	2.85243e+07	1.05966e+07	9.72606e+06	2.23062e+07	9.18806e+06
HP_352		0.998	1.06222e+07	681278	8.74534e+06	9.28754e+06	2.87246e+06	1.52274e+07	8.48356e+06	4.59518e+06	8.17916e+06	4.08135e+06	4.35551e+06	2.89768e+07	4.64842e+06	6.78424e+06	5.81477e+06	1.1327e+07
HP_353		7.222	3.90688e+06	170643	4.39414e+06	5.43306e+06	5.73638e+06	2.72402e+06	9.47959e+06	9.02033e+06	2.53287e+06	4.26207e+06	3.00758e+06	6.37745e+06	3.82027e+06	4.84344e+06	9.97976e+06	2.01704e+06
HP_354		9.097	4.22084e+06	434285	4.32789e+06	3.59051e+06	2.70902e+06	3.71421e+06	5.56497e+06	3.42048e+06	5.45352e+06	3.87586e+06	4.28046e+06	2.10672e+06	4.4691e+06	1.62429e+06	8.84206e+06	2.95757e+06
HP_355		0.976	1.05581e+06	30421.6	1.28194e+06	1.44384e+06	457846	2.06939e+06	701947	509846	749189	643099	512477	2.92319e+06	605370	1.51674e+06	641222	1.31709e+06
HP_356		8.097	854732	27573.9	1.39658e+06	2.07036e+06	498778	356648	1.82362e+06	342026	486555	560015	274656	1.86754e+06	402048	1.34448e+06	889589	335267
HP_357		6.37	1.12623e+06	15155	1.75215e+06	1.27068e+06	427789	990223	2.08109e+06	1.9248e+06	1.03461e+06	830107	595938	1.8815e+06	690661	1.63853e+06	1.74103e+06	554821
HP_358		9.088	597136	37535.9	783004	421398	419285	166765	731873	632879	730327	487123	448810	627814	672684	242521	1.13721e+06	284088
HP_359		1.106	4.041e+06	559661	2.26968e+06	7.5933e+06	1.68734e+06	1.61079e+07	5.63962e+06	3.17991e+06	5.40676e+06	5.58336e+06	3.78191e+06	3.99444e+06	4.10629e+06	3.54535e+06	4.20717e+06	2.54483e+07
HP_360		0.881	6.3393e+06	315897	631673	4.68443e+06	2.44518e+06	3.30817e+07	1.83362e+06	1.32859e+06	708605	3.22475e+06	418218	5.24476e+06	4.47753e+06	563900	3.63201e+06	2.14796e+07
HP_361		0.973	6.28594e+06	236301	3.31566e+06	6.35234e+06	465619	9.41493e+06	2.34289e+06	1.88027e+06	4.69095e+06	2.32732e+06	2.94023e+06	1.7171e+07	2.05113e+06	4.72083e+06	1.69746e+06	3.23101e+06
HP_362		1.046	7.14249e+06	656744	1.16928e+07	9.24484e+06	6.88909e+06	8.19889e+06	8.85983e+06	1.05602e+07	3.33438e+06	4.90224e+06	4.13904e+06	5.90866e+06	6.10196e+06	5.32281e+06	9.56379e+06	7.13737e+06
HP_363		1.015	1.5183e+06	61769	282374	1.31493e+06	955821	5.41832e+06	607412	477701	221672	761280	310079	1.44645e+06	1.08879e+06	216641	608264	4.8755e+06
HP_364		0.993	4.72216e+06	397057	3.06922e+06	5.5002e+06	4.0223e+06	4.17877e+06	7.0753e+06	6.33752e+06	6.23632e+06	4.8435e+06	5.56372e+06	6.72512e+06	6.39849e+06	6.5569e+06	7.87379e+06	4.74473e+06
HP_365		7.875	1.41649e+06	73619.4	1.24122e+06	1.03329e+06	1.14401e+06	1.83486e+06	4.22792e+06	2.31226e+06	1.3869e+06	714078	1.12013e+06	1.75241e+06	1.42868e+06	1.8511e+06	1.54274e+06	648814
HP_366		1.022	2.46063e+06	221634	1.07704e+06	2.78652e+06	3.43471e+06	2.78714e+06	4.29125e+06	3.99656e+06	2.21417e+06	2.32281e+06	2.01189e+06	3.33054e+06	3.20853e+06	2.15133e+06	4.60267e+06	5.03598e+06
HP_367		0.847	3.22814e+06	248655	740162	1.37747e+06	2.03525e+06	8.32423e+06	1.03553e+06	1.27777e+06	2.37635e+06	1.45099e+06	1.37318e+06	1.41136e+06	1.26205e+06	1.14613e+06	1.14475e+06	3.29853e+06
HP_368		7.952	2.69748e+06	214061	1.548e+06	3.94623e+06	3.59011e+06	1.51619e+06	3.81413e+06	3.28904e+06	2.5061e+06	2.54654e+06	3.89665e+06	2.87497e+06	3.74119e+06	3.07188e+06	3.77539e+06	1.9054e+06
HP_369		1.307	4.71931e+06	697150	1.63602e+06	1.53215e+06	1.13787e+07	3.31563e+07	7.19471e+06	4.38241e+06	4.92011e+06	1.25002e+06	2.02265e+06	1.25153e+07	5.14245e+06	1.25256e+06	1.44944e+06	2.20943e+07
HP_370		8.442	1.674e+06	79553.8	1.78039e+06	1.31741e+06	1.17899e+06	2.91041e+06	3.65921e+06	2.4495e+06	1.32507e+06	1.31888e+06	1.01836e+06	2.84445e+06	1.23447e+06	1.18022e+06	2.29997e+06	5.93219e+06
HP_371		6.571	1.79988e+06	122059	1.60566e+06	2.32455e+06	1.71151e+06	1.79671e+06	851509	2.47234e+06	1.57327e+06	2.1754e+06	2.23857e+06	2.01658e+06	1.8221e+06	2.38596e+06	2.27891e+06	1.92572e+06
HP_372		9.194	890251	95782.1	1.45072e+06	454464	620792	731194	1.55365e+06	304516	719486	615755	949941	2.13808e+06	750175	272813	1.12488e+06	949593
HP_373		4.983	515315	110741	463025	912647	333957	679923	473118	663426	163804	442557	276474	289467	1.54534e+06	180577	294275	332744
HP_374		4.923	841796	104104	655942	1.25472e+06	819458	1.2758e+06	982670	1.1401e+06	889341	858245	1.21467e+06	891034	2.63864e+06	748013	1.45747e+06	1.23037e+06
HP_375		2.341	215928	15110.5	1.35908e+06	205497	191031	488776	636273	140428	177920	255102	161626	310392	197463	165027	316963	122879
HP_376		1.477	7.52834e+07	3.37955e+06	1.0665e+08	6.36394e+07	5.47992e+07	5.11027e+07	1.03311e+08	1.06419e+08	4.79945e+07	8.07878e+07	5.106e+07	5.77185e+07	2.12139e+07	3.33732e+07	2.2789e+08	4.20049e+07
HP_377		6.556	2.08941e+07	2.01766e+06	1.20581e+07	1.75679e+07	1.76677e+07	1.62794e+07	2.33474e+07	2.85286e+07	2.6556e+07	1.58437e+07	1.87752e+07	1.28205e+07	2.77536e+07	1.55168e+07	1.47363e+07	1.7406e+07
HP_378		6.903	2.28276e+06	73164.1	979544	682226	700753	885806	2.57804e+07	1.32883e+06	292943	777208	796357	525099	2.29666e+06	796056	1.05309e+06	2.31409e+06
HP_379		6.828	2.10005e+06	117857	1.49145e+06	1.01643e+06	961823	1.30184e+06	3.09636e+07	1.8089e+06	641124	682446	1.47115e+06	649676	1.36143e+06	1.51783e+06	2.09122e+06	2.54309e+06
HP_380		9.093	9.50403e+06	653744	1.01419e+07	7.47538e+06	6.63886e+06	3.05441e+06	1.07008e+07	8.06949e+06	9.0712e+06	6.91638e+06	5.92309e+06	8.74328e+06	9.05481e+06	4.28784e+06	1.49471e+07	3.98104e+06
HP_381		6.923	8.0139e+06	461223	4.99951e+06	7.99934e+06	1.14137e+07	1.05313e+07	1.21337e+07	1.15618e+07	1.2278e+07	1.46786e+07	1.67241e+07	1.12185e+07	5.76521e+06	1.3926e+07	1.20976e+07	8.84887e+06
HP_382		0.994	6.78143e+06	136346	3.94668e+06	9.25127e+06	8.33626e+06	4.78053e+06	7.77799e+06	6.5635e+06	7.47619e+06	6.73379e+06	7.83085e+06	6.63314e+06	6.62815e+06	8.57833e+06	9.12397e+06	6.81098e+06
HP_383		0.975	2.62389e+06	109953	813030	1.60956e+06	2.85761e+06	6.87887e+06	1.83276e+06	1.01127e+06	1.70772e+06	1.73305e+06	1.50178e+06	3.23621e+06	1.75096e+06	289198	318501	6.25943e+06
HP_384		0.936	948474	30406.5	269766	1.16285e+06	532134	3.9309e+06	380175	268703	307827	470247	316100	336811	640814	253611	386901	4.97046e+06
HP_385		8.675	1.86193e+06	81358.4	1.13458e+06	1.62155e+06	846841	1.24794e+06	3.47309e+06	1.27267e+06	587239	1.29706e+06	987881	3.41514e+06	1.10624e+06	3.15326e+06	2.33523e+06	849001
HP_386		8.983	699064	46824.7	710856	1.01551e+06	449520	789569	2.72656e+06	777044	526049	563866	601408	2.3049e+06	1.05444e+06	644220	1.92436e+06	2.269e+06
HP_387		0.9	4.77978e+06	664081	5.19183e+06	7.51071e+06	6.135e+06	1.31094e+07	7.16061e+06	6.99272e+06	8.26045e+06	6.00074e+06	6.12059e+06	6.13885e+06	1.16874e+07	6.28071e+06	7.02607e+06	5.52904e+06
HP_388		9.091	1.3933e+06	37035	1.51399e+06	1.56931e+06	1.35904e+06	961463	1.83535e+06	1.52404e+06	1.71719e+06	1.0697e+06	897304	1.27627e+06	1.48336e+06	647437	2.36852e+06	719140
HP_389		0.991	1.95691e+06	211379	1.76049e+06	1.87056e+06	1.36553e+06	974936	2.31242e+06	2.24341e+06	530766	1.36851e+06	2.26917e+06	3.28559e+07	2.16825e+06	1.23382e+06	5.59819e+06	1.17578e+06
HP_390		8.855	277480	19045.8	503671	233375	135541	219976	447374	412985	273570	332186	220059	473559	389590	127384	709451	161566
HP_391		7.23	4.19875e+08	6.58476e+06	6.56784e+08	5.30748e+08	3.59364e+08	4.95757e+08	7.65639e+08	8.36141e+08	3.82423e+08	3.97454e+08	3.88183e+08	5.18584e+08	4.74237e+08	4.26955e+08	8.29739e+08	4.63006e+08
HP_392		7.221	1.60483e+08	3.02104e+06	1.92221e+08	2.0132e+08	1.4157e+08	1.24431e+08	3.13847e+08	3.19465e+08	1.51406e+08	1.42569e+08	1.5282e+08	1.97184e+08	1.57276e+08	1.58954e+08	3.24345e+08	1.21051e+08
HP_393		0.96	6.03297e+07	949703	3.22645e+06	9.25492e+07	3.36829e+07	1.8412e+08	1.61638e+07	9.97865e+06	9.36771e+06	1.43803e+07	1.06594e+07	1.42735e+07	3.08799e+07	2.39785e+06	1.88271e+07	2.46078e+08
HP_394		7.21	5.1868e+07	2.42851e+06	4.87494e+07	5.57315e+07	3.88119e+07	2.70987e+07	6.15227e+07	6.99548e+07	4.19364e+07	5.90969e+07	4.71566e+07	7.34973e+07	4.9671e+07	5.10548e+07	6.85158e+07	3.17816e+07
HP_395		7.195	3.33307e+07	1.63611e+06	4.73169e+07	4.16824e+07	3.0901e+07	1.9715e+07	5.1563e+07	4.10295e+07	3.9647e+07	3.75808e+07	3.44899e+07	4.47152e+07	2.75841e+07	4.76402e+07	5.06564e+07	2.5521e+07
HP_396		7.368	5.52418e+07	2.47821e+06	2.49343e+07	5.8684e+07	6.8721e+07	3.30095e+07	5.93287e+07	6.92295e+06	6.4841e+07	7.17414e+07	4.10774e+07	7.61941e+07	5.88795e+07	6.20673e+07	5.71075e+06	5.57797e+07
HP_397		8.584	4.94135e+06	420560	3.58405e+06	5.37527e+06	4.23975e+06	3.5141e+06	1.62945e+07	7.83865e+06	2.72783e+06	4.46283e+06	4.75447e+06	1.00579e+07	4.85513e+06	3.26111e+06	4.52534e+06	2.99922e+06
HP_398		9.098	7.87058e+06	348109	7.92083e+06	8.60589e+06	6.46026e+06	6.99941e+06	8.57323e+06	6.15271e+06	1.15771e+07	7.90294e+06	5.71416e+06	7.32602e+06	1.04462e+07	4.35267e+06	7.0924e+06	6.00744e+06
HP_399		0.876	571677	48712.8	111775	1.74947e+06	166746	1.65016e+06	95972.9	419669	101835	145606	79618.8	345996	411177	86613.7	96649.7	4.61892e+06
HP_400		9.416	1.35738e+06	224320	2.13366e+06	281032	602675	1.21293e+06	3.58761e+06	762463	581030	886292	528818	3.59469e+06	354817	756844	1.03698e+06	910672
HP_401		7.399	4.2609e+06	139500	3.69887e+06	4.37276e+06	3.62805e+06	3.68717e+06	4.08718e+06	4.4207e+06	2.31943e+06	4.80977e+06	5.06753e+06	4.35583e+06	5.09048e+06	4.03065e+06	4.05383e+06	3.9192e+06
HP_402		8.604	2.35104e+06	124258	1.55147e+06	2.90169e+06	1.78552e+06	2.47715e+06	4.09904e+06	4.61244e+06	1.68807e+06	1.72364e+06	2.01675e+06	2.33592e+06	1.87086e+06	2.17534e+06	2.8343e+06	1.13231e+06
HP_403		8.994	1.62742e+06	211125	2.39149e+06	1.2923e+06	328428	1.49912e+06	1.46983e+06	563975	1.45858e+06	1.13501e+06	392579	1.31652e+06	683143	273056	2.18794e+06	366680
HP_404		1.013	843174	44068	420747	843364	649432	2.66889e+06	702046	737975	529096	572993	829645	927186	780298	355562	673439	3.17594e+06
HP_405		7.946	1.38089e+06	108142	1.01136e+06	2.61135e+06	2.55631e+06	918682	2.11031e+06	1.62614e+06	1.37832e+06	1.53224e+06	2.56133e+06	1.66494e+06	2.58174e+06	1.56417e+06	2.05148e+06	1.26711e+06
HP_406		7.167	2.05103e+06	90301.1	1.6652e+06	2.24423e+06	1.1784e+06	1.23104e+06	2.41428e+06	3.38936e+06	2.10262e+06	2.35335e+06	1.26397e+06	1.9087e+06	3.20192e+06	2.13205e+06	2.4288e+06	1.75048e+06
HP_407		0.96	980671	46698.7	400160	724162	567104	6.03308e+06	490500	463598	473945	668443	434348	1.13005e+06	1.13996e+06	392517	615498	4.98994e+06
HP_408		1.044	1.0296e+06	68239	1.22513e+06	844951	902723	1.45068e+06	1.09799e+06	1.76621e+06	998188	1.38469e+06	598208	775886	1.85511e+06	1.00252e+06	2.62979e+06	459559
HP_409		5.509	2.06623e+06	171544	1.87854e+06	3.55102e+06	2.92048e+06	2.13353e+06	2.23438e+06	2.2823e+06	2.98317e+06	2.9048e+06	2.65735e+06	2.4553e+06	972279	3.91862e+06	2.50485e+06	2.20161e+06
HP_410		8.433	371709	18324.3	148696	388015	584797	247833	750391	734102	228049	461702	285459	398883	166867	328326	392412	382410
HP_411		4.975	458463	106933	570734	599234	182342	413933	441244	485986	344437	275678	247079	334861	612147	434492	1.01958e+06	205370
HP_412		7.367	7.15133e+08	1.56036e+07	6.14289e+08	8.88418e+08	6.49524e+08	5.00553e+08	1.37064e+09	1.30431e+09	6.12245e+08	6.87051e+08	5.13481e+08	8.95583e+08	6.66244e+08	7.87765e+08	1.3926e+09	5.04059e+08
HP_413		7.237	6.33107e+08	1.48309e+07	5.56071e+08	7.67732e+08	5.0267e+08	4.62031e+08	1.0134e+09	1.10167e+09	5.543e+08	5.83949e+08	5.31417e+08	7.92548e+08	7.35505e+08	6.41059e+08	1.14013e+09	3.98203e+08
HP_414		9.094	6.51771e+08	6.0006e+07	6.14993e+08	5.04343e+08	5.50251e+08	3.01106e+08	5.77466e+08	5.00526e+08	6.97557e+08	5.14177e+08	4.67993e+08	4.80011e+08	6.53524e+08	3.41549e+08	7.8023e+08	3.12571e+08
HP_415		0.842	2.06969e+08	5.0757e+07	2.80342e+08	2.34204e+08	2.18147e+08	3.17974e+08	2.45087e+08	2.26604e+08	2.86936e+08	2.32326e+08	2.56017e+08	2.97843e+08	2.56439e+08	2.84043e+08	2.12635e+08	1.92587e+08
HP_416		0.88	3.18924e+07	2.59485e+06	3.05261e+06	5.07839e+07	9.02365e+06	5.34556e+07	1.6367e+07	7.47112e+06	1.8559e+08	2.16448e+07	4.58226e+06	2.52248e+07	1.0212e+07	3.84422e+06	4.81943e+07	1.15976e+08
HP_417		0.872	2.46478e+07	1.31125e+06	2.80128e+06	1.70693e+07	1.01704e+07	1.31967e+08	6.32072e+06	2.6778e+06	2.22919e+06	8.98359e+06	2.03043e+06	1.33806e+07	8.81302e+06	1.04177e+06	7.15152e+06	6.76118e+07
HP_418		0.929	8.89984e+07	2.39987e+06	7.14309e+07	1.21035e+08	1.99098e+07	1.9898e+08	2.61998e+07	4.13166e+07	1.12198e+08	2.20831e+07	6.04484e+07	2.15484e+08	2.50702e+07	5.8094e+07	1.33012e+07	3.00756e+07
HP_419		1.018	5.99959e+07	3.58402e+06	3.58848e+07	5.38876e+07	6.32743e+07	5.3933e+07	6.66044e+07	6.41988e+07	6.28088e+07	6.09478e+07	6.99172e+07	6.74539e+07	5.85408e+07	7.54682e+07	6.39456e+07	5.6615e+07
HP_420		7.371	9.65662e+06	363958	5.89614e+06	1.13391e+07	7.71034e+06	6.3893e+06	2.05992e+07	1.86045e+07	8.93549e+06	7.48441e+06	6.23387e+06	1.00685e+07	9.45726e+06	1.18581e+07	2.07902e+07	4.88956e+06
HP_421		0.877	5.4679e+06	325286	324520	3.56405e+06	1.86047e+06	2.63694e+07	1.34757e+06	1.12177e+06	358245	2.66136e+06	311579	4.45535e+06	3.41395e+06	275224	3.16667e+06	1.85681e+07
HP_422		0.843	1.48505e+06	86160.1	162806	1.12799e+06	775760	1.33e+07	300030	150148	165420	426685	371340	449598	771503	330183	398007	6.94904e+06
HP_423		1.01	2.63221e+06	288657	330646	3.27068e+06	1.46062e+06	1.10719e+07	928233	452301	337983	678832	393773	1.35251e+06	1.96347e+06	210186	855991	1.24435e+07
HP_424		0.885	1.68398e+06	96266.7	186343	1.2689e+06	602843	1.50226e+07	290294	153263	245736	739059	116612	1.50048e+06	730929	126431	607571	5.96882e+06
HP_425		9.106	4.35034e+06	487747	4.14095e+06	3.66728e+06	2.91998e+06	3.95706e+06	5.8009e+06	3.37807e+06	5.14119e+06	3.85451e+06	4.52812e+06	2.20187e+06	4.76436e+06	1.59478e+06	8.5958e+06	3.17606e+06
HP_426		9.098	4.66237e+06	490416	4.50375e+06	4.46676e+06	3.86098e+06	3.70193e+06	1.55096e+06	1.86451e+06	4.77043e+06	4.93534e+06	7.76631e+06	2.49947e+06	3.91734e+06	1.00469e+06	1.7559e+06	5.778e+06
HP_427		9.094	2.41686e+06	233803	2.23308e+06	2.41615e+06	1.96326e+06	1.42854e+06	4.28435e+06	2.77935e+06	2.46567e+06	1.70793e+06	2.54031e+06	1.38196e+06	1.95137e+06	1.12874e+06	7.82179e+06	909628
HP_428		1.199	2.86548e+06	179852	1.16084e+06	1.46904e+06	1.15891e+06	8.76986e+06	651395	643248	918199	2.51748e+06	1.10216e+06	1.76822e+06	1.23239e+06	855490	977943	3.59686e+06
HP_429		8.496	2.68539e+06	168003	6.99241e+06	5.49551e+06	4.0242e+06	1.26192e+06	2.2284e+06	3.31073e+06	7.68794e+06	5.27411e+06	3.4685e+06	2.90808e+06	2.70641e+06	5.37196e+06	7.13904e+06	2.17852e+06
HP_430		6.563	5.20694e+06	331517	1.62934e+06	5.72797e+06	5.01603e+06	4.35039e+06	2.90567e+06	6.60474e+06	6.67798e+06	3.8619e+06	4.37286e+06	4.60651e+06	5.09025e+06	5.55648e+06	6.52093e+06	3.7174e+06
HP_431		4.615	1.26723e+06	235014	260601	1.60373e+06	836916	5.02322e+06	696036	396525	377147	728539	533229	302836	975403	76175.5	875550	6.09853e+06
HP_432		8.86	7.63281e+06	690939	8.43247e+06	5.40886e+06	5.26083e+06	7.02755e+06	7.14746e+06	5.27591e+06	1.08255e+07	1.02354e+07	9.29014e+06	6.41186e+06	7.68222e+06	5.74817e+06	8.95603e+06	1.19231e+07
HP_433		0.946	1.18696e+06	76372.1	354039	638196	578514	8.83509e+06	233545	262794	301573	469250	242628	1.24278e+06	563764	198403	605410	8.00477e+06
HP_434		0.98	2.87348e+06	110814	1.3222e+06	1.96498e+06	3.0374e+06	8.07044e+06	2.07493e+06	1.1912e+06	2.15489e+06	1.94888e+06	1.71715e+06	4.41102e+06	1.93832e+06	1.52675e+06	531487	6.63504e+06
HP_435		8.963	3.90848e+06	513883	4.06918e+06	2.26821e+06	2.43754e+06	3.7351e+06	4.4664e+06	1.99771e+06	4.13182e+06	3.63346e+06	2.6989e+06	3.40887e+06	3.66348e+06	1.6181e+06	4.63084e+06	4.89907e+06
HP_436		1.034	738469	27872.8	231550	1.08779e+06	292235	3.65649e+06	381326	324055	281691	266109	234713	265162	681240	325858	429906	6.58932e+06
HP_437		0.926	1.98267e+06	84986.7	2.13379e+06	3.48396e+06	171366	5.72296e+06	1.07616e+06	929607	2.51534e+06	1.04471e+06	1.12457e+06	6.49823e+06	649990	2.71556e+06	459795	1.41004e+06
HP_438		6.536	4.58013e+06	548336	5.49859e+06	6.61094e+06	4.32969e+06	2.91901e+06	5.68934e+06	3.35727e+06	6.14603e+06	3.13765e+06	3.16028e+06	4.96631e+06	3.60132e+06	5.10915e+06	3.15977e+06	2.93334e+06
HP_439		5.968	2.07829e+06	350550	3.95154e+06	4.77979e+06	782410	3.13084e+06	3.42876e+06	3.38596e+06	3.60788e+06	2.34047e+06	2.95953e+06	2.87643e+06	3.53818e+06	6.68967e+06	5.17107e+06	1.00731e+06
HP_440		0.88	978648	58717.5	119552	1.63391e+06	286587	2.07586e+06	511664	194704	6.41806e+06	699939	114335	614232	258855	147902	1.85375e+06	4.63209e+06
HP_441		6.128	1.37081e+07	562641	4.69805e+07	2.33727e+07	6.11905e+06	2.19848e+06	2.32772e+06	3.47086e+06	8.33752e+07	1.9447e+07	4.16848e+06	1.69267e+06	1.51207e+07	1.23324e+07	8.58389e+06	954219
HP_442		0.926	6.97116e+06	452356	1.11872e+07	5.82761e+06	6.19465e+06	4.45592e+06	6.82918e+06	8.9653e+06	9.55374e+06	6.1612e+06	6.50929e+06	1.11085e+07	8.25684e+06	7.05315e+06	1.42012e+07	4.31565e+06
HP_443		0.952	1.15119e+07	102132	7.86009e+06	1.33214e+07	1.85964e+06	2.60802e+07	4.04917e+06	4.74709e+06	1.19113e+07	4.81023e+06	5.87378e+06	2.92115e+07	4.07071e+06	1.2006e+07	2.9385e+06	5.82487e+06
HP_444		6.242	1.14735e+06	64390.2	4.50801e+06	1.59834e+06	547120	285048	395025	312807	5.13095e+06	1.82166e+06	351761	303872	1.28591e+06	909497	722009	315386
HP_445		1.044	1.56241e+06	51281.8	1.10999e+06	4.51789e+06	894369	2.71734e+06	1.72899e+06	2.64806e+06	846304	780285	455291	767749	3.92829e+06	1.04593e+06	5.26848e+06	634056
HP_446		9.092	1.25825e+06	142625	2.15035e+06	1.35014e+06	1.53887e+06	791510	2.77055e+06	1.40481e+06	1.88449e+06	1.76622e+06	2.70154e+06	1.79051e+06	2.03038e+06	635143	2.89656e+06	1.04289e+06
HP_447		0.858	573580	50637.9	294026	488185	225704	3.78777e+06	77372.9	97303.9	122449	204808	97653.5	252180	294996	83601.7	180561	2.88908e+06
HP_448		0.949	3.75906e+06	97914.2	601542	2.52154e+06	1.84806e+06	1.17841e+07	1.03509e+06	589911	562793	1.73868e+06	599538	3.60089e+06	2.32893e+06	343175	1.49623e+06	1.48546e+07
HP_449		8.388	408886	40433.7	1.92953e+06	105758	530359	522122	4.23949e+06	400940	120678	262039	228533	1.51258e+06	31729.6	462971	136137	138169
HP_450		4.674	713379	20317.7	110260	632849	403802	3.14573e+06	248688	106784	112377	254497	118335	383219	492091	77040	258243	3.20799e+06
HP_451		8.181	1.35463e+06	82117.7	2.11612e+06	2.85196e+06	783376	1.72442e+06	1.88685e+06	1.54603e+06	2.59736e+06	2.29779e+06	2.57765e+06	1.63452e+06	1.11093e+06	1.60936e+06	2.23581e+06	1.37807e+06
HP_452		8.747	1.10707e+06	31381.6	1.01753e+06	1.34685e+06	277131	643863	973595	1.1571e+06	695220	1.06978e+06	997711	631112	1.04521e+06	2.25207e+06	2.74789e+06	240801
HP_453		6.919	2.0595e+06	407091	5.67366e+06	853332	818670	1.44412e+06	939323	508781	536083	647551	844178	565375	475340	650654	784271	688061
HP_454		0.869	2.58238e+06	152498	2.3687e+06	2.25448e+06	1.65051e+06	3.71018e+06	2.31579e+06	2.78578e+06	2.51238e+06	2.01371e+06	3.68864e+06	4.78404e+06	2.70778e+06	1.36819e+06	2.59207e+06	2.72317e+06
HP_455		1.041	2.79852e+06	235073	3.15989e+06	4.36339e+06	2.46492e+06	6.35833e+06	2.31947e+06	2.97586e+06	2.22836e+06	3.13216e+06	2.12923e+06	1.71076e+06	5.26121e+06	1.9054e+06	2.50055e+06	2.83941e+06
HP_456		7.264	2.40816e+06	167924	2.01291e+06	2.20872e+06	3.42483e+06	1.32965e+06	3.01336e+06	1.97781e+06	4.63392e+06	3.03927e+06	3.80125e+06	2.87227e+06	2.71357e+06	3.16535e+06	2.12784e+06	2.81984e+06
HP_457		7.954	1.25206e+06	36985.8	500915	2.36364e+06	1.62591e+06	491624	2.18372e+06	1.35158e+06	1.79531e+06	1.38549e+06	1.76074e+06	2.12398e+06	1.87193e+06	2.3417e+06	2.6867e+06	750700
HP_458		6.183	191073	9886.75	171653	153316	146489	95836.1	142173	95115.9	156541	173931	102028	85838.1	130497	189762	2.2144e+06	80919.1
HP_459		0.873	331655	29085.5	143397	196744	114085	3.14618e+06	281854	110530	121698	197591	101287	384566	166548	108043	329368	2.17665e+06
HP_460		0.954	2.23781e+06	105829	1.8487e+06	2.04764e+06	644359	4.70144e+06	829153	1.09999e+06	2.35173e+06	1.29861e+06	1.30476e+06	4.8471e+06	1.17287e+06	2.28818e+06	808054	1.73709e+06
HP_461		4.937	524740	84213.9	569751	743228	389750	1.06106e+06	174351	450001	232748	464832	345006	189274	1.96643e+06	178242	98584	485574
HP_462		6.574	829682	67898.1	426874	1.06938e+06	1.6458e+06	1.03835e+06	1.46824e+06	1.41603e+06	997441	1.30926e+06	858142	1.06077e+06	888747	1.14904e+06	1.4931e+06	1.80344e+06
HP_463		4.723	363874	16495	53628.2	290012	227949	1.37339e+06	180457	102430	67298.7	197026	65451.4	187941	263489	93524.8	125159	1.58581e+06
HP_464		5.772	1.08815e+06	141954	841312	894644	1.283e+06	1.02459e+06	1.38954e+06	1.23e+06	1.46767e+06	1.15082e+06	1.39953e+06	1.2e+06	814551	1.54606e+06	1.16865e+06	1.22358e+06
HP_465		8.592	416030	36032.3	186060	379408	286962	343728	1.65288e+06	206937	238625	370654	364083	825294	172756	510938	792405	415018
HP_466		8.377	573467	45839.5	495762	451480	221490	335378	1.26366e+06	861446	301902	348198	257476	1.32169e+06	823716	342959	932838	470857
HP_467		8.189	842948	69460	1.12901e+06	1.50552e+06	541241	1.15642e+06	1.37197e+06	997458	1.36651e+06	1.08848e+06	1.47706e+06	1.12903e+06	802832	889061	1.19994e+06	784288
HP_468		9.071	345923	32919.2	311463	161726	76539.6	299360	408773	1.34429e+06	366019	131950	695638	298684	595838	283987	282029	162527
HP_469		8.223	308725	30043.7	975207	277992	192768	314894	1.14181e+06	370571	384799	500212	584470	579191	43511.9	82892.3	295075	508708
HP_470		7.973	651369	82964.3	297611	798138	674187	330384	906387	1.17057e+06	711444	965035	374087	628633	534292	738187	1.20992e+06	337626
HP_471		6.878	671001	148677	968965	1.43527e+06	837266	772492	1.09727e+06	1.56087e+06	726218	912181	1.00029e+06	999721	1.06742e+06	564881	993697	560181
HP_472		5.774	807164	49416.1	707814	823786	903890	718677	991693	848313	983810	734194	954789	834713	647692	1.04286e+06	777175	934307
HP_473		6.907	441830	24028.7	290259	286386	553420	321861	947421	453690	572555	431386	537412	656041	246432	857351	591960	485683
HP_474		5.515	230116	13353.8	302953	200413	99472.9	61858.9	306899	266100	213800	130785	117963	302854	266875	121849	1.18691e+06	48006.9
HP_475		4.672	804521	84670.9	1.65884e+06	892486	623124	254905	819478	650168	1.47722e+06	823749	305129	427665	142077	1.1139e+06	1.24295e+06	167898
HP_476		8.92	1.90531e+06	74527.7	1.96327e+06	1.75764e+06	1.93039e+06	2.02746e+06	1.19542e+06	1.83916e+06	1.98284e+06	2.8304e+06	1.83806e+06	1.60038e+06	3.00645e+06	1.47074e+06	1.46227e+06	2.12205e+06
HP_477		9.092	508238	46828.3	736808	365081	351905	109596	1.05279e+06	733776	582036	422971	461787	490300	565189	78521.4	1.29499e+06	196350
HP_478		6.289	385781	20649.3	279011	451997	506798	341979	509773	335230	436032	498262	590580	500923	258259	662878	432907	434215
HP_479		4.595	135085	14637.9	80755.5	105762	103375	748410	55646.4	63830.7	117961	117981	136326	57420.5	57483.5	118205	115003	515190
HP_480		8.752	223703	44515.7	694379	188006	225184	173722	446707	284781	111509	226050	240401	404521	264410	144129	97141.5	268080
HP_481		5.771	352323	22482.8	309423	379854	460258	305389	436444	335845	387282	341169	389878	436182	265132	415691	330591	378872
HP_482		6.999	3.65461e+09	1.03534e+08	3.01153e+09	3.95577e+09	4.32524e+09	3.00497e+09	4.52023e+09	4.36826e+09	4.53313e+09	4.23058e+09	4.39765e+09	4.73562e+09	3.81311e+09	4.69235e+09	5.17848e+09	4.59184e+09
HP_483		7	3.82934e+09	1.2623e+08	3.32406e+09	4.1649e+09	4.21516e+09	3.21461e+09	4.2273e+09	1.01304e+09	4.23764e+09	4.33227e+09	3.89843e+09	4.32902e+09	3.09128e+09	4.19542e+09	4.4191e+09	4.76445e+09
HP_484		6.998	3.45763e+09	1.1471e+08	3.27468e+09	3.82478e+09	3.7739e+09	2.85974e+09	4.19798e+09	3.76087e+09	4.09041e+09	4.2462e+09	3.82872e+09	4.52925e+09	3.13966e+09	4.3389e+09	4.36822e+09	4.43471e+09
HP_485		7	2.48364e+09	9.29385e+07	2.50242e+09	3.02698e+09	3.22194e+09	2.37994e+09	3.14837e+09	3.09735e+09	3.18455e+09	3.14906e+09	2.9301e+09	3.28565e+09	2.44868e+09	3.07683e+09	3.21281e+09	3.31699e+09
HP_486		7.001	1.26041e+09	3.68646e+07	1.26331e+09	1.65394e+09	1.66282e+09	1.37086e+09	1.62552e+09	1.48341e+09	1.59673e+09	1.61281e+09	1.53702e+09	1.65615e+09	1.24702e+09	1.54024e+09	1.64602e+09	1.7037e+09
HP_487		6.995	1.26288e+09	3.68191e+07	1.26729e+09	1.65369e+09	1.6641e+09	1.37143e+09	1.62725e+09	1.48529e+09	1.59792e+09	1.61463e+09	1.53858e+09	1.65659e+09	1.24811e+09	1.54193e+09	1.64777e+09	1.70525e+09
HP_488		7.001	6.69072e+08	2.88822e+07	7.17133e+08	9.71674e+08	9.65224e+08	7.2694e+08	8.72953e+08	8.84122e+08	9.3743e+08	8.96032e+08	8.09528e+08	9.05378e+08	7.03638e+08	8.80683e+08	9.06222e+08	9.15956e+08
HP_489		6.566	3.66277e+08	1.15135e+07	3.2303e+08	3.92683e+08	4.43227e+08	3.41293e+08	6.14679e+08	4.41542e+08	4.44003e+08	4.51739e+08	4.50111e+08	5.29534e+08	3.14648e+08	5.12568e+08	4.56553e+08	4.41605e+08
HP_490		6.566	3.98368e+08	1.13195e+07	3.51006e+08	4.16369e+08	4.57107e+08	3.68468e+08	6.28133e+08	4.63854e+08	4.4791e+08	4.71512e+08	4.67665e+08	5.42096e+08	3.58641e+08	5.27609e+08	4.73327e+08	4.6273e+08
HP_491		6.566	3.79354e+08	1.20631e+07	3.35828e+08	3.95269e+08	4.17923e+08	3.52025e+08	5.63465e+08	4.23294e+08	4.44651e+08	4.31732e+08	4.32336e+08	4.69245e+08	3.71421e+08	4.74403e+08	4.30564e+08	4.27483e+08
HP_492		2.53	1.04582e+08	5.06141e+06	1.10425e+07	1.28535e+08	4.19828e+07	4.37618e+08	4.85272e+07	7.79165e+06	1.34279e+07	3.83709e+07	1.96883e+07	5.33064e+07	8.34599e+07	4.06702e+06	1.49015e+07	5.48445e+08
HP_493		1.183	9.23113e+07	3.05827e+06	1.65735e+06	1.65089e+07	1.0643e+07	6.90273e+08	2.47619e+06	1.06314e+07	4.16076e+06	8.17302e+07	5.89318e+06	5.04003e+07	1.12277e+08	1.16624e+06	1.25866e+06	2.61078e+08
HP_494		7.001	3.70683e+08	1.61596e+07	4.02454e+08	5.50932e+08	4.93006e+08	3.42517e+08	5.48376e+08	5.18579e+08	5.22579e+08	5.65046e+08	5.43437e+08	5.45684e+08	4.46145e+08	5.65022e+08	5.79425e+08	5.19503e+08
HP_495		9.827	2.83924e+08	2.35798e+07	3.04619e+08	1.26439e+08	2.94203e+08	1.7931e+08	2.6362e+08	2.13463e+08	2.41028e+08	2.06726e+08	3.17652e+08	4.20404e+08	2.36341e+08	3.21458e+08	2.9404e+08	3.21779e+08
HP_496		2.73	8.86843e+07	4.58302e+06	7.55215e+06	1.07289e+08	3.82306e+07	2.04706e+08	2.96839e+07	1.08045e+07	1.10076e+07	2.80651e+07	1.90558e+07	5.37241e+07	7.43009e+07	3.57179e+06	2.61878e+07	2.7354e+08
HP_497		0.839	2.16535e+08	3.09753e+07	2.71163e+08	2.36971e+08	2.20411e+08	3.17867e+08	2.46248e+08	2.28119e+08	2.78323e+08	2.34146e+08	2.57256e+08	2.99329e+08	2.56169e+08	2.8177e+08	2.13497e+08	1.91794e+08
HP_498		1.959	1.52882e+08	1.15818e+07	1.50529e+08	2.39333e+08	2.47301e+08	1.60282e+08	2.50749e+08	2.06144e+08	1.67221e+08	2.77384e+08	2.10679e+08	1.95857e+08	2.30942e+08	1.86229e+08	2.03206e+08	1.6482e+08
HP_499		9.829	1.3608e+08	2.84815e+07	1.16694e+08	7.59463e+07	1.07801e+08	4.97428e+07	1.20341e+08	1.33984e+08	1.04203e+08	6.92491e+07	1.10927e+08	1.42596e+08	1.4017e+08	1.12836e+08	1.30328e+08	1.35173e+08
HP_500		0.961	6.88906e+07	1.60929e+06	5.13711e+07	8.99481e+07	1.53765e+07	1.4596e+08	3.77203e+07	3.25362e+07	8.33447e+07	2.59865e+07	4.53997e+07	1.4471e+08	3.06247e+07	7.95744e+07	1.7558e+07	4.81656e+07
HP_501		2.991	3.01251e+07	3.15018e+06	1.16641e+06	5.24143e+07	1.4997e+07	1.27015e+08	1.4905e+07	3.36086e+06	3.3623e+06	9.11067e+06	7.61627e+06	1.2596e+07	2.35629e+07	598311	6.72937e+06	1.57003e+08
HP_502		6.566	6.53797e+07	2.15385e+06	5.99874e+07	7.20713e+07	8.02916e+07	6.17058e+07	1.13696e+08	8.16181e+07	8.15259e+07	8.37513e+07	8.41649e+07	9.99236e+07	5.7064e+07	9.52939e+07	8.51218e+07	8.12211e+07
HP_503		6.566	6.16042e+07	2.17189e+06	6.60502e+07	6.62513e+07	8.28498e+07	5.43506e+07	1.14487e+08	8.28261e+07	8.04539e+07	8.79125e+07	7.65455e+07	9.98068e+07	4.90429e+07	1.04066e+08	8.49793e+07	7.96143e+07
HP_504		0.859	1.84423e+07	405768	1.6544e+06	1.24499e+07	7.45634e+06	1.1751e+08	4.26761e+06	1.86401e+06	2.09929e+06	5.62398e+06	1.17027e+06	7.41794e+06	7.88536e+06	890107	5.60528e+06	6.26225e+07
HP_505		9.139	5.88726e+07	6.66944e+06	4.95128e+07	4.937e+07	2.73844e+07	5.87502e+07	5.88424e+07	3.76864e+07	3.70473e+07	4.34774e+07	3.62504e+07	1.03303e+08	5.74648e+07	1.87012e+07	9.36666e+07	5.46965e+07
HP_506		9.81	6.71638e+07	7.8548e+06	6.94381e+07	1.58362e+07	5.57653e+07	4.1712e+07	8.01684e+07	6.47596e+07	6.70337e+07	8.92038e+07	9.40682e+07	7.46891e+07	7.06628e+07	6.17496e+07	7.04441e+07	7.15811e+07
HP_507		6.566	3.62967e+07	1.48941e+06	3.8644e+07	3.89596e+07	4.52844e+07	3.49493e+07	7.15793e+07	4.81775e+07	4.83636e+07	4.95427e+07	4.55575e+07	6.50498e+07	2.90989e+07	6.168e+07	5.29816e+07	4.73436e+07
HP_508		0.885	1.54532e+07	443285	2.27677e+06	1.15448e+07	6.63427e+06	7.23549e+07	4.28112e+06	1.61134e+06	1.48974e+06	5.23918e+06	1.48168e+06	9.24229e+06	6.12256e+06	692764	4.96755e+06	4.00498e+07
HP_509		2.494	1.26959e+07	1.21332e+06	655850	2.49671e+07	6.90572e+06	2.94018e+07	6.17098e+06	1.2704e+06	1.46562e+06	4.15793e+06	1.44336e+06	6.63096e+06	8.95343e+06	485763	2.2266e+06	5.4737e+07
HP_510		6.997	5.33735e+07	1.03432e+06	4.65813e+07	5.09445e+07	6.15429e+07	4.34831e+07	6.36693e+07	6.03277e+07	6.09466e+07	5.61204e+07	6.62177e+07	6.13566e+07	4.67487e+07	6.21169e+07	7.73787e+07	6.0678e+07
HP_511		6.973	5.23489e+07	2.30815e+06	3.53316e+07	6.26847e+07	6.89136e+07	4.25651e+07	6.39441e+07	5.57476e+07	7.03725e+07	6.25283e+07	6.19599e+07	6.4724e+07	5.00267e+07	7.00228e+07	6.29333e+07	6.91767e+07
HP_512		6.558	5.44845e+07	1.97906e+06	5.18676e+07	6.37491e+07	7.80315e+07	5.21023e+07	7.42229e+07	6.85305e+07	5.26532e+07	6.33527e+07	6.51873e+07	5.69518e+07	5.72723e+07	6.64533e+07	5.30983e+07	6.37752e+07
HP_513		1.018	6.3576e+07	3.52248e+06	3.68583e+07	5.91314e+07	6.99283e+07	5.7484e+07	7.07333e+07	6.77002e+07	6.45132e+07	6.49068e+07	7.50506e+07	7.05013e+07	6.28322e+07	7.81751e+07	6.82309e+07	6.21755e+07
HP_514		0.824	9.28774e+06	724565	1.56319e+06	9.85677e+06	5.72248e+06	6.32961e+07	3.15803e+06	1.79179e+06	3.33279e+06	2.83963e+06	617678	4.88839e+06	1.05312e+07	848885	2.22935e+06	5.3706e+07
HP_515		8.844	4.09333e+07	3.57657e+06	4.48902e+07	3.57614e+07	4.47288e+07	3.0491e+07	4.11887e+07	3.27514e+07	6.15257e+07	5.9817e+07	6.51199e+07	3.89101e+07	4.07873e+07	4.38061e+07	5.46526e+07	6.99585e+07
HP_516		0.86	6.21315e+06	628143	1.00151e+06	5.68002e+06	2.71097e+06	5.01142e+07	1.80589e+06	741691	746367	2.69496e+06	708751	3.71408e+06	3.95396e+06	378400	2.40383e+06	2.6031e+07
HP_517		4.235	6.43622e+07	5.7814e+06	3.92706e+07	1.01014e+08	5.10007e+07	9.9775e+07	5.30809e+07	8.63884e+07	5.4407e+07	6.73353e+07	6.25418e+07	4.97979e+07	1.34095e+08	4.56836e+07	7.31726e+07	5.30934e+07
HP_518		6.996	4.67615e+07	1.87833e+06	3.54325e+07	4.78139e+07	5.7245e+07	3.67471e+07	6.03182e+07	5.19804e+07	6.24338e+07	5.25416e+07	5.01223e+07	5.574e+07	4.1749e+07	5.90722e+07	6.06809e+07	6.14541e+07
HP_519		0.828	3.44073e+07	3.7191e+06	3.43109e+07	2.6047e+07	2.67425e+07	3.79465e+07	2.61427e+07	3.75855e+07	4.36516e+07	2.48582e+07	2.68719e+07	3.61101e+07	5.44606e+07	4.44947e+07	3.61011e+07	1.92905e+07
HP_520		9.048	1.78634e+07	3.09782e+06	3.42426e+07	1.84985e+07	1.40018e+07	1.24288e+07	3.80858e+07	2.17772e+07	1.91848e+07	2.23277e+07	2.89156e+07	3.97305e+07	1.92422e+07	1.64943e+07	1.12825e+07	7.01853e+06
HP_521		5.511	4.042e+07	4.17676e+06	4.58838e+07	4.04654e+07	5.72821e+07	4.41461e+07	5.26247e+07	5.27467e+07	6.09136e+07	5.21478e+07	6.6019e+07	5.70723e+07	3.6288e+07	5.6354e+07	4.5492e+07	3.97167e+07
HP_522		0.911	8.2398e+06	208564	316866	5.65855e+06	3.24548e+06	4.74192e+07	1.31971e+06	774000	710191	2.51252e+06	519612	9.12165e+06	5.72969e+06	187315	4.1105e+06	2.96287e+07
HP_523		0.855	6.85666e+06	364626	807999	5.60321e+06	2.85143e+06	5.19778e+07	1.46642e+06	644841	662662	2.0532e+06	487076	2.41796e+06	3.20673e+06	272006	2.17476e+06	2.67793e+07
HP_524		0.91	8.30195e+06	268085	500509	5.45005e+06	2.87864e+06	5.24286e+07	1.37707e+06	433869	680280	2.72068e+06	391166	6.79864e+06	5.52157e+06	171713	3.02354e+06	2.95857e+07
HP_525		8.836	2.70376e+07	1.9925e+06	3.16863e+07	2.14318e+07	2.84903e+07	2.20118e+07	3.41379e+07	2.02565e+07	4.16455e+07	3.78611e+07	4.28118e+07	4.7914e+07	2.04165e+07	3.46304e+07	3.4544e+07	3.83118e+07
HP_526		9.816	3.02858e+07	6.83614e+06	1.80051e+07	1.15306e+07	2.49809e+07	9.82498e+06	4.21078e+07	6.48051e+07	3.26441e+07	3.09866e+07	2.11964e+07	6.09174e+07	3.19102e+07	2.81839e+07	3.0675e+07	2.86613e+07
HP_527		0.916	8.72412e+06	300605	240910	5.28158e+06	3.51247e+06	4.69202e+07	1.60626e+06	742590	690891	2.39279e+06	379585	8.02335e+06	5.15147e+06	291621	3.33994e+06	3.05756e+07
HP_528		6.554	3.34647e+07	1.82801e+06	3.21279e+07	4.01988e+07	4.3483e+07	2.83564e+07	6.06344e+07	3.25014e+07	4.73287e+07	4.02812e+07	2.08748e+07	3.44042e+07	4.86977e+07	3.2768e+07	3.03307e+07	3.68334e+07
HP_529		0.883	1.54462e+07	437501	2.2639e+06	1.17003e+07	6.50073e+06	7.32557e+07	4.28284e+06	1.58374e+06	1.46099e+06	5.15434e+06	1.47612e+06	9.32154e+06	6.08506e+06	659199	4.96191e+06	4.0379e+07
HP_530		9.105	2.06163e+07	2.21666e+06	2.79776e+07	1.19121e+07	1.35023e+07	7.64525e+06	3.66589e+07	1.68953e+07	2.28568e+07	1.84852e+07	1.71043e+07	3.18306e+07	1.21686e+07	9.51421e+06	1.16524e+07	1.13836e+07
HP_531		0.947	7.47855e+06	195843	909547	3.16485e+06	4.2507e+06	1.19987e+07	2.18921e+06	1.62982e+06	2.42361e+06	3.86306e+06	2.764e+06	9.70457e+06	4.66322e+06	1.22298e+06	2.20336e+06	4.4803e+07
HP_532		0.932	2.10316e+07	435892	1.2981e+07	2.11745e+07	5.76373e+06	3.58735e+07	1.74951e+07	8.24903e+06	1.73913e+07	8.6553e+06	1.3488e+07	4.3851e+07	9.03699e+06	1.48987e+07	7.68996e+06	4.50217e+07
HP_533		5.506	5.40105e+07	6.9884e+06	3.7696e+07	3.50489e+07	6.47538e+07	3.39837e+07	5.27667e+07	5.31847e+07	5.49985e+07	4.43926e+07	6.06619e+07	5.795e+07	2.7845e+07	7.04876e+07	6.75419e+07	3.73783e+07
HP_534		0.907	6.9588e+06	315196	279211	4.71822e+06	2.55799e+06	4.60252e+07	1.34113e+06	493763	397417	1.75265e+06	358396	5.15356e+06	4.45206e+06	109773	3.03416e+06	2.62201e+07
HP_535		1.252	8.60421e+06	2.13289e+06	4.60213e+06	5.72048e+06	1.13051e+07	3.76651e+07	6.73171e+06	4.3527e+06	5.59637e+06	9.19152e+06	1.00064e+07	1.32068e+07	6.92835e+06	1.77573e+06	2.0091e+06	2.49974e+07
HP_536		7.37	2.71664e+07	1.06988e+06	1.97979e+07	4.10392e+07	2.58208e+07	1.66145e+07	3.34093e+07	6.30912e+07	2.80101e+07	2.72445e+07	2.20049e+07	3.67303e+07	2.79407e+07	3.15925e+07	4.78571e+07	1.81881e+07
HP_537		2.268	1.04322e+07	484020	1.45928e+07	1.83341e+06	1.8646e+06	3.72566e+06	1.79867e+06	1.41115e+06	7.88489e+06	7.55447e+06	1.04635e+07	2.90569e+07	1.91762e+06	1.31365e+06	3.52457e+07	5.69862e+06
HP_538		0.867	9.62017e+06	1.10054e+06	6.16739e+06	1.77845e+06	4.69771e+06	1.29946e+07	1.24297e+07	1.13786e+06	1.243e+07	2.25769e+07	4.18221e+07	5.69855e+06	5.28331e+06	1.30202e+07	1.3711e+07	1.66332e+06
HP_539		0.969	6.58792e+06	168692	1.13581e+06	3.23185e+06	4.18496e+06	1.15367e+07	2.85938e+06	1.77581e+06	2.29035e+06	3.37859e+06	2.51861e+06	7.57236e+06	4.27685e+06	1.32664e+06	2.56266e+06	3.83295e+07
HP_540		6.909	1.73534e+07	894841	9.67996e+06	1.44636e+07	1.64974e+07	2.30768e+07	3.99112e+07	2.79715e+07	1.035e+07	1.77191e+07	1.434e+07	2.12154e+07	1.87207e+07	2.0907e+07	2.18651e+07	1.90036e+07
HP_541		4.936	2.02089e+07	1.69593e+06	1.80799e+07	2.57045e+07	1.9981e+07	3.03252e+07	1.62603e+07	2.02748e+07	1.30347e+07	1.9596e+07	1.44505e+07	1.70105e+07	4.04541e+07	1.24567e+07	1.63187e+07	2.19073e+07
HP_542		0.851	2.16439e+07	1.74735e+06	2.02192e+07	4.41167e+07	2.26408e+07	2.30486e+07	3.59223e+07	2.20927e+07	2.79641e+07	2.62726e+07	3.37291e+07	3.13578e+07	3.57377e+07	2.72292e+07	2.6386e+07	1.81092e+07
HP_543		0.918	6.13268e+06	177832	597573	3.81068e+06	2.36651e+06	3.37572e+07	1.43493e+06	636290	676037	2.10712e+06	334573	6.73613e+06	4.46973e+06	335451	2.95103e+06	2.36734e+07
HP_544		7.004	2.12068e+07	1.38169e+06	1.97355e+07	3.43352e+07	3.64302e+07	1.84162e+07	3.45276e+07	3.0447e+07	3.00852e+07	3.03954e+07	3.37478e+07	3.54746e+07	2.14231e+07	2.82519e+07	2.40592e+07	2.51846e+07
HP_545		8.843	1.07627e+07	1.50334e+06	1.08905e+07	1.20418e+07	1.34928e+07	8.55413e+06	1.18457e+07	7.19193e+06	1.49823e+07	1.75698e+07	1.78783e+07	1.60913e+07	1.64466e+07	1.56447e+07	1.50142e+07	2.85003e+07
HP_546		0.999	2.97885e+07	618091	1.52527e+07	3.34932e+07	3.55429e+07	1.82298e+07	3.65898e+07	2.77627e+07	2.33676e+07	3.26204e+07	2.96293e+07	2.38232e+07	2.68855e+07	2.86118e+07	2.95005e+07	1.90518e+07
HP_547		6.56	2.2991e+07	744140	2.05703e+07	3.33989e+07	2.80001e+07	2.4103e+07	3.07174e+07	2.80875e+07	2.86526e+07	2.21179e+07	2.83217e+07	2.86177e+07	2.36547e+07	2.89642e+07	2.2039e+07	2.75383e+07
HP_548		0.916	8.59565e+06	319989	327337	5.93525e+06	3.53533e+06	4.77208e+07	1.46586e+06	800377	748491	3.15196e+06	525240	8.90033e+06	6.04122e+06	192084	3.67468e+06	3.30805e+07
HP_549		0.932	2.50704e+07	1.03839e+06	1.56219e+07	3.01654e+07	3.09413e+07	2.71031e+07	2.67898e+07	2.65464e+07	2.9576e+07	3.22995e+07	1.77311e+07	3.63939e+07	3.14837e+07	2.94862e+07	2.58619e+07	2.38106e+07
HP_550		0.862	4.70518e+06	259259	651763	3.41464e+06	1.64315e+06	2.55252e+07	1.15084e+06	278100	339053	1.29472e+06	300112	1.77753e+06	2.49896e+06	239572	1.14288e+06	1.38314e+07
HP_551		0.928	2.05176e+07	1.06473e+06	1.22196e+07	2.48012e+07	2.89175e+07	2.84376e+07	2.1463e+07	2.69519e+07	2.89061e+07	2.51495e+07	1.71461e+07	2.90907e+07	3.12815e+07	2.46373e+07	1.944e+07	2.00203e+07
HP_552		6.975	1.89312e+07	1.51553e+06	2.05359e+07	2.67516e+07	2.59048e+07	1.98695e+07	2.51111e+07	1.79932e+07	2.25287e+07	2.30479e+07	1.83805e+07	2.45667e+07	1.94591e+07	3.02747e+07	1.92162e+07	2.37983e+07
HP_553		5.01	8.88111e+06	1.85679e+06	1.84255e+07	2.39925e+07	4.66182e+06	8.51105e+06	1.32921e+07	4.4042e+06	6.573e+06	1.20313e+07	6.68702e+06	2.09851e+07	5.15218e+06	2.23895e+07	8.42978e+06	7.97878e+06
HP_554		1.067	5.43708e+06	341976	6.99864e+06	624635	824525	849718	989249	637172	5.23809e+06	8.52068e+06	8.93221e+06	2.69062e+07	448392	578821	2.7906e+07	3.60533e+06
HP_555		1.117	5.40122e+07	5.30402e+06	5.89429e+07	7.08689e+07	3.48466e+07	5.97317e+07	6.7171e+07	8.18889e+07	4.55071e+07	4.10052e+07	2.35647e+07	5.35632e+07	7.06919e+07	3.70828e+07	1.046e+08	4.18071e+07
HP_556		9.811	2.56272e+07	5.97225e+06	2.84027e+07	1.20117e+07	2.38357e+07	1.06855e+07	3.10762e+07	5.83562e+07	3.11127e+07	3.49217e+07	2.78272e+07	4.18371e+07	2.94524e+07	2.77357e+07	3.03895e+07	2.59457e+07
HP_557		0.995	4.90731e+06	212754	1.15929e+06	2.958e+06	3.64756e+06	9.88766e+06	2.38834e+06	1.15368e+06	1.47117e+06	2.72773e+06	2.00145e+06	6.46337e+06	3.34871e+06	1.32246e+06	2.47325e+06	2.63654e+07
HP_558		4.863	1.08385e+07	1.1803e+06	8.20688e+06	9.78715e+06	1.16262e+07	1.65072e+07	7.43164e+06	1.25364e+07	7.19157e+06	9.62948e+06	9.6208e+06	8.24022e+06	2.47722e+07	5.32232e+06	5.67476e+06	1.26428e+07
HP_559		0.954	4.9439e+06	199947	719355	2.26987e+06	4.03576e+06	2.23529e+07	1.24474e+06	1.17895e+06	1.3835e+06	4.69388e+06	1.46691e+06	5.46278e+06	3.05013e+06	516987	946789	2.58595e+07
HP_560		0.923	3.85596e+06	79437.4	334497	3.33691e+06	1.5708e+06	2.49543e+07	841534	422839	313404	1.30864e+06	332515	3.27282e+06	3.11735e+06	105546	1.64631e+06	1.89874e+07
HP_561		7.188	1.52286e+07	1.20284e+06	1.2419e+07	1.78348e+07	1.51172e+07	1.01156e+07	2.43509e+07	1.89184e+07	1.83065e+07	1.64421e+07	1.48516e+07	2.43292e+07	1.30779e+07	2.07896e+07	2.17986e+07	1.33718e+07
HP_562		0.83	3.31675e+07	3.59205e+06	3.3438e+07	2.46565e+07	2.46111e+07	3.78678e+07	2.51768e+07	3.67977e+07	4.22865e+07	2.26559e+07	2.51085e+07	3.5788e+07	5.27872e+07	4.36361e+07	3.55587e+07	1.8728e+07
HP_563		0.849	2.723e+06	195261	226914	2.28703e+06	955546	2.09027e+07	666407	197938	125748	480104	188506	1.42033e+06	1.64796e+06	181160	640396	1.14561e+07
HP_564		0.971	8.75522e+06	298742	3.0299e+06	4.49279e+06	5.25646e+06	2.57752e+07	3.77523e+06	4.5959e+06	5.01456e+06	7.28285e+06	3.0893e+06	1.07278e+07	5.23815e+06	3.47421e+06	6.32585e+06	2.38188e+07
HP_565		1.117	1.49523e+07	1.03685e+06	3.9975e+06	1.65313e+07	1.15049e+07	1.62644e+07	2.56992e+07	3.18975e+07	1.70772e+07	2.08156e+07	1.7519e+07	2.7438e+07	1.09246e+07	1.27313e+07	2.28296e+07	1.37474e+07
HP_566		6.975	1.51254e+07	1.54528e+06	1.31834e+07	1.35118e+07	1.55636e+07	1.46655e+07	1.63832e+07	1.512e+07	1.03651e+07	1.78149e+07	1.68268e+07	1.26121e+07	1.63522e+07	1.84071e+07	1.78911e+07	1.56134e+07
HP_567		7.175	1.44661e+07	455456	7.75062e+06	1.79542e+07	1.92278e+07	1.31912e+07	2.26935e+07	1.68778e+07	1.9757e+07	1.72468e+07	1.52394e+07	2.03163e+07	1.29151e+07	1.91408e+07	2.07266e+07	1.45149e+07
HP_568		9.432	1.64103e+07	2.11397e+06	1.97244e+07	8.0281e+06	1.16508e+07	2.11286e+07	2.87307e+07	7.62814e+06	1.43194e+07	1.37462e+07	1.17768e+07	1.69708e+07	1.23251e+07	2.92023e+06	1.59515e+07	1.85807e+07
HP_569		8.155	6.08746e+07	1.38431e+07	1.0529e+08	1.81393e+08	2.51521e+07	8.39211e+07	1.00681e+08	1.2321e+08	9.42931e+07	7.80055e+07	8.21917e+07	5.94411e+07	6.13471e+07	2.00212e+07	1.61157e+08	4.33648e+07
HP_570		0.948	4.89253e+06	107372	830385	3.4473e+06	2.49956e+06	2.15671e+07	1.23202e+06	757613	734006	2.10105e+06	629245	4.66657e+06	2.80694e+06	462705	2.14336e+06	2.11443e+07
HP_571		1.15	9.24359e+07	4.8089e+06	7.15959e+07	1.18245e+08	7.81019e+07	1.23425e+08	6.87187e+07	9.26785e+07	2.48314e+07	9.34576e+07	7.81325e+07	6.26762e+07	1.50543e+08	6.05621e+07	8.59214e+07	9.52845e+07
HP_572		0.994	1.83509e+07	383430	1.05761e+07	2.26492e+07	1.7189e+07	1.37988e+07	2.10694e+07	1.97747e+07	1.88224e+07	1.80533e+07	2.05988e+07	1.83062e+07	1.99606e+07	1.83543e+07	2.04444e+07	1.64573e+07
HP_573		6.561	1.32874e+07	581312	1.39656e+07	1.5387e+07	1.68705e+07	1.27676e+07	1.92218e+07	1.60686e+07	1.74541e+07	1.403e+07	1.53053e+07	1.77229e+07	1.31239e+07	1.87432e+07	1.48587e+07	1.65153e+07
HP_574		0.905	4.09324e+06	202160	417078	2.31607e+06	1.83679e+06	1.82702e+07	634985	527383	747829	1.18954e+06	156968	3.14702e+06	3.08775e+06	134772	1.40323e+06	1.54993e+07
HP_575		0.954	3.2239e+06	100158	777031	1.03703e+06	2.2918e+06	4.82353e+06	1.08692e+06	1.11626e+06	1.10676e+06	972584	1.15189e+06	4.50059e+06	1.96569e+06	973367	1.71418e+06	2.16276e+07
HP_576		6.563	1.18698e+07	503107	1.15663e+07	1.23805e+07	1.41896e+07	1.04696e+07	1.76502e+07	1.2665e+07	1.60857e+07	1.3259e+07	1.42639e+07	1.67438e+07	1.02711e+07	1.63845e+07	1.34476e+07	1.42305e+07
HP_577		8.835	1.34564e+07	985839	1.84513e+07	1.37275e+07	1.9119e+07	1.22327e+07	1.56261e+07	1.43524e+07	2.13108e+07	2.11033e+07	2.25871e+07	2.20479e+07	1.10633e+07	1.95162e+07	1.55226e+07	1.96508e+07
HP_578		0.973	3.14676e+06	86647.5	633516	1.7351e+06	2.02345e+06	5.44878e+06	1.56031e+06	1.50319e+06	961266	1.12067e+06	1.45355e+06	4.35842e+06	2.23952e+06	954655	1.61412e+06	1.7918e+07
HP_579		0.927	6.45602e+06	173247	597162	3.44908e+06	3.5342e+06	1.05091e+07	2.18894e+06	1.59146e+06	1.87185e+06	3.19932e+06	2.54175e+06	8.4966e+06	4.02293e+06	1.42431e+06	2.08287e+06	4.43755e+07
HP_580		0.993	3.69154e+06	456564	3.38846e+06	6.21684e+06	2.82699e+06	1.13247e+07	3.89864e+06	3.07042e+06	2.48507e+06	3.62726e+06	4.13193e+06	2.12595e+07	2.31693e+06	3.34155e+06	3.70068e+06	1.10566e+07
HP_581		0.973	4.07371e+06	106409	197068	3.98038e+06	2.40948e+06	1.74271e+07	1.39807e+06	681276	295076	2.07116e+06	370986	4.59347e+06	2.71913e+06	212943	2.54526e+06	1.59735e+07
HP_582		6.566	9.12258e+06	429853	8.37316e+06	8.83009e+06	1.11817e+07	7.76577e+06	1.67786e+07	1.1326e+07	1.08923e+07	1.23334e+07	1.13467e+07	1.48036e+07	6.52234e+06	1.54669e+07	1.12922e+07	1.16661e+07
HP_583		0.933	2.11939e+07	424519	1.40874e+07	2.21789e+07	4.90722e+06	3.62478e+07	1.90966e+07	8.50204e+06	1.89405e+07	7.67675e+06	1.44059e+07	4.97419e+07	9.19044e+06	1.56349e+07	7.82029e+06	4.31803e+07
HP_584		0.995	7.34723e+06	273188	961848	4.64827e+06	4.69023e+06	2.35788e+07	1.33325e+06	1.23785e+06	1.6145e+06	5.47817e+06	2.51855e+06	8.23181e+06	4.0411e+06	540942	1.21709e+06	2.84626e+07
HP_585		4.464	4.18328e+06	96095.9	726741	4.95754e+06	2.06905e+06	1.67179e+07	2.11344e+06	752404	1.55401e+06	2.10846e+06	1.0753e+06	2.2647e+06	2.65863e+06	554797	1.2753e+06	1.86172e+07
HP_586		6.993	1.38432e+07	497924	1.19626e+07	1.94727e+07	1.83866e+07	1.14543e+07	2.04499e+07	1.79711e+07	1.9366e+07	1.76341e+07	1.84674e+07	3.42766e+07	1.31602e+07	1.91442e+07	1.91713e+07	1.78621e+07
HP_587		6.17	5.24983e+06	895273	6.09271e+06	6.38516e+06	8.22561e+06	5.39864e+06	1.54868e+07	7.95304e+06	6.39487e+06	7.86092e+06	8.9271e+06	1.29203e+07	4.71406e+06	1.54955e+07	3.83927e+06	6.21153e+06
HP_588		9.819	8.06954e+06	1.06652e+06	8.16671e+06	7.70266e+06	6.4762e+06	6.46313e+06	1.09703e+07	9.60104e+06	7.35275e+06	9.2311e+06	9.20081e+06	1.31685e+07	1.05265e+07	7.32955e+06	1.11827e+07	8.49538e+06
HP_589		2.222	5.82747e+06	273810	7.18821e+06	963379	1.84812e+06	2.3342e+06	4.54907e+06	741127	5.35916e+06	3.87125e+06	8.65431e+06	1.58926e+07	2.76693e+06	1.04739e+06	1.64644e+07	3.36509e+06
HP_590		8.564	1.16318e+07	988338	1.13329e+07	9.44056e+06	1.33791e+07	1.22657e+07	7.6163e+06	9.95252e+06	5.5089e+06	1.56831e+07	1.44024e+07	9.84256e+06	9.45614e+06	1.78432e+07	1.40168e+07	1.31909e+07
HP_591		6.973	1.24087e+07	556503	1.36394e+07	7.35247e+06	1.71688e+07	1.1696e+07	1.74024e+07	1.36588e+07	1.42751e+07	1.74262e+07	1.1421e+07	1.96719e+07	1.26371e+07	1.51928e+07	9.22482e+06	1.64774e+07
HP_592		9.81	1.03521e+07	2.29869e+06	2.74774e+07	8.46631e+06	1.82365e+07	1.70519e+07	2.06227e+07	2.11257e+07	1.88059e+07	3.16653e+07	1.89644e+07	1.84857e+07	8.88962e+06	2.11667e+07	1.91511e+07	2.91953e+07
HP_593		1.014	2.67015e+06	109258	564402	1.46868e+06	2.27815e+06	7.01903e+06	1.27398e+06	468860	594707	1.75031e+06	838840	3.32436e+06	1.59089e+06	731218	1.29275e+06	1.55197e+07
HP_594		6.422	609405	61197.8	173492	312386	154924	106566	1.2497e+07	232746	166397	138476	126176	186963	919934	136638	138412	834940
HP_595		1.015	2.67653e+06	121517	217465	2.10987e+06	2.32916e+06	9.99742e+06	868124	463920	476762	2.20092e+06	1.2252e+06	3.74886e+06	1.76026e+06	128732	799142	1.16877e+07
HP_596		1.059	1.28619e+06	84694.2	310922	1.81724e+06	773775	3.65412e+06	378456	453208	389394	363317	325301	359788	446816	536284	481413	1.33558e+07
HP_597		1.045	1.98274e+07	4.25634e+06	1.73533e+07	2.0828e+07	1.29804e+07	1.84663e+07	2.19612e+07	2.33731e+07	1.30358e+07	1.27988e+07	1.22539e+07	2.42665e+07	1.97043e+07	1.36587e+07	3.01954e+07	1.39214e+07
HP_598		8.744	8.85682e+06	346497	7.13423e+06	1.07558e+07	2.0086e+06	4.6148e+06	7.50874e+06	8.91132e+06	5.05087e+06	8.12655e+06	6.52861e+06	5.69042e+06	7.03703e+06	1.53248e+07	2.34019e+07	1.65949e+06
HP_599		6.971	2.32787e+07	774677	1.51984e+07	2.1189e+07	2.3703e+07	1.66569e+07	3.42602e+07	2.89203e+07	2.31768e+07	2.62212e+07	2.1504e+07	2.64872e+07	1.67921e+07	3.00233e+07	2.87124e+07	2.27884e+07
HP_600		8.604	5.97996e+06	297890	4.43441e+06	2.28466e+06	3.45526e+06	2.32052e+06	1.09227e+07	4.36507e+06	4.39249e+06	3.20176e+06	4.02039e+06	7.90634e+06	1.39067e+06	1.54489e+07	4.07529e+06	3.64858e+06
HP_601		1.008	2.24642e+06	119352	324922	844502	1.36674e+06	4.06446e+06	714516	702463	572171	586094	231450	2.32067e+06	1.80335e+06	349514	1.32532e+06	1.23742e+07
HP_602		0.969	3.72687e+06	195010	386622	2.789e+06	2.61758e+06	1.1279e+07	1.25924e+06	913348	1.42151e+06	3.78837e+06	1.4427e+06	4.23939e+06	2.24852e+06	1.41627e+06	4.89528e+06	1.52792e+07
HP_603		9.819	9.74357e+06	1.49979e+06	1.64356e+07	6.80461e+06	1.11882e+07	4.79277e+06	1.36678e+07	1.77319e+07	1.47283e+07	1.31186e+07	1.52436e+07	2.21922e+07	9.70889e+06	1.28857e+07	1.30134e+07	1.26516e+07
HP_604		8.781	6.29532e+06	333156	3.70495e+06	4.49051e+06	3.76634e+06	4.17295e+06	1.14017e+07	6.44736e+06	3.55293e+06	4.87396e+06	4.84705e+06	7.0942e+06	5.98957e+06	1.81814e+06	3.23444e+06	3.91632e+06
HP_605		6.917	6.44249e+06	204443	5.54499e+06	2.38487e+06	5.58832e+06	1.62898e+06	1.42888e+07	8.56504e+06	8.1039e+06	7.6477e+06	8.23673e+06	1.05398e+07	2.73107e+06	1.49213e+07	9.12938e+06	5.86571e+06
HP_606		0.948	3.2334e+06	81510.6	447147	2.42165e+06	1.69142e+06	1.19217e+07	853731	402018	378421	1.42342e+06	394891	3.18046e+06	2.00653e+06	177490	1.32533e+06	1.3021e+07
HP_607		6.541	7.34376e+06	886908	1.11678e+07	1.16962e+07	1.01203e+07	1.05588e+07	1.36406e+07	1.26894e+07	1.00727e+07	1.1522e+07	9.70368e+06	9.19504e+06	1.24929e+07	1.18852e+07	9.42757e+06	1.36525e+07
HP_608		0.891	1.52108e+06	239820	202824	941644	874419	1.68354e+07	252313	305167	80111.3	610298	97872.6	1.7736e+06	1.433e+06	103453	660527	5.34492e+06
HP_609		1.061	3.32497e+06	224608	4.96392e+06	542420	1.04545e+06	1.26856e+06	2.04507e+06	648246	4.20165e+06	3.47891e+06	6.29877e+06	1.33079e+07	471453	732293	1.1422e+07	1.69045e+06
HP_610		0.928	2.45147e+06	45053.3	236100	2.14147e+06	971614	1.47953e+07	322095	489797	463728	754242	398283	2.6323e+06	1.75942e+06	126430	1.12909e+06	1.25328e+07
HP_611		0.834	3.69239e+06	386909	1.28427e+06	5.54209e+06	2.38422e+06	6.14696e+06	3.73148e+06	1.33631e+07	2.09482e+06	1.74264e+06	1.51779e+06	2.70913e+06	7.58316e+06	1.72341e+06	1.63134e+06	4.05445e+06
HP_612		0.978	4.70297e+06	251637	2.64524e+06	2.87207e+06	2.95251e+06	6.40103e+06	1.96515e+06	1.09291e+06	2.11745e+06	3.53125e+06	2.46368e+06	3.51873e+06	2.11656e+06	2.14305e+06	1.07392e+06	1.01167e+07
HP_613		7.369	4.81326e+06	114611	3.34545e+06	6.95724e+06	3.361e+06	2.35472e+06	1.09645e+07	1.13915e+07	3.65541e+06	3.58116e+06	2.57888e+06	7.96605e+06	4.9565e+06	5.48276e+06	1.31505e+07	1.65923e+06
HP_614		1.006	1.42433e+06	24143.1	324980	381013	282342	711808	293381	188458	338881	185178	377138	431340	1.46968e+07	164336	249713	897976
HP_615		6.561	8.37582e+06	309504	6.79877e+06	9.39535e+06	1.10092e+07	7.74046e+06	1.23469e+07	9.69688e+06	1.18724e+07	9.02247e+06	1.08443e+07	1.16915e+07	7.03372e+06	1.23648e+07	1.00172e+07	9.96119e+06
HP_616		0.997	1.05942e+07	409447	6.26707e+06	1.36309e+07	1.26621e+07	8.20383e+06	1.16596e+07	9.04946e+06	9.9302e+06	1.03456e+07	1.06349e+07	1.09998e+07	1.04971e+07	1.03526e+07	1.00753e+07	8.44884e+06
HP_617		0.984	3.08446e+06	136414	400194	1.58275e+06	2.16934e+06	9.56696e+06	1.05838e+06	717305	980978	2.291e+06	1.76288e+06	2.9549e+06	1.91384e+06	446513	718678	1.13227e+07
HP_618		0.94	4.86095e+06	691971	1.19059e+06	3.05653e+06	1.98363e+06	1.53062e+06	2.53874e+06	814292	2.52541e+06	1.89879e+06	3.89268e+06	2.54235e+06	2.55368e+06	496862	897650	3.20763e+06
HP_619		7.171	7.7398e+06	469639	1.06922e+07	9.24099e+06	9.44026e+06	5.25683e+06	9.54287e+06	9.1248e+06	8.18183e+06	8.89562e+06	1.0316e+07	1.24121e+07	4.69656e+06	1.31981e+07	1.17423e+07	6.88847e+06
HP_620		6.971	1.03025e+07	769392	7.30451e+06	8.58724e+06	1.23903e+07	9.74102e+06	1.19377e+07	9.77427e+06	1.09536e+07	9.16934e+06	1.23611e+07	7.78153e+06	6.25189e+06	9.42269e+06	7.02415e+06	1.30015e+07
HP_621		7.002	1.26329e+07	547330	1.12507e+07	1.36854e+07	1.38546e+07	1.03675e+07	1.45959e+07	1.45113e+07	1.58267e+07	1.58732e+07	1.6347e+07	1.64034e+07	1.07924e+07	1.39667e+07	1.65182e+07	1.45545e+07
HP_622		0.843	1.52089e+06	177894	273912	980678	508055	1.10217e+07	209144	196066	139423	156827	117179	238249	545190	92925.1	207889	4.79332e+06
HP_623		1.048	1.25329e+07	965969	6.48049e+06	1.10334e+07	6.30157e+06	2.11923e+07	3.49086e+06	7.40911e+06	5.25702e+06	8.16271e+06	6.01598e+06	3.7712e+06	2.14206e+07	3.5165e+06	4.65503e+06	1.14513e+07
HP_624		6.574	8.21268e+06	152938	7.43748e+06	1.14822e+07	1.13764e+07	8.1913e+06	3.79713e+06	1.15055e+07	7.72694e+06	1.07334e+07	1.07787e+07	8.19749e+06	9.52763e+06	1.19481e+07	1.31636e+07	9.57791e+06
HP_625		8.679	9.24431e+06	373749	6.44752e+06	6.53645e+06	4.67558e+06	6.58343e+06	1.04467e+07	5.8747e+06	4.08607e+06	7.58201e+06	6.47664e+06	1.03188e+07	7.11775e+06	1.11267e+07	9.23545e+06	5.31706e+06
HP_626		5.471	9.35228e+06	1.31851e+06	7.46949e+06	9.38583e+06	1.244e+07	1.00897e+07	1.37705e+07	1.37399e+07	8.83818e+06	1.0586e+07	1.13065e+07	1.48886e+07	1.05951e+07	1.36392e+07	1.1262e+07	1.04927e+07
HP_627		0.878	2.2101e+06	95247	507594	1.90193e+06	679342	1.09259e+07	473033	346352	345591	1.00152e+06	295805	2.16198e+06	1.41826e+06	333882	1.14427e+06	8.1461e+06
HP_628		9.107	6.75285e+06	672379	6.15359e+06	4.64943e+06	5.95046e+06	4.08919e+06	6.32535e+06	4.82731e+06	7.60435e+06	5.94824e+06	5.43671e+06	5.47689e+06	6.96051e+06	3.44976e+06	8.21501e+06	4.48815e+06
HP_629		0.96	2.72528e+06	146267	419503	1.33966e+06	1.74882e+06	6.55357e+06	589131	438350	978086	1.68919e+06	1.09285e+06	2.35687e+06	1.43007e+06	321713	305517	8.11916e+06
HP_630		6.99	1.23879e+07	517986	1.02471e+07	1.15779e+07	1.26307e+07	1.03481e+07	1.95971e+07	1.21965e+07	1.30895e+07	1.60796e+07	1.33914e+07	1.59097e+07	1.01557e+07	1.47148e+07	1.69153e+07	1.22188e+07
HP_631		0.955	1.18713e+07	297578	9.47188e+06	9.87668e+06	9.51551e+06	7.47059e+06	2.06355e+07	2.58584e+07	1.02921e+07	1.09764e+07	8.32611e+06	1.82671e+07	9.01859e+06	8.82321e+06	2.01907e+07	8.92847e+06
HP_632		6.996	1.26449e+07	595634	1.31241e+07	1.42475e+07	1.60395e+07	1.25612e+07	1.66468e+07	1.62851e+07	1.68105e+07	2.03494e+07	1.68657e+07	1.56067e+07	1.33085e+07	1.39481e+07	1.82844e+07	1.55996e+07
HP_633		1.048	1.05336e+07	344874	8.40116e+06	1.21197e+07	6.29343e+06	1.12788e+07	8.91451e+06	7.81889e+06	5.84729e+06	8.12972e+06	6.30205e+06	1.10242e+07	1.61199e+07	3.4003e+06	1.6255e+07	8.3579e+06
HP_634		1.022	2.13773e+06	199770	242311	1.47313e+06	1.8153e+06	9.21914e+06	689178	312563	483619	1.5298e+06	748335	2.91848e+06	1.14334e+06	115428	538108	1.02856e+07
HP_635		1.012	2.13159e+06	46816.8	302573	1.35277e+06	1.57915e+06	7.64663e+06	696853	360140	617263	1.5581e+06	766980	2.39654e+06	1.26966e+06	305225	407243	9.61703e+06
HP_636		0.854	8.25066e+06	849077	9.12769e+06	2.88703e+06	4.61222e+06	4.08774e+06	8.63339e+06	1.07402e+07	1.48975e+07	7.96328e+06	3.36449e+06	5.36345e+06	2.49351e+06	4.85306e+06	2.2867e+07	2.51913e+06
HP_637		7.372	2.74212e+06	138715	1.89793e+06	4.47045e+06	651910	1.09344e+06	8.25865e+06	1.1634e+07	1.64129e+06	1.48607e+06	1.19943e+06	4.71706e+06	2.92849e+06	2.73479e+06	1.02054e+07	848559
HP_638		1.177	2.79756e+06	85158.3	1.64145e+06	2.03351e+06	2.0022e+06	6.77299e+06	992052	1.22467e+06	2.21321e+06	3.12868e+06	1.42723e+06	4.32883e+06	2.94922e+06	1.14139e+06	2.24654e+06	1.28787e+07
HP_639		9.868	7.35613e+06	733273	7.81624e+06	6.38568e+06	5.58516e+06	3.97589e+06	5.72224e+06	5.8288e+06	1.02711e+07	8.8358e+06	9.21975e+06	1.12996e+07	6.39295e+06	8.06831e+06	9.1064e+06	8.79291e+06
HP_640		0.823	9.22737e+06	731745	1.48267e+06	9.6517e+06	5.50419e+06	6.19114e+07	3.18809e+06	1.80172e+06	3.18167e+06	2.68618e+06	539416	4.91192e+06	1.02921e+07	839685	2.26477e+06	5.18202e+07
HP_641		0.869	1.58678e+06	237513	204573	1.88819e+06	807908	7.93319e+06	392296	168357	167459	365262	146969	553751	568089	96001.8	600856	5.24595e+06
HP_642		0.992	2.70588e+06	95519.9	272958	1.30359e+06	1.83944e+06	7.72923e+06	823112	552255	760203	1.8056e+06	1.31048e+06	2.54062e+06	1.60267e+06	282192	507344	9.09842e+06
HP_643		9.258	7.23661e+06	813423	8.88289e+06	4.72082e+06	4.43589e+06	1.05032e+07	1.11079e+07	2.9089e+06	6.95316e+06	9.41789e+06	9.38796e+06	9.35948e+06	6.48749e+06	2.9766e+06	3.97965e+06	1.14479e+07
HP_644		6.664	3.78234e+06	614084	1.58636e+06	5.88434e+06	3.29396e+06	4.60531e+06	9.27098e+06	6.5629e+06	2.06177e+06	2.44554e+06	2.8539e+06	7.33537e+06	7.5448e+06	3.52656e+06	6.84995e+06	1.09561e+07
HP_645		7.96	1.84105e+06	234644	842304	2.80269e+06	2.0865e+06	800821	6.20737e+06	3.35073e+06	2.53017e+06	1.76977e+06	1.49795e+06	1.74675e+06	2.13047e+06	2.00175e+06	7.20962e+06	1.0007e+06
HP_646		6.991	1.91637e+07	615882	1.61142e+07	1.72234e+07	2.00184e+07	1.71958e+07	3.36883e+07	2.21768e+07	2.01918e+07	2.05541e+07	2.00361e+07	2.10678e+07	1.10563e+07	2.19606e+07	2.36089e+07	1.91367e+07
HP_647		4.241	1.16858e+07	734553	6.53085e+06	1.21914e+07	5.3333e+06	1.66224e+07	4.59537e+06	8.72966e+06	6.53722e+06	9.80314e+06	7.50702e+06	6.2493e+06	2.17288e+07	3.94351e+06	7.45503e+06	9.27287e+06
HP_648		0.845	981777	42400.3	164478	865474	133501	9.78958e+06	170667	146563	149219	137464	147616	222346	712527	119708	263929	4.58284e+06
HP_649		0.917	7.95216e+06	183643	4.15225e+06	4.78566e+06	1.96229e+06	1.4069e+07	3.62357e+06	2.99716e+06	6.92992e+06	3.53925e+06	3.85533e+06	1.57277e+07	3.23843e+06	7.01927e+06	1.5667e+06	3.24627e+06
HP_650		1.042	1.03685e+07	928275	1.23615e+07	8.15151e+06	1.05566e+07	1.81292e+07	1.03725e+07	1.36471e+07	8.21138e+06	1.03894e+07	8.32763e+06	1.45113e+07	1.26863e+07	8.9725e+06	1.24047e+07	1.2858e+07
HP_651		7.94	8.22614e+06	368639	3.33038e+06	1.35758e+07	9.92367e+06	5.75867e+06	1.16417e+07	9.09168e+06	6.53342e+06	1.03756e+07	9.30833e+06	3.54693e+06	6.13354e+06	1.21121e+07	3.8334e+06	7.33327e+06
HP_652		8.845	8.54153e+06	399652	9.84837e+06	7.95483e+06	9.3204e+06	8.40481e+06	7.80666e+06	7.37412e+06	1.17219e+07	1.08399e+07	9.46549e+06	1.00069e+07	8.75118e+06	8.98008e+06	8.51427e+06	1.14485e+07
HP_653		1	4.42787e+06	205384	860444	2.6508e+06	3.38624e+06	9.28234e+06	2.10347e+06	919908	1.19126e+06	2.47514e+06	1.74552e+06	6.15985e+06	3.10153e+06	1.08936e+06	2.21493e+06	2.52586e+07
HP_654		8.244	3.45437e+06	273865	6.60779e+06	2.16936e+06	5.14558e+06	2.81212e+06	7.15186e+06	3.42362e+06	1.80154e+06	4.54467e+06	5.42699e+06	6.63733e+06	1.30108e+06	2.74026e+06	2.13808e+06	8.75711e+06
HP_655		0.907	1.56507e+07	402051	1.31556e+06	1.30193e+07	6.88876e+06	7.69891e+07	5.78935e+06	4.01534e+06	2.43067e+06	8.05924e+06	1.94927e+06	1.3507e+07	9.76022e+06	1.02053e+06	9.1221e+06	5.28097e+07
HP_656		7.373	5.03166e+06	162918	3.67807e+06	8.02853e+06	2.12721e+06	2.30684e+06	1.41019e+07	1.65258e+07	3.14139e+06	3.19977e+06	2.40353e+06	8.94514e+06	5.09058e+06	5.22495e+06	1.7003e+07	1.73661e+06
HP_657		0.897	986675	89794.4	102196	922561	433072	7.79392e+06	168745	96865.1	87075.2	284253	65112.3	854125	776494	78710.4	461315	3.85996e+06
HP_658		1.051	8.42004e+06	335794	5.18097e+06	8.88007e+06	4.26775e+06	1.28803e+07	5.83429e+06	5.3834e+06	2.41897e+06	4.50791e+06	2.41012e+06	3.42669e+06	1.2515e+07	2.46914e+06	2.92692e+06	6.10519e+06
HP_659		0.979	1.37827e+06	58680.7	597096	576714	628196	887231	662830	486897	788165	467307	830533	554115	9.87788e+06	412504	425305	1.15413e+06
HP_660		9.092	6.67888e+06	214724	9.01149e+06	7.66687e+06	6.5175e+06	5.22554e+06	7.98634e+06	7.7372e+06	9.6035e+06	6.71779e+06	4.14111e+06	6.98092e+06	7.53995e+06	3.98629e+06	1.04244e+07	3.87257e+06
HP_661		0.932	2.19005e+06	271195	620058	5.93182e+06	1.44898e+06	8.04669e+06	1.25989e+06	669518	755727	2.14284e+06	1.32915e+06	3.56601e+06	2.0682e+06	1.80074e+06	917682	1.61131e+07
HP_662		0.902	1.58228e+06	87589.2	120903	1.08581e+06	615480	1.31377e+07	252640	112310	102073	481025	76626.9	1.22223e+06	1.46662e+06	105149	685610	7.51029e+06
HP_663		1.021	1.74099e+06	88039	168147	609700	1.57983e+06	4.16127e+06	740277	227453	434789	1.02047e+06	406925	1.82407e+06	818533	292583	929834	8.60841e+06
HP_664		9.837	6.31357e+06	891522	8.832e+06	7.2056e+06	7.2911e+06	3.48477e+06	7.45228e+06	1.13515e+07	1.03842e+07	8.60589e+06	7.30628e+06	1.4612e+07	8.01457e+06	7.72927e+06	8.78176e+06	6.75102e+06
HP_665		8.42	5.30022e+06	398030	6.21088e+06	7.92993e+06	3.32229e+06	5.40087e+06	7.20093e+06	6.08449e+06	6.85601e+06	7.09022e+06	8.95344e+06	5.41834e+06	5.17867e+06	4.43955e+06	8.37093e+06	3.08574e+06
HP_666		4.708	856960	21574.6	155308	189240	516888	1.13977e+06	78439.9	139441	158735	191815	222377	1.33516e+06	1.12475e+06	271816	352012	8.84978e+06
HP_667		0.938	2.39237e+06	141040	312368	1.5346e+06	1.7338e+06	3.74626e+06	559441	514875	1.34331e+06	851887	472734	7.4985e+06	1.24862e+06	647853	1.08987e+06	1.63388e+07
HP_668		1.021	1.69849e+06	116435	100887	803240	1.23275e+06	7.39231e+06	344218	165062	164924	1.16212e+06	340636	1.83695e+06	931445	74410.5	572494	8.65044e+06
HP_669		1.007	2.0112e+06	58241.1	375212	1.3764e+06	1.33125e+06	5.8077e+06	741005	392688	507582	1.72967e+06	782197	3.09322e+06	1.37311e+06	289205	432851	6.74307e+06
HP_670		8.232	3.50694e+06	808400	6.47601e+06	2.07578e+06	4.97332e+06	3.48273e+06	8.80062e+06	4.79021e+06	2.23547e+06	5.34538e+06	4.50167e+06	5.94789e+06	1.32527e+06	2.06371e+06	3.0535e+06	9.48009e+06
HP_671		0.927	1.55528e+06	40111.5	184455	949294	808988	8.82561e+06	267393	163050	150018	319382	160386	1.38823e+06	880749	152041	525820	6.71695e+06
HP_672		0.977	1.12762e+06	38720.2	189491	598096	214009	913118	535794	296018	545339	311968	221785	712231	504280	168209	2.83355e+06	7.7646e+06
HP_673		6.37	4.25195e+06	238793	4.34453e+06	4.88557e+06	5.03064e+06	1.16325e+06	6.90668e+06	6.72782e+06	3.78025e+06	3.1661e+06	3.01595e+06	4.51649e+06	2.28176e+06	4.37172e+06	7.02583e+06	2.21853e+06
HP_674		7.022	1.57325e+07	1.4268e+06	1.62902e+07	1.79722e+07	1.76023e+07	1.46475e+07	1.82076e+07	1.71465e+07	2.0013e+07	1.95871e+07	1.98565e+07	2.00703e+07	1.45342e+07	1.95568e+07	1.83552e+07	1.77801e+07
HP_675		4.928	5.23942e+06	717667	4.64541e+06	6.15161e+06	5.23053e+06	4.65039e+06	5.98214e+06	5.04069e+06	5.08573e+06	5.94391e+06	4.16081e+06	5.84219e+06	4.76953e+06	5.97701e+06	5.4038e+06	3.81336e+06
HP_676		8.841	4.15292e+06	416581	3.0676e+06	3.51482e+06	6.80397e+06	4.78381e+06	1.77147e+06	4.58995e+06	3.53937e+06	3.99408e+06	3.7866e+06	5.28677e+06	3.44139e+06	8.03852e+06	2.9451e+06	3.70541e+06
HP_677		9.11	6.39056e+06	792265	5.13342e+06	4.70556e+06	5.11952e+06	1.64925e+06	5.45756e+06	4.83667e+06	6.34457e+06	4.30367e+06	4.47716e+06	4.64532e+06	6.11066e+06	1.43081e+06	5.7122e+06	2.53382e+06
HP_678		1.02	1.40474e+06	173281	199902	515426	1.2896e+06	5.34223e+06	368405	266504	295010	984686	558357	1.4435e+06	664937	102658	444738	6.63726e+06
HP_679		0.944	1.09467e+06	49899.3	168494	1.02469e+06	556454	7.04195e+06	149692	167701	176503	376390	147469	1.42795e+06	735836	161212	518237	6.09927e+06
HP_680		0.989	7.49098e+06	424836	6.52627e+06	1.07922e+07	1.36555e+06	3.02791e+07	5.00835e+06	2.81174e+06	1.20891e+07	4.896e+06	5.2904e+06	1.87523e+07	5.31007e+06	1.61383e+06	1.89829e+06	1.62254e+07
HP_681		7.153	4.06453e+06	532205	3.91094e+06	4.84873e+06	4.64869e+06	2.79739e+06	7.08103e+06	5.11582e+06	4.68187e+06	4.50578e+06	3.79396e+06	6.65712e+06	3.05736e+06	5.29737e+06	6.58128e+06	3.74576e+06
HP_682		1.044	1.09352e+07	619988	1.11973e+07	1.38549e+07	8.70957e+06	2.52291e+07	8.42976e+06	8.88013e+06	5.05055e+06	9.41543e+06	5.50019e+06	1.12379e+07	1.62183e+07	5.01829e+06	1.09413e+07	1.78575e+07
HP_683		8.586	3.48992e+06	516988	2.79082e+06	5.07169e+06	4.39042e+06	4.65691e+06	6.805e+06	5.73332e+06	2.72629e+06	3.64447e+06	5.59853e+06	6.24501e+06	5.08972e+06	2.81967e+06	3.16931e+06	3.81891e+06
HP_684		0.859	6.51859e+06	386518	594007	5.19576e+06	2.62139e+06	4.9431e+07	1.32194e+06	458064	485510	1.87548e+06	298845	2.28446e+06	3.03607e+06	117426	1.97286e+06	2.55156e+07
HP_685		5.772	5.51386e+06	76988.2	4.08299e+06	5.58468e+06	6.52753e+06	5.0144e+06	7.81103e+06	5.94657e+06	5.90237e+06	6.73293e+06	6.60803e+06	6.16264e+06	4.99533e+06	5.52838e+06	5.26238e+06	5.41412e+06
HP_686		0.907	723530	85993.7	314029	900922	225647	1.72032e+06	376300	287509	291226	244411	233447	440584	457379	252155	248320	9.24768e+06
HP_687		0.872	779147	62565	146495	579445	126115	5.06041e+06	127253	174896	191747	289912	115620	741890	398971	122742	220994	3.57019e+06
HP_688		0.956	1.32304e+06	67001	300156	491620	890224	4.75481e+06	635186	383618	438171	1.53174e+06	533273	2.45298e+06	742469	295607	250422	6.36251e+06
HP_689		2.395	3.58554e+06	228474	4.4693e+06	4.19284e+06	937226	1.53321e+06	2.12571e+06	2.13229e+06	9.04799e+06	3.54939e+06	2.0867e+06	4.4529e+06	3.44796e+06	4.672e+06	8.06291e+06	938348
HP_690		7.959	1.05182e+06	44769.8	869471	1.43397e+06	804036	512419	6.71067e+06	1.90816e+06	582956	593362	587821	1.52506e+06	643291	565914	2.64614e+06	832780
HP_691		0.981	2.31139e+06	179883	380387	2.47676e+06	2.64271e+06	7.33836e+06	1.6817e+06	534025	447309	3.07255e+06	902884	3.17365e+06	1.9854e+06	348149	877328	1.28608e+07
HP_692		0.865	5.09587e+06	452999	1.20905e+06	4.87936e+06	2.37131e+06	3.55771e+07	1.58733e+06	874956	549633	2.27649e+06	545856	2.89444e+06	3.30715e+06	415778	2.48183e+06	1.84583e+07
HP_693		4.742	3.59601e+06	257998	4.01153e+06	5.99949e+06	4.30778e+06	4.83093e+06	5.91871e+06	7.12771e+06	3.92066e+06	2.99018e+06	4.18898e+06	5.7973e+06	3.82605e+06	4.2935e+06	5.72353e+06	5.01955e+06
HP_694		8.895	3.91829e+06	413220	6.65137e+06	5.04906e+06	3.77664e+06	3.91294e+06	3.24029e+06	2.46508e+06	6.43644e+06	6.60377e+06	6.68997e+06	5.88467e+06	6.45409e+06	4.6734e+06	4.01577e+06	6.89595e+06
HP_695		1.094	2.526e+06	317078	856443	6.44743e+06	887462	1.92619e+07	768413	722036	650656	926569	605789	1.09157e+06	922914	714592	703819	2.78179e+07
HP_696		8.839	3.2032e+06	176853	3.74815e+06	2.89161e+06	4.94136e+06	3.7728e+06	2.68231e+06	3.55253e+06	4.56947e+06	4.37896e+06	4.02027e+06	5.91819e+06	2.75511e+06	6.74006e+06	2.7654e+06	4.76241e+06
HP_697		8.952	5.92044e+06	648466	6.63952e+06	4.40237e+06	3.26367e+06	4.41845e+06	4.8013e+06	2.4757e+06	8.93164e+06	7.10623e+06	1.12472e+07	5.50108e+06	9.79737e+06	2.32598e+06	5.75286e+06	6.08799e+06
HP_698		7.019	7.48643e+06	728560	6.86472e+06	8.9538e+06	8.01979e+06	7.23935e+06	9.94868e+06	7.53164e+06	7.0316e+06	8.89633e+06	7.66914e+06	9.69385e+06	5.98858e+06	8.37361e+06	1.01421e+07	7.97589e+06
HP_699		4.861	3.60911e+06	493632	2.42528e+06	3.65294e+06	3.21784e+06	2.6949e+06	3.41042e+06	4.3838e+06	2.95175e+06	3.57638e+06	2.78388e+06	3.8627e+06	5.62629e+06	3.22592e+06	5.11067e+06	3.15361e+06
HP_700		0.843	4.95212e+06	647704	5.60631e+06	6.31885e+06	4.1732e+06	4.75617e+06	5.69873e+06	4.49271e+06	5.57946e+06	5.05336e+06	5.20207e+06	5.9537e+06	5.63793e+06	6.05307e+06	3.63548e+06	3.81053e+06
HP_701		5.954	1.25404e+06	51021.1	651817	1.23868e+06	325311	483185	1.52383e+06	2.32889e+06	997960	500349	706978	675674	1.67556e+06	1.63639e+06	6.13704e+06	381464
HP_702		8.184	1.98407e+06	200450	5.78708e+06	3.55766e+06	2.5397e+06	1.96513e+06	5.44097e+06	3.84704e+06	2.47603e+06	2.32873e+06	2.43848e+06	3.87492e+06	2.75918e+06	1.57665e+06	2.28628e+06	4.11934e+06
HP_703		7.142	6.58381e+06	301079	6.99753e+06	8.00903e+06	7.87398e+06	6.70237e+06	1.00306e+07	6.48354e+06	8.81207e+06	8.33381e+06	8.02076e+06	9.47969e+06	5.22973e+06	1.06889e+07	8.49535e+06	8.01157e+06
HP_704		0.99	6.58238e+06	261774	6.85797e+06	8.74147e+06	1.76154e+06	1.33138e+07	4.45703e+06	3.10725e+06	6.34703e+06	3.52765e+06	4.64495e+06	1.84625e+07	2.96226e+06	7.41248e+06	872936	7.05526e+06
HP_705		1.021	961238	38275.6	182136	594063	231644	4.9288e+06	344205	100916	122656	502127	107125	844193	602124	83680.4	451195	5.66837e+06
HP_706		7.323	5.45738e+06	498218	3.88325e+06	5.19211e+06	3.82798e+06	4.272e+06	6.04048e+06	6.0776e+06	5.79121e+06	6.2245e+06	4.50075e+06	5.66501e+06	4.3845e+06	6.06846e+06	6.57814e+06	4.90297e+06
HP_707		9.784	7.17293e+06	1.72928e+06	7.77448e+06	3.53291e+06	5.97359e+06	4.27897e+06	6.05992e+06	6.41241e+06	9.48886e+06	5.97387e+06	7.57387e+06	1.09702e+07	7.40412e+06	7.54277e+06	8.05064e+06	7.19019e+06
HP_708		0.874	887453	133909	120197	1.76838e+06	163176	2.38374e+06	176606	633790	93209.6	102592	84697	524126	526622	89581.9	120127	4.69609e+06
HP_709		7.061	5.12291e+06	596129	3.72322e+06	4.60654e+06	6.49273e+06	5.33924e+06	5.40794e+06	4.31146e+06	7.7354e+06	6.61407e+06	6.1082e+06	5.6608e+06	5.94968e+06	5.75025e+06	8.88936e+06	6.04448e+06
HP_710		0.973	6.01215e+06	139018	944056	2.97076e+06	3.94667e+06	1.06511e+07	2.57132e+06	1.53131e+06	2.03166e+06	3.12553e+06	2.25488e+06	6.94929e+06	4.03027e+06	1.12441e+06	2.32624e+06	3.52209e+07
HP_711		2.125	749674	35623.5	898254	1.87228e+06	394852	701758	398173	521766	601909	410811	341903	351947	379185	408365	473892	5.21187e+06
HP_712		0.888	856528	22513.5	118042	939885	319344	5.38298e+06	271482	173936	229652	270000	89376	905775	647760	135603	510487	4.28365e+06
HP_713		2.072	1.2693e+06	198429	754944	882706	759833	1.06009e+06	403829	363093	399493	378857	382818	1.31978e+06	1.05333e+06	798834	1.44141e+06	4.55528e+06
HP_714		0.842	813856	86229	255745	452172	243570	5.84005e+06	177919	230141	231867	213923	228915	342529	584374	185222	222707	4.7394e+06
HP_715		2.95	6.00851e+06	525467	627378	9.26479e+06	2.80039e+06	3.15775e+07	2.59253e+06	367717	399270	1.93683e+06	778858	3.27911e+06	4.68358e+06	1.31819e+06	1.48427e+06	3.03793e+07
HP_716		1.046	4.81112e+06	296190	6.14032e+06	6.06223e+06	4.14335e+06	7.02057e+06	5.45028e+06	5.6154e+06	3.3218e+06	4.02731e+06	3.74373e+06	6.27378e+06	7.34359e+06	3.21048e+06	6.59273e+06	6.03788e+06
HP_717		0.874	1.14934e+06	75866.8	290061	2.19374e+06	816397	2.94709e+06	430198	1.02159e+06	420814	673088	921692	909529	1.24599e+06	633134	242784	4.96263e+06
HP_718		5.773	5.2757e+06	189335	4.67088e+06	5.27488e+06	5.35827e+06	5.00354e+06	7.47131e+06	5.54644e+06	6.02448e+06	6.24181e+06	5.96832e+06	5.71812e+06	4.96556e+06	6.0862e+06	5.86977e+06	5.94458e+06
HP_719		0.951	4.42506e+06	220002	2.30696e+06	5.94555e+06	3.37563e+06	3.51088e+06	6.0429e+06	3.84797e+06	5.08244e+06	4.00902e+06	3.82485e+06	6.60826e+06	3.39127e+06	4.35048e+06	3.64676e+06	3.37281e+06
HP_720		0.868	834254	85739.7	105805	1.58735e+06	163550	2.75166e+06	128649	596659	82206.2	336124	60909.9	376823	686840	77985.9	184354	4.89683e+06
HP_721		0.982	2.94991e+06	71885.7	583009	1.44378e+06	1.7955e+06	5.21689e+06	1.59252e+06	1.45478e+06	862320	896150	1.23046e+06	3.85784e+06	2.39067e+06	883075	1.40157e+06	1.63492e+07
HP_722		1.048	990760	59248.7	1.17166e+06	1.0572e+06	880931	4.72364e+06	625787	1.1668e+06	689246	1.1022e+06	668289	593345	5.62719e+06	299451	886818	1.39178e+06
HP_723		8.368	8.7728e+06	1.30073e+06	1.17224e+07	1.34205e+07	6.15711e+06	1.29532e+07	1.14559e+07	1.22077e+07	1.55631e+07	5.05128e+06	1.12083e+07	5.55345e+06	1.04988e+07	7.83305e+06	1.70605e+07	6.5979e+06
HP_724		8.571	1.69298e+06	246090	1.52587e+06	1.38415e+06	1.3759e+06	1.62648e+06	1.82944e+06	1.50373e+06	387173	1.58863e+06	1.41229e+06	4.86328e+06	1.44454e+06	1.7555e+06	841827	1.65592e+06
HP_725		6.438	2.56738e+06	76005.3	2.57904e+06	4.26166e+06	2.90674e+06	2.80883e+06	6.50561e+06	4.78298e+06	3.74178e+06	2.98757e+06	5.76853e+06	6.34559e+06	3.85149e+06	5.83435e+06	4.40535e+06	3.7123e+06
HP_726		1.021	971426	55335.1	104083	344176	477920	3.62866e+06	229516	198808	232494	615110	403062	1.19043e+06	547540	74427.8	347424	4.98038e+06
HP_727		1.021	857440	44450.8	84594.3	563645	153636	6.83005e+06	119666	58123.5	63919.7	131072	55061.3	345113	72670.1	62766	286452	5.07934e+06
HP_728		1.022	807505	26617.2	129782	355550	939697	2.51169e+06	304696	133882	216306	812817	258257	753116	579830	80490.5	344133	4.88423e+06
HP_729		0.892	1.35354e+06	214307	197182	389705	264372	3.09049e+06	135012	177427	175454	139434	179456	1.32249e+06	130995	144501	121045	1.84608e+06
HP_730		0.923	1.23186e+06	52803.9	305560	660900	562747	1.2878e+06	644696	634993	374291	419498	301687	1.42319e+06	655905	422174	896785	5.3755e+06
HP_731		4.709	786807	39459.9	195602	280429	481420	1.39501e+06	268556	243862	277333	581570	452750	903973	766853	83337	377194	4.92984e+06
HP_732		1.061	1.09057e+06	54766	500263	614505	277858	955337	758397	402700	462087	569982	596562	1.23912e+06	422973	703154	1.37834e+06	5.89715e+06
HP_733		7.056	2.75067e+06	249592	2.38863e+06	3.36597e+06	3.60311e+06	2.83632e+06	6.18593e+06	2.80858e+06	4.84827e+06	5.42645e+06	3.31564e+06	5.09248e+06	1.97793e+06	3.35323e+06	6.2124e+06	4.29839e+06
HP_734		1.007	1.12656e+06	36156.5	254007	1.73657e+06	1.06938e+06	4.50531e+06	629361	391383	279650	783814	176188	1.29134e+06	1.01848e+06	161074	840963	4.75034e+06
HP_735		4.71	3.59774e+06	88165.7	5.87421e+06	4.11766e+06	2.90888e+06	2.02363e+06	3.79115e+06	3.58068e+06	5.19075e+06	3.39282e+06	1.29022e+06	2.26567e+06	2.07743e+06	4.32967e+06	5.36667e+06	965785
HP_736		1.027	1.8021e+07	4.36824e+06	1.07381e+07	8.64597e+06	2.15333e+06	1.24811e+07	9.47911e+06	7.12226e+06	1.67255e+07	2.04332e+06	4.68154e+06	9.85629e+06	1.49521e+07	1.0409e+07	4.85926e+06	2.64418e+07
HP_737		9.131	3.4206e+06	377127	2.77437e+06	4.53431e+06	4.71654e+06	2.82594e+06	3.53852e+06	1.99393e+06	5.02031e+06	5.09467e+06	8.54184e+06	3.3121e+06	3.05805e+06	1.63303e+06	3.32388e+06	5.30219e+06
HP_738		4.389	4.38158e+06	83667.6	2.78149e+06	6.00804e+06	3.31574e+06	8.65993e+06	2.87312e+06	4.36842e+06	1.20133e+06	3.0912e+06	1.85722e+06	2.27538e+06	8.27853e+06	843746	1.94231e+06	5.18463e+06
HP_739		0.956	859046	40225.1	134962	520991	149557	4.82337e+06	194676	134709	182730	296862	158689	604029	812715	130421	441124	3.92008e+06
HP_740		0.993	3.94517e+06	236480	511117	2.32135e+06	2.75372e+06	1.15952e+07	763201	458282	804450	2.824e+06	1.53433e+06	3.88266e+06	2.25421e+06	189102	734803	1.29339e+07
HP_741		0.931	985783	69505.6	157913	772839	284582	6.32542e+06	147903	276150	242270	332301	123564	584805	502169	129728	167921	4.72815e+06
HP_742		8.839	3.11569e+06	161550	3.67308e+06	2.58867e+06	4.13159e+06	3.14891e+06	2.68879e+06	2.90731e+06	4.8888e+06	4.42301e+06	4.72251e+06	5.68223e+06	2.97048e+06	5.11804e+06	3.15331e+06	4.99576e+06
HP_743		0.854	568420	67414.2	183756	382443	122832	4.78851e+06	93913.3	175789	118433	164872	118013	143230	292527	100374	198685	2.36529e+06
HP_744		1.013	2.68221e+07	1.0151e+06	2.4622e+07	3.79197e+07	5.35185e+06	7.68577e+06	1.24566e+07	1.28359e+07	2.82231e+07	1.15284e+07	1.50931e+07	7.84037e+07	1.32533e+07	5.31221e+06	7.10774e+06	1.48962e+07
HP_745		8.849	2.48476e+06	221833	2.95037e+06	2.24802e+06	2.37109e+06	2.38826e+06	3.04324e+06	1.63753e+06	3.37601e+06	3.1341e+06	3.6332e+06	3.5538e+06	3.13377e+06	2.21674e+06	2.92827e+06	4.08135e+06
HP_746		2.444	2.00422e+06	182501	2.53378e+06	3.1937e+06	399955	1.47864e+06	932248	1.10018e+06	5.8561e+06	1.17279e+06	1.13004e+06	3.24938e+06	2.25678e+06	2.29643e+06	6.53791e+06	370344
HP_747		0.869	881534	60634.8	185703	751718	184666	6.16009e+06	142751	178442	200516	348918	110929	824589	472074	132944	298543	4.01913e+06
HP_748		0.944	351248	14946.1	168583	162212	129438	254274	152357	166231	166160	157266	145915	965012	237438	163936	147276	5.44169e+06
HP_749		7.671	5.88296e+06	179893	4.88579e+06	6.65621e+06	4.9111e+06	7.4179e+06	1.74361e+07	5.67577e+06	4.41647e+06	5.77624e+06	5.21988e+06	1.46054e+07	3.18246e+06	7.6714e+06	4.19878e+06	5.27931e+06
HP_750		4.694	3.31222e+06	299692	7.28043e+06	5.58501e+06	4.10092e+06	1.37523e+06	3.94543e+06	3.13283e+06	4.64264e+06	4.00895e+06	2.81109e+06	2.62492e+06	2.33399e+06	4.14125e+06	4.49871e+06	1.57833e+06
HP_751		0.84	3.70302e+06	448634	3.04557e+06	3.84648e+06	3.69655e+06	5.61726e+06	3.898e+06	3.04018e+06	4.29246e+06	3.58115e+06	4.14636e+06	4.58124e+06	4.28085e+06	4.17331e+06	2.94193e+06	2.73698e+06
HP_752		7.062	2.04683e+06	232236	2.26298e+06	2.79913e+06	4.47949e+06	2.54191e+06	4.42393e+06	3.3585e+06	4.14843e+06	3.36864e+06	3.53597e+06	4.17866e+06	3.89997e+06	4.06578e+06	5.88727e+06	5.22787e+06
HP_753		0.904	500472	48064.1	131579	258640	308708	4.1806e+06	207300	146473	129235	128098	110638	484627	358576	133181	134455	2.44552e+06
HP_754		0.87	422885	44584.1	116909	1.34187e+06	105042	2.56287e+06	137990	312079	81964.3	317696	71938.2	369919	641716	97110.8	123511	2.87826e+06
HP_755		8.573	2.8476e+06	147583	1.01892e+06	1.91739e+06	2.03579e+06	2.58774e+06	4.16355e+06	1.80322e+06	448570	1.74383e+06	1.54612e+06	4.44759e+06	1.3819e+06	2.16062e+06	3.04921e+06	1.47043e+06
HP_756		6.974	2.69924e+06	362768	2.92409e+06	1.9403e+06	2.09351e+06	3.56135e+06	3.20172e+06	2.9757e+06	3.47604e+06	1.77783e+06	2.3383e+06	2.24236e+06	1.50317e+06	2.24809e+06	2.29892e+06	2.45423e+06
HP_757		1.047	2.11576e+06	137320	3.41263e+06	2.07666e+06	2.04666e+06	2.71568e+06	2.49264e+06	2.98316e+06	2.01426e+06	1.43581e+06	1.69456e+06	3.71731e+06	2.78558e+06	1.33731e+06	4.61276e+06	2.7275e+06
HP_758		7.06	3.63224e+06	199868	2.37201e+06	3.90601e+06	7.15875e+06	3.6014e+06	6.4084e+06	3.37877e+06	3.35828e+06	4.14869e+06	4.78974e+06	3.32607e+06	3.29616e+06	3.8215e+06	4.35679e+06	6.31227e+06
HP_759		8.865	5.51516e+06	416058	5.85607e+06	3.34696e+06	3.61744e+06	4.1325e+06	4.50986e+06	3.76391e+06	7.3263e+06	6.78916e+06	6.235e+06	3.78035e+06	4.71127e+06	4.62038e+06	5.72152e+06	8.08978e+06
HP_760		7.155	2.59596e+06	207867	3.04511e+06	4.95041e+06	5.16641e+06	3.93491e+06	4.17736e+06	3.58351e+06	4.64301e+06	4.6579e+06	4.83135e+06	4.95185e+06	3.7997e+06	5.08431e+06	3.49192e+06	3.93377e+06
HP_761		6.562	2.87159e+06	196310	2.73439e+06	3.09829e+06	3.22238e+06	2.31648e+06	4.38736e+06	3.39883e+06	3.46396e+06	3.41262e+06	4.17375e+06	4.20559e+06	1.9842e+06	4.16227e+06	4.21962e+06	3.83863e+06
HP_762		1.051	1.2922e+06	24301.2	1.56891e+06	308556	295136	327931	1.21412e+06	553003	2.52595e+06	1.12446e+06	4.73697e+06	4.75211e+06	467074	611551	3.81288e+06	351715
HP_763		4.342	3.7708e+06	326338	3.87474e+06	5.0382e+06	2.69607e+06	5.3153e+06	3.31485e+06	4.47997e+06	2.60476e+06	3.33181e+06	2.24679e+06	3.97781e+06	4.36231e+06	2.08549e+06	4.77021e+06	3.04054e+06
HP_764		8.874	4.41786e+06	344711	4.11624e+06	3.63568e+06	3.44903e+06	4.20921e+06	2.01483e+06	3.387e+06	5.1183e+06	4.28366e+06	3.74222e+06	4.25481e+06	3.83819e+06	5.87604e+06	2.2991e+06	4.71929e+06
HP_765		1.051	3.43345e+06	853078	3.12877e+06	1.00807e+06	3.29931e+06	4.58939e+06	4.75797e+06	3.53228e+06	1.3315e+06	2.41601e+06	1.90584e+06	4.84284e+06	3.98644e+06	2.41598e+06	3.04554e+06	3.99991e+06
HP_766		6.37	2.72672e+06	75032.2	3.36425e+06	3.18973e+06	859711	2.22684e+06	4.38302e+06	3.91475e+06	2.78529e+06	1.66019e+06	1.27193e+06	3.89528e+06	2.1467e+06	3.61357e+06	4.19644e+06	1.05437e+06
HP_767		0.877	539403	33864.1	130570	1.06031e+06	112980	1.06044e+06	108136	382601	111740	140407	95830	272115	538010	101408	139836	3.79825e+06
HP_768		0.906	6.67112e+06	259060	276461	4.78958e+06	2.50896e+06	4.49201e+07	1.20266e+06	493687	395767	2.08859e+06	358896	6.43262e+06	4.67121e+06	107280	2.64919e+06	2.52818e+07
HP_769		0.962	4.24034e+06	63728.6	3.7588e+06	6.78273e+06	363647	1.08907e+07	1.52797e+06	1.73885e+06	4.72705e+06	1.54271e+06	2.9347e+06	1.278e+07	1.53629e+06	4.65477e+06	1.21235e+06	2.10834e+06
HP_770		1.058	3.97781e+06	195757	4.74809e+06	418229	1.09131e+06	1.40184e+06	715104	681990	3.21796e+06	4.1077e+06	4.34157e+06	1.23154e+07	1.13959e+06	1.25163e+06	1.20166e+07	1.68762e+06
HP_771		1.058	1.40068e+06	112961	2.34961e+06	1.83814e+06	488489	468125	1.04991e+06	418946	4.61878e+06	1.40894e+06	1.36598e+06	1.71564e+06	542919	2.07338e+06	3.75746e+06	386683
HP_772		8.588	1.88168e+06	409836	3.19283e+06	2.59622e+06	3.12229e+06	2.54605e+06	2.88524e+06	2.26314e+06	1.3937e+06	3.87698e+06	4.10607e+06	2.42542e+06	2.89558e+06	2.6949e+06	2.52155e+06	3.48242e+06
HP_773		0.956	961225	48596.4	394233	647561	853290	747102	530437	591010	874588	837825	729332	856813	4.59297e+06	1.64217e+06	571134	839449
HP_774		8.956	3.7488e+06	657956	6.06635e+06	4.92285e+06	3.42031e+06	4.36952e+06	3.38118e+06	3.20601e+06	5.36248e+06	4.68218e+06	6.64775e+06	4.65932e+06	4.57345e+06	4.24614e+06	4.82635e+06	5.29e+06
HP_775		9.077	2.10386e+06	178639	1.61162e+06	770243	1.93905e+06	408256	3.16193e+06	2.46378e+06	1.25196e+06	1.29503e+06	1.41501e+06	2.40569e+06	1.33999e+06	530518	1.64655e+06	1.45478e+06
HP_776		9.098	1.65287e+06	194987	4.05511e+06	2.13252e+06	2.84075e+06	1.40051e+06	1.14702e+06	2.18414e+06	4.76713e+06	4.56407e+06	3.53887e+06	1.74471e+06	4.37924e+06	1.521e+06	3.03264e+06	3.50687e+06
HP_777		6.614	3.10584e+06	308247	2.3916e+06	3.24404e+06	3.04698e+06	3.02435e+06	4.08068e+06	2.97487e+06	3.73653e+06	3.18141e+06	3.60249e+06	2.97079e+06	3.00254e+06	3.73577e+06	2.79248e+06	2.7611e+06
HP_778		8.836	2.95638e+06	324623	3.09255e+06	2.12571e+06	2.90315e+06	2.00895e+06	2.99134e+06	1.56807e+06	3.3321e+06	3.83922e+06	3.54557e+06	3.2652e+06	2.65943e+06	2.6179e+06	3.29088e+06	3.69631e+06
HP_779		8.845	4.05652e+06	381842	4.0645e+06	2.94771e+06	4.08102e+06	2.85307e+06	3.74793e+06	2.91666e+06	5.62007e+06	5.63362e+06	4.51256e+06	4.80665e+06	3.42517e+06	4.65295e+06	4.41754e+06	5.50391e+06
HP_780		6.565	2.3592e+06	70539.1	1.96918e+06	2.23861e+06	2.79261e+06	2.01695e+06	4.13445e+06	2.95318e+06	3.10966e+06	2.60867e+06	2.794e+06	3.42613e+06	1.74607e+06	3.56429e+06	2.94004e+06	2.8204e+06
HP_781		8.943	3.73704e+06	235957	3.9084e+06	3.57421e+06	3.86261e+06	3.89021e+06	3.41658e+06	3.12847e+06	4.0195e+06	4.32834e+06	4.66425e+06	4.65176e+06	4.07202e+06	3.22308e+06	3.34087e+06	5.04087e+06
HP_782		6.523	2.95527e+06	144524	2.18074e+06	3.26275e+06	2.94921e+06	2.68266e+06	2.86632e+06	2.21872e+06	3.06258e+06	2.5986e+06	3.15491e+06	4.00614e+06	3.61405e+06	3.7719e+06	2.19211e+06	2.99186e+06
HP_783		0.826	607262	56994	305204	572116	524479	1.01078e+06	987564	3.30347e+06	471394	517406	309030	551939	1.37794e+06	465106	359348	839034
HP_784		6.564	2.42019e+06	178480	1.72277e+06	2.13457e+06	2.63021e+06	1.62308e+06	3.81832e+06	2.4465e+06	2.59908e+06	2.26797e+06	2.98156e+06	3.71424e+06	1.48078e+06	3.74606e+06	3.2148e+06	2.85817e+06
HP_785		6.606	1.48174e+06	233506	626961	2.07274e+06	1.27241e+06	1.76343e+06	4.47571e+06	2.25436e+06	813923	938148	1.23726e+06	3.75028e+06	3.25173e+06	1.52709e+06	2.86703e+06	3.53242e+06
HP_786		6.563	2.30656e+06	94669.2	2.14882e+06	2.82692e+06	2.7425e+06	2.42193e+06	3.5365e+06	2.82544e+06	3.49939e+06	2.5753e+06	2.79744e+06	3.65657e+06	2.10177e+06	3.77222e+06	2.98585e+06	2.81437e+06
HP_787		6.563	2.20502e+06	122766	2.43932e+06	2.30314e+06	2.52581e+06	1.56574e+06	3.71282e+06	2.70673e+06	3.1855e+06	2.22057e+06	3.121e+06	3.22959e+06	1.90359e+06	3.30111e+06	2.85631e+06	3.05526e+06
HP_788		7.933	2.92747e+06	244776	2.40705e+06	4.57919e+06	4.70698e+06	2.34736e+06	3.4361e+06	2.48238e+06	4.10667e+06	2.48661e+06	3.67458e+06	4.38988e+06	3.2001e+06	4.34532e+06	3.39254e+06	2.25306e+06
HP_789		4.965	1.8681e+06	101810	2.1423e+06	3.17484e+06	1.36438e+06	2.63975e+06	1.67481e+06	2.33876e+06	1.52202e+06	1.68183e+06	2.07313e+06	1.30692e+06	3.91358e+06	1.5263e+06	2.66989e+06	1.56597e+06
HP_790		8.82	4.09242e+06	356039	4.69326e+06	2.71725e+06	3.69543e+06	3.64134e+06	4.58695e+06	3.55916e+06	5.31524e+06	5.35434e+06	5.2573e+06	6.35725e+06	3.9827e+06	4.18513e+06	4.34353e+06	5.68001e+06
HP_791		8.837	3.33107e+06	290092	3.54188e+06	2.73169e+06	3.60442e+06	2.57905e+06	3.02638e+06	2.51334e+06	5.34667e+06	4.60958e+06	4.28169e+06	3.90901e+06	3.2363e+06	4.21217e+06	3.89548e+06	4.16306e+06
HP_792		6.538	3.06902e+06	142388	3.01301e+06	3.11974e+06	4.18791e+06	2.96174e+06	4.12685e+06	3.13033e+06	2.68328e+06	2.64967e+06	2.84531e+06	2.65531e+06	2.79402e+06	3.94821e+06	3.22444e+06	2.32912e+06
HP_793		1.023	3.73041e+06	126501	949705	4.66276e+06	5.89087e+06	2.28367e+06	4.06277e+06	3.61608e+06	2.14189e+06	3.86183e+06	5.67997e+06	4.02357e+06	3.69368e+06	3.83068e+06	3.77671e+06	2.75173e+06
HP_794		8.653	828934	40113.7	423914	658047	244649	578549	3.98638e+06	299456	124564	648936	464281	4.03447e+06	436599	911721	1.21115e+06	301988
HP_795		0.923	307665	35640.5	126387	164107	362314	324610	204770	219601	104048	250990	157499	166875	366134	101561	284343	4.02225e+06
HP_796		6.548	2.63272e+06	222897	2.65102e+06	2.63507e+06	3.64253e+06	3.68704e+06	2.99085e+06	2.61867e+06	2.47003e+06	3.0086e+06	3.38718e+06	2.2045e+06	2.09309e+06	2.36486e+06	3.1242e+06	3.05956e+06
HP_797		7.372	2.46072e+06	97769.7	1.4338e+06	2.62426e+06	1.85024e+06	1.07705e+06	4.38502e+06	4.61072e+06	1.94144e+06	1.74051e+06	1.26228e+06	3.36744e+06	2.30562e+06	2.74729e+06	4.46975e+06	748201
HP_798		0.947	2.57727e+06	85042.8	516568	882580	2.11532e+06	3.78827e+06	925265	883893	879846	841497	959991	3.83377e+06	1.68771e+06	642181	1.46755e+06	1.60858e+07
HP_799		6.828	2.93186e+06	115458	1.97398e+06	3.41937e+06	3.73997e+06	3.12795e+06	6.31833e+06	3.16575e+06	4.50585e+06	4.0451e+06	4.48615e+06	4.02542e+06	2.96353e+06	5.0355e+06	5.14567e+06	3.67338e+06
HP_800		8.885	3.64582e+06	289028	3.38092e+06	2.27363e+06	3.13011e+06	2.80542e+06	3.14003e+06	2.29467e+06	4.64907e+06	4.31492e+06	3.31369e+06	3.46621e+06	3.73712e+06	4.03752e+06	2.61561e+06	3.62199e+06
HP_801		0.864	4.90895e+06	253242	868363	3.8584e+06	2.24308e+06	2.62809e+07	1.52699e+06	678554	699493	1.71312e+06	1.11586e+06	2.24585e+06	3.13635e+06	899966	1.35505e+06	1.43322e+07
HP_802		0.926	501232	35471.6	156523	505089	234430	4.78663e+06	146080	138573	137625	182271	112592	666471	502178	138904	158653	4.15069e+06
HP_803		1.02	1.81112e+06	64216.1	810809	2.09015e+06	457359	3.74912e+06	891116	367476	1.22191e+06	980770	1.14159e+06	4.52693e+06	922654	1.51264e+06	470579	1.89189e+06
HP_804		9.172	3.26535e+06	297151	1.53507e+06	2.01283e+06	1.55949e+06	1.65487e+06	2.40859e+06	771314	2.42432e+06	1.50775e+06	1.94766e+06	2.26271e+06	2.36358e+06	1.70414e+06	734879	1.00765e+06
HP_805		0.885	2.29882e+06	151390	2.12818e+06	1.69503e+06	1.20936e+06	2.63022e+06	2.31316e+06	2.07738e+06	1.67525e+06	1.75219e+06	3.23055e+06	4.62953e+06	2.1748e+06	754222	2.62977e+06	2.37941e+06
HP_806		5.54	2.61394e+06	174190	1.99175e+06	2.71191e+06	4.18377e+06	2.62398e+06	3.41236e+06	3.59165e+06	3.42892e+06	3.22211e+06	3.13765e+06	2.38532e+06	1.83909e+06	4.39526e+06	2.9173e+06	2.59867e+06
HP_807		0.94	771730	35012.1	172253	2.18625e+06	244016	3.68577e+06	225367	137263	169195	164916	153512	292996	489681	158830	144774	8.28103e+06
HP_808		8.702	1.21291e+06	63591.9	3.10615e+06	1.25722e+06	978512	313382	539703	599174	1.84889e+06	1.08958e+06	763454	517430	831799	1.38979e+06	1.44948e+06	322713
HP_809		0.913	511239	77907.8	115024	320404	130682	3.43649e+06	120902	119630	129691	129901	95898.4	598593	249979	125898	333062	1.83586e+06
HP_810		7.152	2.60696e+06	218026	3.22099e+06	3.72729e+06	4.17527e+06	3.74388e+06	3.0582e+06	2.95159e+06	3.67819e+06	3.65456e+06	4.54796e+06	5.81107e+06	3.04118e+06	4.17679e+06	4.02698e+06	3.99866e+06
HP_811		8.914	1.03296e+06	107131	3.33023e+06	2.29004e+06	1.043e+06	1.56768e+06	2.9453e+06	1.25476e+06	1.32275e+06	1.26978e+06	1.77977e+06	2.63734e+06	1.95755e+06	989354	2.04247e+06	1.47989e+06
HP_812		7.929	2.98145e+06	150509	1.35508e+06	3.70621e+06	3.00624e+06	2.40426e+06	3.77857e+06	2.96962e+06	4.71709e+06	4.75543e+06	3.50044e+06	3.59161e+06	3.7406e+06	4.11642e+06	4.03591e+06	2.82085e+06
HP_813		0.948	3.7216e+06	244950	4.75759e+06	2.80428e+06	2.45809e+06	2.33356e+06	3.40258e+06	3.04529e+06	3.33746e+06	3.10569e+06	3.43595e+06	4.90237e+06	4.16555e+06	2.15843e+06	6.96827e+06	4.10694e+06
HP_814		8.843	3.00415e+06	304591	3.19979e+06	2.14849e+06	2.53978e+06	2.00672e+06	3.29194e+06	1.55037e+06	3.66359e+06	4.06407e+06	3.93534e+06	3.65862e+06	3.04917e+06	2.17417e+06	3.51701e+06	3.96166e+06
HP_815		8.675	1.96126e+06	133667	2.3105e+06	1.75786e+06	1.39074e+06	2.01635e+06	3.1402e+06	1.24697e+06	1.25685e+06	2.73406e+06	1.9609e+06	2.80137e+06	2.77454e+06	3.1563e+06	2.87879e+06	2.18869e+06
HP_816		2.637	994569	120234	3.59735e+06	1.1923e+06	397837	636495	303869	1.0433e+06	1.81328e+06	889461	709112	537492	300270	461959	2.71102e+06	409550
HP_817		1.021	2.53099e+06	155934	459196	1.00732e+06	1.85827e+06	4.97804e+06	981798	419163	568487	1.37368e+06	826442	2.72805e+06	1.31009e+06	687276	1.03232e+06	1.31613e+07
HP_818		7.233	1.95965e+06	82674.4	2.21456e+06	2.54998e+06	2.38056e+06	1.86209e+06	2.28166e+06	2.51681e+06	2.55777e+06	2.67538e+06	2.10114e+06	3.48873e+06	2.99014e+06	2.95433e+06	2.21246e+06	2.26129e+06
HP_819		0.872	868838	76896.4	99383.9	1.81532e+06	160564	2.77e+06	117995	666893	79949.6	320823	56270.6	394567	729861	84068.2	173692	4.23322e+06
HP_820		6.58	2.98461e+06	293905	2.66515e+06	2.87633e+06	4.52485e+06	2.78546e+06	4.27222e+06	3.12503e+06	5.01929e+06	3.51111e+06	2.32917e+06	3.21525e+06	2.40318e+06	3.13771e+06	3.00246e+06	3.24853e+06
HP_821		0.87	449416	55361	127309	413391	180201	2.17027e+06	106290	280530	98988.5	186378	94489.3	212718	318596	102494	108989	2.47456e+06
HP_822		6.603	2.87825e+06	86723.4	2.59086e+06	3.08738e+06	3.30563e+06	3.18192e+06	4.10296e+06	3.27465e+06	3.27674e+06	3.11565e+06	2.89947e+06	3.43196e+06	4.15418e+06	3.66878e+06	3.54804e+06	3.39626e+06
HP_823		0.925	600923	58658.2	150900	474279	258164	3.13139e+06	228300	137857	124095	274318	102261	443293	281455	123174	267684	3.21614e+06
HP_824		4.95	1.05923e+06	106490	696083	1.26152e+06	956077	1.66107e+06	824450	1.08819e+06	731521	1.02889e+06	495245	447721	3.03388e+06	473536	560810	858625
HP_825		0.942	661180	40032.9	288574	321720	421880	2.1286e+06	258357	240843	427758	461225	282247	1.09405e+06	343910	285147	249270	3.15906e+06
HP_826		8.408	1.4279e+06	155182	1.82668e+06	1.28578e+06	1.79532e+06	1.0769e+06	2.28932e+06	1.84958e+06	1.36188e+06	1.81083e+06	1.47494e+06	3.23396e+06	1.26583e+06	1.92544e+06	1.47641e+06	2.52328e+06
HP_827		0.844	2.82532e+06	369117	3.1206e+06	3.04556e+06	2.56424e+06	1.84529e+06	2.73125e+06	2.43325e+06	2.11392e+06	2.73428e+06	2.61485e+06	2.70136e+06	2.77717e+06	2.92052e+06	1.99257e+06	745095
HP_828		0.961	3.28389e+06	209707	555013	1.73606e+06	2.18584e+06	8.70904e+06	758513	617422	1.0971e+06	2.31063e+06	1.60915e+06	2.88414e+06	1.81676e+06	456168	476938	1.09984e+07
HP_829		0.825	4.55769e+06	368381	673463	3.21836e+06	3.25939e+06	4.49974e+07	1.15609e+06	581718	1.34758e+06	855966	191601	1.46245e+06	5.11261e+06	204931	904875	3.05213e+07
HP_830		6.573	3.04738e+06	267590	1.89086e+06	3.48967e+06	3.28948e+06	2.56227e+06	3.9112e+06	3.71532e+06	4.11709e+06	2.588e+06	4.11631e+06	4.5268e+06	2.84613e+06	4.33058e+06	2.87746e+06	2.92775e+06
HP_831		0.884	2.20926e+06	105066	1.64333e+06	2.36814e+06	2.53245e+06	1.99296e+06	3.20846e+06	2.33725e+06	1.88148e+06	2.75726e+06	3.01355e+06	2.42293e+06	2.67291e+06	2.73417e+06	1.65914e+06	1.19336e+06
HP_832		0.943	7.25924e+06	197964	1.29345e+06	4.34211e+06	4.18935e+06	1.15805e+07	2.60988e+06	2.24566e+06	2.61182e+06	4.01526e+06	3.28014e+06	9.08036e+06	5.74497e+06	2.55776e+06	2.65405e+06	5.39683e+07
HP_833		6.555	1.47795e+06	197809	1.36765e+06	3.1544e+06	3.03133e+06	2.45307e+06	1.63323e+06	2.07531e+06	2.47379e+06	2.65979e+06	2.23541e+06	3.00109e+06	4.70737e+06	1.77305e+06	4.17637e+06	2.10253e+06
HP_834		0.933	2.39237e+06	141040	385811	1.52498e+06	1.77487e+06	3.86632e+06	511017	525503	1.38101e+06	963137	667405	1.35902e+07	1.72945e+06	1.03986e+06	1.55185e+06	1.69792e+07
HP_835		6.381	496220	47681.8	124680	311265	316915	53176.7	2.80758e+06	720371	107193	178640	1.22117e+06	1.06934e+06	355028	2.64181e+06	258543	81513.1
HP_836		9.817	3.30318e+06	256326	4.81996e+06	2.19377e+06	3.7694e+06	1.57419e+06	6.12032e+06	4.37325e+06	3.84264e+06	4.5097e+06	4.01911e+06	7.86486e+06	5.0218e+06	3.43217e+06	4.16301e+06	4.75811e+06
HP_837		6.919	1.85184e+06	151753	1.26608e+06	2.6752e+06	2.35175e+06	1.63407e+06	2.80392e+06	2.41324e+06	3.02654e+06	1.94611e+06	3.1858e+06	2.7791e+06	1.64474e+06	3.08537e+06	2.86468e+06	1.86193e+06
HP_838		0.778	253083	14495.7	79350.5	53024.8	47853.3	2.92763e+06	53038.9	59949.9	57641.5	72956.4	52147.7	102031	218048	52959.7	59726.2	557826
HP_839		6.203	478792	20936.6	100935	201845	275435	622927	457518	335978	289589	340193	280349	786928	511706	143339	517237	2.73344e+06
HP_840		0.854	748213	56097.2	1.29448e+06	318770	384624	347026	934513	1.48285e+06	2.64439e+06	1.57875e+06	501188	701491	323925	1.10131e+06	1.87881e+06	275450
HP_841		6.602	2.69428e+06	161020	1.9553e+06	3.34616e+06	3.50662e+06	2.98556e+06	3.31576e+06	3.38336e+06	3.49399e+06	2.51173e+06	3.35037e+06	3.02933e+06	2.98836e+06	3.39951e+06	2.80116e+06	2.42414e+06
HP_842		9.326	1.76975e+06	221316	2.62195e+06	1.42736e+06	683618	1.55265e+06	2.77696e+06	936876	2.03894e+06	1.88882e+06	1.66389e+06	2.6942e+06	1.85602e+06	774087	2.51685e+06	1.67736e+06
HP_843		9.793	4.05389e+06	982284	3.39388e+06	1.41501e+06	3.10679e+06	3.02162e+06	3.74539e+06	5.61937e+06	3.91419e+06	2.92191e+06	3.40077e+06	5.60365e+06	4.74166e+06	4.67963e+06	5.17258e+06	3.23241e+06
HP_844		0.876	327021	18860.2	103487	826453	190753	841846	89701.8	373160	94934.3	98361.2	83416.4	155307	455392	122381	103880	3.00056e+06
HP_845		8.803	981179	70730.6	1.38965e+06	690278	941036	650958	1.72761e+06	929990	1.31015e+06	1.34615e+06	1.55581e+06	2.3396e+06	284342	1.21197e+06	954296	1.33691e+06
HP_846		9.193	1.58533e+06	255335	2.10347e+06	2.09077e+06	446550	282638	464965	1.91796e+06	1.32672e+06	319195	1.22896e+06	1.3198e+06	1.43193e+06	340032	2.07198e+06	822980
HP_847		7.057	1.45082e+06	253957	1.77106e+06	2.32848e+06	1.76393e+06	1.83942e+06	1.11191e+06	618029	1.55032e+06	2.71926e+06	2.36302e+06	917269	5.21369e+06	3.26525e+06	3.16668e+06	1.80189e+06
HP_848		0.95	6.44635e+06	183490	754219	2.89791e+06	3.81426e+06	1.04596e+07	2.28991e+06	1.47571e+06	2.17459e+06	3.44623e+06	2.29053e+06	8.14097e+06	4.12207e+06	1.14912e+06	1.8587e+06	3.50095e+07
HP_849		5.449	971215	27075.7	2.93499e+06	1.68032e+06	624516	454408	331089	482903	2.06164e+06	1.40445e+06	544935	557859	1.05208e+06	372777	680839	104029
HP_850		1.048	1.91549e+06	90358	2.45626e+06	2.5848e+06	1.16802e+06	3.15068e+06	1.91116e+06	2.67944e+06	2.51874e+06	1.48694e+06	1.23419e+06	1.85785e+06	3.18688e+06	1.89971e+06	5.76256e+06	1.43007e+06
HP_851		0.922	435517	46259	146272	383359	78199.4	2.48959e+06	115935	122214	95618	222796	82205.3	261992	159123	102467	158858	1.23291e+06
HP_852		7.219	1.57497e+06	103910	2.13461e+06	2.16612e+06	1.5478e+06	777493	2.53462e+06	2.27263e+06	1.63659e+06	1.42877e+06	1.03788e+06	2.47036e+06	1.46478e+06	2.47067e+06	3.37994e+06	1.10407e+06
HP_853		9.326	2.09262e+06	282110	2.53466e+06	1.70001e+06	778545	1.64761e+06	2.26532e+06	1.37926e+06	1.97502e+06	1.78703e+06	1.4555e+06	2.50004e+06	1.61357e+06	867497	1.86173e+06	1.44812e+06
HP_854		4.31	4.49419e+06	376848	2.05837e+06	6.1419e+06	3.05187e+06	5.23554e+06	3.35079e+06	3.29894e+06	1.86375e+06	2.89353e+06	2.42874e+06	3.186e+06	1.08321e+07	1.63336e+06	4.16718e+06	3.53421e+06
HP_855		6.605	2.78253e+06	90612	2.2085e+06	2.7665e+06	2.84996e+06	2.89672e+06	2.89809e+06	3.14917e+06	2.43503e+06	3.32511e+06	3.16208e+06	3.59331e+06	1.97321e+06	3.14925e+06	3.26227e+06	3.05099e+06
HP_856		0.927	2.53019e+06	55189.2	209620	1.94869e+06	1.04818e+06	1.35342e+07	321767	440164	415659	712678	358304	2.65813e+06	1.5427e+06	113727	990649	1.10242e+07
HP_857		0.848	276716	22062.5	114368	127299	137063	2.76909e+06	91433.7	116992	97358.7	94091.1	113570	169185	329179	89215.1	121958	1.49214e+06
HP_858		4.976	870770	44314.4	525019	776019	652435	1.46646e+06	464131	994366	93823	532208	551767	180933	2.77403e+06	156607	199214	731743
HP_859		8.858	3.58984e+06	340239	3.93251e+06	2.26148e+06	4.18272e+06	2.38138e+06	3.28385e+06	2.35563e+06	4.06804e+06	5.05593e+06	4.41222e+06	3.98165e+06	2.92503e+06	3.30763e+06	3.50405e+06	5.27563e+06
HP_860		8.883	2.46603e+06	215746	2.62193e+06	1.54132e+06	1.99277e+06	2.46395e+06	2.5874e+06	1.45646e+06	4.20137e+06	3.45083e+06	3.66549e+06	2.58162e+06	2.80607e+06	1.65835e+06	3.41098e+06	4.53286e+06
HP_861		9.349	1.48517e+06	243450	1.61078e+06	355553	1.18262e+06	1.47954e+06	2.11678e+06	435403	1.14393e+06	1.44875e+06	1.25692e+06	2.4516e+06	832173	855500	1.25569e+06	1.80957e+06
HP_862		8.78	1.14119e+06	154624	1.02692e+06	628175	735352	638658	1.762e+06	425136	1.22841e+06	3.23331e+06	1.40715e+06	1.99473e+06	1.95273e+06	538782	1.17022e+06	2.56226e+06
HP_863		4.954	1.65649e+06	298347	878496	1.72866e+06	777180	1.70088e+06	1.30848e+06	2.24447e+06	1.55396e+06	1.9429e+06	1.79002e+06	1.45445e+06	2.44019e+06	1.36972e+06	3.27357e+06	1.32199e+06
HP_864		5.847	1.08518e+06	33538.6	1.72554e+06	908393	137651	270480	1.19876e+06	781566	1.18674e+06	771761	396135	2.38949e+06	599593	889110	1.86101e+06	275512
HP_865		8.036	1.27058e+06	53208.7	827844	1.63192e+06	903291	1.05126e+06	2.65655e+06	1.54806e+06	1.67785e+06	1.56565e+06	1.40745e+06	1.82523e+06	971289	2.91441e+06	1.72432e+06	1.26417e+06
HP_866		8.911	1.13552e+06	84776.6	3.15962e+06	2.1479e+06	2.193e+06	2.03167e+06	1.45056e+06	1.17687e+06	3.1302e+06	2.88472e+06	2.05406e+06	2.76348e+06	2.81037e+06	2.34384e+06	1.24541e+06	3.37864e+06
HP_867		8.962	796452	62464.4	1.01628e+06	634584	239006	394261	1.59534e+06	190062	563451	812283	437257	2.03675e+06	803349	500305	934991	297763
HP_868		6.636	3.16215e+06	226797	2.13002e+06	3.49782e+06	3.54816e+06	2.21353e+06	3.73784e+06	4.3517e+06	4.51682e+06	4.629e+06	3.17009e+06	2.99653e+06	2.67201e+06	5.13998e+06	6.03677e+06	3.22121e+06
HP_869		8.537	713820	48518.1	1.02266e+06	859963	744426	229971	583582	517607	508932	824705	529348	1.06304e+06	265749	1.10088e+06	2.32571e+06	335286
HP_870		6.633	1.0165e+06	85875.8	896575	1.80274e+06	2.12126e+06	1.22253e+06	1.97884e+06	1.27304e+06	1.75142e+06	1.58885e+06	2.49922e+06	2.07285e+06	1.69518e+06	1.31941e+06	1.03387e+06	1.20936e+06
HP_871		9.084	851143	67640.6	2.03802e+06	1.27885e+06	1.66307e+06	1.40416e+06	572309	477448	1.02585e+06	1.43117e+06	2.57727e+06	1.81931e+06	1.17683e+06	487125	521435	2.23531e+06
HP_872		0.882	566567	135590	156142	375928	218449	2.09474e+06	116881	145407	146374	194432	94369.8	196263	132045	108762	153645	1.13853e+06
HP_873		6.569	2.09399e+06	97438.1	1.71962e+06	2.21102e+06	2.31765e+06	1.6476e+06	1.25725e+06	2.64664e+06	2.12944e+06	2.19124e+06	2.5655e+06	2.66835e+06	2.18499e+06	2.65529e+06	2.78481e+06	2.68325e+06
HP_874		8.197	1.37971e+06	224335	2.26746e+06	2.37181e+06	1.27355e+06	2.03711e+06	2.86985e+06	2.0031e+06	2.64465e+06	2.23096e+06	2.46987e+06	1.33969e+06	1.40344e+06	1.35891e+06	2.30099e+06	1.45462e+06
HP_875		9.221	702508	94971.2	1.89004e+06	922815	243800	363176	426671	336666	716281	555457	258934	795422	953487	545968	812689	311631
HP_876		0.889	1.3244e+06	53753.7	1.40062e+06	2.29712e+06	1.47554e+06	673773	1.51366e+06	1.72465e+06	1.08547e+06	2.14093e+06	2.58777e+06	1.57986e+06	1.1937e+06	2.02209e+06	1.48499e+06	613046
HP_877		6.614	420098	22387.4	683131	364237	278918	460836	2.13292e+06	974393	394184	182078	326557	1.27004e+06	232215	502812	619163	255278
HP_878		0.85	194448	10312.1	82805.9	186167	141865	2.37581e+06	57399.1	71902.6	63392.5	65321.5	74529.4	94848.4	94114.5	56590.2	82222.8	944931
HP_879		0.823	1.32572e+06	102959	2.67391e+06	2.02341e+06	1.44079e+06	1.25687e+06	1.70979e+06	2.01486e+06	1.6143e+06	1.67724e+06	1.46173e+06	1.37677e+06	2.46456e+06	1.42944e+06	1.67338e+06	767118
HP_880		8.813	1.16826e+06	111948	1.89814e+06	941606	842305	1.28212e+06	1.81748e+06	1.20671e+06	2.09669e+06	1.99801e+06	2.14181e+06	2.27391e+06	1.36941e+06	1.64892e+06	1.94665e+06	1.92812e+06
HP_881		8.567	679070	124978	596250	668937	681317	718669	1.31006e+06	502456	196419	755069	778336	2.11317e+06	630063	701270	793148	784181
HP_882		6.935	1.97638e+06	178553	1.44665e+06	2.13986e+06	2.03557e+06	1.34975e+06	2.21935e+06	2.40115e+06	3.29907e+06	2.00019e+06	2.01584e+06	2.08132e+06	1.35477e+06	2.33352e+06	2.25608e+06	1.9063e+06
HP_883		9.013	1.08336e+06	74923	674243	616185	410914	670688	1.26563e+06	202942	389243	852856	778968	1.77474e+06	691055	588992	1.27966e+06	470181
HP_884		4.648	284212	32711	55572.7	53986	161940	396835	59098.4	93878.5	60980.9	124714	214286	376392	207384	73083.9	67840.7	2.03186e+06
HP_885		8.834	1.03823e+06	17905.1	1.20048e+06	896462	1.35813e+06	845072	1.06742e+06	786532	1.65154e+06	1.4964e+06	1.57986e+06	2.26019e+06	782071	1.68643e+06	1.11836e+06	1.75483e+06
HP_886		0.878	278709	38844.3	132370	545040	137521	685597	152757	151592	2.59183e+06	276648	96983.4	178419	186324	100848	792098	1.26099e+06
HP_887		0.905	394428	14918.9	207255	361760	413361	2.2851e+06	194711	215717	279151	381355	194530	305118	276909	191793	163489	1.90132e+06
HP_888		8.88	1.72661e+06	102334	2.01548e+06	1.66905e+06	1.90723e+06	1.75789e+06	1.50217e+06	1.42325e+06	2.22362e+06	1.9741e+06	2.92412e+06	1.95349e+06	2.03184e+06	2.36251e+06	1.71451e+06	2.86209e+06
HP_889		8.21	1.53647e+06	73600.8	2.47842e+06	2.09533e+06	983644	1.56643e+06	2.80201e+06	1.77688e+06	2.63689e+06	1.92152e+06	2.01399e+06	1.17725e+06	1.39703e+06	1.22055e+06	1.94516e+06	1.14635e+06
HP_890		7.076	1.63671e+06	234600	1.29997e+06	890003	2.36919e+06	1.48262e+06	2.154e+06	1.33626e+06	2.59369e+06	3.46695e+06	2.30712e+06	1.84643e+06	1.39875e+06	2.4205e+06	1.75233e+06	2.13878e+06
HP_891		8.225	466315	63894.4	823308	614102	708475	404153	1.74975e+06	541281	592867	418448	737775	1.58451e+06	304983	2.11852e+06	584911	717050
HP_892		0.955	1.2885e+06	86869.8	800707	1.35989e+06	1.40959e+06	1.22992e+06	1.46884e+06	1.50876e+06	1.76905e+06	1.13195e+06	2.01766e+06	1.5142e+06	2.48007e+06	1.23046e+06	1.15093e+06	1.10767e+06
HP_893		6.54	1.46416e+06	63018.3	1.19503e+06	1.83117e+06	1.13378e+06	1.58239e+06	1.48856e+06	1.11318e+06	1.58829e+06	1.15335e+06	1.84157e+06	1.88965e+06	2.19533e+06	1.63282e+06	1.17353e+06	1.49272e+06
HP_894		0.997	1.87356e+07	367830	1.32727e+07	2.11369e+07	483693	8.80564e+06	1.70275e+07	7.81231e+06	1.74726e+07	6.76833e+06	1.25575e+07	4.35015e+07	2.45721e+06	3.75886e+06	7.09298e+06	2.14176e+07
HP_895		6.56	1.83866e+06	277658	1.10206e+06	1.58438e+06	1.77267e+06	1.48053e+06	1.89066e+06	1.33368e+06	2.01622e+06	1.63304e+06	1.48284e+06	1.79345e+06	1.38059e+06	1.73644e+06	1.78119e+06	1.28528e+06
HP_896		5.175	1.46088e+06	72051.3	1.41971e+06	1.35668e+06	1.55578e+06	1.32935e+06	1.56754e+06	1.43581e+06	1.98609e+06	1.47577e+06	1.66631e+06	1.32927e+06	1.37867e+06	1.2022e+06	1.77265e+06	1.7197e+06
HP_897		0.998	2.10354e+06	59553.5	1.64274e+06	2.86672e+06	2.64665e+06	1.131e+06	2.24814e+06	2.3981e+06	2.18971e+06	2.32038e+06	2.83256e+06	2.66578e+06	2.27233e+06	2.3885e+06	2.49215e+06	1.61831e+06
HP_898		9.826	1.42229e+06	202415	4.04289e+06	1.54066e+06	1.62085e+06	1.5279e+06	1.8534e+06	2.85687e+06	2.98515e+06	2.74097e+06	2.48309e+06	3.51345e+06	3.03925e+06	2.92186e+06	1.63297e+06	1.98653e+06
HP_899		9.116	599184	39623.1	2.15452e+06	670856	270560	262611	877958	372354	616812	302609	315628	626922	515354	326643	1.14387e+06	164549
HP_900		8.565	738000	45949.7	355453	314140	545440	434883	1.49761e+06	254746	116582	569000	526033	1.63656e+06	148790	710258	911473	484073
HP_901		7.965	1.33688e+06	67301.7	602763	1.7805e+06	1.45794e+06	375726	1.69889e+06	2.81597e+06	1.57225e+06	1.67265e+06	956814	2.52156e+06	1.27984e+06	1.61148e+06	2.43835e+06	489578
HP_902		0.926	303218	21595.6	188732	536477	167963	2.8585e+06	177115	173324	154965	175453	149329	238824	188214	156065	136568	2.16487e+06
HP_903		8.402	1.48484e+06	108654	1.5994e+06	1.53948e+06	1.00045e+06	686106	1.51452e+06	1.9446e+06	1.35177e+06	1.48005e+06	1.13032e+06	1.5262e+06	1.33118e+06	1.98237e+06	3.0908e+06	939120
HP_904		8.749	1.28444e+06	112060	1.75202e+06	911505	1.03923e+06	1.14751e+06	1.32746e+06	1.17424e+06	1.09007e+06	1.28571e+06	1.30589e+06	1.54854e+06	1.4074e+06	672435	988114	1.27825e+06
HP_905		7.09	1.21095e+06	143296	1.21788e+06	930035	2.15819e+06	1.9505e+06	1.05781e+06	916200	1.66485e+06	2.16243e+06	1.94144e+06	2.16996e+06	1.39949e+06	2.37259e+06	880073	2.15771e+06
HP_906		4.746	757787	65313.3	322764	362168	923376	1.55803e+06	281181	195722	201640	723000	570915	568176	785711	176072	716995	2.08634e+06
HP_907		8.856	1.31177e+06	116868	1.58871e+06	1.41614e+06	1.47449e+06	1.18949e+06	1.36062e+06	861536	1.87906e+06	1.90178e+06	2.21787e+06	1.84319e+06	1.42413e+06	1.36013e+06	1.5685e+06	2.01438e+06
HP_908		8.886	1.6156e+06	239790	3.18123e+06	1.39547e+06	1.8951e+06	2.00337e+06	2.02812e+06	1.17021e+06	2.93904e+06	3.3495e+06	2.90227e+06	1.868e+06	2.62259e+06	1.7616e+06	2.82819e+06	2.66478e+06
HP_909		9.967	1.03337e+06	188029	2.14248e+06	1.41939e+06	1.60243e+06	427038	2.3156e+06	1.44144e+06	1.83602e+06	1.99741e+06	2.25394e+06	1.70865e+06	2.44577e+06	1.46273e+06	1.54132e+06	2.24941e+06
HP_910		6.572	2.10773e+06	129935	1.86152e+06	2.10651e+06	2.58666e+06	2.217e+06	2.55295e+06	2.29105e+06	2.31788e+06	2.1691e+06	2.33897e+06	2.43053e+06	1.89751e+06	2.12977e+06	2.27013e+06	2.73199e+06
HP_911		7.029	2.11678e+06	358846	1.94348e+06	4.36018e+06	1.07363e+06	1.65678e+06	1.39999e+06	834900	2.16221e+06	1.26247e+06	2.78401e+06	613043	3.24465e+06	2.31954e+06	1.87341e+06	6.86627e+06
HP_912		6.508	1.13227e+06	159048	1.65825e+06	1.91105e+06	1.55974e+06	1.74381e+06	1.50677e+06	1.88348e+06	1.6964e+06	1.58373e+06	1.66604e+06	1.44832e+06	1.83035e+06	1.70826e+06	1.5225e+06	1.66777e+06
HP_913		9.857	1.73598e+06	371774	2.49566e+06	842023	1.69679e+06	452340	2.70492e+06	2.6765e+06	2.54754e+06	2.03252e+06	2.16505e+06	3.07186e+06	2.36962e+06	1.9061e+06	2.36795e+06	1.85613e+06
HP_914		9.092	1.11877e+06	94181.3	995661	896172	990850	414246	527138	811194	1.19306e+06	1.0655e+06	1.35131e+06	1.05604e+06	1.73992e+06	559679	964447	876475
HP_915		0.994	1.51073e+06	96991.8	901171	2.14812e+06	1.89789e+06	812587	2.00284e+06	1.53827e+06	1.40442e+06	1.84709e+06	1.88524e+06	2.00273e+06	1.40016e+06	1.60524e+06	1.64408e+06	1.23925e+06
HP_916		9.428	662078	123336	511526	422250	459947	798809	1.66864e+06	620842	529772	661706	955760	1.1667e+06	1.01296e+06	243249	609110	799832
HP_917		0.825	2.12721e+06	182155	2.284e+06	2.77928e+06	2.16584e+06	2.10818e+06	3.26103e+06	2.37795e+06	2.5057e+06	2.2566e+06	1.72712e+06	2.7638e+06	3.41144e+06	1.71647e+06	2.87286e+06	1.30804e+06
HP_918		0.88	1.85444e+06	104948	305438	1.71395e+06	496219	1.04915e+07	268438	104361	128167	809807	138714	1.90692e+06	1.1874e+06	140598	942851	8.015e+06
HP_919		9.095	886540	91293.4	1.7178e+06	636233	1.27587e+06	125015	1.0345e+06	1.25541e+06	1.70783e+06	1.12002e+06	756478	892135	1.56425e+06	463680	1.37446e+06	481955
HP_920		6.569	1.30659e+06	22053	1.41407e+06	1.65876e+06	1.66875e+06	1.9057e+06	2.80893e+06	1.67676e+06	1.84261e+06	1.90746e+06	1.60276e+06	2.20791e+06	1.3846e+06	1.69853e+06	1.82369e+06	1.8379e+06
HP_921		0.999	2.16083e+06	69603.1	1.42115e+06	2.73542e+06	2.61206e+06	1.30946e+06	2.50667e+06	2.39471e+06	1.79765e+06	2.06664e+06	2.31095e+06	2.55483e+06	2.14175e+06	2.33789e+06	2.30415e+06	1.36708e+06
HP_922		2.475	558282	49809.1	394852	213380	3.8252e+06	815435	209379	205305	291813	213134	321865	210430	202905	220590	226693	1.8865e+06
HP_923		2.193	191630	13909.5	232807	154464	190720	1.68777e+06	252658	132129	136036	118020	134779	249018	189871	131810	287414	1.62146e+06
HP_924		4.501	712578	52038.2	133568	1.16746e+06	190293	1.47523e+06	129451	567110	167290	397139	153846	150088	1.93199e+06	110676	458778	293448
HP_925		9.024	1.16423e+06	88962.5	1.55897e+06	1.07121e+06	304085	942007	791582	639587	1.66323e+06	1.50851e+06	574254	1.57684e+06	1.04003e+06	950195	1.59722e+06	582167
HP_926		0.996	1.32775e+06	53567	191411	567542	879674	3.72755e+06	447057	212395	735837	782258	671108	1.44511e+06	1.9352e+06	182183	166854	4.39647e+06
HP_927		4.981	1.01215e+06	39149	752434	1.25397e+06	952907	759947	2.1597e+06	1.15891e+06	1.17656e+06	783603	864018	1.66938e+06	803117	901730	1.42263e+06	611424
HP_928		4.679	835783	54529	1.64656e+06	688609	594497	226440	791682	1.07296e+06	1.98889e+06	908522	356557	465308	296209	1.54268e+06	1.61285e+06	152887
HP_929		9.799	1.11762e+06	149980	761504	795725	575013	377957	1.18371e+06	3.90303e+06	1.07601e+06	931026	950595	1.54013e+06	1.3164e+06	868322	1.37453e+06	916426
HP_930		0.857	2.18906e+06	189592	1.14601e+06	283884	667072	5.49104e+06	3.32629e+06	163952	1.89727e+06	6.056e+06	1.00108e+07	2.32959e+06	2.5382e+06	2.58756e+06	3.31732e+06	193074
HP_931		0.954	1.61053e+06	85068.5	825082	1.77498e+06	1.7882e+06	1.72663e+06	1.51721e+06	1.5465e+06	2.1004e+06	1.52007e+06	2.70593e+06	2.18248e+06	2.19455e+06	1.70063e+06	1.3876e+06	1.47845e+06
HP_932		6.648	1.19324e+06	55540.7	929824	1.4957e+06	1.28235e+06	996294	469810	1.48339e+06	1.30206e+06	1.69706e+06	1.52738e+06	1.5621e+06	1.59992e+06	1.47861e+06	1.07556e+06	1.44556e+06
HP_933		4.927	1.16123e+06	132702	1.04936e+06	1.50004e+06	885732	1.90697e+06	1.14368e+06	1.30542e+06	590055	1.01214e+06	804224	1.11392e+06	1.6879e+06	500704	753898	1.19542e+06
HP_934		7.145	1.21538e+06	104361	2.169e+06	2.08432e+06	1.75639e+06	889012	2.91254e+06	1.79601e+06	1.54061e+06	1.13366e+06	1.99824e+06	3.09834e+06	815289	2.82054e+06	3.07806e+06	1.06004e+06
HP_935		0.899	1.318e+06	86969.8	1.13646e+06	1.64547e+06	1.31964e+06	989799	1.26399e+06	1.36658e+06	1.01532e+06	1.24407e+06	1.44856e+06	1.32697e+06	1.14635e+06	1.43954e+06	971115	1.09146e+06
HP_936		9.065	505614	41672.8	634609	528317	86215.5	141286	1.19614e+06	272397	188003	532506	316447	1.51351e+06	496676	431029	1.44861e+06	146614
HP_937		8.801	550789	49444.9	806258	318254	481773	334597	1.08254e+06	429926	778374	762422	949806	1.42148e+06	180203	681967	616698	690720
HP_938		8.84	1.03823e+06	17905.1	1.24576e+06	896567	1.3583e+06	845146	1.03556e+06	786574	1.65171e+06	1.4966e+06	1.58008e+06	2.26053e+06	782104	1.68667e+06	1.1184e+06	1.75504e+06
HP_939		8.211	930840	189402	1.61335e+06	1.61282e+06	730637	1.52679e+06	2.13304e+06	1.48534e+06	1.83329e+06	1.527e+06	1.66354e+06	873858	1.02954e+06	906606	1.80941e+06	979560
HP_940		4.52	310908	25401.3	546232	402621	72886.4	116237	395339	732087	411906	271646	101590	142700	83148.6	124172	1.95589e+06	152137
HP_941		9.173	755663	99372.2	869781	386769	343329	517954	1.54143e+06	499998	381945	546350	391663	1.60975e+06	314928	240390	515141	252697
HP_942		6.565	961257	45874.1	954804	900151	1.17606e+06	793228	1.52601e+06	1.11351e+06	1.26364e+06	1.04663e+06	1.3633e+06	1.63607e+06	636572	1.34731e+06	1.11019e+06	1.3329e+06
HP_943		0.991	1.72381e+06	62049.4	801358	2.18104e+06	1.57951e+06	850787	2.10456e+06	1.92911e+06	1.89077e+06	1.6369e+06	2.16744e+06	1.70706e+06	2.00512e+06	1.78367e+06	2.00569e+06	1.78676e+06
HP_944		6.548	1.08778e+06	46998.1	819803	1.30915e+06	1.94628e+06	1.0197e+06	1.04527e+06	789017	1.03627e+06	979125	1.06047e+06	1.00961e+06	1.59912e+06	1.06736e+06	903811	828823
HP_945		6.383	819257	25810.6	476119	1.15709e+06	967358	282886	1.81995e+06	2.01702e+06	843137	1.02671e+06	648324	1.14241e+06	1.13779e+06	881019	1.22122e+06	470912
HP_946		8.677	588749	68451.8	251563	371254	105628	269591	1.40659e+06	206265	38730	328824	167002	1.212e+06	322315	724277	1.09518e+06	83200.3
HP_947		7.162	1.85386e+06	130297	4.36827e+06	1.6142e+06	1.70418e+06	1.49822e+06	1.29852e+06	3.03697e+06	1.29771e+06	1.77885e+06	1.37704e+06	1.66728e+06	1.54231e+06	2.55575e+06	1.08041e+06	2.13792e+06
HP_948		9.083	838265	119374	856885	446871	430987	189719	1.4829e+06	838019	759259	475390	664090	1.01734e+06	546290	253798	819216	289663
HP_949		0.96	1.33808e+06	41906.7	1.05337e+06	1.79952e+06	592842	2.14485e+06	1.39194e+06	951428	1.67097e+06	759850	775761	3.27907e+06	613313	1.62276e+06	739494	1.41793e+06
HP_950		4.648	246784	33699	112733	66872.5	145431	335205	199667	164339	69981.5	286746	188103	290166	180670	152386	247774	1.44213e+06
HP_951		7.989	1.32429e+06	122402	717314	2.0054e+06	1.2893e+06	1.06129e+06	1.48961e+06	1.91395e+06	1.52958e+06	1.23767e+06	854041	1.06882e+06	1.91241e+06	1.73572e+06	1.47111e+06	748139
HP_952		0.901	3.16451e+07	2.62853e+06	2.99668e+06	5.06021e+07	8.91761e+06	5.35836e+07	1.62732e+07	7.53109e+06	1.85705e+08	2.15277e+07	4.51631e+06	2.52652e+07	1.01029e+07	3.80823e+06	4.80125e+07	1.16158e+08
HP_953		1.024	1.29668e+06	103114	1.12084e+06	985991	1.22393e+06	1.57833e+06	1.4261e+06	1.83715e+06	883845	1.48688e+06	972731	1.70683e+06	1.50667e+06	947759	3.07316e+06	3.58772e+06
HP_954		5.856	544065	50084.5	723940	602460	118440	169798	758666	473440	582404	513496	269654	1.46902e+06	371855	415057	851287	136184
HP_955		9.057	1.6423e+06	306804	2.34216e+06	1.73178e+06	530861	2.52847e+06	1.49961e+06	1.60335e+06	1.88738e+06	2.74747e+06	9.95139e+06	3.28523e+06	3.06122e+06	1.19917e+06	1.26477e+06	4.56058e+06
HP_956		6.602	1.23655e+06	86111.5	493006	656441	1.1349e+06	707422	1.76378e+06	1.43246e+06	1.83135e+06	1.19129e+06	1.02689e+06	1.55588e+06	979730	1.46305e+06	4.03072e+06	1.16996e+06
HP_957		8.84	856405	66982.1	1.14408e+06	559252	890235	763672	1.06907e+06	575359	1.46504e+06	1.36565e+06	1.6492e+06	1.03948e+06	844143	971990	1.44774e+06	1.67355e+06
HP_958		1.171	2.09628e+06	183784	719880	298648	2.36625e+06	1.83764e+06	3.12031e+06	395814	528979	1.49495e+06	1.38656e+06	1.40293e+06	205421	1.26589e+06	811074	2.70011e+06
HP_959		8.763	659980	40948.1	712744	911606	124766	297046	792830	1.23319e+06	251295	542159	501909	648161	279251	1.5162e+06	1.49903e+06	92142.5
HP_960		9.1	934592	74985.1	1.20552e+06	711638	933709	551693	810168	1.02579e+06	1.41806e+06	920049	693338	1.08949e+06	1.42715e+06	381609	1.31355e+06	665016
HP_961		8.756	538615	19655.9	606031	551171	147490	336883	622292	561103	402142	733610	682134	341601	565791	1.04063e+06	1.43508e+06	134340
HP_962		6.56	1.0111e+06	30181.7	581403	1.17114e+06	1.27101e+06	570428	1.37561e+06	1.12676e+06	1.00112e+06	1.06547e+06	1.07224e+06	560863	1.23776e+06	777009	966310	1.51044e+06
HP_963		5.277	453108	22568.5	113417	272421	239297	861934	74306.8	243874	1.53467e+06	453310	279967	148223	278906	460677	83003.1	93762.8
HP_964		7.569	429574	28968	363904	302284	283829	500201	1.70945e+06	838307	529471	305133	424656	470256	443033	741258	806311	74109.9
HP_965		8.653	1.01602e+06	51279.7	496034	743681	265490	695883	3.79228e+06	319119	142640	830181	555367	3.96896e+06	504512	1.1937e+06	1.39552e+06	323135
HP_966		9.1	668131	37553	1.0592e+06	745798	821927	372601	656115	500631	1.0224e+06	884434	1.1673e+06	1.09093e+06	1.42831e+06	355616	734193	997460
HP_967		8.867	1.08793e+06	38950	1.34398e+06	1.12755e+06	1.44638e+06	1.15796e+06	979468	1.18339e+06	1.17268e+06	1.25146e+06	1.34837e+06	1.40123e+06	1.27079e+06	1.46177e+06	888559	1.67118e+06
HP_968		0.861	652659	46299	585684	462470	294500	1.03157e+06	619188	602261	557520	644593	967304	1.7787e+06	614104	314354	482829	528321
HP_969		8.782	493872	48992.5	444006	578842	106940	272291	460438	470006	339234	422048	404662	250446	266083	923376	1.40477e+06	108588
HP_970		6.588	1.30329e+06	64906.3	1.42606e+06	1.46655e+06	1.61031e+06	1.13502e+06	2.21848e+06	1.24684e+06	1.4786e+06	1.6318e+06	1.45925e+06	1.79934e+06	1.00173e+06	1.72559e+06	1.39523e+06	1.51642e+06
HP_971		9.216	372354	38575.4	1.374e+06	421906	145033	164458	233656	181359	508656	259702	267974	800280	287679	211116	273037	260059
HP_972		5.15	602964	41040.2	353250	539018	487692	630248	513484	494919	547863	670323	598898	665415	484917	586586	489035	1.49448e+06
HP_973		8.572	884704	191287	1.63024e+06	1.13847e+06	1.76175e+06	1.07468e+06	1.33571e+06	1.05109e+06	622332	1.82923e+06	2.41919e+06	1.06454e+06	1.60648e+06	1.26348e+06	1.06732e+06	1.50139e+06
HP_974		6.553	1.46192e+06	246469	2.14708e+06	3.13983e+06	3.68941e+06	1.95061e+06	2.06842e+06	2.51114e+06	3.91551e+06	2.77023e+06	3.87475e+06	1.66968e+06	2.11346e+06	4.03719e+06	2.02425e+06	1.64118e+06
HP_975		8.569	795730	13213.8	976062	1.13308e+06	456484	2.45107e+06	709779	1.30212e+06	680301	672568	361189	233864	1.44219e+06	937750	867546	625532
HP_976		8.967	458921	60044.6	455257	226017	157401	144161	1.04614e+06	175732	362303	275484	299696	677858	257098	174380	741016	207465
HP_977		7.996	1.60572e+06	76803.6	705198	2.38044e+06	3.33108e+06	1.42588e+06	2.22886e+06	2.14755e+06	3.46291e+06	1.50617e+06	3.15779e+06	2.33933e+06	1.80691e+06	3.0956e+06	2.26338e+06	2.4578e+06
HP_978		0.855	2.19029e+06	256903	822638	3.02053e+06	905197	4.73167e+06	1.24845e+06	8.13099e+06	434453	288563	470227	601071	4.74733e+06	512355	609986	2.60407e+06
HP_979		0.896	555886	57742.3	672131	352802	294506	451066	1.31271e+06	578269	1.02197e+06	768705	569130	681877	218097	1.08789e+06	888155	337082
HP_980		0.864	304093	17722.4	178011	234106	387129	370266	567932	933050	230714	400040	70847.2	406492	620339	486810	1.40775e+06	164828
HP_981		0.872	423252	45236.5	109569	1.17722e+06	98398.3	2.46798e+06	129446	313160	76247.4	297993	89632.1	368081	642816	91072.4	115016	2.66528e+06
HP_982		0.918	1.25045e+06	49453.3	426816	730606	837611	1.91619e+06	507752	535718	709880	683160	576141	2.46305e+06	772434	842213	567202	1.00879e+07
HP_983		8.499	152066	11599	675709	582271	144395	88921.3	135378	122228	872691	369411	117460	161616	122188	329931	1.32517e+06	104351
HP_984		0.879	538901	34935.9	111849	1.14055e+06	96971.2	1.06371e+06	92774.2	381715	95103.8	121075	82188.3	272952	536023	87020.5	119383	3.72702e+06
HP_985		6.89	1.05897e+06	51677.1	789065	1.06163e+06	876672	1.2149e+06	1.32167e+06	1.52438e+06	454202	994065	658106	1.148e+06	1.10503e+06	835876	1.13089e+06	888225
HP_986		8.58	603585	54164.1	447403	574425	481033	797020	1.2934e+06	597676	233703	567846	441158	1.44535e+06	375141	448394	460528	645933
HP_987		8.862	950167	54416.1	1.05914e+06	600499	753375	559404	831846	523261	946906	1.1796e+06	1.38001e+06	899890	984333	886140	870146	1.28204e+06
HP_988		8.835	448502	35781	621476	327106	525840	374285	756446	234981	920993	877747	1.10091e+06	1.18826e+06	218850	684167	715146	990229
HP_989		6.547	801055	78743.6	688792	1.42649e+06	1.43994e+06	1.00367e+06	1.38332e+06	773176	772760	932355	782534	800510	1.02568e+06	739442	1.1975e+06	873717
HP_990		9.049	882815	145465	972170	882844	858347	641295	748160	835047	844282	630076	810400	1.12718e+06	908011	368831	1.30702e+06	625688
HP_991		1.003	1.69353e+06	53441.3	228115	1.02986e+06	1.0364e+06	5.05143e+06	513749	383222	347004	1.36833e+06	635344	2.43761e+06	1.30147e+06	189505	325803	6.72838e+06
HP_992		6.511	945843	70642.3	717568	1.39134e+06	1.1e+06	762497	1.22841e+06	708316	1.11925e+06	1.03184e+06	1.20242e+06	1.76994e+06	992862	1.30145e+06	834939	1.3246e+06
HP_993		6.569	1.06954e+06	207917	2.26826e+06	1.08943e+06	1.11752e+06	1.05248e+06	1.65427e+06	1.01326e+06	1.16047e+06	1.01202e+06	1.2423e+06	1.02881e+06	1.14798e+06	1.11658e+06	1.2392e+06	1.08195e+06
HP_994		0.854	353755	26803.6	156644	315983	331758	113135	830628	913192	181521	311735	136770	683601	632093	963311	1.3322e+06	148418
HP_995		7.942	574423	29058.4	418181	880082	871094	230433	892550	1.27679e+06	721294	835467	520304	1.23456e+06	645782	1.02648e+06	927877	305770
HP_996		9.249	485532	85684.8	89554	200420	171061	151298	676638	111703	265772	620410	503168	1.04399e+06	63923	159589	177619	223722
HP_997		7.845	691510	131794	227821	957484	1.04805e+06	473027	1.23961e+06	1.36613e+06	656945	698749	947496	922175	891422	1.06968e+06	1.49846e+06	758770
HP_998		5.507	1.55429e+06	113986	1.3158e+06	1.30451e+06	1.76859e+06	1.65804e+06	2.00781e+06	2.78672e+06	2.37689e+06	1.58224e+06	1.48409e+06	1.94204e+06	1.02815e+06	1.8245e+06	1.74843e+06	1.42484e+06
HP_999		0.959	856494	57679.9	469164	927327	238286	2.49642e+06	858714	359097	843105	375560	709925	3.39514e+06	432349	1.33106e+06	233905	1.25995e+06
HP_1000		6.569	1.28527e+06	52710	1.48359e+06	1.21547e+06	1.58509e+06	1.30481e+06	2.05725e+06	1.54968e+06	1.71254e+06	1.57442e+06	1.68179e+06	1.82417e+06	1.3275e+06	1.71058e+06	1.50534e+06	1.5406e+06
HP_1001		6.573	1.56249e+06	66543.5	1.00985e+06	1.36937e+06	1.91918e+06	831777	2.50097e+06	2.17168e+06	2.02671e+06	1.84875e+06	2.26578e+06	1.80522e+06	1.74378e+06	2.25771e+06	1.61087e+06	2.12291e+06
HP_1002		9.82	1.28019e+06	314034	2.8254e+06	651894	1.38176e+06	1.12905e+06	1.87684e+06	2.3004e+06	2.22372e+06	2.52677e+06	2.44651e+06	2.68759e+06	3.20282e+06	1.13259e+06	1.90795e+06	1.97575e+06
HP_1003		7.651	910222	49272.5	509880	1.19583e+06	987759	878756	2.08272e+06	1.34111e+06	1.01779e+06	1.31284e+06	863047	1.29035e+06	639464	1.60165e+06	1.24283e+06	1.1526e+06
HP_1004		6.563	636495	45616.1	629401	919268	829764	589634	381144	1.07615e+06	838395	1.06625e+06	851362	1.1466e+06	429450	1.07159e+06	974287	1.01911e+06
HP_1005		8.499	505138	91972.7	1.23008e+06	1.33615e+06	957193	259663	508774	688760	1.80169e+06	1.40927e+06	786211	524820	538153	967283	1.75957e+06	488195
HP_1006		9.163	302547	46887.7	478416	68418.4	75059.1	154345	152853	89445.1	48936	114181	52504.6	941427	250115	42630.3	457826	143765
HP_1007		6.565	1.11026e+06	57101.4	1.01383e+06	851082	907688	1.17234e+06	872957	1.03095e+06	1.1397e+06	1.06813e+06	704504	1.17758e+06	976110	1.47049e+06	1.23741e+06	1.09631e+06
HP_1008		6.564	834501	37293	772635	705656	943929	733922	1.58066e+06	840637	842273	679660	959044	967182	572713	1.2161e+06	1.05533e+06	839056
HP_1009		8.422	397596	25050.6	565375	717818	97521.7	544812	664059	523161	647988	511241	460119	397803	287488	207260	1.05224e+06	87719.7
HP_1010		9.124	445113	67347	773599	147259	368434	102001	1.00624e+06	475468	801249	882426	497966	926400	237412	172614	288590	488079
HP_1011		6.846	1.42526e+06	47628.3	1.17334e+06	1.60517e+06	1.5411e+06	891201	2.62877e+06	1.98657e+06	1.49078e+06	1.40402e+06	1.11885e+06	1.34628e+06	1.20447e+06	1.40604e+06	2.57308e+06	844102
HP_1012		8.027	843806	124643	1.11223e+06	237953	550034	505132	1.53686e+06	1.01765e+06	526485	507466	789794	1.14157e+06	461527	924475	482247	1.30346e+06
HP_1013		5.03	296561	10062.3	1.23419e+06	91203.4	207009	56049	146617	60769.4	90102.6	61426	214520	56505.2	100604	91436.2	129827	173530
HP_1014		9.201	250640	26101.5	476761	114248	78052.2	186222	1.07006e+06	108584	110960	150117	95179.7	1.00742e+06	84235.9	89097.7	98543.7	168085
HP_1015		0.996	1.00289e+06	55842.2	401686	1.24733e+06	854566	446937	1.38656e+06	1.04259e+06	1.02841e+06	968398	1.27809e+06	948821	1.15767e+06	1.06968e+06	1.08912e+06	688589
HP_1016		7.185	868055	32062.7	871320	680217	882796	511468	1.35907e+06	1.03887e+06	480235	870045	669636	639656	1.15238e+06	753637	998727	625614
HP_1017		8.918	1.13516e+06	78005.4	1.03905e+06	790898	807907	935233	776309	627035	1.39152e+06	1.36142e+06	1.13651e+06	905085	1.40033e+06	541294	1.12689e+06	1.57408e+06
HP_1018		5.801	389210	6343.77	1.14437e+06	384054	77238	118096	277975	278119	1.14568e+06	283168	62066.7	425745	445961	114326	309201	74749.7
HP_1019		7.367	360891	23819.8	116028	664871	130715	145296	967106	1.30823e+06	217278	167714	174050	532209	399823	450916	1.08571e+06	243978
HP_1020		8.884	1.28898e+06	133295	1.10411e+06	1.10116e+06	1.76061e+06	2.00831e+06	380097	1.081e+06	842743	836892	690141	1.04084e+06	1.32791e+06	2.02417e+06	527589	864748
HP_1021		0.857	1.9792e+06	142200	897892	1.6464e+06	725566	2.46799e+07	447440	661853	493368	1.05965e+06	342178	953876	1.11545e+06	566431	1.13688e+06	8.27608e+06
HP_1022		7.368	764969	97353.9	406226	1.43884e+06	1.3426e+06	664402	2.01719e+06	166264	907213	888094	1.03784e+06	882732	1.06183e+06	1.55285e+06	1.60304e+06	1.0314e+06
HP_1023		8.743	218069	20382.8	391367	248687	75502.7	174749	796433	248540	81184.6	221208	112177	1.08506e+06	195755	263009	302302	86125.6
HP_1024		6.244	738369	59866.5	588146	938649	1.02899e+06	705351	860688	787595	876052	447318	1.06282e+06	834497	574933	747929	543078	939928
HP_1025		5.227	198720	24285.4	168318	108420	302515	53222.9	653360	378256	1.22413e+06	476334	394526	94324.3	94976.8	743066	425542	470221
HP_1026		7.93	1.369e+06	64435.9	1.01154e+06	2.64271e+06	1.63143e+06	588812	4.21355e+06	5.71985e+06	2.55612e+06	1.55842e+06	1.2633e+06	2.23911e+06	2.19675e+06	1.31619e+06	6.03922e+06	730427
HP_1027		8.653	280594	23754.1	146876	195597	76717.1	184166	790493	84887.8	73275.4	252720	181402	1.02143e+06	167656	403852	499621	73205
HP_1028		0.863	613426	53609.1	532828	278785	655668	912201	731987	1.11655e+06	653607	978059	580403	666381	1.00042e+06	923272	663590	539208
HP_1029		0.899	1.20448e+06	80795.9	1.01272e+06	1.23857e+06	1.17855e+06	1.5041e+06	1.10076e+06	2.1267e+06	1.0844e+06	1.24465e+06	1.09657e+06	504921	1.33772e+06	1.03788e+06	784201	810978
HP_1030		7.945	356261	29634.3	76711.1	545395	157569	163721	786833	987552	335684	138236	139969	415492	283896	374646	1.2251e+06	101288
HP_1031		0.832	578839	32049.8	662100	704982	647741	651280	908817	820764	635494	733351	813358	686389	1.07368e+06	999377	690652	402674
HP_1032		8.689	786894	6347.57	1.1089e+06	744319	515929	630655	1.23243e+06	854881	769538	953321	807303	1.21148e+06	596830	1.03069e+06	839572	554422
HP_1033		6.896	315963	19616.8	138944	178388	185240	483524	881204	993507	104175	289201	72530.8	493776	261168	212921	493626	205746
HP_1034		0.887	712973	48355.7	394745	800361	1.06086e+06	696929	1.16804e+06	594599	118174	852607	824555	855887	711459	755513	576804	177408
HP_1035		9.736	495765	70627.7	1.12997e+06	119050	384077	825042	1.10672e+06	946368	899139	2.55713e+06	702111	1.19956e+06	777727	752934	941672	982146
HP_1036		0.852	389974	18775.2	542942	1.01419e+06	384262	184781	900493	291374	517520	433755	830424	520433	777964	717563	455805	307330
HP_1037		6.554	626416	56409.8	253482	791907	862660	415901	224647	696179	656466	878190	973484	960343	585420	917596	737821	623860
HP_1038		9.069	264397	39127.3	455637	293242	165710	565334	351277	164661	511726	655299	645408	464275	424881	277148	296116	1.61899e+06
HP_1039		8.044	568199	37548	401870	626183	437589	599868	1.16033e+06	570455	717295	881275	668875	943413	383429	1.18009e+06	742888	857551
HP_1040		6.563	524737	74813.3	397502	357290	748284	445497	545028	308109	660735	607631	923147	957507	389047	933613	667572	468248
HP_1041		6.557	557857	108009	622053	935950	741531	676435	545456	918515	728692	899352	754335	398323	652174	1.13375e+06	470724	790406
HP_1042		6.635	479753	60857.6	675309	780541	712173	754738	638447	903146	673462	724862	700216	572624	831826	363797	610729	772634
HP_1043		6.606	517593	29493.1	455589	431190	893877	620454	961336	584384	1.05231e+06	446018	900344	891004	1.96612e+06	851027	765655	782771
HP_1044		7.996	777701	32093.9	327452	1.17095e+06	1.49481e+06	699242	1.03797e+06	848466	1.68944e+06	1.2193e+06	1.6516e+06	1.01816e+06	780075	1.06147e+06	1.00424e+06	1.2932e+06
HP_1045		8.006	450403	13506.1	253616	408777	592336	361055	810881	545124	609491	500351	470894	396771	322493	978767	573703	603967
HP_1046		4.348	863044	157130	738162	926092	404151	792462	473332	197955	209541	603114	160190	660098	1.54595e+06	235696	486386	494453
HP_1047		6.24	539907	37990.7	251477	492229	988006	434671	839474	490676	734099	623716	898695	946862	343208	903717	558305	887162
HP_1048		7.222	695129	27353.6	726936	720749	1.09193e+06	582528	588197	542738	787558	900415	1.24918e+06	1.00434e+06	671038	913132	436600	1.03956e+06
HP_1049		4.741	218799	31788.7	289498	417301	290644	915279	227611	458511	140623	241883	199003	190296	951838	115247	217768	338607
HP_1050		6.524	1.03413e+06	52171.5	857722	964497	1.17821e+06	654260	923687	1.48139e+06	1.20019e+06	1.15296e+06	1.05996e+06	851245	1.30075e+06	815948	1.10224e+06	754346
HP_1051		7.913	395704	15244.4	426487	341747	624588	336835	869586	432747	380375	436543	538298	995595	197649	363954	184911	647566
HP_1052		9.003	153698	14553	191926	101815	43561	73186.8	626129	43460.1	52437.8	81572.2	54915.7	837929	72960.7	123698	420181	35659.4
HP_1053		8.898	851743	116950	1.27735e+06	716646	1.1989e+06	913095	587212	750047	1.38961e+06	1.70146e+06	1.36037e+06	678754	912609	1.05114e+06	902799	1.70124e+06
HP_1054		6.44	443362	58605.4	444211	687731	671641	419955	732933	960923	584382	658034	765944	689360	591843	538338	704878	839145
HP_1055		6.498	802086	48771.1	649890	821567	818975	611154	773017	688545	719016	771730	804355	780253	774444	809077	826681	958119
HP_1056		9.092	696976	69504.5	460706	631822	851332	185582	458536	807273	707882	720074	506443	548638	746723	236309	627424	226306
HP_1057		9.291	517784	31164	368388	209206	608451	429888	413326	113570	419553	365259	207778	254337	457537	98296.7	797866	423932
HP_1058		0.845	456207	54351.5	139625	570926	188994	4.48065e+06	298564	647220	190966	93491.8	91638.9	359156	453921	250048	1.53304e+06	824792
HP_1059		7.369	292218	15444.2	93168	482076	152156	79904	746214	718802	165318	104181	252028	384020	339037	250286	687723	177430
HP_1060		5.656	251337	26458.7	529236	524748	1.5715e+06	326850	67804.7	694204	346436	1.34948e+06	449384	865331	327913	1.39783e+06	325106	843447
HP_1061		8.748	397873	89419.9	1.31194e+06	361552	557863	487608	472896	399075	634823	699058	805963	492568	819486	263075	311175	767974
HP_1062		6.238	623718	64053.8	196519	628706	882973	412444	639026	981290	431935	645127	474733	422814	451700	889455	801733	609322
HP_1063		0.93	752755	35664.1	482141	1.18109e+06	666347	975060	1.5297e+06	1.82333e+06	359304	662840	401684	2.15988e+06	2.86612e+06	598047	830337	933709
HP_1064		7.373	187885	8112.92	63939.6	378522	133718	123628	682181	846656	114217	188244	75664.4	272007	183881	214496	679238	63620.7
HP_1065		6.44	326391	24336.9	442905	607406	399142	451159	552747	467576	535035	469816	623920	741813	411418	400936	318411	482308
HP_1066		5.667	188017	24460.6	368269	756502	1.33143e+06	241492	144549	421291	344358	828214	134952	341443	436962	2.26346e+06	792840	604069
HP_1067		6.563	316787	14151.6	130050	428056	524430	234920	203742	557254	286069	557086	501847	636231	142562	830716	546521	551269
HP_1068		6.608	559721	15899.8	275691	479739	545064	381356	467143	536395	517256	470222	391493	795281	465904	458776	420846	416255
HP_1069		0.942	1.73184e+06	69666.6	546013	1.1039e+06	794371	1.12403e+07	540329	420461	473531	697287	354742	1.88916e+06	1.07059e+06	417042	911471	1.46685e+07
HP_1070		9.328	419817	67734.5	682004	299391	163828	351882	685938	99597.5	396737	441672	414503	717043	488038	114305	698526	415786
HP_1071		5.774	514952	22939.1	457421	483098	574557	486992	676705	550832	593858	555320	632849	607931	424403	630183	570824	613556
HP_1072		7.372	128393	6881.87	178754	113184	64980.5	104968	446678	767420	112747	168276	224983	150772	92990.3	90348.9	674042	59833.8
HP_1073		5.225	83486.1	11140.3	52782	65720.6	468524	101446	279665	181295	910283	261813	208143	266720	66563.5	491886	436497	233812
HP_1074		9.22	612707	77744.9	576457	134751	102217	211619	623927	117834	743987	493394	312360	706813	335457	238039	862213	235269
HP_1075		6.571	678739	46658.7	796790	567516	653885	587680	501721	571225	618859	589915	474956	675196	494799	568997	694813	787941
HP_1076		9.018	311264	16988.9	317220	252315	107701	242731	499991	84853.9	105138	307538	240466	725558	286341	331756	473514	180826
HP_1077		8.693	235697	25346.9	543305	228395	66497.3	113377	213421	137058	121441	138798	101300	258322	117931	490068	490796	93574.3
HP_1078		4.74	365210	27498.2	109683	458465	284718	612568	232153	529610	237548	301169	235043	218302	694466	74536.3	272187	539259
HP_1079		7.234	1.12663e+06	49714.9	1.40195e+06	1.51753e+06	686453	972680	1.80629e+06	1.34382e+06	641505	1.14483e+06	790288	1.81271e+06	1.72198e+06	1.07416e+06	2.48096e+06	415334
HP_1080		6.891	1.3881e+06	61289.4	945410	1.26802e+06	1.29575e+06	1.57745e+06	1.56799e+06	1.75444e+06	785441	1.28455e+06	941683	1.32955e+06	1.52069e+06	1.11299e+06	1.31854e+06	1.24737e+06
HP_1081		6.552	469025	78782.8	1.15085e+06	625851	503385	567622	784194	894932	636651	650838	669735	626058	629612	599930	664985	739767
HP_1082		6.565	378842	39164.2	397221	448133	383561	390413	654546	426865	436723	279025	382076	528147	256840	677757	432402	448696
HP_1083		6.366	298586	10636.7	377126	411425	379843	108316	598909	598858	415984	316234	264366	373575	248882	415852	669655	183866
HP_1084		1.039	519644	16743	500051	908199	416633	411655	633178	715994	320919	580464	485395	861255	760182	513769	1.74037e+06	707585
HP_1085		0.829	667947	85930.4	507246	811765	700384	518928	622874	758458	726330	640991	835037	516057	1.06781e+06	1.02185e+06	451930	197848
HP_1086		5.858	202994	36298.3	291962	218056	43223.7	45955.4	324203	142593	142760	151012	114922	573995	106366	116474	378975	74937.5
HP_1087		6.563	403211	39018.2	279199	337009	420869	283561	589214	285759	590880	464416	391080	432900	258509	849750	430979	336964
HP_1088		8.753	658411	75578	1.38176e+06	419020	594507	503399	940164	471461	709569	793740	967667	781338	625060	343601	528701	819479
HP_1089		9.139	483355	43405.7	791485	193937	315472	225293	829797	203371	426820	783966	835060	1.02741e+06	669720	111802	267860	621217
HP_1090		8.797	362338	53735.3	527530	308969	294793	183833	672265	347455	477385	365044	577331	760058	163870	246436	467358	529184
HP_1091		7.943	592115	61721.7	261485	593844	658505	207596	619945	611952	515160	484776	463150	694133	524058	612592	741670	300809
HP_1092		5.779	469584	24991.2	359702	503390	455308	460387	610713	405477	449166	406305	433476	406658	568575	420552	389341	470576
HP_1093		8.685	188832	21027.6	530174	191407	107760	111704	186576	134915	73197.4	109169	97693.5	271353	104157	384336	530885	93988.5
HP_1094		4.745	351096	19280.2	115595	450167	276534	787913	228939	615857	243652	285330	243834	221919	638913	69339.3	265902	526173
HP_1095		8.77	528359	86752	1.49605e+06	439618	362099	408418	476944	387393	357943	446142	585810	652958	603501	471862	256842	665215
HP_1096		0.984	795910	47938.3	556796	1.02909e+06	1.24455e+06	1.39838e+06	1.25624e+06	816772	908108	781951	834808	1.05954e+06	950902	1.002e+06	1.30012e+06	2.08417e+06
HP_1097		5.545	836037	63461.7	765624	596492	1.12444e+06	780925	943970	659127	810061	828898	812314	1.00846e+06	436280	1.44633e+06	603831	545014
HP_1098		6.447	368707	27777.1	109954	590043	332678	197157	364372	573285	220723	383308	528750	601959	204549	454751	268534	505283
HP_1099		5.764	858734	49822.2	746698	911035	1.02411e+06	788291	993731	876200	1.0109e+06	866776	999528	883488	654919	1.09614e+06	874478	901429
HP_1100		6.878	318768	28255.3	278934	797403	301259	239132	428850	693788	288496	197819	268381	296276	1.11236e+06	277172	464292	270230
HP_1101		8.556	590636	52370.8	200959	387001	508767	594441	478186	255025	158393	304792	416567	919152	253927	528470	369581	424221
HP_1102		6.67	420678	28235.7	225898	365315	356813	194981	356645	590365	561333	485491	394538	406653	374779	505543	615921	341539
HP_1103		0.887	1.27302e+06	160870	1.04069e+06	2.33233e+06	1.47234e+06	709859	1.5167e+06	1.73441e+06	1.1165e+06	2.14255e+06	2.59193e+06	1.60418e+06	1.18206e+06	2.03683e+06	1.48818e+06	329958
HP_1104		9.882	865908	205758	817897	397064	200206	783768	1.46128e+06	1.25999e+06	1.05074e+06	2.16187e+06	4.35377e+06	1.04136e+06	2.66269e+06	1.35664e+06	597870	1.80447e+06
HP_1105		8.982	286338	31680.8	448196	155637	356074	416962	620444	391605	72125.5	342693	252529	474607	153478	113897	203090	578615
HP_1106		8.801	164398	17596.8	231215	66437.5	49281.5	86653.7	334180	124482	196538	214417	205169	481599	54736	153250	162659	196817
HP_1107		6.579	361619	51947.7	227509	311851	77169.8	95498.8	131953	366631	209529	257887	139348	115554	235411	440346	290689	423869
HP_1108		7.23	1.14181e+06	21279.7	1.03226e+06	1.99762e+06	550466	563046	2.84365e+06	4.32294e+06	578074	555117	508449	2.18378e+06	1.41531e+06	1.01504e+06	4.76842e+06	250304
HP_1109		6.406	429154	35741.7	289905	564309	485090	410973	817934	720231	581501	584624	495387	734879	424954	572266	688206	781657
HP_1110		8.943	206030	45285.3	335997	57895.2	70955.6	86624.2	517513	69289.2	201539	134385	157430	244942	155147	93043.9	405296	92986.3
HP_1111		6.603	353014	34309.2	139899	364147	291312	303483	309212	300810	369107	336252	253275	393046	426973	529864	405210	325289
HP_1112		7.942	287806	22379.7	198454	476159	469793	162960	371834	514401	482436	464574	250875	368892	493619	491181	661561	235213
HP_1113		8.758	607084	104378	1.73546e+06	573714	465722	512768	572217	609841	414551	491456	627789	775739	823816	608758	256896	640877
HP_1114		6.895	403506	25183.6	189352	255904	291977	578588	1.20588e+06	1.26228e+06	154285	476428	111610	591761	325057	270420	665825	268073
HP_1115		8.74	387072	38893.4	613943	398531	550837	113477	984080	542316	449087	775797	705263	688125	498356	691011	1.0478e+06	565883
HP_1116		6.631	369765	7574.35	202839	361430	361104	328346	500563	477210	570595	566076	413920	522729	495347	495824	563384	470704
HP_1117		6.507	319493	22082.2	436102	235336	272649	303702	242512	180001	280547	375315	326051	418062	314303	374716	290143	394066
HP_1118		5.779	329091	14663.4	248278	389050	363462	311318	435501	363763	297304	333935	351329	338257	377130	386045	298834	335897
HP_1119		6.9	309476	23541.3	227379	456571	570121	336177	427446	366279	331656	389972	321740	467199	404733	421374	446842	457457
HP_1120		4.925	191266	20306.4	72504.5	307184	141278	140013	305422	461980	181974	104228	93186.4	156524	207370	208869	475627	112994
HP_1121		8.767	435599	34435.8	527699	252264	300343	241072	538954	297716	385281	333431	367373	465307	308733	241291	284170	437761
HP_1122		8.757	412180	33460.5	635561	344170	309171	377861	407163	377787	322489	456248	466178	353339	448795	352183	232286	489901
HP_1123		5.776	348604	16997.5	265448	367399	351162	311296	381238	328205	321936	329703	360295	348527	300063	398749	311966	349691
HP_1124		6.605	256218	26030.3	143097	266606	346007	299333	351661	294654	197451	401799	373891	276707	545258	339399	289153	330578
HP_1125		6.615	309811	31187.5	136472	200150	263138	255085	365304	352206	459966	422178	234561	269504	336259	380305	347432	324811
HP_1126		5.697	234461	21614.5	43356.3	227276	139284	150549	222935	227281	128128	208815	175077	121054	183024	155386	260191	190337
HP_1127		6.897	253616	19557.4	104000	173592	146610	412291	794738	914154	79327	320093	88613.7	396842	246725	208998	475708	187505
HP_1128		7.365	337154	45690.8	151389	655330	179787	121845	985229	1.25483e+06	201514	139541	256859	492752	377848	377060	1.29901e+06	104027
HP_1129		5.975	352965	53188.1	384346	358160	655220	250091	374801	415104	591186	496108	694737	512817	193218	764539	404679	492907
HP_1130		6.56	263524	17039.2	143216	347669	243279	168295	229944	380627	164086	567443	233022	185887	271979	237880	253973	377651
HP_1131		6.536	202090	6351.04	67692.6	622927	327183	391780	251951	354843	354770	201466	500256	325690	458345	478247	142147	645624
HP_1132		6.304	1.55914e+06	93903.5	1.24973e+06	1.70684e+06	2.22199e+06	1.46475e+06	1.96177e+06	1.76175e+06	2.05363e+06	1.79437e+06	2.26142e+06	1.9465e+06	1.19002e+06	2.0021e+06	2.04619e+06	1.76389e+06
HP_1133		6.609	391628	64540.3	52781.6	575897	576670	480318	517494	396574	523517	840332	614774	346531	494127	611882	707743	608887
HP_1134		1.02	1.19796e+07	572702	1.34362e+06	9.59996e+06	5.80848e+06	5.9839e+07	3.45663e+06	2.83427e+06	2.16467e+06	5.9397e+06	1.34641e+06	1.07166e+07	8.44416e+06	767466	7.7292e+06	4.2795e+07
HP_1135		5.024	286337	6339.59	1.21748e+06	90407.5	212497	53052.8	139297	60797.7	87622.9	59353.9	203269	51388.6	106445	88473.9	127673	178883
HP_1136		6.618	187948	20318.1	306070	334138	346273	267758	91606.7	349751	176474	311182	285254	271490	409054	285183	365579	442477
HP_1137		1.011	995877	39758	243458	372425	688326	2.78009e+06	270437	268737	722596	602976	662129	1.4209e+06	1.88724e+06	216105	229019	3.72195e+06
HP_1138		6.545	224875	35933.3	172230	574570	445851	484540	241395	245580	163506	267990	240023	447044	177503	262682	154183	759088
HP_1139		6.521	273431	16737.8	158861	316178	427835	342683	508182	255352	268589	313175	439853	267097	282216	384252	291317	1.05262e+06
HN_1	(10E,13E,16E)-10,13,16-Docosatrienoic acid	0.947	1.41995e+06	61919.4	7.10945e+06	3.48651e+06	713652	408414	2.43357e+06	3.08282e+06	4.05703e+06	3.19682e+06	1.501e+06	4.49807e+06	4.94479e+06	3.77962e+06	2.8948e+06	728553
HN_2	(19R)-25-Amino-22-hydroxy-22-oxido-16-oxo-17,21,23-trioxa-22lambda~5~-phosphapentacosan-19-yl (11Z)-11-icosenoate	1.048	1.08343e+06	39591.5	2.4028e+06	2.07191e+06	1.2249e+06	2.08994e+06	1.63145e+06	2.24519e+06	1.09626e+06	1.25638e+06	553425	2.09485e+06	2.12872e+06	1.32291e+06	3.23424e+06	1.26383e+06
HN_3	(19R)-25-Amino-22-hydroxy-22-oxido-16-oxo-17,21,23-trioxa-22lambda~5~-phosphapentacosan-19-yl (4Z,7Z,10Z,13Z,16Z)-4,7,10,13,16-docosapentaenoate	1.045	890434	122616	484248	949512	1.46671e+06	2.00989e+06	567156	2.09769e+06	927608	597287	627725	654600	2.36694e+06	1.05076e+06	1.50788e+06	1.93736e+06
HN_4	(19R)-25-Amino-22-hydroxy-22-oxido-16-oxo-17,21,23-trioxa-22lambda~5~-phosphapentacosan-19-yl (5Z,8Z,11Z)-5,8,11-icosatrienoate	1.045	1.11634e+06	56486.9	1.78378e+06	1.82911e+06	1.69374e+06	2.74978e+06	1.01681e+06	2.161e+06	1.13302e+06	1.54091e+06	875833	859975	3.68012e+06	891943	1.00709e+06	2.53008e+06
HN_5	(19R)-25-Amino-22-hydroxy-22-oxido-17,21,23-trioxa-22lambda~5~-phosphapentacosan-19-yl (4Z,7Z,10Z,13Z,16Z)-4,7,10,13,16-docosapentaenoate	1.049	235184	10476.4	588538	336968	326922	906549	56853.8	320190	150171	169591	113092	123105	1.08556e+06	67627.9	67795.4	720989
HN_6	(2R)-2-[(5Z,8Z,11Z,14Z,17Z)-5,8,11,14,17-Icosapentaenoyloxy]-3-(pentadecanoyloxy)propyl 2-(trimethylammonio)ethyl phosphate	4.446	114702	10162.2	226198	380672	310248	582737	154762	242016	63724	190150	106631	296165	602239	62662.5	59518.4	442995
HN_7	(2R)-3-{[(2-Aminoethoxy)(hydroxy)phosphoryl]oxy}-2-[(1Z)-1-hexadecen-1-yloxy]propyl (5Z,8Z,11Z,14Z)-5,8,11,14-icosatetraenoate	4.363	763874	52750.9	1.20658e+06	1.34142e+06	1.10593e+06	1.93834e+06	756636	1.43315e+06	432203	1.06647e+06	538882	275318	2.16881e+06	684737	451687	1.70444e+06
HN_8	(2R)-3-{[(2-Aminoethoxy)(hydroxy)phosphoryl]oxy}-2-[(1Z)-1-hexadecen-1-yloxy]propyl (5Z,8Z,11Z,14Z)-5,8,11,14-icosatetraenoate	1.053	986494	43249.8	1.67415e+06	1.39938e+06	1.54801e+06	2.3665e+06	844211	1.87969e+06	966525	1.36024e+06	746291	752798	3.15022e+06	760642	690423	2.18929e+06
HN_9	(2R)-3-{[(2-Aminoethoxy)(hydroxy)phosphoryl]oxy}-2-[(1Z,11Z)-1,11-octadecadien-1-yloxy]propyl (4Z,7Z,10Z,13Z,16Z)-4,7,10,13,16-docosapentaenoate	1.042	172346	8054.42	178680	290469	319260	658472	85268.6	278770	143475	267797	115960	68940.3	680185	65443.9	241278	469134
HN_10	(2R)-3-{[(2-Aminoethoxy)(hydroxy)phosphoryl]oxy}-2-[(1Z,11Z)-1,11-octadecadien-1-yloxy]propyl (5Z,8Z,11Z,14Z)-5,8,11,14-icosatetraenoate	4.324	618940	18103.2	711564	868115	859877	1.72059e+06	493877	829321	382409	968090	439821	666741	2.27706e+06	364404	212127	1.17784e+06
HN_11	(2R)-3-{[(2-Aminoethoxy)(hydroxy)phosphoryl]oxy}-2-[(1Z,9Z)-1,9-octadecadien-1-yloxy]propyl (5Z,8Z,11Z,14Z)-5,8,11,14-icosatetraenoate	1.05	727761	30105.1	1.37214e+06	1.93651e+06	1.54705e+06	2.26968e+06	891244	1.63744e+06	691342	1.20771e+06	574178	580216	191435	580574	772368	2.01369e+06
HN_12	(3alpha,5beta,7beta)-3,7-Dihydroxy-12-oxocholan-24-oic acid	0.877	149006	4585.61	738181	79257	61034.8	67082.6	356292	367551	523940	301381	106211	356998	66957	140908	795537	72103.5
HN_13	(5E,9E)-5,9-Tetracosadienoic acid	0.942	385808	37518.7	698788	936429	549114	474111	1.34616e+06	1.75312e+06	1.45639e+06	747270	1.05773e+06	1.21177e+06	985617	765991	1.49261e+06	388020
HN_14	(8S,17Z,28E,30R)-17,28-Dotriacontadiene-2,4,6,15,31-pentayne-1,8,30-triol	0.876	200376	9102.92	35985.7	51484.2	41521.4	3.0157e+06	35207.1	38266.1	55832.7	68403.9	39192	75235.4	302956	41623.6	42270.2	445575
HN_15	(8Z,11Z,14Z,17Z,20Z)-hexacosapentaenoic acid	0.938	248981	13125.9	886063	783491	347857	431941	844641	704743	521495	574231	136314	2.4424e+06	661076	710231	497139	310871
HN_16	(9E)-9-Hexacosenoic acid	0.947	483761	36990.9	195713	1.52463e+06	1.00434e+06	492914	2.09545e+06	1.91545e+06	1.33876e+06	1.25478e+06	1.3939e+06	670617	1.61119e+06	899201	1.53819e+06	414844
HN_17	(R)-?-glycerophosphorylethanolamine	8.227	811076	20878.5	3.0318e+06	753646	726512	2.18365e+06	2.43272e+06	792344	549216	1.22899e+06	452582	2.64959e+06	806475	441273	545862	1.32064e+06
HN_18	[FA(22:0)]13Z-docosenoicacid	0.945	784424	31686.7	1.77673e+06	2.38864e+06	705442	457215	1.88563e+06	2.69885e+06	4.53041e+06	2.02511e+06	1.79459e+06	1.36725e+06	2.49624e+06	1.88394e+06	3.89821e+06	364952
HN_19	[FAhydroxy(4:0)]N-(3S-hydroxy-butanoyl)-homoserinelactone	7.111	3.11843e+06	162455	144791	115826	193179	132665	202243	160244	559788	152290	184033	256148	169061	222976	374661	177779
HN_20	1-(1Z-hexadecenyl)-2-(4Z,7Z,10Z,13Z,16Z,19Z-docosahexaenoyl)-sn-glycero-3-phosphoethanolamine	4.33	261915	10604.6	298862	565640	397277	715605	230742	415435	165165	376529	196964	237510	756834	176960	239722	601450
HN_21	1-(1Z-octadecenyl)-2-(4Z,7Z,10Z,13Z,16Z,19Z-docosahexaenoyl)-sn-glycero-3-phosphoethanolamine	1.042	168438	7153.82	249354	333713	312321	464742	156104	276681	128960	191928	99841.5	46794.8	635786	71955.4	292617	439767
HN_22	1-(1Z-octadecenyl)-2-arachidonoyl-sn-glycero-3-phosphoethanolamine	4.334	348971	16592.5	593489	657452	287174	1.12723e+06	128374	359840	161222	275390	140264	143322	1.4158e+06	132581	147759	726081
HN_23	1-(1Z,9Z-octadecadienyl)-2-(4Z,7Z,10Z,13Z,16Z,19Z-docosahexaenoyl)-sn-glycero-3-phosphoethanolamine	1.038	205478	8136.11	361700	534594	429127	423145	246457	436252	240987	290032	226243	193961	715311	228352	468546	533202
HN_24	1-[(1Z)-octadec-1-enyl]-sn-glycero-3-phosphoethanolamine	4.906	52311.5	2863.65	129439	49278	24937.8	42869.8	113734	122856	49362.2	36149.6	51107.3	52676.7	36213.2	54375.7	222628	41524.7
HN_25	1-[(9Z)-octadec-9-enoyl]-2-hexadecanoyl-sn-glycero-3-phospho-(1'-sn-glycerol)	1.043	1.44466e+06	50701.1	2.4601e+06	2.84674e+06	2.35894e+06	2.41558e+06	1.00519e+06	1.5269e+06	1.16037e+06	2.08041e+06	856382	1.22741e+06	3.05704e+06	1.0917e+06	1.59899e+06	3.19088e+06
HN_26	1-deoxy-D-altro-heptulose 7-phosphate	8.921	556528	8865.35	668656	368167	315295	198928	819555	1.09103e+06	608679	684306	406431	683799	335135	372748	1.56977e+06	334262
HN_27	1-heptadecanoyl-2-[(9Z,12Z,15Z)-octadecatrienoyl]-sn-glycero-3-phosphocholine	1.04	304187	21579.8	613612	542247	395348	995308	115218	436189	146802	259400	117008	187452	1.26821e+06	133236	138888	725875
HN_28	1-hexadecanoyl-2-(5Z,8Z,11Z,14Z-icosatetraenoyl)-sn-glycero-3-phosphoethanolamine	1.045	127243	13145.1	170443	462762	223717	468291	240901	310700	154136	117567	115343	269789	496725	140606	276416	246475
HN_29	1-Oleoyl-2-palmitoyl-sn-glycero-3-phosphoethanolamine	4.553	66447.3	4184.73	79248.8	148218	42202.2	306036	26568.4	139097	25174.3	67491.8	15656.3	53352.9	263436	17512.2	58894.3	92460.3
HN_30	1-palmitoyl-2-oleoyl phosphatidylethanolamine	1.048	173904	13708.9	246989	372956	126537	410679	130395	340656	177916	154437	109271	295020	572136	146310	934100	177721
HN_31	1-stearoyl-2-arachidonoyl-sn-glycero-3-phosphoethanolamine	1.049	1.25021e+06	46547	2.36462e+06	2.96866e+06	2.52355e+06	4.11584e+06	889750	1.91201e+06	1.09254e+06	1.86986e+06	965049	1.48518e+06	1.73344e+06	957474	901080	3.78682e+06
HN_32	1-stearoyl-2-arachidonoyl-sn-glycero-3-phosphoethanolamine	4.451	368194	45901.8	688042	948376	390951	1.79524e+06	263464	518022	157627	555480	213268	499097	1.92361e+06	95644.3	158596	1.28922e+06
HN_33	1-Stearoyl-2-linoleoyl-sn-glycero-3-phosphoethanolamine	1.047	419388	19760.7	610387	660519	361281	852343	400089	607667	399730	421442	250425	413597	1.29767e+06	411198	906058	534652
HN_34	11(E)-Eicosenoic Acid	0.951	1.75591e+06	91337.1	3.96721e+06	4.54391e+06	732604	1.20254e+06	2.33238e+06	3.42488e+06	8.82228e+06	3.89483e+06	2.82652e+06	2.37056e+06	6.27347e+06	5.43042e+06	6.13156e+06	1.33963e+06
HN_35	11(Z),14(Z)-Eicosadienoic acid	0.954	2.10122e+06	84089.2	7.06205e+06	4.57015e+06	878278	888202	3.21843e+06	4.53297e+06	7.00423e+06	5.22378e+06	2.59621e+06	4.66905e+06	6.60679e+06	6.30105e+06	6.19342e+06	2.35961e+06
HN_36	13,14-dihydro-15-keto-tetranor Prostaglandin D2	0.798	5.5181e+06	159293	150393	370125	1.19447e+06	2.57383e+06	842069	760209	443497	769462	151306	1.88359e+07	7.60111e+06	148285	503137	7.41477e+07
HN_37	13Z,16Z-docosadienoic acid	0.947	292725	19557.6	1.0432e+06	675099	335933	416524	632977	956417	1.39425e+06	903802	493762	781787	1.25733e+06	1.2069e+06	1.25429e+06	330449
HN_38	2'-Deoxyguanosine 5'-monophosphate (dGMP)	8.574	3.86692e+07	901378	3.18263e+07	2.50699e+07	4.51034e+07	6.7976e+07	2.12994e+08	4.20805e+07	1.36176e+07	4.94431e+07	4.72469e+07	1.66308e+08	2.95535e+07	5.86156e+07	8.49366e+07	4.37006e+07
HN_39	2-(beta-D-Glucosyl)-sn-glycerol3-phosphate	9.193	2.18648e+06	61414	3.49391e+06	1.06135e+06	1.80627e+06	2.73733e+06	5.47991e+06	2.90686e+06	3.1907e+06	2.91919e+06	2.35723e+06	5.3616e+06	2.64452e+06	5.13391e+06	4.7376e+06	2.25216e+06
HN_40	2-C-Methyl-D-erythritol4-phosphate	6.192	959675	45108.6	2.03032e+06	2.75463e+06	1.80311e+06	1.79769e+06	2.38896e+06	2.70223e+06	1.3442e+06	2.08264e+06	1.5423e+06	1.76606e+06	1.76285e+06	1.61354e+06	2.36742e+06	4.21551e+06
HN_41	2-octadecanoyl-sn-glycero-3-phosphoethanolamine	4.892	659710	78640.8	647442	302568	299812	334449	326507	525981	312933	373925	400821	753073	214343	564831	1.37721e+06	489446
HN_42	3-({[(2S)-2,3-Dihydroxypropoxy](hydroxy)phosphoryl}oxy)-2-[(9Z)-9-octadecenoyloxy]propyl (9Z)-9-octadecenoate	1.038	260297	13731.1	415060	543879	523431	837824	316615	494988	298189	317059	231363	176284	809856	232791	604602	799771
HN_43	3-Oxoalanine	5.601	2.84002e+06	63209.3	3.71098e+06	2.66301e+06	5.31569e+06	5.61505e+06	4.14728e+06	3.35697e+06	3.27611e+06	3.05279e+06	5.51701e+06	2.74547e+06	2.25997e+06	4.4061e+06	3.90839e+06	3.75441e+06
HN_44	4-Oxoproline	5.611	6.59974e+06	458465	8.3368e+06	1.11109e+07	1.36207e+07	7.6846e+06	9.25554e+06	1.15667e+07	1.05365e+07	1.61062e+07	9.7635e+06	1.28028e+07	7.50451e+06	1.21735e+07	9.45409e+06	1.1456e+07
HN_45	8Z,11Z,14Z-Eicosatrienoic acid	0.959	3.61415e+06	178081	1.22893e+07	1.01256e+07	2.4738e+06	4.21291e+06	7.71629e+06	9.2502e+06	8.34508e+06	8.81804e+06	3.0567e+06	9.99111e+06	9.85945e+06	8.05989e+06	1.02373e+07	2.58321e+06
HN_46	Adenosine diphosphate ribose	9.126	2.39317e+06	72523	5.84553e+06	1.6113e+06	1.68578e+06	4.31029e+06	4.37012e+06	5.90108e+06	4.87267e+06	3.56163e+06	3.96002e+06	3.02717e+06	3.15513e+06	5.15496e+06	6.52963e+06	1.14815e+06
HN_47	Adenosine diphosphate ribose	9.125	2.20373e+06	70255.7	5.34225e+06	1.44091e+06	1.47434e+06	4.12522e+06	3.89921e+06	5.62899e+06	4.53364e+06	3.35709e+06	3.74121e+06	2.55883e+06	3.01546e+06	5.13166e+06	6.30996e+06	1.00861e+06
HN_48	ADP-glucose	9.41	53134.6	1591.78	142057	45903.7	90203.1	115518	202979	165315	106718	125937	81171.6	177694	57041.7	155213	206152	64524.7
HN_49	Adrenic acid	0.951	6.10356e+06	174919	2.36903e+07	1.84627e+07	4.85626e+06	2.0633e+06	1.61636e+07	1.44463e+07	1.67509e+07	1.14645e+07	7.76395e+06	2.27536e+07	1.59018e+07	1.24066e+07	1.42713e+07	2.10217e+06
HN_50	all-cis-4,7,10,13,16-Docosapentaenoic acid	0.959	4.17166e+06	165863	1.01171e+07	9.46794e+06	3.9152e+06	2.57626e+06	1.2246e+07	1.19815e+07	1.23079e+07	1.01697e+07	4.50336e+06	1.51115e+07	1.12898e+07	8.2518e+06	1.40426e+07	1.71132e+06
HN_51	Arachidonic acid	0.965	8.16881e+06	283643	2.20153e+07	2.12626e+07	8.64414e+06	9.68744e+06	2.4256e+07	2.62142e+07	1.35949e+07	1.71583e+07	7.5116e+06	2.52206e+07	1.9344e+07	1.43063e+07	2.34983e+07	4.80994e+06
HN_52	arg-ala	9.222	175354	15116.6	162040	39724.7	56867.2	73129.5	311774	2.12325e+06	242307	166355	308671	168912	253862	232290	576533	56423.6
HN_53	CDP-ethanolamine	9.224	1.55713e+06	47665.1	2.75433e+06	1.11219e+06	2.23487e+06	2.77767e+06	6.50802e+06	3.26841e+06	1.58072e+06	1.87415e+06	1.57762e+06	4.55473e+06	1.19374e+06	2.33037e+06	2.67172e+06	1.99378e+06
HN_54	Cholesterol sulfate	0.821	821883	49783	793329	1.02772e+06	688157	1.1816e+06	969411	1.02953e+06	897959	811168	414972	1.11298e+06	1.11766e+06	593124	948108	2.2399e+06
HN_55	cis-7-Hexadecenoic acid	0.983	1.89687e+06	32791.6	876320	743464	434345	691875	526002	1.08031e+06	795896	951707	318242	3.64716e+06	2.27196e+06	960915	1.56081e+06	2.0312e+07
HN_56	CMP-Neu5Ac	9.251	405403	21300.1	826430	211840	464802	718067	1.18437e+06	1.04811e+06	699761	535353	492719	891929	415916	655693	791228	485673
HN_57	cytidine 5′-monophosphate	8.979	3.7365e+06	93262.7	6.12589e+06	2.24081e+06	2.0311e+06	4.66344e+06	1.13546e+07	2.9485e+06	3.42272e+06	4.15707e+06	2.54693e+06	1.09925e+07	4.23515e+06	6.59847e+06	8.27717e+06	2.06086e+06
HN_58	D-(-)-Glutamine	8.235	7.34061e+06	218012	1.89934e+07	4.41574e+06	1.22467e+07	1.16622e+07	2.36874e+07	1.25156e+07	5.47485e+06	1.62366e+07	1.37957e+07	1.63177e+07	4.15991e+06	6.91174e+06	8.4038e+06	2.31184e+07
HN_59	D-(-)-Mannitol	6.838	3.87879e+07	1.42834e+06	4.10065e+07	3.48045e+07	3.31253e+07	1.96871e+07	6.3492e+07	6.3625e+07	3.02831e+07	3.31068e+07	2.52103e+07	3.93497e+07	2.69935e+07	3.70996e+07	6.63296e+07	1.85164e+07
HN_60	D-(-)-Mannitol	6.517	8.06938e+06	1.51335e+06	1.95087e+07	2.46585e+07	1.8792e+07	1.23558e+07	1.86385e+07	2.49012e+07	1.3182e+07	2.30937e+07	1.57495e+07	1.6528e+07	9.1748e+06	1.75939e+07	3.29584e+07	1.16301e+07
HN_61	D-(-)-Mannitol	6.593	2.32682e+07	1.97743e+06	1.86839e+07	2.52555e+07	1.62451e+07	1.06741e+07	8.31815e+06	1.21909e+07	1.32849e+07	2.18317e+07	1.40939e+07	1.56859e+07	5.00351e+06	1.69776e+07	3.56682e+07	1.01957e+07
HN_62	D-(+)-Glucose	8.395	3.00806e+07	661849	9.80261e+07	3.08891e+07	7.47994e+07	6.66445e+07	1.14304e+08	6.58449e+07	4.87395e+07	6.43009e+07	6.38906e+07	9.97196e+07	2.29044e+07	7.74701e+07	4.48156e+07	4.92126e+07
HN_63	D-Glucose 6-phosphate	9.238	1.65677e+06	98443	8.38786e+06	1.5022e+06	1.60527e+06	2.55516e+06	2.39808e+06	3.48853e+06	4.21828e+06	2.55323e+06	1.11045e+06	2.83284e+06	2.33012e+06	3.91087e+06	3.84068e+06	1.91343e+06
HN_64	D-PANTOTHENIC ACID	6.024	578885	35333.2	2.04554e+06	1.91126e+06	1.04509e+06	1.32561e+06	4.16109e+06	1.85099e+06	1.23007e+06	1.9114e+06	1.45993e+06	2.69341e+06	828204	3.36109e+06	3.04234e+06	1.26632e+06
HN_65	D-Ribulose 5-phosphate	8.827	5.02742e+06	156952	1.63223e+07	3.77117e+06	4.76705e+06	2.4648e+06	4.69824e+06	4.72791e+06	1.04174e+07	6.52741e+06	3.88459e+06	3.34699e+06	4.45075e+06	6.22179e+06	6.70369e+06	1.87218e+06
HN_66	Dioleoylphosphatidylethanolamine	4.51	299675	8291.94	310975	849842	249485	871680	143591	538007	209619	355066	123204	180551	1.19697e+06	143364	508751	405774
HN_67	DL-Arginine	9.159	1.27503e+06	32759.9	1.8862e+06	1.29815e+06	1.42938e+06	1.94333e+06	2.51495e+06	2.61824e+06	1.68891e+06	1.60549e+06	1.78433e+06	3.63125e+06	1.8888e+06	2.01841e+06	3.08512e+06	2.29143e+06
HN_68	DL-Glutamic acid	8.769	1.96043e+07	472705	3.3759e+07	1.76122e+07	2.31301e+07	2.16557e+07	4.37056e+07	3.93972e+07	1.95793e+07	2.3604e+07	2.50266e+07	3.28007e+07	2.10277e+07	2.27377e+07	2.30616e+07	2.09339e+07
HN_69	DL-Glyceric acid	5.588	693710	32892.7	1.35746e+06	908597	1.08137e+06	873626	919376	968762	1.28926e+06	1.10451e+06	1.07034e+06	1.55933e+06	557063	1.58996e+06	902649	1.59895e+06
HN_70	DL-Isoleucine	6.156	1.0775e+06	50251.4	4.28058e+06	2.77773e+06	2.40164e+06	2.4608e+06	6.38491e+06	4.70615e+06	1.9962e+06	2.86218e+06	3.24353e+06	6.1258e+06	2.34267e+06	1.20708e+06	4.2015e+06	3.12523e+06
HN_71	DL-Lysine	9.215	534445	10267.7	1.0736e+06	308122	454601	819202	1.06901e+06	985357	568643	524117	675775	1.036e+06	644446	558703	1.03835e+06	695813
HN_72	DL-Malic acid	8.557	5.71828e+06	821570	1.24151e+07	4.71944e+06	9.00965e+06	5.42373e+06	3.656e+07	3.31051e+07	1.28531e+07	3.60681e+07	7.77088e+06	9.54389e+06	3.3713e+06	1.1679e+07	2.10712e+07	7.3573e+06
HN_73	DL-N-Acetyltryptophan	4.955	552738	30909.1	3.2963e+06	2.37671e+06	1.25433e+06	1.84732e+06	4.52097e+06	2.56494e+06	1.54783e+06	1.39224e+06	758102	2.88676e+06	1.12993e+06	2.36531e+06	3.38639e+06	753677
HN_74	DL-N-Acetyltryptophan	5.149	1.72837e+06	27514.7	7.45551e+06	3.50086e+06	2.30744e+06	3.10895e+06	8.10088e+06	5.43231e+06	2.82996e+06	1.45177e+06	1.28001e+06	5.93328e+06	1.61736e+06	4.55602e+06	4.62678e+06	1.61409e+06
HN_75	Docosahexaenoic acid	0.972	2.79286e+06	81119.4	5.68782e+06	5.8305e+06	2.69222e+06	2.0274e+06	8.31676e+06	8.21716e+06	8.96506e+06	6.30451e+06	3.11964e+06	8.65295e+06	6.23015e+06	6.20992e+06	1.19187e+07	1.25323e+06
HN_76	Fumaricacid	8.539	793632	112376	1.44874e+06	602801	930554	1.13787e+06	3.26002e+06	2.53257e+06	691042	1.35965e+06	660525	1.0964e+06	473807	1.48796e+06	2.36996e+06	682560
HN_77	GDP-glucose	9.572	43090.4	2136.02	94850.1	29647.7	56089.1	75516.2	185710	165581	70651.2	95064.4	63444.4	249999	83864.5	128088	196104	85906
HN_78	Glu-Glu	9.319	286649	13965.4	893545	145292	236561	357631	889629	482467	430977	388877	296368	828108	194386	595550	429538	342464
HN_79	Gluconic acid	8.514	3.10824e+06	272901	4.29171e+07	1.20414e+07	4.65751e+06	3.22089e+06	1.85317e+07	2.12494e+07	1.41468e+07	3.15148e+06	6.69483e+06	1.12005e+07	4.37476e+06	1.33239e+07	2.47197e+07	3.04249e+06
HN_80	Glucose 1-phosphate	9.075	4.63897e+06	148582	9.3433e+06	5.7493e+06	1.73309e+06	4.51288e+06	5.61514e+06	4.73735e+06	8.82038e+06	1.02758e+07	4.73216e+06	1.1536e+07	6.69595e+06	7.6424e+06	1.25607e+07	2.23469e+06
HN_81	glyceraldehyde 3-phosphate	8.521	682328	37192.3	1.55027e+06	1.30731e+06	1.0256e+06	491947	1.39235e+06	979535	1.44787e+06	1.35847e+06	820024	1.45009e+06	625275	1.30032e+06	3.04368e+06	528229
HN_82	Glycerophosphoglycerol	7.99	2.56672e+06	116250	6.23252e+06	3.40563e+06	3.0962e+06	6.03442e+06	1.13266e+07	7.02249e+06	5.18477e+06	5.93236e+06	1.33087e+06	2.51375e+06	1.18804e+06	2.31846e+06	9.64038e+06	3.89862e+06
HN_83	Glycerylphosphorylethanolamine	8.424	9.16955e+06	235347	1.74797e+07	6.521e+06	6.86169e+06	2.25181e+07	2.1845e+07	2.23099e+07	2.4647e+07	1.88512e+07	1.99313e+07	1.48338e+07	1.10031e+07	1.06946e+07	1.34672e+07	6.98731e+06
HN_84	Guanine	5.657	272822	16219.8	1.27985e+06	1.08591e+06	306596	218170	370712	278024	1.3441e+06	530517	185254	230982	773541	581033	380738	110617
HN_85	Guanosine	6.185	510633	45686.5	5.87555e+06	1.83218e+06	542999	264883	174206	299861	5.25624e+06	1.87996e+06	440972	145161	1.03768e+06	820658	697334	52174.9
HN_86	Guanosine monophosphate (GMP)	9.032	7.73195e+06	218397	8.65316e+06	5.01362e+06	6.36755e+06	1.10779e+07	1.94745e+07	6.22964e+06	4.86069e+06	9.73468e+06	7.68126e+06	1.99125e+07	7.78135e+06	1.55754e+07	1.95124e+07	5.65822e+06
HN_87	Homoserine	7.889	2.23678e+06	77489.2	5.76161e+06	1.96256e+06	3.13007e+06	4.30714e+06	7.4021e+06	4.99842e+06	2.39685e+06	3.25302e+06	3.62269e+06	4.81381e+06	1.84279e+06	2.61858e+06	2.87257e+06	6.08356e+06
HN_88	Hypoxanthin	4.702	1.39152e+07	294466	7.49173e+07	3.94819e+07	2.03539e+07	1.31001e+07	3.05975e+07	2.65187e+07	3.65878e+07	2.16963e+07	2.1161e+07	1.88025e+07	2.0494e+07	2.64132e+07	3.57936e+07	8.59152e+06
HN_89	Inosine	5.463	2.13841e+07	624479	6.51016e+07	3.14513e+07	1.25357e+07	8.96709e+06	8.17438e+06	1.02571e+07	4.01238e+07	2.87224e+07	1.16721e+07	1.22828e+07	1.98368e+07	1.20063e+07	1.70315e+07	3.43772e+06
HN_90	Inosine-5'-monophosphate (IMP)	8.77	4.53427e+06	89737.4	3.99946e+06	4.96172e+06	2.15442e+06	4.42264e+06	5.88779e+06	1.17349e+07	3.46667e+06	5.18736e+06	5.16861e+06	3.62802e+06	3.54265e+06	1.5076e+07	1.61266e+07	1.25557e+06
HN_91	L-(-)-Asparagine	8.402	2.69852e+06	100671	4.92771e+06	2.41861e+06	4.09007e+06	4.77055e+06	7.57048e+06	5.82709e+06	3.46934e+06	5.72422e+06	3.98203e+06	7.39899e+06	3.05003e+06	4.69733e+06	4.52339e+06	5.63891e+06
HN_92	L-(-)-Serine	8.314	2.83933e+06	84395.1	5.08835e+06	2.38101e+06	2.9942e+06	4.93532e+06	5.99825e+06	5.13406e+06	2.95343e+06	4.75149e+06	3.10705e+06	7.64531e+06	3.02574e+06	3.36199e+06	4.13726e+06	1.0576e+07
HN_93	L-(+)-Aspartic acid	8.981	4.64408e+06	74834.5	4.32742e+06	2.51831e+06	6.37603e+06	5.77287e+06	1.09202e+07	7.8642e+06	2.27899e+06	4.74314e+06	3.9699e+06	8.0304e+06	3.57787e+06	3.70729e+06	4.58095e+06	7.79088e+06
HN_94	L-(+)-Lactic acid	5.983	5.07674e+07	1.62871e+06	4.73804e+07	8.58708e+07	2.79257e+07	5.83309e+07	1.08609e+08	8.46069e+07	6.28548e+07	4.72624e+07	3.35289e+07	7.87987e+07	4.24297e+07	7.33736e+07	1.27142e+08	8.55105e+07
HN_95	L-(+)-Leucine	6.341	1.10518e+06	14992	2.04442e+06	1.2269e+06	444634	964216	2.47592e+06	1.9214e+06	678378	1.25542e+06	1.14075e+06	1.3857e+06	662607	1.05704e+06	1.23082e+06	1.79404e+06
HN_96	L-(+)-Valine	6.834	318747	10252.7	1.13244e+06	683063	541965	557406	1.05974e+06	934712	427401	625756	624455	863411	400853	407802	708043	834754
HN_97	Linoleic acid	0.972	2.70352e+06	100779	3.15293e+06	3.60207e+06	1.08897e+06	1.44309e+06	2.90235e+06	3.48163e+06	4.55659e+06	3.95922e+06	2.4997e+06	5.07822e+06	4.18636e+06	3.672e+06	5.73066e+06	9.62301e+06
HN_98	methyl 3-hydroxypalmitate	1.027	155354	3638.13	155986	159204	182835	275683	189923	197970	157621	157161	140471	239723	163151	137258	169994	969568
HN_99	Myristyl sulfate	0.797	2.20036e+06	146472	1.04275e+06	880346	1.9266e+06	4.00107e+06	1.2533e+06	430461	562386	1.30543e+06	1.00612e+06	4.7454e+06	1.87189e+06	1.24559e+06	967112	3.09298e+07
HN_100	N-Acetyl-L-aspartic acid	8.279	805344	77353.8	322467	119181	227893	135921	871994	128694	62429.9	195354	101778	737525	273706	911755	255394	1.79617e+06
HN_101	N-Acetylalanine	7.629	453751	18650	961645	971370	868542	946807	1.57661e+06	1.80337e+06	962109	834551	958151	1.57837e+06	712657	1.16055e+06	1.5096e+06	854706
HN_102	N-Acetylneuraminic acid	8.414	201611	15843.4	575521	378019	347598	278873	610909	740428	480659	779365	484945	549292	511199	745660	875961	323812
HN_103	Nervonic acid	0.943	2.50399e+06	125654	6.56356e+06	5.69984e+06	4.80252e+06	1.83654e+06	9.48218e+06	1.00887e+07	8.00938e+06	4.86307e+06	5.20878e+06	6.27919e+06	6.97041e+06	4.43074e+06	8.36688e+06	1.31336e+06
HN_104	O-{[2,3-Bis(stearoyloxy)propoxy](hydroxy)phosphoryl}-L-serine	4.37	532808	44977.1	1.20754e+06	879784	390686	562563	334515	768149	489769	479041	223378	505739	973631	478123	1.51076e+06	531030
HN_105	Oleic acid	0.963	9.80437e+06	701021	1.82684e+07	2.16252e+07	5.99856e+06	9.41252e+06	1.1743e+07	1.64842e+07	2.67173e+07	2.24498e+07	1.02417e+07	1.76244e+07	2.55396e+07	2.18621e+07	3.02154e+07	2.19045e+07
HN_106	Phosphatidylserine	1.054	912867	46848.7	2.16254e+06	1.70426e+06	941047	1.59469e+06	1.42691e+06	2.05112e+06	935538	941923	399459	1.90272e+06	1.61344e+06	1.1328e+06	3.04835e+06	997455
HN_107	Pregna-4_9(11)-diene-3_20-dione	0.905	687090	24080.8	33961.3	132847	189796	7.75356e+06	75758.7	60736.6	42242.6	531766	64256.2	384157	919194	46562.3	42912.5	1.00368e+06
HN_108	Pyrophosphate	8.84	1.05891e+08	6.41302e+06	1.59025e+08	8.26589e+07	1.70517e+08	1.89787e+08	2.12937e+08	1.6784e+08	2.00547e+08	1.86112e+08	1.9794e+08	1.77944e+08	1.25325e+08	2.08611e+08	1.75587e+08	2.09499e+08
HN_109	Reduced Glutathione	8.82	4.48935e+06	104362	3.20875e+06	3.10673e+06	5.51973e+06	6.74007e+06	1.74361e+07	1.68534e+07	3.95626e+06	6.23439e+06	6.37093e+06	8.47443e+06	5.87747e+06	3.74702e+06	4.55395e+06	5.13555e+06
HN_110	Sedoheptulose 1-phosphate	9.15	702453	24610.9	2.15388e+06	557397	614941	880694	1.70062e+06	1.10059e+06	1.09511e+06	602104	572840	1.36762e+06	645488	1.34377e+06	1.41148e+06	447552
HN_111	thymidine monophosphate	8.093	159322	9955.55	477942	467674	94016.4	151967	534339	111390	133874	107621	80908.1	604364	146141	357601	449303	112787
HN_112	trans-10-Heptadecenoic Acid	0.975	460768	19845	194422	295460	432101	514832	197541	150707	201865	275262	176628	1.26385e+06	655919	282191	279310	5.2243e+06
HN_113	udp-glucuronic acid	9.672	63614	3121.83	296722	40752.2	40253.4	185119	352015	282849	276262	109827	99770.4	251432	124830	197617	282278	43675.1
HN_114	UDP-N-acetylglucosamine	9.207	5.14711e+06	165302	1.09571e+07	4.1297e+06	5.80356e+06	1.21355e+07	1.70055e+07	1.42401e+07	7.84199e+06	8.5443e+06	5.95317e+06	1.29677e+07	5.64348e+06	9.92631e+06	1.54504e+07	6.51384e+06
HN_115	UDP-N-acetylglucosamine	9.201	5.10765e+06	158199	1.08783e+07	3.98396e+06	5.77985e+06	1.20932e+07	1.68982e+07	1.41556e+07	7.76889e+06	8.47103e+06	5.92251e+06	1.28432e+07	5.62393e+06	9.84707e+06	1.53121e+07	6.47852e+06
HN_116	UMP	8.675	1.68818e+07	552945	1.99266e+07	1.73391e+07	1.41036e+07	2.68117e+07	7.42475e+07	2.53145e+07	9.57738e+06	2.44636e+07	1.48396e+07	6.27231e+07	1.90794e+07	3.59646e+07	5.14021e+07	1.36654e+07
HN_117	Uracil	2.027	1.46523e+06	77964	2.40519e+07	9.60384e+06	2.70769e+06	1.28866e+06	2.8312e+06	1.05276e+06	1.44227e+07	5.21703e+06	1.64011e+06	913860	4.09287e+06	3.59292e+06	3.55159e+06	3.08633e+06
HN_118	Uracil	2.332	7.64724e+06	135444	5.81514e+07	2.20163e+07	6.29576e+06	4.59549e+06	5.44613e+06	3.71807e+06	3.06257e+07	8.41964e+06	3.14973e+06	4.29754e+06	8.32566e+06	1.426e+07	5.7925e+06	622442
HN_119	Uridine	4.657	4.61912e+06	149273	4.99452e+07	1.22505e+07	5.0383e+06	2.49946e+06	2.52588e+06	4.21589e+06	2.99016e+07	1.36338e+07	3.29691e+06	1.81167e+06	8.79966e+06	7.13432e+06	7.06912e+06	1.13174e+06
HN_120	Uridine 5'-diphosphate (UDP)	9.396	263429	61353.5	150633	125526	655547	2.21621e+06	3.30476e+06	3.59858e+06	284442	900404	939088	1.02521e+06	188168	751442	113764	1.6029e+06
HN_121	Uridine5'-diphosphoglucose(UDP-Glucose)	9.346	1.94695e+06	52947.6	4.74101e+06	1.52065e+06	2.0214e+06	4.21497e+06	7.36328e+06	5.71204e+06	3.84808e+06	2.85871e+06	2.37924e+06	5.27607e+06	2.22833e+06	3.43625e+06	5.13838e+06	2.65129e+06
HN_122	α,α-Trehalose	7.968	9.44529e+07	2.03828e+06	1.91614e+08	1.15517e+08	1.50956e+08	8.42769e+07	2.1238e+08	2.19803e+08	1.4862e+08	1.36035e+08	1.23051e+08	1.32691e+08	1.52454e+08	1.02375e+08	2.79604e+08	6.73155e+07
HN_123	Δ17-6-keto prostaglandin F1α	0.839	816755	28947.3	40543.6	54100.3	198068	294845	122053	103875	68902.8	76049.9	37169.1	2.80119e+06	721164	49351.1	42406.8	1.208e+07
HN_124	Υ-Aminobutyric acid (GABA)	8.767	1.3902e+06	30005.8	2.46622e+06	1.20242e+06	1.58572e+06	1.46552e+06	3.35521e+06	2.77976e+06	1.45218e+06	1.22679e+06	1.7227e+06	1.76556e+06	1.4797e+06	1.76338e+06	1.23491e+06	1.39303e+06
HN_125		5.586	2.92542e+06	99265.6	6.85999e+06	6.61619e+06	4.7902e+06	5.93071e+06	5.20324e+06	6.40572e+06	5.48533e+06	5.89815e+06	5.40558e+06	5.07107e+06	4.05358e+06	5.97983e+06	5.90239e+06	5.20307e+06
HN_126		1.241	8.60989e+06	202268	2.98264e+06	6.54728e+06	2.04819e+07	3.30234e+07	6.97008e+06	3.16764e+06	1.23397e+07	1.63594e+07	6.00578e+06	8.25533e+06	8.19012e+06	3.98304e+06	5.5457e+06	3.68538e+07
HN_127		5.587	1.90064e+06	81070.6	2.83984e+06	2.60478e+06	2.86321e+06	2.52265e+06	3.08362e+06	2.82636e+06	3.35149e+06	3.39798e+06	2.97616e+06	2.44763e+06	2.44527e+06	3.49219e+06	3.3613e+06	2.33654e+06
HN_128		5.601	9.38367e+06	399463	1.53851e+07	1.7833e+07	1.89574e+07	1.64913e+07	1.97038e+07	1.82533e+07	1.81005e+07	1.82622e+07	1.65004e+07	2.24023e+07	1.09847e+07	1.95772e+07	1.61501e+07	2.71552e+07
HN_129		5.59	1.6227e+06	98643.5	2.66161e+06	2.0706e+06	2.76495e+06	2.66348e+06	2.89595e+06	3.04795e+06	3.84526e+06	4.04471e+06	3.0792e+06	2.30541e+06	1.81109e+06	3.27747e+06	3.35724e+06	2.6486e+06
HN_130		5.696	3.95782e+06	201623	4.63828e+06	6.53291e+06	5.0892e+06	5.98454e+06	5.07231e+06	5.71368e+06	3.15411e+06	4.94349e+06	4.7728e+06	5.71986e+06	1.22007e+07	3.76265e+06	4.68179e+06	6.35123e+06
HN_131		5.588	788333	24825.7	1.38696e+06	1.11162e+06	1.57329e+06	866600	1.19682e+06	1.1423e+06	1.41359e+06	1.01963e+06	1.30087e+06	1.2401e+06	569826	1.44663e+06	1.2574e+06	1.15617e+06
HN_132		9.259	1.34048e+08	1.12686e+07	1.37961e+08	8.20016e+07	1.69667e+08	1.49706e+08	1.67505e+08	1.73414e+08	1.69841e+08	1.32412e+08	1.42793e+08	1.49395e+08	1.46814e+08	2.11734e+08	1.79533e+08	1.85153e+08
HN_133		5.679	586588	57866.9	569355	904789	912797	582641	858282	749241	664260	1.23296e+06	823884	861275	684055	640970	1.28613e+06	775408
HN_134		8.841	5.67336e+08	2.20657e+07	9.35498e+08	4.99081e+08	8.08393e+08	9.8661e+08	8.77579e+08	9.0033e+08	1.04824e+09	9.65472e+08	9.05061e+08	1.03624e+09	7.85378e+08	1.05151e+09	8.6463e+08	1.13102e+09
HN_135		1.004	499573	53674.1	507661	2.80286e+06	1.37313e+06	3.13191e+06	1.38535e+06	919600	229167	1.09828e+06	1.30459e+06	970509	1.86855e+06	279848	125225	6.56534e+06
HN_136		0.661	5.70851e+06	103256	1.73687e+06	4.74347e+06	4.56238e+06	1.1913e+07	3.80633e+06	1.66613e+06	1.50592e+06	5.38493e+06	4.54396e+06	4.41931e+06	9.35609e+06	418660	1.07526e+06	1.51971e+07
HN_137		0.785	9.00492e+06	401664	5.22976e+06	1.16851e+07	2.34763e+07	4.24627e+07	1.20264e+07	3.97481e+06	5.52993e+06	3.09572e+07	1.55083e+07	1.11971e+07	1.75087e+07	3.29305e+06	4.24976e+06	8.44116e+07
HN_138		8.842	2.57379e+06	158525	3.8058e+06	2.92258e+06	5.13418e+06	4.23316e+06	4.9191e+06	4.31159e+06	4.54759e+06	5.11096e+06	5.07053e+06	4.67162e+06	3.56956e+06	5.81579e+06	5.52862e+06	4.87932e+06
HN_139		1.26	830715	50767.9	419168	1.00081e+06	1.1601e+06	129500	2.7508e+06	1.88606e+06	140044	641816	3.72932e+06	2.38816e+06	1.90534e+06	2.04058e+06	1.03829e+06	328976
HN_140		6.975	1.22743e+07	361225	1.77785e+07	1.60499e+07	2.09911e+07	1.44675e+07	1.96726e+07	2.02552e+07	2.1469e+07	1.90324e+07	1.91755e+07	2.03681e+07	1.20483e+07	2.37344e+07	2.13173e+07	2.47941e+07
HN_141		6.209	1.88877e+06	199672	1.0212e+06	2.2918e+06	2.37138e+06	2.2238e+06	2.36584e+06	1.95994e+06	1.673e+06	4.02763e+06	2.0253e+06	4.27987e+06	1.53379e+06	4.15424e+06	3.04952e+06	4.8064e+06
HN_142		5.609	9.58323e+06	410258	1.16316e+07	1.00084e+07	1.29804e+07	9.97321e+06	1.19721e+07	1.10754e+07	1.28791e+07	1.06343e+07	1.3667e+07	1.29895e+07	7.56307e+06	1.39024e+07	1.12441e+07	1.10841e+07
HN_143		1.517	1.35848e+06	167288	906680	2.58695e+06	1.66536e+06	4.59468e+06	2.42264e+06	1.20079e+06	798808	2.7639e+06	3.57279e+06	4.23079e+06	1.71437e+06	1.49223e+06	1.57609e+06	4.74744e+06
HN_144		1.292	1.19629e+06	30167.1	1.82285e+06	658309	1.3262e+06	3.83678e+06	779211	448407	3.04858e+06	7.48661e+06	507282	2.85308e+06	1.0114e+06	355005	508837	3.51287e+06
HN_145		6.99	3.0218e+07	523755	3.63712e+07	2.78715e+07	3.92773e+07	3.35904e+07	3.14861e+07	3.40713e+07	3.81396e+07	4.05438e+07	4.25391e+07	3.61489e+07	3.13944e+07	4.33008e+07	4.05372e+07	4.15325e+07
HN_146		6.994	4.19067e+06	64176.5	4.39897e+06	3.63607e+06	5.51347e+06	5.58234e+06	6.61279e+06	6.0677e+06	5.01332e+06	5.60943e+06	5.06739e+06	5.17809e+06	4.39909e+06	6.63242e+06	5.71302e+06	5.13002e+06
HN_147		5.749	2.44661e+06	41297.6	2.86939e+06	2.35825e+06	3.30377e+06	2.41901e+06	2.98396e+06	2.48482e+06	3.75184e+06	2.88975e+06	3.16829e+06	2.99991e+06	1.50419e+06	3.95849e+06	3.34778e+06	2.79599e+06
HN_148		5.461	2.12557e+06	38128	2.20197e+06	2.34649e+06	2.39868e+06	2.44929e+06	2.25796e+06	2.57562e+06	2.33078e+06	2.53604e+06	2.03661e+06	1.90161e+06	1.62435e+06	2.03675e+06	2.32078e+06	2.11194e+06
HN_149		5.998	105159	7259.45	59162	74020.9	230717	356334	137440	37225.7	53324.8	235485	132482	158104	91035.5	34824.9	30042.6	546690
HN_150		5.709	73512	10189.9	352773	427439	328763	280491	258900	357651	235460	307694	241839	282284	334498	228498	260481	302522
HN_151		5.447	894743	13403.4	875695	944839	861791	971720	847883	956545	850714	912736	777930	690223	1.22043e+06	908496	984771	762811
HN_152		5.752	927440	24487.5	1.31489e+06	877177	1.14432e+06	874688	1.33381e+06	933854	1.42037e+06	1.13318e+06	1.31611e+06	1.14468e+06	596916	1.71399e+06	1.39714e+06	1.17396e+06
HN_153		6.557	1.93955e+06	59241	3.97826e+06	3.22131e+06	4.06103e+06	3.21849e+06	4.48429e+06	3.47005e+06	4.55336e+06	4.26736e+06	4.57369e+06	4.72702e+06	2.39114e+06	5.40728e+06	4.06948e+06	4.32206e+06
HN_154		1.864	8.38536e+06	640886	805559	1.96989e+07	8.19571e+06	7.24592e+07	3.26853e+06	2.4211e+06	2.49087e+06	1.7315e+07	1.42413e+06	1.52671e+07	9.36487e+06	1.46734e+06	2.97042e+06	4.58086e+07
HN_155		8.797	1.15869e+07	1.68438e+06	6.57239e+06	8.08499e+06	1.1529e+07	8.15494e+06	6.39952e+06	8.55077e+06	5.86206e+06	9.34048e+06	7.79653e+06	7.86962e+06	1.64088e+07	1.99559e+07	7.13239e+06	1.55901e+07
HN_156		8.818	3.79969e+06	358863	6.85182e+06	2.79705e+06	8.3235e+06	9.56518e+06	7.92947e+06	8.01335e+06	7.85785e+06	7.49971e+06	3.84744e+06	7.27987e+06	7.69995e+06	1.12452e+07	5.92698e+06	1.47064e+07
HN_157		5.589	2.18995e+06	101073	3.32446e+06	2.44493e+06	3.39898e+06	3.08144e+06	3.31409e+06	3.34002e+06	3.21556e+06	3.76004e+06	3.40837e+06	2.49999e+06	2.17245e+06	4.37902e+06	3.64031e+06	2.95526e+06
HN_158		6.995	2.69896e+09	5.40372e+07	3.59309e+09	2.77237e+09	3.80937e+09	3.63863e+09	3.91242e+09	3.48449e+09	4.5014e+09	3.95328e+09	3.93806e+09	3.66743e+09	2.92518e+09	4.36093e+09	3.99207e+09	3.92232e+09
HN_159		5.585	2.19708e+06	91062.6	3.04389e+06	2.24542e+06	3.63285e+06	2.87426e+06	3.18e+06	3.24341e+06	4.37112e+06	3.72923e+06	3.18095e+06	2.79841e+06	2.15599e+06	4.2863e+06	3.96019e+06	2.62177e+06
HN_160		6.561	1.79394e+06	23156.5	3.06025e+06	2.69235e+06	3.0083e+06	2.60557e+06	3.63594e+06	3.1497e+06	3.14226e+06	3.54093e+06	3.1056e+06	3.35664e+06	2.126e+06	3.74939e+06	3.54197e+06	3.2441e+06
HN_161		1.013	1.26307e+06	45560.3	453448	905077	2.94408e+06	4.43624e+06	528272	624212	939326	669614	454085	930092	1.16098e+06	348556	811020	4.71725e+06
HN_162		0.903	5.10596e+06	380271	979694	3.04308e+06	7.14827e+06	6.73426e+06	4.20626e+06	1.82008e+06	1.37865e+06	3.60091e+06	6.61869e+06	1.85129e+06	1.0577e+07	587600	1.49758e+06	4.91868e+06
HN_163		1.076	1.34281e+06	309690	1.19693e+06	2.12446e+06	3.50533e+06	2.72468e+06	3.33889e+06	1.19021e+06	1.28115e+06	4.69773e+06	682640	3.49272e+06	3.21993e+06	465533	1.07947e+06	5.49322e+06
HN_164		5.954	887978	41267.3	874889	1.25863e+06	235127	1.00176e+06	1.43552e+06	1.83534e+06	725017	766274	412941	1.23988e+06	853095	878640	1.67151e+06	1.0994e+06
HN_165		5.759	263657	36986	1.15178e+06	546431	426610	422649	484586	592965	326533	408980	443298	387633	645672	242424	229457	440889
HN_166		5.688	171477	18086.6	337273	524093	380699	444268	383563	504875	243471	384330	414962	445893	626273	249026	264537	437561
HN_167		5.615	9.87617e+06	347295	1.57034e+07	8.79216e+06	1.50716e+07	1.002e+07	9.8033e+06	9.83849e+06	1.1931e+07	1.03322e+07	1.10968e+07	1.00017e+07	5.86625e+06	1.2219e+07	1.06242e+07	1.17653e+07
HN_168		5.703	258060	24855.4	472643	605115	344816	348399	426100	430491	256945	466808	372839	351471	621087	278548	340431	419096
HN_169		9.146	2.95234e+06	588361	8.26508e+06	3.44403e+06	7.27519e+06	1.03749e+07	7.93357e+06	5.12033e+06	5.37124e+06	9.49117e+06	8.01078e+06	9.24118e+06	7.72849e+06	8.39736e+06	6.30089e+06	1.1389e+07
HN_170		5.852	398680	23496.5	1.12986e+06	553369	121393	170836	614658	483465	735021	521211	307271	1.54472e+06	269356	695689	1.29524e+06	224688
HN_171		8.832	5.62956e+06	783281	2.44911e+06	1.52759e+06	6.53965e+06	2.47285e+06	1.4614e+06	4.01423e+06	1.8248e+06	877035	2.4724e+06	1.2247e+06	1.09403e+07	5.78431e+06	1.80487e+06	2.57367e+06
HN_172		6.562	1.70343e+08	2.97067e+06	2.93074e+08	2.68582e+08	2.90797e+08	2.6851e+08	3.40774e+08	2.90025e+08	2.98805e+08	3.41244e+08	3.12169e+08	3.37725e+08	2.14627e+08	3.6102e+08	3.31703e+08	3.17238e+08
HN_173		5.167	230142	7512.64	414346	469656	363661	458959	776591	683590	395369	442697	364890	523211	379495	552632	711295	367166
HN_174		0.088	1.53985e+06	178763	1.8735e+06	1.66039e+06	2.11859e+06	1.61865e+06	1.94541e+06	604386	1.25072e+06	1.9848e+06	1.64289e+06	1.61304e+06	2.40393e+06	1.58288e+06	1.29097e+06	2.63733e+07
HN_175		6.602	912778	43919.7	829064	786509	816086	774867	894494	831398	617501	1.34615e+06	865191	750592	1.01031e+06	1.22974e+06	840190	1.10092e+06
HN_176		0.996	322973	12596.9	174910	302366	1.02974e+06	1.40471e+06	179862	141396	209963	649785	164943	469169	460276	187769	213067	1.90907e+06
HN_177		6.637	503571	15515.7	558847	491322	523718	601671	503356	489904	534243	713310	517508	526576	481316	586854	638078	605620
HN_178		6.492	1.25511e+06	55312.8	653745	708642	843012	1.03237e+06	1.88025e+06	1.34376e+06	783097	1.31632e+06	930563	1.27943e+06	617551	1.41646e+06	1.51894e+06	963995
HN_179		8.762	460170	23879.7	1.11536e+06	646758	833009	731004	1.29843e+06	1.32089e+06	591126	732389	899717	979234	936947	703673	647305	621228
HN_180		7.004	4.65045e+08	8.54342e+06	6.83034e+08	5.01236e+08	7.58959e+08	6.76778e+08	7.30797e+08	7.30041e+08	8.97395e+08	7.17687e+08	7.81664e+08	7.51102e+08	5.25925e+08	8.5851e+08	8.17953e+08	8.02728e+08
HN_181		5.986	711048	37221.9	860743	1.12086e+06	219109	691244	1.58828e+06	2.07585e+06	465815	731398	445329	1.14664e+06	767243	897053	1.73896e+06	1.04331e+06
HN_182		5.456	237436	11356.8	556.787	11798.1	9123.22	2764.08	90661	11141.5	1095.88	21127.9	11079.4	1962.4	16682.3	12252	9916.87	6087.18
HN_183		5.962	910847	84266.9	1.34221e+06	1.51159e+06	501822	1.34677e+06	1.76005e+06	2.1059e+06	1.23002e+06	934718	688666	1.23868e+06	616844	1.25576e+06	2.01717e+06	1.87812e+06
HN_184		8.009	1.18797e+06	68669.5	508160	583882	665956	622455	1.22893e+06	1.74458e+06	459562	1.11793e+06	492088	485604	695415	894623	1.75878e+06	398959
HN_185		6.556	403940	36290.5	232504	468313	290783	292096	366769	421800	592981	348793	535084	446121	420963	489756	527814	298461
HN_186		5.796	2.28748e+06	192265	2.69522e+06	3.57845e+06	2.57417e+06	2.37576e+06	1.67233e+06	2.44637e+06	1.27001e+06	1.68209e+06	2.86793e+06	2.63414e+06	1.16352e+06	2.1843e+06	3.03639e+06	2.20485e+06
HN_187		7.137	2.29381e+07	818994	503345	181083	216858	7.56888e+06	289636	928085	2.53992e+06	34735.5	230011	352454	270548	3.77762e+06	1.27566e+06	1.95671e+06
HN_188		8.788	8.99601e+06	1.88129e+06	4.16465e+06	9.1345e+06	6.06997e+06	9.1935e+06	4.49531e+06	6.77032e+06	3.53101e+06	6.32861e+06	4.84308e+06	5.17229e+06	4.48133e+07	3.11765e+06	4.91277e+06	8.88581e+06
HN_189		5.701	173313	15171	238604	429159	162277	455978	234615	348376	139586	241161	171281	130079	415514	92173.9	125220	231095
HN_190		5.448	3.57554e+06	309172	221471	71399.4	15231.8	329159	273145	309365	41402.2	74479.1	10737.7	1.07173e+07	99149.7	1.11899e+07	255907	982880
HN_191		5.859	3.55299e+06	376621	3.76215e+06	1.11743e+06	1.99551e+06	1.28096e+06	1.97687e+06	858937	2.10098e+06	1.45898e+06	2.64456e+06	2.80991e+06	1.46118e+06	2.43061e+06	1.28179e+06	1.54138e+06
HN_192		5.719	136850	11600.4	83281.8	89309.1	91770.1	52798.2	152267	80850.1	85970.5	159215	85163.2	185974	102540	57846	39777.3	83629.9
HN_193		0.918	301736	33787.9	210318	248640	411411	773355	229079	114539	84034.2	397448	368790	241979	405030	85110.4	142885	951835
HN_194		9.832	4.12685e+06	344998	7.00753e+06	4.03258e+06	7.36365e+06	1.06498e+07	1.1916e+07	1.03678e+07	8.54812e+06	8.05958e+06	8.72531e+06	9.70866e+06	3.54018e+06	8.24961e+06	6.36492e+06	1.01275e+07
HN_195		9.007	2.52566e+07	3.51447e+06	2.86874e+07	1.39829e+07	2.95102e+07	2.31567e+07	2.04075e+07	2.27017e+07	2.8793e+07	3.94372e+07	1.60336e+07	2.60753e+07	1.79858e+07	2.88247e+07	3.49635e+07	3.70809e+07
HN_196		1.025	381087	20026.4	146328	695593	256817	1.48707e+06	319593	168207	160775	218865	190383	255593	315185	173162	287516	1.54027e+06
HN_197		5.47	229260	50292.6	12407.3	50402.6	23370.7	38180.9	8238.93	9753.77	9058.47	191507	5347.25	60125.8	7392.53	12598.5	7834.74	56223.9
HN_198		1.363	316373	19934.2	132769	240709	145137	1.06312e+06	236889	166725	188032	450572	129994	607335	338531	132511	629763	2.08487e+06
HN_199		8.315	294514	28653.9	555461	254255	299353	569402	613212	446965	286746	426191	332981	967456	273432	324218	362273	1.36423e+06
HN_200		5.857	1.56587e+06	72738.1	3.65179e+06	1.28313e+06	475632	496278	2.38462e+06	1.44434e+06	3.56579e+06	2.39691e+06	964903	6.53004e+06	532414	3.07149e+06	5.33946e+06	635974
HN_201		5.456	357077	37801.9	14504.1	47609.5	75101.1	10802.5	6931.56	24896.8	120.828	15283.5	13914.8	4942.57	5498.79	33572.1	64947.7	121274
HN_202		5.456	262620	17983.4	4350.95	11195.9	5700.38	31384.8	16628.6	146524	783843	39032.7	7547.21	7886.55	7690.73	134114	27069.6	13900.7
HN_203		7.802	2.01017e+06	47102	2.11488e+06	1.52658e+06	1.43578e+06	1.64323e+06	2.94186e+06	3.12224e+06	1.35267e+06	964232	1.63558e+06	2.11683e+06	1.73325e+06	1.77057e+06	3.40094e+06	1.07512e+06
HN_204		5.022	455432	28161.7	320956	446901	568295	159729	1.1682e+06	967226	205717	301821	1.31093e+06	376710	775979	1.35826e+06	209244	141022
HN_205		5.368	9.6096e+06	852582	306449	452452	2.23108e+06	679676	1.0853e+06	129645	322140	154312	952094	51073.6	4.11714e+06	264070	52601.9	2.52374e+06
HN_206		9.368	789118	59404.4	1.45168e+06	764624	1.83336e+06	2.43808e+06	1.58359e+06	1.42917e+06	2.13521e+06	2.59381e+06	1.97309e+06	1.95133e+06	1.07718e+06	2.04101e+06	2.17384e+06	2.92227e+06
HN_207		9.36	1.49709e+06	95488.8	2.0037e+06	831712	2.2952e+06	2.57773e+06	2.13112e+06	1.99516e+06	2.86003e+06	2.82154e+06	2.59284e+06	2.38751e+06	1.77021e+06	2.39129e+06	2.3153e+06	3.52753e+06
HN_208		8.831	1.61244e+08	9.3437e+06	2.50106e+08	9.61802e+07	2.46421e+08	2.79792e+08	1.0109e+08	2.70618e+08	3.14354e+08	2.67679e+08	1.21661e+08	3.04262e+08	2.41369e+08	2.81635e+08	2.62687e+08	4.10779e+08
HN_209		5.701	489422	109603	746550	1.79504e+06	359465	849378	462654	469487	234339	410818	620276	863193	1.4291e+06	312242	308571	755484
HN_210		8.786	4.23097e+07	6.71864e+06	3.85392e+07	9.469e+06	3.09428e+07	2.37839e+07	2.98074e+07	5.31577e+07	7.66486e+07	4.67483e+07	2.59842e+07	2.5392e+07	3.4536e+07	2.6764e+07	2.19134e+07	3.77958e+07
HN_211		5.589	1.05591e+06	26941.2	1.70541e+06	1.61073e+06	1.58816e+06	1.56852e+06	1.98414e+06	1.74491e+06	2.04997e+06	1.80259e+06	2.06911e+06	1.63605e+06	1.01178e+06	2.1367e+06	2.21904e+06	1.57018e+06
HN_212		9.12	1.59409e+06	39320	1.53426e+06	688001	1.56465e+06	890041	1.41668e+06	2.05198e+06	1.3847e+06	1.22362e+06	1.09491e+06	1.18033e+06	1.67717e+06	1.58079e+06	2.76866e+06	794396
HN_213		8.794	2.82623e+06	350882	4.34598e+06	1.89356e+06	2.90787e+06	2.8401e+06	5.95406e+06	3.76322e+06	1.89249e+06	5.2973e+06	5.05618e+06	3.2304e+06	2.97666e+06	3.95674e+06	2.76952e+06	1.13968e+07
HN_214		5.459	950825	112665	61327.2	112852	1.49635e+06	158326	33573.7	153113	127990	26014.1	318968	67221.8	16778.1	78433	93325.3	324644
HN_215		9.815	2.0189e+06	208464	2.98574e+06	2.90706e+06	5.69504e+06	5.17193e+06	8.43841e+06	3.92271e+06	5.20254e+06	4.53073e+06	5.12576e+06	3.66609e+06	1.8036e+06	3.85701e+06	7.80485e+06	6.98936e+06
HN_216		9.839	3.31336e+07	5.44464e+06	7.26479e+07	4.30434e+07	7.91747e+07	4.92082e+07	9.01133e+07	6.63301e+07	8.226e+07	4.50461e+07	9.12098e+07	9.89717e+07	3.48929e+07	8.30562e+07	7.89566e+07	5.21434e+07
HN_217		1.336	2.91862e+06	127438	576932	2.12266e+06	7.36416e+06	7.20726e+06	1.01455e+06	1.01941e+06	2.50757e+06	3.58035e+06	1.42065e+06	7.86474e+06	2.96998e+06	1.59605e+06	924703	2.3308e+07
HN_218		5.704	165265	14559.8	297563	524380	312304	384042	329130	227851	156805	182742	286165	291236	607992	159932	220865	428182
HN_219		5.949	3.36112e+07	3.31484e+06	1.69735e+07	1.30875e+07	2.37413e+07	1.63223e+07	2.00327e+07	2.13428e+07	3.05148e+06	1.74484e+07	4.14181e+07	3.00803e+06	1.63248e+07	1.78026e+07	4.04063e+06	1.53933e+07
HN_220		5.792	8.43189e+06	1.46808e+06	1.72748e+07	2.82035e+07	1.28528e+07	1.81426e+07	1.24124e+07	2.20668e+07	8.96944e+06	6.34473e+06	9.50206e+06	4.68508e+06	3.07826e+07	7.54352e+06	6.74303e+06	1.36459e+07
HN_221		5.458	284577	69896	20340.2	6056.18	3005.93	14729.6	10379.4	1832.97	5445.94	101751	2891.23	10844.1	14634.2	42085.1	2912.33	12591
HN_222		5.946	730915	89809.6	1.04186e+06	933102	1.06737e+06	820193	1.07743e+06	924545	762281	1.14432e+06	1.08212e+06	1.24873e+06	567504	1.18042e+06	1.09851e+06	1.10596e+06
HN_223		5.705	106251	9019.5	191772	359995	262583	312123	212319	251849	111066	218814	198600	202003	371516	94280.8	159391	285610
HN_224		7.625	129787	5694.69	444306	317681	332047	369280	585467	589215	350591	275201	336625	657713	278280	476880	538859	342399
HN_225		1.163	446195	33674.8	503078	675266	1.13219e+06	3.21485e+06	962612	178469	181770	970751	853231	930231	917086	76529.4	111579	4.14195e+06
HN_226		1	2.03872e+06	65288.1	688693	1.20191e+06	2.57797e+06	8.98274e+06	1.38661e+06	465173	904661	2.64691e+06	1.22573e+06	2.10887e+06	2.71387e+06	147509	361217	9.94199e+06
HN_227		5.694	612787	72728.1	834968	969056	809932	516546	528848	444583	518902	495273	445045	769041	838786	513200	626815	797635
HN_228		8.887	3.60938e+07	7.78968e+06	4.0994e+07	1.5514e+07	3.70992e+07	3.08672e+07	2.60639e+07	2.93493e+07	3.8417e+07	4.56411e+07	1.66932e+07	3.50611e+07	3.62677e+07	5.73271e+06	4.3298e+07	3.56623e+07
HN_229		6.79	1.45242e+07	819418	1.82025e+07	1.81843e+07	1.50472e+07	7.74108e+06	2.27379e+07	2.33109e+07	1.16388e+07	1.10095e+07	9.6671e+06	1.66656e+07	1.09962e+07	1.60496e+07	2.27163e+07	7.4856e+06
HN_230		5.706	413911	16577.7	460764	445734	385496	340323	410545	347013	237622	313623	391673	462726	346567	220202	233242	305896
HN_231		5.468	604465	82329.2	80331.2	505226	679343	279213	275459	118257	175974	276801	252924	275340	171002	172300	141552	224906
HN_232		6.851	1.06427e+06	18762.4	1.00404e+06	947927	721101	417425	1.26162e+06	1.3746e+06	666785	870969	567295	964195	697216	845828	856567	429535
HN_233		6.855	3.2006e+06	693181	3.13868e+06	4.48008e+06	3.44392e+06	2.06823e+06	5.21445e+06	6.52581e+06	1.93279e+06	4.64615e+06	2.61632e+06	2.54289e+06	2.98383e+06	3.20952e+06	3.62248e+06	1.62756e+06
HN_234		5.46	3.26868e+06	370905	2.65729e+06	359924	129532	5.30147e+06	1.90133e+06	879967	403279	247830	1.35522e+07	3.21971e+06	16589.5	705289	496171	4540.82
HN_235		5.849	9.25645e+06	1.07933e+06	3.06248e+06	1.00142e+06	5.52606e+06	1.6821e+06	5.18812e+06	2.10643e+06	1.44551e+07	3.16106e+06	5.22884e+06	7.22494e+06	180939	1.19793e+07	9.05362e+06	4.18005e+06
HN_236		5.697	644004	69830.4	508445	753053	313590	374315	458208	213924	222554	290325	243188	3325.79	297033	170054	262064	371830
HN_237		5.484	950927	78022.1	30547.2	32293.8	157675	2.52587e+06	86399.5	406707	206711	650730	63869	22808.5	66152.2	355137	293165	1.78292e+06
HN_238		5.446	283603	35110.8	13833.8	32042.4	10673.2	21077.1	39603.7	18516.4	211587	157964	13679.6	16076.7	50358.4	49527.1	31284.4	48400.9
HN_239		9.784	1.17703e+06	54764.5	1.7481e+06	916643	1.74737e+06	1.93122e+06	2.67599e+06	1.5843e+06	1.36301e+06	2.05013e+06	2.50991e+06	2.62038e+06	1.64619e+06	1.57368e+06	2.19139e+06	2.51876e+06
HN_240		5.699	164517	12682.4	325923	244371	193522	315830	187123	192431	152739	200391	197657	193663	261549	150769	159320	287752
HN_241		7.172	999592	158009	488945	4.97922e+06	1.47409e+06	232270	1.54031e+06	1.23912e+06	8.52805e+06	306220	764024	1.7422e+06	935346	1.21089e+06	988004	457488
HN_242		7.141	8.6856e+06	271138	8.17959e+06	5.54308e+06	1.08258e+07	9.43339e+06	7.4575e+06	9.2074e+06	8.22185e+06	8.31278e+06	9.4971e+06	7.90545e+06	6.67906e+06	8.33507e+06	8.06644e+06	9.34437e+06
HN_243		5.723	7.32515e+06	1.02343e+06	7.11871e+06	4.76741e+06	5.26687e+06	5.22868e+06	4.66726e+06	7.28699e+06	6.90254e+06	5.84828e+06	8.16414e+06	3.44497e+06	5.15754e+06	8.65447e+06	7.59282e+06	4.34417e+06
HN_244		5.482	539563	58246.2	183842	3019.26	66177	54986.4	1.32601e+06	35395.8	45005.5	404175	423706	3093.1	109681	74347.7	92512.1	83431.9
HN_245		9.252	1.29915e+06	59643.8	2.19962e+06	681322	1.51275e+06	3.2169e+06	4.05419e+06	3.26337e+06	2.3849e+06	2.06595e+06	2.769e+06	3.36348e+06	1.25478e+06	2.48895e+06	869328	2.11623e+06
HN_246		6.993	3.30331e+08	7.53465e+06	4.78922e+08	3.23727e+08	4.66955e+08	4.84612e+08	5.13689e+08	4.9633e+08	5.84641e+08	4.73097e+08	5.23114e+08	5.24774e+08	3.83741e+08	5.9153e+08	5.10244e+08	5.43856e+08
HN_247		5.47	2.46099e+06	61927.4	1.05577e+06	1.06785e+06	1.03232e+06	1.12067e+06	842408	1.23699e+06	678576	1.04139e+06	898229	763923	1.24208e+06	758524	931620	996552
HN_248		5.75	4.6538e+06	213298	4.15509e+06	4.55193e+06	5.66087e+06	4.77724e+06	4.28057e+06	4.37011e+06	7.01569e+06	5.58575e+06	6.11955e+06	5.47759e+06	2.24616e+06	7.50853e+06	5.27557e+06	5.87038e+06
HN_249		5.996	200848	12819.7	91081.2	146474	408637	890250	272410	28278.9	36234.3	495120	220418	333772	212171	29855.4	43153.4	1.39294e+06
HN_250		5.446	1.27779e+06	28413	562808	568563	617220	645850	538360	635383	603206	619089	541501	402031	997674	493340	567504	536703
HN_251		8.237	811392	34360.1	2.21144e+06	542303	1.47073e+06	1.38334e+06	2.60939e+06	1.22844e+06	588178	1.71768e+06	1.82516e+06	2.03915e+06	465913	848318	848189	2.97053e+06
HN_252		9.015	3.95442e+06	457632	2.22143e+06	1.26542e+06	2.52376e+06	1.97834e+06	2.71562e+06	3.34399e+06	1.9813e+06	1.16024e+06	2.04906e+06	1.76599e+06	5.00884e+06	2.49726e+06	6.28234e+06	1.21484e+06
HN_253		8.922	1.4904e+07	2.00137e+06	1.70658e+07	1.17297e+07	2.32697e+07	1.0177e+07	1.67493e+07	1.2419e+07	2.07604e+07	8.66796e+06	8.74465e+06	1.52321e+07	1.40878e+07	2.32029e+07	1.8012e+07	2.18866e+07
HN_254		5.401	2.36328e+06	219352	285088	112612	613682	356733	144856	99052.5	365830	13304.4	5.58501e+06	79161.1	387529	126204	64322.9	8914.89
HN_255		9.841	569760	34822.9	923720	408914	736842	1.10912e+06	1.16922e+06	1.00977e+06	1.32094e+06	962698	868358	1.19076e+06	635841	1.05324e+06	903570	1.30536e+06
HN_256		7.357	3.3412e+08	1.92051e+07	2.15942e+08	1.85259e+08	1.60752e+08	1.57752e+08	3.14015e+08	3.38226e+08	1.76284e+08	1.70888e+08	1.53561e+08	2.2627e+08	1.65694e+08	2.1885e+08	3.61171e+08	1.30295e+08
HN_257		7.237	1.36699e+08	1.28795e+07	2.05395e+08	1.81468e+08	1.52917e+08	1.48439e+08	2.72217e+08	3.09906e+08	1.634e+08	1.363e+08	1.45093e+08	1.97165e+08	1.88109e+08	1.98027e+08	3.17883e+08	1.1124e+08
HN_258		8.77	152945	18608.3	186049	124742	286356	167652	156467	130477	197470	261634	239235	168839	197328	201699	155114	368595
HN_259		9.799	2.2251e+06	189060	3.59356e+06	2.79101e+06	5.66736e+06	5.18407e+06	7.04883e+06	4.53296e+06	7.37785e+06	5.04517e+06	5.91513e+06	3.91205e+06	2.20275e+06	4.37337e+06	8.06786e+06	5.93192e+06
HN_260		6.551	1.4872e+06	43735.4	3.03732e+06	1.87414e+06	1.68321e+06	1.04063e+06	1.96745e+06	2.11782e+06	1.87966e+06	2.94083e+06	2.15449e+06	2.36795e+06	1.67944e+06	2.14227e+06	1.97514e+06	2.68569e+06
HN_261		6.94	626545	46804.7	569103	990904	499786	392837	482416	1.23138e+06	1.68921e+06	474916	1.12407e+06	556117	813327	566614	756289	335953
HN_262		1.031	553293	24763.2	308139	548079	374115	1.28429e+06	359799	278094	374173	363721	363786	424997	339936	167871	404366	1.77283e+06
HN_263		5.485	1.81453e+06	268799	524990	1.01694e+06	969133	1.2451e+06	612352	888137	346166	129236	714037	172249	2.59774e+06	308889	391543	487188
HN_264		5.695	2.66385e+06	130953	2.07013e+06	2.84744e+06	1.7258e+06	2.06774e+06	1.24648e+06	1.98527e+06	2.15718e+06	1.96015e+06	1.54409e+06	1.25591e+06	3.20515e+06	2.15795e+06	1.6276e+06	1.9137e+06
HN_265		6.836	349433	21124.1	303193	384634	323811	192523	659971	558826	300189	295093	257356	393819	294151	293768	523861	160395
HN_266		1.521	632784	40889.4	97009.5	880945	372570	2.86674e+06	416235	99381.5	95698.1	561062	669764	932606	577707	86564.2	147262	4.10239e+06
HN_267		5.705	868471	77399.1	695855	874150	562813	838822	734547	1.05478e+06	584332	635177	595471	669565	1.10179e+06	504214	561219	690899
HN_268		8.214	2.11667e+06	39925.6	4.5757e+06	3.21037e+06	1.55535e+06	3.42475e+06	5.35566e+06	4.62485e+06	3.26595e+06	2.31707e+06	3.44477e+06	2.71239e+06	2.25446e+06	1.53726e+06	5.9391e+06	1.59098e+06
HN_269		5.903	374798	51195.4	415343	654774	62695	465173	966655	942281	294335	411533	60011.6	718422	335494	431432	1.3518e+06	690869
HN_270		6.831	5.33813e+06	129677	3.78562e+06	3.73129e+06	3.28812e+06	1.90437e+06	4.68992e+06	5.59135e+06	2.81524e+06	3.48846e+06	2.23872e+06	3.15302e+06	2.95068e+06	2.89314e+06	5.35997e+06	1.54898e+06
HN_271		0.727	610525	43133.6	551054	354123	3.33841e+06	256747	857758	1.84371e+06	376129	1.62399e+06	1.10629e+06	275247	350453	337579	389363	409225
HN_272		1.022	355861	16032.6	83652.4	468262	571841	2.43382e+06	218139	153503	171888	392307	69475.3	567427	359316	56313.8	142909	3.48913e+06
HN_273		8.762	253678	11237.9	722865	329074	438225	466226	835013	927725	351847	457316	524063	636193	540431	428368	380413	448432
HN_274		7.015	1.85894e+08	8.60865e+06	2.49064e+08	1.87222e+08	2.72493e+08	2.40981e+08	2.73822e+08	2.80276e+08	3.46897e+08	2.76781e+08	2.99224e+08	2.78952e+08	2.01352e+08	3.6556e+08	3.24399e+08	2.99574e+08
HN_275		8.788	2.73009e+06	570767	1.16909e+06	1.09769e+06	2.31346e+06	2.07407e+06	1.11857e+06	7.85877e+06	834362	1.31625e+06	2.25502e+06	1.03067e+06	2.62349e+06	1.77424e+06	1.84089e+06	1.27795e+06
HN_276		8.763	1.3963e+06	216907	707061	552880	829649	943228	534425	1.24989e+06	713982	716422	2.72894e+06	759844	1.00352e+06	1.1009e+06	919910	713100
HN_277		6.554	558733	111862	335031	995624	276292	462974	494462	575860	797628	355558	1.44085e+06	1.04454e+06	723880	446588	607552	441511
HN_278		5.85	3.39229e+06	487943	850736	183866	2.47076e+06	569546	1.81756e+06	798130	7.2979e+06	960450	1.68825e+06	1.81743e+06	50507.9	5.54348e+06	3.96671e+06	1.76449e+06
HN_279		5.464	1.92312e+07	1.06923e+06	3.22716e+06	4.77927e+06	2.69916e+06	3.28859e+06	4.2805e+06	4.18079e+06	2.49651e+06	2.05436e+06	5.13855e+06	92143.8	4.48506e+06	2.57326e+06	1.98107e+06	2.58862e+06
HN_280		8.914	5.46959e+07	3.4574e+06	6.16805e+07	3.74397e+07	7.70058e+07	2.6597e+07	6.80143e+07	3.46095e+07	6.70258e+07	5.3995e+07	2.6071e+07	5.64175e+07	6.35097e+07	5.81171e+07	4.74512e+07	6.12784e+07
HN_281		9.835	2.68487e+06	133186	3.43109e+06	1.29155e+06	4.47982e+06	2.85606e+06	4.61754e+06	3.52563e+06	4.63132e+06	3.96059e+06	3.0621e+06	2.59326e+06	3.98876e+06	2.54216e+06	4.2334e+06	3.84963e+06
HN_282		6.562	4.64028e+06	167540	9.13415e+06	7.9486e+06	8.7564e+06	7.94921e+06	1.12597e+07	9.06372e+06	9.38072e+06	1.09474e+07	1.03252e+07	1.10119e+07	6.07474e+06	1.11336e+07	1.02022e+07	9.88886e+06
HN_283		7.133	1.52185e+07	536082	511518	71783.3	869087	2.05757e+06	268914	577732	1.02689e+06	1.84082e+06	375419	1.0243e+06	252072	1.52843e+06	766937	331463
HN_284		5.852	8.53325e+06	1.20753e+06	2.96948e+06	114066	4.15072e+06	2.48873e+06	5.33934e+06	2.60874e+06	6.44338e+06	2.47203e+06	4.70366e+06	7.91431e+06	281022	6.44595e+06	5.46026e+06	3.72055e+06
HN_285		8.978	3.30288e+06	239715	4.17949e+06	1.7002e+06	4.54404e+06	4.00455e+06	4.24194e+06	2.93776e+06	2.84849e+06	3.95634e+06	3.90676e+06	3.2634e+06	3.20181e+06	3.32546e+06	3.00052e+06	3.70879e+06
HN_286		5.85	4.33263e+06	528406	1.37227e+06	356166	3.30071e+06	792939	2.12917e+06	1.32567e+06	1.07801e+07	1.38487e+06	2.43606e+06	2.71248e+06	61921.2	6.74846e+06	6.11147e+06	2.50499e+06
HN_287		5.469	1.84784e+07	1.62158e+06	5.66017e+06	23473.4	1.26425e+06	2.37707e+06	2.29872e+08	807297	1.17863e+07	2.08556e+06	1.07455e+07	96696.4	2.69541e+06	86153.8	235323	3.1701e+06
HN_288		9.834	748335	60402	1.08842e+06	477828	1.34888e+06	1.08945e+06	1.14476e+06	1.29377e+06	2.023e+06	1.66111e+06	1.65148e+06	1.659e+06	1.24791e+06	1.90755e+06	1.8759e+06	1.53677e+06
HN_289		7.329	2.86879e+07	1.31034e+06	2.34661e+07	2.34439e+07	3.29651e+07	2.58967e+07	6.18024e+07	5.88531e+07	8.55033e+07	1.74931e+07	1.84468e+07	2.38581e+07	1.45066e+07	4.67971e+07	6.30696e+07	1.44881e+07
HN_290		5.464	1.20014e+06	105413	2474.84	19644.8	1.67696e+06	217096	1115.18	279369	110665	28283.4	21195	16457.3	25953.7	658631	752177	9.11174e+06
HN_291		5.211	4.33085e+06	551605	904833	1.89351e+06	1.23456e+06	1.70705e+06	2.29942e+06	3.21152e+06	1.19917e+06	766572	2.10483e+06	1.20683e+06	2.25667e+06	2.08002e+06	2.62841e+06	854712
HN_292		9.797	2.6722e+06	377501	3.32932e+06	1.26608e+06	3.48673e+06	4.5129e+06	5.41286e+06	5.0581e+06	5.78858e+06	4.46311e+06	5.72343e+06	5.10676e+06	2.93944e+06	2.91228e+06	4.69792e+06	3.87816e+06
HN_293		5.714	1.10289e+06	86078	974375	1.1503e+06	666087	1.22487e+06	919746	1.13643e+06	958007	1.09684e+06	901662	742357	1.45851e+06	670226	693328	869012
HN_294		5.715	2.58334e+06	260991	2.76977e+06	2.7011e+06	2.42256e+06	3.7553e+06	1.96169e+06	4.0805e+06	1.52916e+06	3.47628e+06	2.21773e+06	2.68848e+06	3.91739e+06	1.46809e+06	1.45624e+06	2.63035e+06
HN_295		5.851	4.59385e+06	530171	1.16921e+06	592760	3.39781e+06	2.426e+06	3.26293e+06	2.08729e+06	4.70163e+06	3.23432e+06	3.48778e+06	4.72542e+06	858861	5.65173e+06	4.24843e+06	2.59522e+06
HN_296		0.818	1.58848e+07	705514	1.97332e+06	4.09627e+06	5.7505e+06	1.83842e+07	3.51717e+06	2.45655e+06	3.20135e+06	6.26409e+06	2.39718e+06	1.99876e+07	3.05378e+07	1.94092e+06	3.75269e+06	7.44413e+07
HN_297		6.039	482938	35449	924844	891933	956294	828197	807015	800597	642653	1.35213e+06	931509	839942	388614	795458	733395	699162
HN_298		5.705	189853	21352.2	434224	823532	395633	505013	469998	607953	168008	303901	360691	344027	1.09002e+06	162313	236982	482596
HN_299		5.955	2.03771e+06	238881	3.03651e+06	3.12924e+06	3.38351e+06	2.19764e+06	3.26607e+06	2.86346e+06	2.68124e+06	3.03512e+06	3.82627e+06	3.80595e+06	1.89123e+06	3.87375e+06	3.06766e+06	3.50338e+06
HN_300		5.706	146508	15106.4	304268	603951	308508	356985	345666	420059	122808	233903	243071	258753	701246	123413	208925	378769
HN_301		5.962	1.30538e+06	85521.8	1.3596e+06	2.24533e+06	2.77961e+06	1.63691e+06	2.68537e+06	2.20597e+06	1.89716e+06	2.93328e+06	2.81993e+06	2.89835e+06	1.32629e+06	3.06036e+06	2.49104e+06	2.63235e+06
HN_302		6.651	815076	23795.5	583080	515182	560507	568980	535437	575468	525788	601873	532749	544470	523524	682109	594366	661197
HN_303		5.703	954415	45729.6	1.71077e+06	1.66585e+06	921192	1.21194e+06	1.36043e+06	1.5354e+06	1.01541e+06	1.28235e+06	744635	1.15895e+06	2.90304e+06	625197	1.35003e+06	1.06935e+06
HN_304		5.703	127752	8536.64	177561	481968	154211	299931	190207	226136	117630	173974	189747	108001	319378	94766.1	167208	260797
HN_305		5.447	107786	22461.8	5538.55	44105.7	289481	36667.6	38161.8	53701.8	111254	128172	8.26013e+07	3545.83	164749	351416	113333	34948.2
HN_306		5.308	168867	5061.88	108718	123373	65245.9	18302.4	308931	173769	18037.6	49134.7	102156	289835	148145	142095	108978	21589.6
HN_307		6.009	395800	17793.9	791569	1.20899e+06	228932	817973	1.14651e+06	1.52618e+06	409211	966508	361009	891594	822340	676903	1.51338e+06	1.01219e+06
HN_308		8.311	860977	30343.3	1.16111e+06	411194	966917	1.28295e+06	1.54969e+06	2.043e+06	673094	2.62762e+06	688083	2.08773e+06	954566	1.18418e+06	1.324e+06	2.5857e+06
HN_309		5.817	79540.5	3695.76	1.39479e+06	169956	53838.8	49265.5	111903	58171.4	643408	137301	74409.4	272901	79215.4	90838	154033	49758.5
HN_310		8.844	5.11849e+06	644551	7.71425e+06	2.82803e+06	9.12763e+06	9.50213e+06	9.16382e+06	8.44603e+06	1.00115e+07	8.44005e+06	4.47651e+06	7.61799e+06	7.57937e+06	1.33838e+07	6.61776e+06	1.59606e+07
HN_311		4.671	846905	30733	5.86613e+06	1.18577e+06	669934	376433	291524	535946	4.61699e+06	1.3278e+06	403662	230512	1.20372e+06	828837	1.04667e+06	154728
HN_312		0.655	2.10956e+06	43571.5	1.78951e+06	2.38669e+06	1.60046e+06	1.10445e+06	1.83661e+06	109869	1.94018e+06	2.17315e+06	3.57862e+06	1.70023e+06	2.18091e+06	1.77751e+06	2.25745e+06	207827
HN_313		6.978	3.59721e+06	122058	6.33311e+06	4.46851e+06	7.37062e+06	5.49333e+06	7.77089e+06	6.27116e+06	7.81617e+06	5.51629e+06	6.8793e+06	7.48527e+06	4.76902e+06	7.85947e+06	6.3226e+06	7.66846e+06
HN_314		0.531	178787	4960.19	71144.6	70756	59662.5	74094.4	70893.9	74696	81531.3	75207.9	68896.6	79948.7	4.50727e+06	81251.9	85705.9	68594.1
HN_315		6.519	1.00207e+06	150544	1.83272e+06	1.01816e+06	1.10359e+06	717254	814420	1.60909e+06	832504	775645	1.53464e+06	1.57488e+06	1.23441e+06	1.45586e+06	490182	1.37226e+06
HN_316		5.701	119080	14703	162130	350700	197541	264714	176224	216940	66267.4	173411	168434	170712	492308	84806.2	133030	212300
HN_317		8.726	2.14601e+06	55231.4	2.17258e+06	620285	2.18188e+06	2.08585e+06	981542	1.64403e+06	2.18437e+06	1.69159e+06	1.64244e+06	823595	1.51741e+06	1.32411e+06	1.16278e+06	2.63682e+06
HN_318		0.99	597957	21622.6	614135	885175	776809	272194	858915	815020	1.19043e+06	969028	915166	635110	807384	958787	1.05866e+06	276555
HN_319		8.536	258993	16141.2	434525	154123	384539	404636	296961	710332	235050	519125	186169	299369	172183	375149	332579	164446
HN_320		6.989	9.96769e+06	176500	1.31845e+07	9.11302e+06	1.52589e+07	1.27258e+07	1.57482e+07	1.45599e+07	1.57668e+07	1.35909e+07	1.49263e+07	1.42683e+07	1.11331e+07	1.50949e+07	1.48997e+07	1.50278e+07
HN_321		7.894	352321	9215.8	1.19241e+06	291277	643521	720304	1.26578e+06	910850	447023	468320	631452	928900	327647	425563	462622	1.23157e+06
HN_322		8.84	2.29701e+07	1.43547e+06	4.95011e+07	1.7177e+07	5.4002e+07	4.94676e+07	5.99707e+07	4.51899e+07	5.6021e+07	5.57139e+07	6.02716e+07	5.98386e+07	3.56115e+07	6.12618e+07	4.86164e+07	6.62087e+07
HN_323		0.791	285252	12142.5	23261.4	115576	260171	463277	161161	116638	124821	177869	21031.1	561543	211267	87590.8	127554	2.6702e+06
HN_324		7.363	2.50755e+06	103828	3.02803e+06	1.39743e+06	2.23845e+06	1.69732e+06	2.67163e+06	4.71191e+06	1.68205e+06	1.5752e+06	1.78146e+06	2.71528e+06	2.14913e+06	2.31527e+06	3.28393e+06	1.80103e+06
HN_325		8.436	370884	20758.7	664601	455495	342878	909758	1.1043e+06	963683	837510	712063	819004	948036	536303	541724	1.50605e+06	324301
HN_326		8.947	1.71484e+06	190293	2.44569e+06	1.21076e+06	3.0235e+06	1.38159e+06	3.43543e+06	2.56337e+06	515235	605526	2.70276e+06	2.40741e+06	1.21871e+06	2.2151e+06	3.35083e+06	426216
HN_327		5.77	1.70541e+06	204197	1.21427e+06	1.92645e+06	1.16984e+06	1.97868e+06	1.63644e+06	1.47272e+06	1.63715e+06	1.37157e+06	1.35651e+06	1.40251e+06	1.08771e+06	1.08994e+06	1.57992e+06	1.13524e+06
HN_328		5.883	784805	79161.7	1.34827e+06	72959.6	603812	805888	392196	974514	851160	1.44112e+06	710571	768115	92652.8	830253	794457	1.06454e+06
HN_329		5.71	437098	26546.6	342787	409395	278231	375384	386500	306919	449407	365448	248363	272948	390785	220320	322783	338397
HN_330		0.633	1.353e+08	7.03572e+06	1.29909e+08	9.92529e+07	9.55822e+07	7.13353e+07	8.6254e+07	8.8543e+06	1.03437e+08	8.90293e+07	1.58118e+08	9.68476e+07	9.46351e+07	1.07578e+08	9.65277e+07	1.46219e+07
HN_331		5.76	490541	47754	480820	334077	441023	276720	632345	443749	634436	503828	509632	515013	143017	504209	512441	513886
HN_332		7.152	915703	94432.7	672043	1.65728e+06	804233	677731	791672	1.19575e+06	4.03441e+06	465506	1.31374e+06	1.20414e+06	1.34325e+06	1.4115e+06	798885	662785
HN_333		6.993	5.79757e+08	9.48723e+06	8.07016e+08	6.09801e+08	9.46746e+08	8.42841e+08	8.79161e+08	8.91749e+08	1.04673e+09	8.64967e+08	9.69614e+08	8.59334e+08	6.53186e+08	1.02821e+09	1.00123e+09	1.02939e+09
HN_334		6.428	6.69027e+06	159935	1.77211e+06	1.61551e+06	1.30753e+06	1.80072e+06	1.27258e+06	1.30146e+06	2.00977e+06	1.55719e+06	1.51824e+06	1.65432e+06	1.46869e+06	1.44052e+06	1.76143e+06	1.62605e+06
HN_335		4.662	2.82046e+06	82420.6	2.23103e+07	7.3077e+06	2.48428e+06	1.34532e+06	1.28988e+06	2.197e+06	1.84343e+07	6.00938e+06	1.21277e+06	962792	2.95088e+06	3.17061e+06	3.93824e+06	839948
HN_336		7.055	3.74335e+06	721919	968608	62462.4	572179	203293	592121	773501	688578	241636	545916	357455	226650	461333	72336.7	222514
HN_337		0.995	257112	17324.2	91126.7	294024	519732	1.3279e+06	80587.5	145096	278296	381846	134209	348331	371268	151147	127967	2.27942e+06
HN_338		0.781	279574	11143.5	60936.4	83670	161925	319258	663726	103336	62880.7	84033.4	89434.6	691779	201026	38847.6	224920	3.2983e+06
HN_339		0.816	1.60634e+06	124547	240657	363771	775085	1.93024e+06	656927	385244	447708	761684	296767	3.79619e+06	1.21678e+06	406359	781685	1.21076e+07
HN_340		8.104	2.7787e+06	335114	2.32484e+07	1.99799e+07	2.15487e+07	2.10879e+07	2.80456e+07	3.25592e+07	1.73992e+07	2.62206e+07	3.19397e+07	2.6374e+07	2.49641e+07	2.12668e+07	3.22431e+07	2.57771e+07
HN_341		8.238	66335.2	3482.58	389330	36475.4	156184	144991	531116	101113	36430.9	215949	202387	284736	46289	43196.9	68908.5	738202
HN_342		6.837	2.37817e+06	377877	689084	973625	637465	1.55777e+06	186117	401593	951418	1.69306e+06	715145	539805	1.81873e+06	239804	303459	856803
HN_343		8.932	9.39735e+06	701792	1.28601e+07	5.9328e+06	8.9788e+06	3.93274e+06	4.0156e+06	5.32625e+06	8.12073e+06	7.67435e+06	1.05839e+07	7.90634e+06	1.10914e+07	8.35317e+06	8.32329e+06	1.127e+07
HN_344		9.025	4.21107e+06	921743	9.41307e+06	1.10685e+06	6.91246e+06	2.25106e+06	4.14578e+06	5.26965e+06	2.70962e+06	2.9689e+06	4.43203e+06	3.89683e+06	8.37477e+06	9.72473e+06	6.56577e+06	4.05078e+06
HN_345		8.875	2.24515e+07	1.32477e+06	2.69231e+07	1.3423e+07	2.47067e+07	1.78233e+07	4.25747e+06	2.75748e+07	3.43875e+07	4.30781e+07	1.75392e+07	2.59157e+07	3.18387e+07	2.6676e+07	2.88622e+07	4.71197e+07
HN_346		5.443	1.43536e+06	183862	35489	6626.12	38838.5	32041.7	375123	234967	133728	663249	245176	3.74647e+07	37762.2	108543	84840.9	545667
HN_347		8.785	442963	54051.1	239531	82959.8	363304	426545	345184	549267	375381	381233	450409	322222	271948	393316	312003	435835
HN_348		8.213	1.63019e+06	49414	3.10747e+06	2.86695e+06	776396	2.93561e+06	2.62789e+06	2.60385e+06	3.42362e+06	1.77089e+06	3.66778e+06	1.81971e+06	2.03095e+06	1.22223e+06	4.76945e+06	1.46324e+06
HN_349		8.841	1.08489e+06	85641.6	4.0451e+06	946168	4.97265e+06	3.3792e+06	3.86278e+06	3.97774e+06	4.81798e+06	5.41307e+06	2.4529e+06	4.04125e+06	2.13793e+06	2.89632e+06	4.004e+06	5.11036e+06
HN_350		5.748	679458	12736.1	651828	807186	957307	1.04186e+06	1.28742e+06	662968	931166	881110	961884	1.36206e+06	295691	1.19963e+06	925759	875271
HN_351		8.235	536445	14218.6	1.48115e+06	265820	853361	856923	1.80462e+06	929633	332578	1.3477e+06	929059	1.0559e+06	281441	419856	554054	1.8424e+06
HN_352		5.494	152842	5144.14	23690.8	32098.3	28120.1	20544.8	10051.7	31669.6	9236.59	9134.29	13217.3	9127.68	84643.2	10858	12789.8	11894
HN_353		5.748	482860	11384.9	351790	408237	706773	454236	588483	330143	672338	375829	717962	690159	178042	795167	591985	685916
HN_354		7.328	2.26547e+07	751312	1.9582e+07	2.41931e+07	1.27891e+07	1.82125e+07	2.17776e+07	2.53369e+07	8.09701e+07	1.54122e+07	1.58639e+07	2.04736e+07	1.28598e+07	1.6521e+07	3.21739e+07	1.27364e+07
HN_355		9.268	593738	52863.6	816994	573061	1.91231e+06	1.33085e+06	4.36544e+06	2.16036e+06	1.01801e+06	3.11536e+06	1.87599e+06	4.08356e+06	359330	1.49213e+06	939766	1.9532e+06
HN_356		9.826	516601	17163.5	2.09089e+06	886070	1.63766e+06	1.79153e+06	2.28705e+06	2.49884e+06	2.15479e+06	1.59544e+06	2.03533e+06	2.505e+06	1.42591e+06	1.51683e+06	2.25987e+06	1.81567e+06
HN_357		6.952	623844	91266.4	339347	682119	352587	933778	354886	858924	803241	427038	528811	479130	615618	416998	586950	417223
HN_358		5.444	462472	64366	16593.8	13033.9	5.13959e+06	56318	3868.6	20027.6	17620.1	237324	10126.9	16600.3	34257.6	52680.3	19056.5	1546.68
HN_359		7.326	7.134e+06	328742	1.50161e+07	6.15269e+06	5.63362e+06	1.37923e+07	1.87995e+07	1.90563e+07	4.0373e+06	5.17097e+06	4.99825e+06	6.11025e+06	3.21591e+06	6.05245e+06	2.22194e+07	4.85518e+06
HN_360		0.803	1.83724e+06	68610.7	37591.8	90129.3	423174	769020	303515	227883	125341	189775	32126.6	6.78741e+06	1.6634e+06	34999.2	124072	2.68494e+07
HN_361		5.454	120686	7913.75	12295.6	8627.46	7890.91	5979.94	10862.2	11568.2	1951.46	17963.5	41604.2	11345.5	5904.82	19248.5	21588.9	9488.66
HN_362		9.064	342041	38678.7	1.10338e+06	380430	1.07314e+06	710073	938823	1.61459e+06	839255	762552	801522	770427	1.65206e+06	818669	1.12755e+06	716626
HN_363		8.834	1.01351e+06	36251.7	3.79883e+06	820196	1.12683e+06	498437	894067	1.11732e+06	2.28935e+06	1.40425e+06	778032	733294	927140	1.43401e+06	1.45235e+06	437362
HN_364		6.559	341178	17771.7	877659	770608	950219	631778	1.01769e+06	827593	1.04092e+06	1.16491e+06	904084	1.04428e+06	462454	1.3313e+06	1.04697e+06	927400
HN_365		8.773	227969	55588.9	225623	250208	259099	416683	225046	277346	91481.2	170808	432990	282285	307245	173810	245979	169505
HN_366		6.674	794408	122540	319236	362193	470125	480642	366498	421659	408870	488047	380124	322513	383570	240936	337136	430417
HN_367		5.29	178379	17854.7	1.25538e+06	891012	1.29856e+06	995376	1.54739e+06	758001	836171	757415	1.02721e+06	1.03226e+06	759349	930966	534337	1.04446e+06
HN_368		5.626	223049	31849.4	363725	201383	173312	201537	226396	162456	161486	338784	277248	136890	362132	170632	263067	433874
HN_369		8.595	186850	21786.3	172375	312729	390696	506102	1.34155e+06	568109	189105	323227	585764	867687	379662	287459	283996	389300
HN_370		7.376	325417	41023.7	521435	698702	440031	527717	647690	1.07268e+06	337274	403376	344673	418614	601722	443221	652727	339585
HN_371		5.767	507376	49545.2	515432	429042	456475	414083	486538	400907	474658	374060	408777	500982	169281	573837	403173	530734
HN_372		7.008	7.56474e+07	2.48835e+06	9.61464e+07	6.98252e+07	1.1024e+08	9.19593e+07	1.05689e+08	1.18612e+08	1.41114e+08	9.60802e+07	1.2112e+08	1.04965e+08	7.51844e+07	1.35644e+08	1.35079e+08	1.18287e+08
HN_373		8.871	1.9304e+07	3.24597e+06	3.52717e+07	7.56032e+06	2.84314e+07	3.256e+07	2.37676e+07	3.39523e+07	2.9794e+07	3.64297e+07	2.03003e+07	2.41031e+07	1.30047e+07	3.70624e+07	3.45867e+07	3.31925e+07
HN_374		5.77	309865	28165.8	366751	256142	297840	208516	356368	240309	324493	290901	298627	346492	90648.6	311226	328339	372438
HN_375		8.98	1.04606e+07	829770	3.01156e+06	2.12518e+06	3.01893e+06	4.78016e+06	6.76907e+06	3.94154e+06	9.8644e+06	2.50811e+06	6.49778e+06	1.89205e+06	6.02129e+06	2.53096e+06	1.933e+06	8.95026e+06
HN_376		9.241	2.61291e+06	258963	3.04802e+06	921854	1.58562e+06	3.7354e+06	3.54219e+06	2.02621e+06	4.57392e+06	3.99944e+06	4.07354e+06	2.27923e+06	3.32783e+06	3.13356e+06	2.62668e+06	4.70411e+06
HN_377		6.554	2.19961e+06	21094.7	3.01123e+06	2.87038e+06	3.25394e+06	2.86628e+06	3.17398e+06	3.19319e+06	3.1258e+06	4.08838e+06	2.93598e+06	3.1788e+06	2.29285e+06	2.01425e+06	3.29222e+06	3.03577e+06
HN_378		7.132	8.26426e+06	320531	241851	195594	349594	211354	186192	156285	525395	361181	360874	253530	404241	389342	387248	391106
HN_379		9.272	322296	48914.1	234557	192222	273073	523552	649935	448408	237763	310695	383853	563735	338049	189993	195448	333637
HN_380		0.966	605329	11241.3	157125	849861	1.38737e+06	3.72762e+06	240832	172912	370427	805554	179659	850764	569719	330180	271679	4.85015e+06
HN_381		0.795	370952	20798.4	144236	151182	272001	337825	436591	125679	140003	187368	90035.6	717032	279026	93503.9	237549	2.51763e+06
HN_382		9.447	437048	14975	186435	108267	293899	333518	627215	455002	210935	241290	375688	447290	292274	162979	190117	297295
HN_383		6.558	176177	10514.6	368023	340978	346912	344186	472466	393499	361186	509098	415190	474747	238323	489827	435634	418732
HN_384		9.835	370162	18648	1.3959e+06	574528	1.3766e+06	777651	1.72083e+06	2.286e+06	945776	1.02286e+06	1.25447e+06	1.91988e+06	1.60876e+06	1.22833e+06	1.30789e+06	959767
HN_385		8.682	1.26805e+06	37157.5	1.47022e+06	1.17018e+06	1.08887e+06	1.79795e+06	4.04291e+06	1.72757e+06	825180	1.46392e+06	1.17443e+06	3.72827e+06	1.40765e+06	2.54968e+06	3.1515e+06	1.01201e+06
HN_386		8.931	2.17342e+06	204817	1.54001e+06	513129	1.64346e+06	1.48857e+06	1.14361e+06	2.43698e+06	1.78346e+06	1.69941e+06	1.7411e+06	1.10949e+06	1.57625e+06	3.65218e+06	2.30371e+06	1.50568e+06
HN_387		8.106	2.15188e+06	328553	1.54865e+07	1.10573e+07	1.43476e+07	1.45488e+07	1.90295e+07	2.1842e+07	1.11142e+07	1.98808e+07	2.57361e+07	1.90943e+07	1.70051e+07	1.77984e+07	1.91232e+07	1.69513e+07
HN_388		0.781	62147.6	2213.51	49088.2	38468.7	52295.7	78769	246914	50761.7	61214.5	54924.7	42724	184260	41661.4	40964.9	74735.5	981273
HN_389		6.562	1.13258e+07	295780	2.20436e+07	1.65723e+07	2.12174e+07	1.95098e+07	2.73996e+07	2.22505e+07	2.41488e+07	2.83964e+07	2.41316e+07	2.77389e+07	1.53353e+07	2.84904e+07	2.55167e+07	2.44122e+07
HN_390		0.851	623368	31589	107818	170128	330014	619187	224949	140291	158125	234531	107855	849706	533226	116607	273703	4.74483e+06
HN_391		0.935	670339	42796.3	217646	862351	953187	2.36911e+06	381497	307761	334285	1.08524e+06	353612	878463	495176	333470	315079	3.5099e+06
HN_392		9.388	531127	49722.9	242067	156621	292359	449396	661265	510147	272300	310121	352952	476091	315341	253888	260383	332916
HN_393		1.027	337793	16610.7	467961	448234	423742	284732	390624	402051	477336	438703	520133	525440	399264	356794	572560	352794
HN_394		9.049	242450	13919.4	653335	238454	95886.5	414872	530676	442928	657212	627535	256723	686237	327099	648335	948243	190486
HN_395		4.652	472723	20604.6	2.2805e+06	946197	380282	197759	164851	399075	2.02757e+06	991582	262661	139809	627761	473531	596019	89045.3
HN_396		9.113	3.12241e+08	5.12539e+06	4.03615e+08	1.70168e+08	4.00443e+08	2.28332e+08	5.44608e+08	6.2346e+08	4.69456e+08	3.41519e+08	3.16663e+08	3.59766e+08	3.6246e+08	4.10356e+08	6.77492e+08	2.3886e+08
HN_397		0.945	346208	18282.8	1.44732e+06	931186	385441	515422	1.08523e+06	867654	1.09011e+06	623121	283042	2.16294e+06	938800	985794	912835	344965
HN_398		6.45	848729	122622	540513	201996	316576	271485	625437	263381	1.9738e+06	467833	980115	2.40117e+06	259297	93351.9	740749	215525
HN_399		6.979	4.50246e+06	79077.2	7.30113e+06	5.6388e+06	7.64599e+06	7.42513e+06	5.97502e+06	7.4856e+06	8.43189e+06	6.79798e+06	8.68932e+06	2.56594e+06	5.70681e+06	9.93932e+06	8.24159e+06	9.77596e+06
HN_400		7.967	4.06254e+06	91366.4	7.55516e+06	4.53188e+06	5.95007e+06	3.58154e+06	5.01942e+06	9.47239e+06	5.97985e+06	5.52395e+06	4.55468e+06	6.97453e+06	5.41452e+06	5.30602e+06	9.84389e+06	3.66351e+06
HN_401		6.193	111237	5896.68	859912	238100	89985.1	65567.4	76556.2	71018.3	575083	248221	91558.4	80076.6	137156	85321.7	67117.9	69926.7
HN_402		8.571	3.11846e+06	75529.5	2.63982e+06	1.94769e+06	3.4898e+06	4.83408e+06	1.15626e+07	3.2065e+06	1.33018e+06	3.82173e+06	4.33734e+06	1.16434e+07	2.32317e+06	4.64771e+06	5.81912e+06	3.51771e+06
HN_403		6.639	293160	7871.34	235581	227547	234809	242350	264342	269281	210797	309230	255746	242803	246329	255213	266222	226266
HN_404		8.755	500098	11873	251371	457038	184331	326878	414487	988119	276664	403530	422235	293325	362840	1.26943e+06	1.43978e+06	95598.5
HN_405		6.961	772441	47450.6	301042	1.09957e+06	921472	879128	1.36168e+06	1.13806e+06	806950	829134	287233	458924	589170	644783	1.41783e+06	1.26126e+06
HN_406		9.64	75883.7	8886.47	341029	119381	224578	136692	399991	582335	373193	550974	241610	239454	184790	269316	790546	135136
HN_407		5.701	1.06056e+06	30452.3	1.35113e+06	1.54464e+06	1.40386e+06	1.25914e+06	1.57741e+06	1.48734e+06	1.107e+06	1.37858e+06	1.17158e+06	1.2303e+06	1.59848e+06	1.19979e+06	1.23329e+06	1.38334e+06
HN_408		5.467	676792	67356.9	197970	68119.3	246943	111090	174682	82767	166507	298318	194775	578583	144382	261176	46204.5	77453.9
HN_409		6.988	8.50371e+06	146804	1.12875e+07	8.94652e+06	1.2686e+07	1.18877e+07	1.25387e+07	1.24161e+07	1.31352e+07	1.23304e+07	1.3679e+07	1.27437e+07	9.19407e+06	1.44014e+07	1.27006e+07	1.37035e+07
HN_410		7.966	2.30041e+06	73620	9.79967e+06	5.71732e+06	7.62356e+06	6.13962e+06	1.1272e+07	1.47731e+07	6.69115e+06	6.23304e+06	6.49994e+06	8.27095e+06	1.00158e+07	8.653e+06	1.33323e+07	4.89661e+06
HN_411		7.955	2.01563e+07	444874	4.29266e+07	1.91592e+07	2.64435e+07	1.84465e+07	4.09718e+07	5.55762e+07	3.04021e+07	3.09115e+07	2.41415e+07	3.32947e+07	2.86502e+07	4.30081e+07	4.90791e+07	3.1033e+06
HN_412		7.302	306979	19478	134960	760979	70746.3	158327	199585	373789	206888	104668	191759	413943	169478	70149.3	440948	157584
HN_413		9.841	724664	60745	2.00497e+06	1.02685e+06	1.45701e+06	1.91956e+06	2.82523e+06	2.28363e+06	2.31287e+06	2.09427e+06	2.25806e+06	2.00238e+06	1.75479e+06	1.51672e+06	2.82132e+06	1.52469e+06
HN_414		9.116	4.21376e+06	86275	4.2182e+06	1.88489e+06	4.36502e+06	2.62573e+06	3.76191e+06	5.71277e+06	3.88417e+06	3.10553e+06	3.19156e+06	3.3103e+06	4.4106e+06	4.28617e+06	6.74491e+06	2.1021e+06
HN_415		0.829	126341	5787.25	46503.6	44455.6	101595	124072	170789	66093.8	39764	54078.3	42520.5	299648	99026	36589	129204	1.20675e+06
HN_416		1.025	1.61671e+06	58977.2	2.6929e+06	2.39861e+06	2.47474e+06	2.15915e+06	2.47982e+06	2.43681e+06	2.60586e+06	2.6668e+06	2.62074e+06	3.25838e+06	2.41215e+06	2.46098e+06	3.52975e+06	2.15179e+06
HN_417		6.429	3.17826e+06	303293	734578	779890	763079	744009	538410	900265	1.15132e+06	695573	648678	647767	543536	816964	611276	778781
HN_418		6.992	4.65617e+08	8.48752e+06	6.7811e+08	5.00097e+08	7.56763e+08	6.82312e+08	7.31538e+08	7.27192e+08	8.91729e+08	7.16869e+08	7.81504e+08	7.50018e+08	5.21912e+08	8.53221e+08	8.15238e+08	8.11502e+08
HN_419		8.839	1.11648e+06	67972.4	2.93303e+06	1.18784e+06	4.00872e+06	2.73462e+06	3.58084e+06	2.72978e+06	3.7985e+06	3.67718e+06	3.95202e+06	3.96815e+06	1.77542e+06	3.8033e+06	3.03959e+06	4.88487e+06
HN_420		8.912	2.63022e+06	324711	2.30705e+06	1.43318e+06	4.53589e+06	3.79937e+06	2.5259e+06	3.55253e+06	2.77851e+06	2.10504e+06	3.28758e+06	2.59716e+06	2.64738e+06	3.26647e+06	2.8734e+06	3.16579e+06
HN_421		0.881	368104	28999.6	96918.5	157357	259049	503091	203385	148876	183226	231799	62494.3	1.21551e+06	363304	78159	157154	2.09216e+06
HN_422		5.701	155380	17594.2	489956	649919	216519	410974	389637	344279	304352	357827	246278	382072	527556	161428	238143	444392
HN_423		8.213	199434	7524.18	441796	350217	148006	471506	485248	399475	526018	357662	450616	376869	247709	189072	568954	212388
HN_424		7.967	232641	18509.8	436980	498231	565719	299806	836998	583262	351034	204869	367473	606777	341754	486636	1.3304e+06	222105
HN_425		8.674	301149	21074	339476	338446	289382	518395	2.13063e+06	506971	161730	471235	204444	1.26263e+06	298245	725288	1.15129e+06	185021
HN_426		1.035	939138	24535.9	1.28417e+06	674393	1.25774e+06	893976	1.30292e+06	1.38622e+06	1.39408e+06	1.39642e+06	942833	1.39068e+06	1.34703e+06	1.22594e+06	1.71022e+06	1.29446e+06
HN_427		7.966	1.02539e+06	26802.5	1.38705e+06	970744	1.36669e+06	716658	1.38415e+06	1.30488e+06	1.27744e+06	1.17009e+06	977163	1.15554e+06	1.3261e+06	1.19994e+06	1.84036e+06	643754
HN_428		7.263	3.64084e+06	275061	5.62756e+06	9.36555e+06	3.89639e+06	4.64978e+06	1.15064e+07	7.51476e+06	9.05633e+06	6.39625e+06	7.35585e+06	8.8568e+06	7.93364e+06	5.99812e+06	9.81855e+06	5.93596e+06
HN_429		7.949	1.19031e+07	239332	1.81331e+07	1.41007e+07	1.8888e+07	8.48842e+06	2.74071e+07	3.50181e+07	1.87333e+07	1.53703e+07	1.38903e+07	5.08383e+06	1.71189e+07	1.74178e+07	3.62258e+07	9.79087e+06
HN_430		6.953	486134	44421.9	488385	669908	449812	329466	413676	559465	422229	403513	584299	372628	275991	512995	569007	329576
HN_431		8.822	235588	5033.06	219572	189480	386702	364394	965070	996930	267153	341926	393845	593053	285368	197542	302337	323392
HN_432		7.968	8.63636e+06	238749	1.94728e+07	9.10594e+06	1.09652e+07	8.90999e+06	1.91409e+07	2.04746e+07	1.36275e+07	1.42792e+07	9.99823e+06	1.25762e+07	1.32771e+07	1.52136e+07	2.01934e+07	3.14985e+06
HN_433		9.225	1.64804e+06	40695	2.82282e+06	1.20173e+06	2.41723e+06	2.82559e+06	6.83914e+06	3.64596e+06	1.69178e+06	2.0912e+06	1.73257e+06	4.76658e+06	1.25077e+06	2.51459e+06	2.84693e+06	2.02139e+06
HN_434		9.122	517995	46752.7	526736	233620	514749	354849	559813	1.00922e+06	444586	225502	285667	228595	400067	339555	699915	212753
HN_435		7.369	2.48394e+06	62912.2	2.25519e+06	887081	1.20051e+06	1.05426e+06	2.81188e+06	3.57182e+06	1.10014e+06	1.38197e+06	812940	1.27983e+06	1.62948e+06	1.24774e+06	3.61679e+06	761744
HN_436		0.882	412256	15010.8	44043.1	64980.5	70690.1	118923	114895	45416.9	67366.2	64384.4	59130.9	850628	338628	50015.7	51035.6	4.9957e+06
HN_437		5.755	422768	13774.2	526559	378447	574711	367540	582015	394530	667444	498053	634839	542915	161759	770809	610536	542767
HN_438		0.993	1.86949e+06	83513.3	2.87605e+06	4.23254e+06	2.87571e+06	2.13438e+06	4.23245e+06	3.71098e+06	3.81063e+06	3.7546e+06	3.82829e+06	3.72068e+06	3.67209e+06	3.32881e+06	4.37491e+06	1.80022e+06
HN_439		8.844	8.64388e+06	542470	2.61775e+07	8.18972e+06	3.57368e+07	2.95868e+07	2.80114e+07	2.46649e+07	3.56329e+07	3.31756e+07	3.41112e+07	3.10711e+07	1.53304e+07	3.47131e+07	2.85015e+07	3.98676e+07
HN_440		7.956	399907	14754.6	713240	633230	551220	413579	975005	749373	784894	643925	628766	849798	774370	674133	1.68243e+06	363323
HN_441		7.966	301032	13305.7	695554	513339	574991	323051	1.00648e+06	471180	674832	294690	550762	669960	490804	356562	1.02508e+06	234203
HN_442		0.948	1.6595e+06	94014.9	469824	1.76155e+06	1.68841e+06	1.02698e+07	1.03549e+06	587956	822196	2.6655e+06	762584	1.89189e+06	1.51856e+06	265329	636296	8.58551e+06
HN_443		7.128	4.67537e+06	150540	222904	144177	193400	2.44506e+06	235792	258808	60925.9	213424	187721	159062	2.07848e+06	225245	170466	233742
HN_444		8.977	678165	25052.3	1.17771e+06	418263	557142	946433	2.41929e+06	679586	827998	994500	542336	2.21339e+06	781052	1.26395e+06	1.3611e+06	503848
HN_445		7.965	6.35869e+06	147795	1.147e+07	7.5985e+06	1.04202e+07	5.89905e+06	9.16023e+06	1.25054e+07	9.83921e+06	8.814e+06	7.72638e+06	1.10107e+07	9.41095e+06	9.21064e+06	1.56668e+07	5.58624e+06
HN_446		8.576	491297	32942.5	308988	334737	655226	1.09997e+06	5.38928e+06	581404	117447	710580	529999	3.35007e+06	276294	913594	1.4701e+06	613058
HN_447		6.559	365143	14585.4	646946	611281	629607	483456	852985	554641	773082	896178	679518	980077	389046	1.12091e+06	845843	872032
HN_448		8.686	584027	21836.4	785147	520557	514777	829575	1.72177e+06	802057	362634	777265	555617	1.58755e+06	542774	1.20249e+06	1.32622e+06	481278
HN_449		8.577	2.61614e+06	69120.4	2.08331e+06	1.58418e+06	2.91139e+06	3.85025e+06	9.37712e+06	2.55152e+06	1.05543e+06	3.08807e+06	3.5019e+06	9.36109e+06	1.87835e+06	3.72359e+06	4.74084e+06	2.82226e+06
HN_450		1.194	275351	34307.6	253795	435162	345565	746097	204321	468699	239081	122923	82065.5	148848	251982	168464	181789	402214
HN_451		7.973	516705	19366.8	898068	844138	770730	484934	1.37693e+06	989349	900878	764474	752798	1.11262e+06	1.05344e+06	826674	2.09714e+06	423662
HN_452		6.557	1.5586e+06	56751.4	1.60223e+06	2.08902e+06	1.2601e+06	1.32122e+06	2.01481e+06	1.6134e+06	2.31376e+06	3.10762e+06	2.32142e+06	2.42283e+06	1.89561e+06	1.70441e+06	2.59662e+06	1.61098e+06
HN_453		0.736	953257	30262.7	1.25503e+06	950456	872589	774310	713408	43160.7	1.1863e+06	918224	1.31652e+06	929666	652983	854670	840627	44450.5
HN_454		8.866	2.06687e+06	61661.2	3.31542e+06	1.21023e+06	4.11597e+06	3.20617e+06	2.63092e+06	3.3175e+06	4.25626e+06	3.3765e+06	4.24927e+06	3.60311e+06	2.34342e+06	3.59069e+06	3.03835e+06	5.17853e+06
HN_455		6.56	116576	4987.63	241670	201978	202427	180898	288594	248850	282343	295418	245617	282657	168021	278814	240437	256786
HN_456		7.978	472125	48442.5	644829	528517	631875	376600	866297	1.1285e+06	546404	573813	318626	729622	747774	542860	820698	356755
HN_457		8.98	256766	7822.13	403578	126793	165437	269319	758313	156801	263390	330511	141473	766616	236475	373233	583154	158709
HN_458		5.476	225167	14475.2	16459.6	45298.2	34253.5	8382.01	75780.5	22224	38082	60231.8	73823.5	75981.8	55283.9	65257.2	69598.4	50555.5
HN_459		8.679	167906	23176.1	226914	191423	187083	318424	724592	332106	81449.3	277417	176138	624923	244234	381386	492845	188983
HN_460		0.867	74062.1	5146.11	112768	339861	125918	83528.9	197071	179750	142236	133154	93654.5	145755	124343	86024	327564	52940.3
HN_461		8.583	159240	19853.6	95778.3	117851	212822	444674	1.40001e+06	169539	64725.2	251686	187548	874791	145769	267139	410844	280240
HN_462		8.896	2.4514e+06	219989	2.05914e+06	787754	2.75073e+06	2.40827e+06	1.92193e+06	2.75363e+06	2.63628e+06	2.02828e+06	2.758e+06	2.77785e+06	2.39583e+06	2.69865e+06	2.64645e+06	2.45851e+06
HN_463		6.98	2.3954e+06	37858.9	3.97385e+06	2.92987e+06	5.14875e+06	3.47221e+06	4.8838e+06	4.15807e+06	4.41344e+06	4.05929e+06	4.76634e+06	5.25784e+06	3.07385e+06	5.48201e+06	4.39144e+06	5.22465e+06
HN_464		8.784	320943	13666	426519	495585	195513	483761	537891	1.08069e+06	360798	585099	589475	370596	290479	1.9369e+06	1.89203e+06	115960
HN_465		1.028	1.26786e+06	44686.1	2.17128e+06	1.96628e+06	1.98864e+06	1.81574e+06	2.06675e+06	1.94625e+06	2.18416e+06	2.24045e+06	2.05759e+06	2.70121e+06	2.03402e+06	2.00567e+06	2.92094e+06	1.74042e+06
HN_466		1.02	320958	5717.56	188569	259195	225934	73568.8	292838	253851	307440	306916	402754	194223	208837	260242	295250	83301.4
HN_467		8.572	548337	26799.9	537436	383171	687097	635887	2.27856e+06	647160	196970	754680	851350	2.29948e+06	487249	917792	978365	844945
HN_468		6.562	6.64491e+06	212862	1.24124e+07	1.19765e+07	1.264e+07	1.14476e+07	1.60521e+07	1.29859e+07	1.39162e+07	1.71909e+07	1.4093e+07	1.62751e+07	8.89387e+06	1.62313e+07	1.45536e+07	1.37111e+07
HN_469		8.753	107134	3679.25	63267.7	79795.1	34388.9	80961.2	85648.7	213188	56611.3	108436	62637.5	74450.2	69292.1	353032	296374	36743
HN_470		7.367	517115	28559.8	435997	168319	227922	205404	807941	763249	243800	318747	170812	423651	264340	291026	1.07548e+06	168813
HN_471		6.991	4.95975e+06	152527	6.20141e+06	4.98505e+06	6.7445e+06	6.72554e+06	7.08185e+06	6.47803e+06	8.15342e+06	6.81353e+06	8.04389e+06	7.12975e+06	5.32795e+06	8.95797e+06	7.37445e+06	7.96871e+06
HN_472		9.356	437692	55452.7	670955	235514	761719	490909	1.04878e+06	970743	738644	657624	628689	827369	631428	589657	1.32385e+06	484307
HN_473		9.107	2.34259e+07	1.4843e+06	3.52604e+07	1.36031e+07	4.19302e+07	2.35148e+07	4.48894e+07	4.71411e+07	4.5084e+07	3.6207e+07	3.44425e+07	3.79245e+07	3.11035e+07	3.71169e+07	4.85466e+07	2.8725e+07
HN_474		0.931	215375	13525.8	215810	226565	485460	592930	218874	172747	138812	212794	195803	1.06297e+06	208850	325879	181852	3.85376e+06
HN_475		7.977	149515	17704.6	366459	356365	409996	203436	641481	344905	372946	112453	295213	559852	342561	425026	953401	155500
HN_476		0.848	116246	6900.83	43733.1	62312.2	277935	741432	46682.5	41144	145579	60469	43052.7	132837	488586	54727.6	55147.1	758393
HN_477		9.034	267364	8460.65	410289	215944	305880	563933	837069	277424	247669	478358	428985	923700	296534	698652	873883	313546
HN_478		7.93	426137	19096.1	2.37422e+06	541688	1.23624e+06	1.00792e+06	3.44418e+06	2.51561e+06	871684	919062	913942	1.31492e+06	435116	846970	1.49634e+06	1.32881e+06
HN_479		7.966	882825	29672.8	1.34408e+06	689415	947820	629744	1.45725e+06	1.27807e+06	785288	1.03678e+06	639581	860013	1.11212e+06	1.13146e+06	1.67978e+06	497041
HN_480		8.594	454507	54784.4	348470	247626	546137	845953	1.88733e+06	567147	98067.1	705511	631625	1.38962e+06	386699	727288	975768	735131
HN_481		6.623	199132	10438.5	191854	170476	156630	179834	184764	200667	137250	236635	174015	160355	182692	219812	187388	175716
HN_482		8.77	117368	6430.9	116168	134217	44926.6	99129.5	198027	467562	91883.1	136131	141454	112407	106471	473498	532712	53411.9
HN_483		6.992	2.73533e+08	5.91366e+06	3.88103e+08	3.03262e+08	4.21768e+08	3.89281e+08	4.35711e+08	4.24681e+08	5.28744e+08	4.12857e+08	4.55339e+08	4.27349e+08	2.98006e+08	5.24668e+08	4.79067e+08	4.79087e+08
HN_484		6.43	922475	49785.2	266545	225372	128853	227662	130183	184608	138116	142720	197836	181955	119946	182085	176413	177498
HN_485		0.994	1.43765e+06	93227.6	2.47725e+06	3.50708e+06	2.31998e+06	1.46639e+06	3.65014e+06	3.33299e+06	3.10744e+06	3.02328e+06	3.00407e+06	3.13736e+06	3.26712e+06	2.88335e+06	3.61939e+06	1.10041e+06
HN_486		8.871	909087	86293.3	1.41152e+06	528201	1.40988e+06	1.23649e+06	1.26079e+06	1.56491e+06	923278	1.13069e+06	1.51992e+06	1.42712e+06	1.09823e+06	1.81812e+06	1.42038e+06	1.03693e+06
HN_487		9.112	7.74977e+06	178488	9.71766e+06	3.58111e+06	1.01011e+07	6.41234e+06	1.06212e+07	6.22622e+06	1.21546e+07	9.10576e+06	8.73429e+06	8.07138e+06	9.09874e+06	9.70118e+06	7.05122e+06	6.82752e+06
HN_488		9.107	2.47566e+06	431267	3.42332e+06	1.75984e+06	4.36829e+06	2.76138e+06	3.00705e+06	3.41771e+06	1.79039e+06	3.00091e+06	3.19103e+06	3.06537e+06	1.73242e+06	3.70919e+06	4.13397e+06	3.08625e+06
HN_489		7.94	1.08148e+06	35486.8	1.65325e+06	816614	1.20834e+06	746117	1.77132e+06	1.56336e+06	985598	1.20598e+06	845840	1.14263e+06	1.3584e+06	1.34728e+06	2.05267e+06	597870
HN_490		9.034	284793	4806.27	357030	112707	229521	396934	688062	208814	175337	386063	269482	673098	231794	447629	634729	228621
HN_491		7.236	2.12008e+06	103922	4.05007e+06	3.79163e+06	3.523e+06	3.05915e+06	4.6277e+06	5.5709e+06	3.95081e+06	2.93476e+06	3.74436e+06	4.84866e+06	3.71354e+06	4.15987e+06	6.33377e+06	2.72836e+06
HN_492		7.957	2.46895e+06	71084.3	4.08551e+06	3.3756e+06	4.84594e+06	2.58882e+06	4.3409e+06	3.7466e+06	4.03038e+06	3.50699e+06	3.25487e+06	4.13896e+06	4.41501e+06	4.0048e+06	6.31179e+06	2.22034e+06
HN_493		7.368	704103	45845.2	386495	251142	169832	304354	466873	682962	128181	274222	177928	267050	347320	193458	489787	184589
HN_494		9.106	2.63509e+06	475309	3.55118e+06	1.89666e+06	4.58612e+06	2.8308e+06	3.19386e+06	3.63087e+06	1.91294e+06	3.09788e+06	3.38046e+06	3.28364e+06	1.91895e+06	3.87364e+06	4.27228e+06	3.23848e+06
HN_495		7.363	3.92612e+06	246381	3.70307e+06	2.92234e+06	2.25153e+06	2.56401e+06	7.39268e+06	8.25491e+06	2.56161e+06	2.45669e+06	2.07014e+06	4.29033e+06	2.55741e+06	2.98016e+06	8.92616e+06	1.51883e+06
HN_496		7.352	973147	48640.8	521303	418400	341537	452036	1.1816e+06	1.55856e+06	287589	366314	335534	633580	419100	492541	1.56658e+06	177288
HN_497		7.12	3.52701e+06	85822.5	181301	29358.3	267032	282778	131106	86890.3	149750	99950.3	153928	458079	180605	110155	100622	319289
HN_498		8.574	183660	10419.2	119570	142837	205863	337315	1.2539e+06	171995	59549.7	202624	181068	923337	116938	326174	464279	183204
HN_499		7.964	757678	43384.7	1.31015e+06	1.39554e+06	1.69333e+06	1.00606e+06	1.89189e+06	1.73031e+06	1.27961e+06	934940	1.40438e+06	1.3002e+06	1.15307e+06	1.75583e+06	2.05438e+06	813529
HN_500		5.76	374561	15504.1	410565	271280	532775	326365	468304	367677	530479	405790	492871	464912	98466.4	644041	528598	483733
HN_501		8.844	3.01207e+06	332780	1.08285e+07	2.85562e+06	1.21301e+07	1.07812e+07	1.10919e+07	1.10779e+07	1.26971e+07	1.26865e+07	1.17445e+07	1.09832e+07	5.88995e+06	1.25754e+07	1.1378e+07	1.45945e+07
HN_502		8.58	235604	13265.6	172061	183893	277997	384270	1.56298e+06	222196	123906	265441	252603	1.10434e+06	175505	396117	557551	238854
HN_503		6.556	191037	10161.8	413700	299747	384269	260572	483505	297132	451421	415248	340205	497777	189281	565554	392215	501893
HN_504		6.987	1.65227e+06	24871.8	2.3828e+06	1.73422e+06	2.97681e+06	2.69598e+06	3.40627e+06	2.84005e+06	4.06136e+06	1.65546e+06	3.96229e+06	3.3873e+06	1.74908e+06	3.67224e+06	2.89066e+06	3.37529e+06
HN_505		6.557	711623	32247.2	859559	1.05146e+06	1.09917e+06	670952	1.52166e+06	1.3905e+06	816337	1.49525e+06	902163	1.26951e+06	643458	878983	812770	1.26884e+06
HN_506		7.147	609147	37925.8	50997	42048.7	51341.4	20567.5	57515	112866	44564	51828.3	64423.5	29631.4	34196.8	47894.2	55191.3	76267.2
HN_507		6.994	3.78319e+06	101207	4.502e+06	3.47578e+06	5.17724e+06	5.29336e+06	5.49742e+06	5.33356e+06	8.16583e+06	5.52387e+06	6.33076e+06	5.40971e+06	3.28631e+06	5.96551e+06	5.91058e+06	6.22788e+06
HN_508		6.562	3.06519e+06	200979	5.70247e+06	5.41337e+06	5.52848e+06	5.20775e+06	7.34354e+06	5.82504e+06	6.12827e+06	7.96466e+06	6.39213e+06	7.33977e+06	4.1025e+06	7.27261e+06	7.16944e+06	6.26757e+06
HN_509		6.992	1.8554e+08	8.84622e+06	2.47126e+08	1.86389e+08	2.71776e+08	2.39528e+08	2.72861e+08	2.77941e+08	3.46753e+08	2.75946e+08	2.98045e+08	2.77803e+08	1.99206e+08	3.63466e+08	3.23271e+08	2.98348e+08
HN_510		6.416	320795	64155.9	52630.8	109835	58780.7	21866.7	34455.6	9207.05	60102.7	90771.8	48273.7	44864.5	92733.4	40000.3	151284	239879
HN_511		7.225	851001	69253.7	3.17617e+06	2.01143e+06	2.77151e+06	2.35159e+06	4.26258e+06	4.43283e+06	3.07138e+06	2.41008e+06	2.94037e+06	4.03209e+06	2.50384e+06	3.16701e+06	4.4963e+06	2.16424e+06
HN_512		7.358	854893	63102	413986	387916	344489	335883	799412	1.03039e+06	220182	233851	221925	516609	398131	364392	860805	207609
HN_513		9.349	195430	6948.2	348197	133716	130581	305721	571224	499834	334515	208773	167173	369584	169854	266094	367926	186048
HN_514		9.117	1.70154e+06	53879.7	1.50263e+06	492810	1.66567e+06	1.32367e+06	1.20754e+06	1.42527e+06	2.42609e+06	1.73094e+06	1.70453e+06	1.1769e+06	1.95137e+06	1.70787e+06	1.58605e+06	1.67926e+06
HN_515		6.971	995748	22089.5	1.28542e+06	1.2262e+06	1.94291e+06	1.43207e+06	1.80854e+06	1.70867e+06	1.62892e+06	784982	2.1793e+06	2.15565e+06	863198	2.50482e+06	2.47005e+06	2.27555e+06
HN_516		8.845	569711	41150.8	1.91009e+06	519163	2.37339e+06	2.0021e+06	2.01132e+06	1.93131e+06	2.88033e+06	2.28734e+06	2.41979e+06	1.8286e+06	923165	2.91113e+06	2.28238e+06	2.41261e+06
HN_517		7.147	555404	15935.9	71911.5	35974.5	68878.7	72943.4	67837.2	82240.2	51473.2	70493	69453	42035.3	35705.8	58400.3	45780.3	48397.1
HN_518		9.11	353101	12534.3	1.3497e+06	375681	137816	132895	935455	734583	1.24586e+06	947326	320189	1.20504e+06	661886	682814	2.2929e+06	110857
HN_519		6.995	2.30029e+06	65901	3.04627e+06	2.30878e+06	3.1758e+06	2.99332e+06	3.25986e+06	3.73384e+06	6.85397e+06	3.33924e+06	3.58278e+06	3.66604e+06	2.41959e+06	4.21253e+06	4.00517e+06	2.98601e+06
HN_520		9.202	331391	11988.6	482806	177313	272027	544126	629087	654734	309273	327889	253282	520121	299451	479073	687799	256018
HN_521		6.558	478215	18535.5	556962	596727	623962	514698	764766	517627	734863	970349	688588	819694	384553	846466	390112	627448
HN_522		6.992	1.12169e+08	2.51394e+06	1.49239e+08	1.10591e+08	1.64175e+08	1.49379e+08	1.71128e+08	1.77943e+08	2.42162e+08	1.62256e+08	1.84413e+08	1.6703e+08	1.15448e+08	2.10326e+08	2.09322e+08	1.81667e+08
HN_523		0.862	92031.2	7335.74	198530	103984	201707	158365	225575	234107	156663	261760	84134	132298	219397	206240	267075	62118.1
HN_524		6.562	1.91177e+06	68537.1	3.43953e+06	3.26976e+06	3.5424e+06	3.32168e+06	4.6353e+06	3.88764e+06	3.92468e+06	5.14847e+06	4.16253e+06	4.59047e+06	2.51852e+06	4.03048e+06	4.36057e+06	2.52753e+06
HN_525		7.204	451926	19076.9	1.84571e+06	1.16058e+06	1.92635e+06	1.23191e+06	2.3149e+06	2.39986e+06	1.92002e+06	1.27779e+06	1.63644e+06	2.18081e+06	1.44775e+06	2.01247e+06	2.72757e+06	1.27429e+06
HN_526		6.561	623178	19447.7	1.21394e+06	1.16612e+06	1.19641e+06	1.19377e+06	1.54972e+06	1.30136e+06	1.31782e+06	1.83916e+06	1.36746e+06	1.50032e+06	835049	1.68628e+06	1.4988e+06	1.36978e+06
HN_527		7.356	568620	43022.4	372209	318570	277174	345489	604463	684441	326125	309011	292897	430273	310028	322518	761707	154933
HN_528		7.111	1.71139e+06	85205.2	173640	707359	288483	188505	140458	155386	163165	117296	173454	174708	264138	126786	116363	193259
HN_529		0.848	367842	7931.98	331042	476323	328304	419788	522042	399329	527563	420097	426305	560184	494565	210916	465303	221908
HN_530		7.958	1.01283e+06	50940.4	1.97834e+06	1.06099e+06	1.23957e+06	502834	4.75406e+06	3.82437e+06	1.50224e+06	1.12028e+06	651255	1.73939e+06	1.668e+06	1.57123e+06	7.4088e+06	356099
HN_531		7.941	255733	15495.3	641222	343547	450096	82380	1.0642e+06	1.56104e+06	449199	277363	199895	443276	512192	291080	1.70885e+06	71301
HN_532		4.74	78046.2	3551.56	149812	248435	140077	310451	162296	340651	101165	159459	90275.1	133007	247567	40232.9	163713	265624
HN_533		0.843	3.354e+06	178745	3.62516e+06	5.88708e+06	5.29457e+06	5.17332e+06	7.41714e+06	4.90323e+06	7.7212e+06	5.53125e+06	5.31085e+06	7.63261e+06	5.48306e+06	4.5838e+06	6.63072e+06	4.03824e+06
HN_534		7.131	412250	7265.55	49233.5	41130	62754.7	45952.5	47275.2	72272.2	71369.7	61804.7	70151.1	59233	42534.7	75172	124014	53606
HN_535		0.847	401598	17699.8	432841	582768	415491	353479	522791	401970	744310	405154	250671	620700	489340	381352	496702	350117
HN_536		7.958	319950	15290.9	767209	486966	709825	120519	1.27614e+06	1.2439e+06	563614	399326	407803	645793	575842	608570	1.81606e+06	154508
HN_537		6.992	7.51226e+07	2.47029e+06	9.54777e+07	6.91741e+07	1.09532e+08	9.13154e+07	1.04918e+08	1.17893e+08	1.40224e+08	9.53584e+07	1.2048e+08	1.04326e+08	7.45567e+07	1.34857e+08	1.34251e+08	1.17646e+08
HN_538		7.049	4.77785e+06	389866	3.51694e+06	614887	3.42252e+06	2.17319e+06	3.67949e+06	4.6471e+06	4.96177e+06	3.92274e+06	3.77872e+06	1.52257e+06	1.43625e+06	3.7811e+06	3.57539e+06	570631
HN_539		9.111	517652	45914.9	670231	315848	293757	350051	755709	364418	968995	822263	503285	595428	552552	603131	756978	467420
HN_540		1.055	325626	14781.6	674185	595158	573903	1.00082e+06	226691	624573	268950	456511	288527	213942	1.15342e+06	257052	211244	710020
HN_541		9.114	1.26919e+06	86396.3	1.3992e+06	588573	1.47085e+06	342954	1.91485e+06	3.13844e+06	1.35566e+06	1.02998e+06	843086	1.10344e+06	1.31917e+06	1.22465e+06	3.17805e+06	365090
HN_542		6.561	639513	53171.3	1.15629e+06	1.11539e+06	1.31707e+06	1.13894e+06	1.56854e+06	1.2605e+06	1.28447e+06	2.02195e+06	1.67855e+06	1.75657e+06	858230	1.73438e+06	1.6512e+06	1.61881e+06
HN_543		7.107	925142	64180.2	169650	47689.6	109068	128661	135179	125511	234822	116946	184583	150439	103729	153774	171855	66641
HN_544		4.749	528609	15594.4	1.08544e+06	1.8356e+06	762914	2.05607e+06	822544	1.92751e+06	503301	1.03653e+06	541591	723714	1.40344e+06	583771	1.18585e+06	1.0721e+06
HN_545		4.457	212535	15112.5	527893	414005	118675	928114	178101	404962	111311	342234	59560.4	332994	610211	60260.3	443057	904005
HN_546		1.05	580662	26669.3	1.25619e+06	1.21068e+06	740860	1.99964e+06	429462	1.0287e+06	389403	624907	289708	527935	1.1943e+06	300751	1.04436e+06	1.67997e+06
HN_547		7.966	199861	12422.6	467503	260213	447784	63557.1	625400	684568	336516	268300	234396	370099	411928	328325	1.10607e+06	79780.3
HN_548		6.992	1.94809e+07	800234	2.36665e+07	1.80331e+07	2.9566e+07	2.62088e+07	2.59374e+07	3.06405e+07	3.27814e+07	2.55236e+07	3.60594e+07	3.47387e+07	2.26574e+07	3.84201e+07	3.07352e+07	2.05746e+07
HN_549		0.849	2.3266e+06	86216.3	2.50222e+06	1.89728e+06	3.39436e+06	2.12374e+06	3.88537e+06	3.5833e+06	4.69138e+06	4.58784e+06	2.46786e+06	3.58021e+06	2.83566e+06	2.50723e+06	5.46181e+06	1.83945e+06
HN_550		0.85	775765	25337	952721	1.28841e+06	1.05282e+06	662900	1.32991e+06	1.45959e+06	2.32501e+06	1.53401e+06	1.22956e+06	740920	591486	1.39614e+06	971851	483500
HN_551		0.861	734515	39575.5	1.41814e+06	997459	1.12711e+06	519220	1.45478e+06	1.20225e+06	2.13638e+06	1.70977e+06	1.67264e+06	1.19001e+06	935858	1.52935e+06	1.47174e+06	560735
HN_552		0.855	260307	12867.3	414906	332676	336579	151958	464844	447075	767406	491044	512417	291849	285652	549313	574387	163274
HN_553		0.84	102504	7769.06	238979	253647	237668	121417	296142	205345	470221	272104	146558	212754	132247	242655	301121	67071.8
RP_1	(11R,23R)-14,17,20-Trihydroxy-11-(octanoyloxy)-14,20-dioxido-8,26-dioxo-9,13,15,19,21,25-hexaoxa-14lambda~5~,20lambda~5~-diphosphahentetracontan-23-yl (9Z,11Z)-9,11-octadecadienoate	5.836	281894	15149.2	80885.8	364349	60150	1.33495e+06	145851	118730	124181	201288	209270	245104	279911	93712	100129	578026
RP_2	(19R)-25-Amino-22-hydroxy-22-oxido-16-oxo-17,21,23-trioxa-22lambda~5~-phosphapentacosan-19-yl icosanoate	11.942	4.24781e+06	911801	4.44067e+06	2.76942e+06	4.96691e+06	3.46487e+06	5.93415e+06	1.59596e+07	5.16756e+06	5.17989e+06	3.09626e+06	3.09843e+06	3.04301e+06	1.10049e+07	1.35773e+07	2.53764e+06
RP_3	(20Z)-6-Hydroxy-2-methyl-6-oxido-12-oxo-5,7,11-trioxa-2-aza-6lambda~5~-phosphanonacos-20-en-9-yl (5Z,8Z,11Z,14Z,17Z)-5,8,11,14,17-icosapentaenoate	11.939	8.76108e+06	632467	9.53816e+06	8.45657e+06	1.37062e+07	1.38842e+07	1.82395e+07	1.76263e+07	1.24528e+07	1.63376e+07	1.78176e+07	1.20741e+07	7.7185e+06	2.33685e+07	1.1115e+07	1.48108e+07
RP_4	(2E)-10-Methoxy-10-oxo-2-decenoic acid	8.676	4.02639e+06	83146.2	738943	4.25261e+06	2.2594e+06	2.70287e+07	1.60344e+06	847893	765682	2.29743e+06	648504	5.59089e+06	4.00169e+06	513733	2.24426e+06	2.42517e+07
RP_5	(2E)-hexadecenoylcarnitine	8.036	195182	12522.5	110081	99694.5	113179	199358	119902	1.10563e+06	131943	95477.9	122005	118328	115982	136042	114716	120044
RP_6	(2E,4E)-N-Isobutyl-2,4-octadecadienamide	11.138	2.53698e+06	157996	3.67931e+06	4.46322e+06	1.13697e+06	7.04047e+06	1.21023e+06	1.93146e+06	2.88505e+06	4.71988e+06	3.44933e+06	6.18732e+06	2.45961e+06	4.59201e+06	1.19483e+06	2.17644e+06
RP_7	(2E,4E)-N-Isobutyl-2,4-octadecadienamide	10.514	4.39801e+06	885660	5.99086e+06	7.05871e+06	1.97179e+06	1.88999e+07	2.2538e+06	2.55649e+06	7.32915e+06	2.94995e+06	4.26823e+06	2.13526e+06	6.00245e+06	4.89107e+06	1.61213e+06	5.48794e+06
RP_8	(2E,4E)-N-Isobutyl-2,4-octadecadienamide	9.757	1.04753e+07	395367	1.15813e+07	1.48397e+07	4.94546e+06	2.39646e+07	1.03316e+07	7.86791e+06	7.00232e+06	9.10721e+06	7.26917e+06	2.00645e+07	1.11214e+07	1.23718e+07	6.00453e+06	1.01172e+07
RP_9	(2R)-1-(Octadecyloxy)-3-(tetradecanoyloxy)-2-propanyl (5Z,8Z,11Z,14Z)-5,8,11,14-icosatetraenoate	4.357	1.2531e+06	231945	612374	427191	175430	29088.8	606567	359842	1.47591e+06	201051	1.32777e+06	255659	747758	291944	185140	222974
RP_10	(2R)-1-[(Hydroxy{[(1S,2R,3R,4S,5S,6R)-2,3,4,5,6-pentahydroxycyclohexyl]oxy}phosphoryl)oxy]-3-[(11Z,14Z)-11,14-icosadienoyloxy]-2-propanyl (7Z,10Z,13Z,16Z)-7,10,13,16-docosatetraenoate	11.123	279434	43368.1	372908	745454	326405	254489	405532	365110	175369	548820	628132	559151	623300	305224	651367	120874
RP_11	(2R)-1-{[(2-Aminoethoxy)(hydroxy)phosphoryl]oxy}-3-hydroxy-2-propanyl (7Z,10Z,13Z,16Z,19Z)-7,10,13,16,19-docosapentaenoate	8.929	514346	34580.3	689014	416965	409212	891724	645752	714057	130293	284517	161904	506131	1.2783e+06	145851	204464	294510
RP_12	(2R)-2-(D-Alanylamino)propanoyl 2,3-dihydroxypropyl 2-hydroxy-1,3-propanediyl bis[hydrogen (phosphate)]	0.92	3.8111e+06	326461	3.69845e+06	5.0464e+06	5.90087e+06	4.32263e+06	3.16108e+06	3.6652e+06	1.69039e+06	3.83498e+06	4.16281e+06	2.68668e+06	5.105e+06	3.28581e+06	3.60359e+06	3.64535e+06
RP_13	(2R)-2-[(4Z,7Z,10Z,13Z,16Z,19Z)-4,7,10,13,16,19-Docosahexaenoyloxy]-3-[(5Z,8Z,11Z)-5,8,11-icosatrienoyloxy]propyl 2-(trimethylammonio)ethyl phosphate	11.966	7.0142e+06	596081	3.61046e+06	1.11504e+07	8.15039e+06	6.59291e+06	5.84823e+06	4.18771e+06	6.89756e+06	1.33946e+06	6.45036e+06	6.58697e+06	8.55974e+06	3.30713e+06	4.48544e+06	1.02735e+07
RP_14	(2R)-2-[(4Z,7Z,10Z,13Z,16Z,19Z)-4,7,10,13,16,19-Docosahexaenoyloxy]-3-[(9Z,12Z)-9,12-octadecadienoyloxy]propyl 2-(trimethylammonio)ethyl phosphate	11.965	8.58997e+06	919892	1.17928e+07	1.20807e+07	1.0092e+07	1.01489e+07	1.32115e+07	4.09305e+06	5.59193e+06	5.7477e+06	1.3549e+07	1.40953e+07	1.15428e+07	1.21994e+06	3.87023e+06	1.32832e+07
RP_15	(2R)-2-Hydroxy-3-(phosphonooxy)propyl (4Z,7Z,10Z,13Z,16E,19E)-4,7,10,13,16,19-docosahexaenoate	8.084	772877	51509.6	820506	609832	1.15894e+06	970878	1.06925e+06	876056	809528	1.03291e+06	856050	1.01094e+06	908498	609370	894244	763527
RP_16	(2R)-2-Hydroxy-3-(phosphonooxy)propyl (6Z,9Z,12Z,15Z)-6,9,12,15-henicosatetraenoate	8.302	969094	52465.7	813604	1.04384e+06	1.07009e+06	694308	1.37218e+06	513646	431453	1.18497e+06	1.06638e+06	1.05031e+06	1.21534e+06	518916	984872	601495
RP_17	(2R)-3-({[(2S)-2,3-Dihydroxypropoxy](hydroxy)phosphoryl}oxy)-2-(tridecanoyloxy)propyl palmitate	11.391	1.0227e+06	217215	1.16937e+06	716894	721828	565637	1.06342e+06	1.30575e+06	1.44216e+06	1.02436e+06	1.12345e+06	2.29993e+06	1.72634e+06	930477	1.33081e+06	978483
RP_18	(2R)-3-[(3E)-3,5-Hexadienoyloxy]-2-[(11E)-11,13-tetradecadienoyloxy]propyl 2-(trimethylammonio)ethyl phosphate	9.402	1.52946e+06	98254.6	181105	500852	142952	249702	394823	406611	184920	213514	242341	294714	753950	266473	353920	594586
RP_19	(2R)-3-{[(2-Aminoethoxy)(hydroxy)phosphoryl]oxy}-2-hydroxypropyl (7Z,10Z,13Z,16Z)-7,10,13,16-docosatetraenoate	9.124	1.77603e+06	160793	1.50026e+06	1.606e+06	825337	1.55961e+06	1.48995e+06	1.46402e+06	636013	631282	1.13332e+06	1.34262e+06	2.60291e+06	822570	739793	1.34718e+06
RP_20	(2R)-3-{[(2-Aminoethoxy)(hydroxy)phosphoryl]oxy}-2-hydroxypropyl (7Z,10Z,13Z,16Z,19Z)-7,10,13,16,19-docosapentaenoate	8.717	2.90381e+06	154407	1.81092e+06	2.63577e+06	1.75218e+06	2.78089e+06	2.35186e+06	2.49532e+06	983065	1.95274e+06	1.63711e+06	2.19919e+06	4.35119e+06	1.19842e+06	1.33597e+06	2.25532e+06
RP_21	(2R)-3-Hydroxy-2-(octanoyloxy)propyl decanoate	9.304	895410	89169.9	326952	3.46061e+06	556642	623684	4.69638e+06	1.87366e+06	471111	642133	712282	2.23052e+06	2.33196e+06	566209	1.21977e+06	498841
RP_22	(2R,14R)-5,8,11-Trihydroxy-27-methyl-14-{[(11-methyldodecanoyl)oxy]methyl}-2-[(12-methyltridecanoyl)oxy]-5,11-dioxido-16-oxo-4,6,10,12,15-pentaoxa-5lambda~5~,11lambda~5~-diphosphanonacos-1-yl (9Z,11Z) -9,11-octadecadienoate	8.686	1.06613e+06	27904.1	77365.2	683916	480267	6.01332e+06	349485	85565.2	98881.7	287074	79015.6	1.20706e+06	823954	70099.2	535792	5.53399e+06
RP_23	(2S)-3-Hydroxy-2-(octanoyloxy)propyl decanoate	9.294	1.29242e+07	993377	1.01967e+07	1.46134e+07	1.23735e+07	1.38003e+07	1.65965e+07	1.23374e+07	1.1846e+07	9.26944e+06	1.54948e+07	1.39498e+07	1.68503e+07	1.5087e+07	1.33783e+07	1.06611e+07
RP_24	(2S)-3-Hydroxy-2-(octanoyloxy)propyl decanoate	9.059	1.00717e+07	393837	7.14479e+06	1.11061e+07	1.09843e+07	1.06092e+07	1.26225e+07	7.66373e+06	9.6854e+06	7.19714e+06	1.14798e+07	1.29201e+07	1.2722e+07	1.12002e+07	8.38866e+06	7.61741e+06
RP_25	(2S)-3-Hydroxy-2-(octanoyloxy)propyl decanoate	9.214	1.94039e+06	125845	1.50154e+06	2.02559e+06	1.55162e+06	2.09466e+06	2.26675e+06	1.50919e+06	1.31894e+06	1.10293e+06	2.20292e+06	1.96115e+06	2.72172e+06	1.95111e+06	1.51056e+06	2.685e+06
RP_26	(2S,3R)-2-Amino-17-methyl-1,3-octadecanediol	7.825	1.71973e+06	72737	2.176e+06	1.62687e+06	980264	1.00602e+06	2.21125e+06	2.01839e+06	535066	1.02608e+06	615055	1.5451e+06	1.48193e+06	816405	1.88315e+06	747468
RP_27	(2S,3R)-2-Amino-17-methyl-1,3-octadecanediol	7.9	1.02787e+06	31243.4	1.3785e+06	1.19044e+06	732004	906677	1.34681e+06	1.00412e+06	331623	527115	317925	988831	991780	499313	794513	518937
RP_28	(3S,5R,10R,12S,14S,15R,16R)-3,5,10,14,15-Pentahydroxy-12,16-dimethyl-2-icosanone	9.276	1.00741e+06	96929.8	307973	3.36893e+06	506619	692903	4.61349e+06	1.87465e+06	447542	612497	642133	2.17647e+06	2.22523e+06	514930	1.15648e+06	457315
RP_29	(3Z,6Z,9Z,12Z,21R)-27-Amino-24-hydroxy-24-oxido-18-oxo-19,23,25-trioxa-24lambda~5~-phosphaheptacosa-3,6,9,12-tetraen-21-yl (4Z,7Z,10Z,13Z,16Z,19Z)-4,7,10,13,16,19-docosahexaenoate	5.525	713257	29053	473067	991405	275679	4.87522e+06	332437	394129	588640	1.09234e+06	594736	582965	1.07442e+06	378258	485568	1.72515e+06
RP_30	(9Z,12Z,15Z)-2-Hydroxy-9,12,15-octadecatrienoic acid	10.269	718255	81033.4	708867	1.1798e+06	678887	274888	526166	996118	631234	570523	519478	391621	579654	1.31238e+06	698162	421412
RP_31	.alpha.-Aminoadipic acid	1.558	1.54591e+06	100028	2.94907e+06	1.46983e+06	863680	1.0187e+06	2.37961e+06	3.31243e+06	811950	1.37682e+06	861167	1.43774e+06	991348	2.55279e+06	2.93897e+06	1.26158e+06
RP_32	[ST(2:0)](5Z_7E)-(3S)-9_10-seco-5_7_10(19)-cholestatriene-3_25-diol	11.5	4.6147e+06	142647	9.5395e+06	3.43657e+06	2.3045e+06	2.02423e+06	3.06615e+06	4.3249e+06	3.75995e+06	2.74278e+06	3.55483e+06	5.14181e+06	3.9034e+06	3.56752e+06	7.3409e+06	2.35506e+06
RP_33	1-hexadecanoyl-2-octadecanoyl-sn-glycero-3-phospho-(1'-sn-glycerol)	11.957	5.23376e+06	892905	5.87288e+06	1.1268e+06	3.13818e+06	4.86069e+06	2.21654e+06	4.62147e+06	6.72399e+06	7.61924e+06	3.72037e+06	4.12985e+06	3.46246e+06	5.61332e+06	4.44272e+06	4.40364e+06
RP_34	1-hexadecanoyl-2-tetradecanoyl-sn-glycero-3-phosphate	4.34	5.23956e+06	833010	9.93904e+07	5.74356e+06	8.01026e+06	2.23729e+07	2.00319e+07	2.66941e+06	4.92533e+07	5.62492e+07	1.86155e+07	8.9665e+07	8.21219e+06	4.89154e+06	1.01559e+08	1.33183e+07
RP_35	1-octadecylglycerone 3-phosphate	7.524	274969	11901.6	232886	116434	173569	162949	103299	103429	97226	128186	101001	745187	372484	104308	154065	2.28554e+06
RP_36	1-oleoyl-2-arachidonoyl-sn-glycero-3-phosphate	11.955	3.26044e+06	618494	5.95907e+06	2.54568e+06	5.27918e+06	7.14719e+06	5.51296e+06	9.38971e+06	2.73868e+06	9.49285e+06	5.18133e+06	6.27655e+06	4.00839e+06	1.02243e+07	4.40009e+06	4.97611e+06
RP_37	1-Oleoyl-2-hydroxy-sn-glycero-3-PE	9.115	674582	70025.1	254263	741545	207317	418084	592310	823468	501569	353810	258992	464491	967094	541587	1.76042e+06	166912
RP_38	1-oleoyl phosphatidylethanolamine	9.261	1.39061e+06	97971	961748	1.47724e+06	518129	727928	1.3465e+06	1.30382e+06	668468	640329	419300	1.16843e+06	1.30042e+06	490020	3.14726e+06	343877
RP_39	10-Formyltetrahydrofolate	4.325	550859	63298.5	1.21086e+06	2.23345e+06	854222	200994	2.81702e+06	413147	711755	1.19077e+06	1.0956e+06	2.50937e+06	1.49513e+06	507469	1.30046e+06	104057
RP_40	10-Oxodocosanoic acid	10.315	241775	11987.9	348400	410615	145671	1.02411e+06	129336	125077	138110	255290	254829	809448	237762	400915	151565	128721
RP_41	12-Tridecynoic acid	10.486	5.47422e+06	322620	7.89576e+06	3.79611e+06	3.57481e+06	1.23161e+07	5.89018e+06	3.50627e+06	4.43051e+06	5.33676e+06	5.14017e+06	8.90699e+06	5.16878e+06	8.55669e+06	2.77929e+06	6.57846e+06
RP_42	12-Tridecynoic acid	10.406	5.56186e+06	335860	6.38269e+06	4.29699e+06	2.43264e+06	1.38017e+07	3.8637e+06	3.25699e+06	4.83439e+06	4.65947e+06	5.6335e+06	7.80221e+06	4.32614e+06	7.79145e+06	2.48723e+06	5.78806e+06
RP_43	13(S)-HOTrE	8.494	1.56437e+06	228109	1.58106e+06	1.0865e+06	1.65396e+06	1.9743e+06	1.64011e+06	1.57773e+06	534496	1.41193e+06	1.48474e+06	1.65058e+06	2.41025e+06	1.11452e+06	601898	1.27515e+06
RP_44	2-(14,15-Epoxyeicosatrienoyl) glycerol	9.3	4.74422e+06	421310	4.64832e+06	4.93433e+06	4.95193e+06	5.90416e+06	6.69352e+06	5.13207e+06	5.50801e+06	4.31443e+06	6.0428e+06	5.33271e+06	6.38103e+06	7.45253e+06	5.90571e+06	4.65802e+06
RP_45	2-(Pentadecanoyloxy)-3-(tetradecanoyloxy)propyl (15Z)-15-tetracosenoate	0.915	1.21586e+06	152706	553959	2.78481e+06	2.59798e+06	1.5798e+06	2.23731e+06	1.62949e+06	425429	1.39026e+06	821573	248273	1.96722e+06	1.07749e+06	2.4086e+06	1.31707e+06
RP_46	2-[(11Z)-11-Icosenoyloxy]-3-[(9Z,12Z,15Z)-9,12,15-octadecatrienoyloxy]propyl (11Z,14Z)-11,14-icosadienoate	0.897	3.13716e+06	579722	3.94729e+06	5.38927e+06	4.93693e+06	3.20358e+06	4.13268e+06	5.19575e+06	1.21532e+06	5.43432e+06	5.7054e+06	3.15999e+06	5.08838e+06	4.12325e+06	4.64377e+06	3.48762e+06
RP_47	2-Amino-1,3,4-octadecanetriol	7.241	373378	11132.5	164649	650124	202298	363306	673013	770588	167204	125647	137619	209744	400222	361244	558162	166367
RP_48	2-arachidonyl-sn-glycero-3-phosphoethanolamine	8.603	8.21101e+06	229582	6.42009e+06	4.94207e+06	5.47842e+06	7.23019e+06	6.23534e+06	5.1866e+06	3.33503e+06	4.38139e+06	4.65868e+06	4.43297e+06	1.30221e+07	2.91298e+06	3.07122e+06	5.10492e+06
RP_49	2-Hydroxy-3-(octanoyloxy)propyl 11-methyldodecanoate	10.645	3.66708e+06	284411	2.47132e+06	5.5767e+06	4.17791e+06	5.16696e+06	4.20541e+06	3.77295e+06	1.47495e+06	3.07621e+06	3.77461e+06	4.29077e+06	5.81942e+06	6.09885e+06	3.95638e+06	5.42611e+06
RP_50	2-Hydroxy-3-[(9Z,12Z)-9,12-nonadecadienoyloxy]propyl tetracosanoate	4.484	8.4073e+06	727506	2.31155e+06	3.4362e+06	1.90108e+06	38980.9	97940.5	9.38559e+06	4.23863e+06	2.89465e+06	2.50512e+06	3.0482e+06	2.11126e+06	26771.9	3.13905e+06	6317.64
RP_51	2,3-Octadiene-5,7-diyn-1-ol	2.759	3.81243e+06	136118	7.81562e+06	1.1544e+07	2.79478e+06	3.34441e+06	7.26511e+06	4.9028e+06	2.23662e+06	3.73736e+06	3.81223e+06	3.96928e+06	2.92924e+06	2.7525e+06	4.33165e+06	4.42264e+06
RP_52	2,3-Octadiene-5,7-diyn-1-ol	2.615	2.95468e+06	91170.9	4.74163e+06	1.06033e+07	3.04048e+06	3.11858e+06	5.5154e+06	6.12064e+06	3.11686e+06	2.79023e+06	3.6984e+06	3.12599e+06	3.05336e+06	3.01005e+06	3.03165e+06	3.85884e+06
RP_53	2,3-Pentadienedioic acid	1.769	1.86397e+06	221132	3.28804e+06	2.98306e+06	2.1775e+06	2.02571e+06	4.10961e+06	3.99564e+06	879019	1.89818e+06	2.08098e+06	1.01294e+06	1.60642e+06	3.39471e+06	2.51565e+06	1.78965e+06
RP_54	20-hydroxy-leukotriene E4	7.6	357279	19094.9	57601.5	730580	112047	1.40047e+06	141215	44582.9	104999	75413.1	180387	149920	476639	62625.7	80416.2	875308
RP_55	3-[(11Z)-11-Icosenoyloxy]-2-[(9Z,12Z)-9,12-nonadecadienoyloxy]propyl (4Z,7Z,10Z,13Z,16Z,19Z)-4,7,10,13,16,19-docosahexaenoate	0.895	1.89222e+06	90103.5	2.97687e+06	2.25741e+06	2.72711e+06	2.0966e+06	3.56705e+06	2.79336e+06	1.91882e+06	3.12359e+06	3.48738e+06	1.46305e+06	1.53506e+06	3.10175e+06	2.88366e+06	1.56662e+06
RP_56	3-[(7Z,10Z,13Z,16Z)-7,10,13,16-Docosatetraenoyloxy]-2-[(9Z,12Z)-9,12-nonadecadienoyloxy]propyl (7Z,10Z,13Z,16Z,19Z)-7,10,13,16,19-docosapentaenoate	0.909	7.66852e+06	747545	8.24049e+06	7.0791e+06	8.26574e+06	1.42737e+07	7.97806e+06	1.07336e+07	1.52676e+06	7.73725e+06	8.6681e+06	2.70828e+06	5.5587e+06	8.13642e+06	7.94471e+06	1.1503e+07
RP_57	3-O-Acetyl-beta-D-fructofuranosyl 3-O-dodecanoyl-4-O-(3-methylbutanoyl)-alpha-D-glucopyranoside	0.925	2.16683e+06	121096	2.21659e+06	2.31278e+06	2.29519e+06	5.35694e+06	2.48478e+06	2.67827e+06	1.32275e+06	1.93988e+06	1.99855e+06	816626	2.96358e+06	1.6563e+06	2.00846e+06	1.58163e+06
RP_58	3,7-DIKETO-5β-CHOLAN-24-OIC ACID	8.889	1.38625e+06	28736.5	386814	405943	477608	1.15007e+06	516887	425971	402053	406314	380990	806750	1.03064e+06	413395	321778	491721
RP_59	4-Amino-1-{(2xi)-5-O-[{[{(2R)-2,3-bis[(22-methyltricosanoyl)oxy]propoxy}(hydroxy)phosphoryl]oxy}(hydroxy)phosphoryl]-beta-D-threo-pentofuranosyl}-2(1H)-pyrimidinone	0.926	8.4184e+07	6.30199e+06	8.99789e+07	9.4978e+07	8.50227e+07	9.43208e+07	8.54725e+07	8.38151e+07	3.02396e+07	8.63509e+07	9.05464e+07	3.73016e+07	9.627e+07	6.88605e+07	8.65545e+07	8.64982e+07
RP_60	4-hydroxy-2-oxovaleric acid	1.055	1.43812e+07	496760	1.72041e+07	1.80973e+07	1.30592e+07	9.67172e+06	2.10669e+07	2.48654e+07	5.27432e+06	1.12552e+07	9.783e+06	7.41057e+06	2.00136e+07	1.12632e+07	2.49951e+07	7.93512e+06
RP_61	5-[(8Z,12S,14Z)-12-Hydroxy-8,14-heptadecadien-1-yl]-1,3-benzenediol	8.605	1.55907e+06	38437.8	1.392e+06	1.33157e+06	1.0999e+06	1.18261e+06	1.32577e+06	1.60659e+06	758231	1.14007e+06	1.12665e+06	1.21607e+06	2.9358e+06	828336	743224	1.27729e+06
RP_62	5-Amino-6-(5'-phosphoribosylamino)uracil	5.719	213809	30552.3	340878	457461	103183	163685	654586	695354	44754.6	160473	168403	562618	151018	129018	1.18484e+06	113466
RP_63	5-Formyluracil	2.812	749787	60670.1	328508	718813	829884	712699	3.46282e+06	1.33434e+06	299814	1.18925e+06	1.111e+06	467766	291623	903582	660296	620941
RP_64	5,6-Dihydrothymidine	1.42	198293	9179.86	587249	242440	186940	260347	766208	467828	117667	183848	91189.3	155824	213811	155507	329136	197738
RP_65	5beta-Cholane-3alpha,24-diol	10.417	684621	38740.9	1.00679e+06	1.42354e+06	286561	1.92048e+06	421150	431981	839440	279299	585972	1.26062e+06	534586	810748	322707	675608
RP_66	7-Dehydrocholesterol	8.065	1.1478e+06	45594.6	1.28699e+06	737698	1.03218e+06	924438	1.68347e+06	747773	525097	584894	788436	1.43647e+06	725273	792299	1.31994e+06	1.0756e+06
RP_67	8-Aminooctanoic acid	1.573	2.11817e+07	1.27645e+06	2.47811e+07	2.83472e+07	2.94487e+07	2.80104e+07	3.00234e+07	2.7417e+07	2.04182e+07	2.66422e+07	3.06924e+07	1.51348e+07	3.47172e+07	2.50141e+07	2.74227e+07	2.8501e+07
RP_68	8-hydroxy-deoxyguanosine	3.97	9.75996e+06	382196	3.24641e+07	1.05483e+07	5.67738e+06	2.52904e+06	1.91142e+06	3.18425e+06	2.58649e+07	1.2784e+07	2.2149e+06	1.39687e+06	9.90191e+06	8.49879e+06	5.252e+06	1.1227e+06
RP_69	9-Aminononanoic acid	1.574	2.12827e+06	121497	2.16156e+06	2.76218e+06	3.09582e+06	2.3905e+06	2.69739e+06	2.64094e+06	2.53843e+06	2.58275e+06	2.87258e+06	1.39459e+06	3.132e+06	2.40737e+06	2.6211e+06	2.72835e+06
RP_70	Aceglutamide	1.261	3.22203e+06	344974	7.91436e+06	4.81599e+06	5.07305e+06	3.51522e+06	1.01178e+07	7.20011e+06	1.65718e+06	4.3059e+06	5.27921e+06	3.66249e+06	3.17093e+06	5.9005e+06	5.11896e+06	3.88565e+06
RP_71	Acetyl-L-carnitine	1.575	1.33872e+07	906057	2.05709e+07	8.85769e+06	9.97141e+06	1.82058e+07	3.57166e+07	2.26913e+07	5.30883e+06	4.80384e+06	8.92744e+06	9.8552e+06	1.14662e+07	1.37698e+07	1.55398e+07	1.0262e+07
RP_72	Acetylcholine	1.139	2.20872e+06	155773	2.85463e+06	1.61458e+06	2.17988e+06	2.39008e+06	7.77656e+06	5.35997e+06	569926	1.7493e+06	2.47062e+06	1.53902e+06	2.12316e+06	2.70347e+06	2.58513e+06	1.73699e+06
RP_73	Adenosine	3.967	1.39932e+07	744628	6.44363e+06	9.10778e+06	1.72932e+07	1.06693e+07	1.09379e+07	1.2166e+07	9.62816e+06	1.3065e+07	6.089e+06	4.64518e+06	7.73946e+06	1.05837e+07	5.649e+06	8.83399e+06
RP_74	Adenosine 5'-monophosphate	1.565	5.18636e+08	3.52006e+07	3.44907e+08	4.93986e+08	4.55286e+08	7.57136e+08	1.92019e+09	3.73366e+08	6.372e+07	4.46537e+08	4.4526e+08	8.17453e+08	3.41846e+08	5.50466e+08	7.28596e+08	4.99211e+08
RP_75	Adenosinediphosphateribose;ADP-Ribose	1.338	2.90321e+07	2.62121e+06	8.70771e+07	3.36714e+07	1.39329e+07	5.48451e+07	3.19882e+07	7.51986e+07	1.08002e+07	2.03994e+07	2.49498e+07	6.17827e+06	2.81653e+07	3.61075e+07	4.63686e+07	1.02274e+07
RP_76	Adenosinediphosphateribose;ADP-Ribose	1.58	1.02328e+06	190855	1.70668e+06	1.22878e+06	331554	495969	1.03128e+06	3.06043e+06	419791	637280	960169	402990	1.01719e+06	937822	1.65376e+06	316252
RP_77	Adenosylcobalamin	0.913	3.95226e+06	437516	3.38932e+06	3.36074e+06	3.41746e+06	4.00311e+06	3.38342e+06	3.7375e+06	561415	3.12524e+06	3.31093e+06	969443	3.72572e+06	3.04328e+06	3.43285e+06	3.18067e+06
RP_78	Adenylthiomethylpentose	4.39	754204	141663	1.39663e+06	2.13921e+06	1.5951e+06	602533	2.17245e+06	576742	1.25555e+06	1.29684e+06	963692	2.86144e+06	1.37571e+06	672222	2.25247e+06	461008
RP_79	alpha,beta-Dihydroxyethyl-TPP	1.241	1.04305e+07	602060	1.7531e+07	1.97937e+07	2.09484e+07	1.4293e+07	1.55952e+07	1.64468e+07	1.02334e+07	1.81786e+07	1.84825e+07	1.56182e+07	1.6134e+07	1.89229e+07	1.58431e+07	1.40434e+07
RP_80	aminoproline	1.078	3.58979e+06	340203	512065	5.40534e+06	730417	431368	2.11304e+06	371596	1.32791e+06	2.48779e+06	642130	1.03775e+06	1.13808e+06	1.36046e+06	4.98582e+06	570208
RP_81	Betaine	1.061	2.23291e+07	2.11888e+06	2.24517e+07	2.64005e+07	1.69785e+07	2.28176e+07	3.63247e+07	3.44815e+07	1.17454e+07	2.30077e+07	2.9618e+07	5.72345e+06	4.12481e+07	3.55012e+07	3.39335e+07	2.08449e+07
RP_82	C18-Carnitine	8.633	2.77048e+06	58899.4	5.12862e+06	1.49783e+06	1.55671e+06	2.10909e+06	3.63058e+06	2.32771e+06	2.6511e+06	945223	1.71254e+06	2.84996e+06	3.59102e+06	1.86067e+06	2.46464e+06	1.06274e+06
RP_83	C20 Sphingomyelin (d18:1/20:0)	11.964	4.04013e+06	476234	4.09633e+06	5.77237e+06	6.87816e+06	7.17109e+06	8.01908e+06	3.47908e+06	4.93035e+06	4.65751e+06	3.30074e+06	3.93222e+06	4.67005e+06	2.91736e+06	2.28459e+06	8.60043e+06
RP_84	CDP-ethanolamine	1.073	3.19945e+06	345030	4.37632e+06	4.13829e+06	2.8651e+06	4.95893e+06	1.02369e+07	4.16934e+06	802846	2.7042e+06	2.00263e+06	4.14095e+06	2.58731e+06	2.68817e+06	3.34867e+06	2.63722e+06
RP_85	Cholesteryl-beta-D-glucoside	9.729	7.15029e+06	129925	534749	7.39247e+06	3.32344e+06	3.69673e+07	1.43477e+06	1.05723e+06	504962	2.49834e+06	655586	7.70912e+06	7.88909e+06	240034	4.2803e+06	3.05417e+07
RP_86	Cholesteryl-beta-D-glucoside	11.735	1.03986e+06	14861.8	276977	381952	4.26563e+06	2.39548e+06	898757	576697	685816	679530	776059	827948	901858	1.00976e+06	253096	1.28244e+06
RP_87	Choline	1.015	2.93149e+07	2.74618e+06	3.19075e+07	3.8257e+07	8.1931e+06	2.68287e+07	1.87955e+07	3.26768e+07	3.27517e+07	3.57676e+07	3.03378e+07	1.05711e+07	2.60089e+07	5.14017e+07	5.29725e+07	1.05255e+07
RP_88	Cholinephosphate	0.999	2.30446e+07	968117	2.2196e+07	1.82629e+07	1.63983e+07	3.10676e+07	3.14417e+07	2.95906e+07	7.93862e+06	1.98132e+07	1.42526e+07	1.44915e+07	1.53902e+07	1.96431e+07	1.87217e+07	1.54106e+07
RP_89	Citricacid	1.785	7.24436e+06	483790	1.23529e+07	9.42046e+06	8.36099e+06	9.75153e+06	1.8202e+07	1.53655e+07	1.89859e+06	6.27521e+06	6.4261e+06	5.95137e+06	5.76678e+06	1.48693e+07	1.0218e+07	6.67099e+06
RP_90	CL(8:0/18:2(9Z,11Z)/i-24:0/a-25:0)	11.232	6.60874e+06	676433	1.10972e+06	3.98265e+06	4.65022e+06	4.89658e+07	848506	391252	329891	1.65463e+06	378556	3.43112e+06	5.11525e+06	410411	3.24513e+06	4.76739e+07
RP_91	Creatine	1.122	7.38002e+06	588923	4.69555e+06	7.027e+06	4.89493e+06	6.47231e+06	1.2119e+07	1.07664e+07	1.8904e+06	7.70005e+06	5.95431e+06	3.23913e+06	5.28359e+06	9.53873e+06	7.83034e+06	8.28321e+06
RP_92	Cytidine	1.506	3.66173e+06	270806	1.76127e+07	4.62952e+06	1.50575e+06	1.53654e+06	3.54753e+06	3.04905e+06	7.3427e+06	3.9383e+06	1.2943e+06	1.90812e+06	3.63841e+06	2.1092e+06	4.40717e+06	772384
RP_93	Cytidine 5'-diphosphocholine	1.106	1.86817e+06	202129	3.16676e+06	3.41907e+06	812866	2.64322e+06	4.63804e+06	2.93183e+06	555379	1.24377e+06	1.09918e+06	1.55975e+06	1.4364e+06	1.10786e+06	1.84629e+06	929958
RP_94	Cytidine 5'-monophosphate (hydrate)	1.23	4.2382e+07	3.54962e+06	5.91149e+07	5.16131e+07	2.48152e+07	4.84095e+07	9.98935e+07	2.66604e+07	1.03317e+07	3.95488e+07	2.35729e+07	6.27064e+07	4.6381e+07	5.0487e+07	7.34734e+07	2.01143e+07
RP_95	Cytidine5'-monophosphate	1.073	3.0367e+06	351139	3.97216e+06	3.66435e+06	2.70072e+06	3.47751e+06	9.92386e+06	4.35717e+06	858940	2.26253e+06	1.73798e+06	3.28211e+06	2.50005e+06	2.42699e+06	2.88409e+06	2.0529e+06
RP_96	Cytosine	1.231	4.79946e+06	352277	8.82646e+06	5.70317e+06	2.9533e+06	6.26352e+06	1.29907e+07	3.28278e+06	1.35274e+06	5.12777e+06	3.39559e+06	6.40573e+06	4.79503e+06	6.38707e+06	8.72624e+06	2.47806e+06
RP_97	Cytosine	1.502	3.02375e+06	198275	1.1922e+07	3.44797e+06	1.07855e+06	1.38139e+06	2.86765e+06	2.45216e+06	4.40726e+06	2.66712e+06	1.08682e+06	1.77218e+06	2.89771e+06	1.68977e+06	3.65445e+06	566745
RP_98	D-(+)-Proline	1.162	4.35506e+07	2.16028e+06	5.59761e+07	4.83864e+07	3.05703e+07	4.63799e+07	7.78682e+07	6.59762e+07	1.95864e+07	5.36491e+07	4.92132e+07	2.50474e+07	4.27034e+07	6.31582e+07	4.92652e+07	3.62045e+07
RP_99	D-Carnitine	1.05	7.54918e+06	654023	1.04149e+07	4.84857e+06	5.35566e+06	9.74897e+06	2.2247e+07	1.17306e+07	3.07712e+06	4.70424e+06	4.74757e+06	5.77075e+06	6.32943e+06	8.33718e+06	7.81784e+06	2.38534e+06
RP_100	D-Gluconic acid	1.056	1.35764e+07	1.41943e+06	2.1085e+07	2.03467e+07	1.14495e+07	1.00289e+07	1.92981e+07	2.47999e+07	3.40714e+06	8.99392e+06	9.30111e+06	5.92055e+06	1.96867e+07	1.03542e+07	2.66858e+07	5.95812e+06
RP_101	D-Glucosyldihydrosphingosine	8.34	1.23795e+06	48143.2	123579	909369	1.72939e+06	4.45107e+06	370570	165561	149986	995720	590404	2.33059e+06	752301	154890	148625	6.85766e+06
RP_102	D-Lactose monohydrate	1.241	4.67066e+08	3.19531e+07	5.79389e+08	5.71622e+08	5.23107e+08	3.17463e+08	7.2498e+08	7.85378e+08	2.28449e+08	4.62997e+08	4.5227e+08	2.25131e+08	4.82743e+08	5.50083e+08	8.62956e+08	2.55477e+08
RP_103	D-PANTOTHENIC ACID	4.304	1.74735e+06	155027	3.09016e+06	2.91661e+06	3.06816e+06	1.65151e+06	5.1004e+06	2.52693e+06	1.55488e+06	2.91705e+06	2.4628e+06	2.7081e+06	2.05898e+06	2.64757e+06	4.99027e+06	1.39642e+06
RP_104	D-Sphingosine	7.852	4.4974e+06	153983	7.00634e+06	5.49302e+06	2.79544e+06	2.86812e+06	4.31629e+06	5.07266e+06	1.10481e+06	2.19103e+06	1.5108e+06	2.54854e+06	3.44095e+06	1.43493e+06	4.25669e+06	2.08246e+06
RP_105	DAG(20:5/22:4)	10.256	1.34134e+06	71490.5	934210	1.99184e+06	1.75412e+06	1.86498e+06	1.13338e+06	1.12005e+06	1.08974e+06	1.36134e+06	1.26933e+06	1.03259e+06	1.82942e+06	2.01904e+06	1.03012e+06	985284
RP_106	dGMP(2'-Deoxyguanosine5'-monophosphate)	3.963	447095	50702.9	396498	811588	496624	360629	1.00285e+06	1.14445e+06	953827	687625	484387	746999	821046	647808	798756	358002
RP_107	Dihomo-γ-linolenic acid ethyl ester	10.776	851411	110434	945543	1.82921e+06	1.38052e+06	1.54652e+06	490933	1.00296e+06	473958	523279	1.34456e+06	1.60587e+06	2.10713e+06	1.44844e+06	1.01714e+06	1.30338e+06
RP_108	Dihomo-γ-linolenic acid ethyl ester	10.64	1.34973e+06	81767.9	1.1374e+06	1.96855e+06	1.93254e+06	2.34206e+06	1.39936e+06	1.52974e+06	671637	1.30724e+06	1.53765e+06	1.42165e+06	2.19214e+06	2.03327e+06	1.44378e+06	2.30002e+06
RP_109	Dioleoylphosphatidylethanolamine	11.94	1.32177e+07	1.15608e+06	5.05779e+06	2.03991e+07	3.50974e+07	2.99445e+07	3.07522e+07	1.68676e+07	8.14411e+06	1.33113e+07	2.82922e+07	3.73343e+07	1.94879e+07	1.88703e+07	6.11455e+06	2.16134e+07
RP_110	DL-Glutamine	0.998	2.10372e+06	82172.9	3.87298e+06	1.53665e+06	2.03506e+06	2.95973e+06	5.01276e+06	2.24123e+06	669890	2.50135e+06	2.34552e+06	2.69337e+06	1.18272e+06	1.82616e+06	1.92003e+06	5.40968e+06
RP_111	DL-Histidine	1.14	1.11767e+06	29993.3	3.64707e+06	1.02656e+06	1.68348e+06	1.56231e+06	3.8539e+06	1.62566e+06	451920	1.6399e+06	1.86123e+06	939097	739789	913535	1.24868e+06	3.10641e+06
RP_112	DL-Isocitricacid	2.141	5.24295e+06	524593	9.40088e+06	5.85912e+06	6.32089e+06	7.39928e+06	1.41697e+07	1.12445e+07	3.02624e+06	4.87106e+06	3.51651e+06	2.72299e+06	4.86303e+06	1.01323e+07	7.95631e+06	5.84974e+06
RP_113	DL-Tryptophan	4.53	4.74494e+06	292048	4.51109e+07	2.18357e+07	8.52532e+06	4.99818e+06	5.5569e+06	9.83062e+06	9.69126e+06	1.00678e+07	1.14094e+07	1.66901e+07	8.63233e+06	7.65121e+06	1.24245e+07	8.22811e+06
RP_114	Docosahexaenoic acid	9.612	928237	47369.1	608976	899790	619598	7.31259e+06	757861	529553	477352	1.30965e+06	847699	961013	638683	582060	617421	5.12576e+06
RP_115	Docosahexaenoic acid	9.609	865214	148379	207033	522644	641014	4.27958e+06	431929	297300	272454	745758	557943	1.20356e+06	787092	378717	446367	3.80763e+06
RP_116	Docosatrienoic acid	9.85	4.06718e+07	1.12122e+06	4.56574e+07	5.4932e+07	1.91489e+07	1.16566e+08	3.72597e+07	2.38691e+07	3.35689e+07	2.53122e+07	3.03258e+07	7.76455e+07	3.75577e+07	4.91325e+07	2.06668e+07	4.88134e+07
RP_117	Erythrose, 4-phosphate	1.383	578125	14033.3	641220	1.24307e+06	462035	696272	1.52948e+06	1.09942e+06	251664	673602	383326	331292	482211	439545	1.59649e+06	398855
RP_118	Estradiol enanthate	8.546	520935	20513.9	269067	380397	338610	669226	367962	260709	235088	421876	363438	430843	931442	244649	219242	396077
RP_119	ethyl 6-methyl-5-(4-phenyl-1,3-thiazol-2-yl)-2-(trifluoromethyl)nicotinate	0.93	1.2582e+08	8.54701e+06	1.49549e+08	1.37235e+08	1.56933e+08	1.47502e+08	1.52169e+08	1.81906e+08	9.25533e+07	1.55529e+08	1.56852e+08	8.79099e+07	1.18568e+08	1.58146e+08	8.77411e+07	1.47619e+08
RP_120	FAD	4.533	1.24129e+06	158549	2.23295e+06	2.02695e+06	1.80852e+06	1.05677e+06	977067	2.02352e+06	2.16762e+06	1.3116e+06	1.6396e+06	2.08574e+06	2.41292e+06	1.2687e+06	4.64392e+06	553062
RP_121	gamma-Glu-gln	1.167	436170	35461.1	1.02989e+06	327241	418093	224946	1.33117e+06	547987	208142	391310	315779	444436	281326	320425	295320	683714
RP_122	glu-thr	1.427	1.25539e+06	147470	3.53285e+06	875029	1.58732e+06	2.31895e+06	3.61757e+06	1.61114e+06	437043	1.4742e+06	1.67954e+06	1.17696e+06	324692	628507	596632	1.86097e+06
RP_123	Glycerophosphoglycerol	1.084	640040	35094.5	842498	688504	449883	791236	1.61949e+06	687811	371359	630377	451301	329676	626656	427618	936725	422256
RP_124	Glycerylphosphorylethanolamine	0.999	1.07795e+06	63173.8	1.75053e+06	1.87408e+06	889917	1.85959e+06	1.76188e+06	1.34554e+06	378185	1.42158e+06	1.39534e+06	401981	1.34084e+06	1.03924e+06	2.02065e+06	1.4314e+06
RP_125	GMP;5'-GMP;Guanosine5'-monophosphate	1.856	1.74126e+07	2.17525e+06	1.82291e+07	1.81871e+07	1.03927e+07	1.91962e+07	3.09845e+07	1.02931e+07	1.40472e+06	1.6581e+07	1.20632e+07	1.3962e+07	1.95252e+07	2.64364e+07	2.32366e+07	1.06871e+07
RP_126	Guanine	1.453	1.56631e+07	2.09396e+06	5.90339e+07	2.71688e+07	1.20967e+07	6.23819e+06	9.32499e+06	9.27744e+06	2.00837e+07	1.73403e+07	8.41174e+06	3.68294e+06	1.86026e+07	2.45616e+07	1.71329e+07	3.29568e+06
RP_127	Guanine	3.971	1.19075e+07	366492	4.25181e+07	1.37571e+07	7.60962e+06	2.81699e+06	2.64131e+06	4.22239e+06	2.8636e+07	1.73675e+07	3.196e+06	2.40933e+06	1.20926e+07	1.00847e+07	7.03531e+06	1.1726e+06
RP_128	Guanine	1.581	8.78589e+06	1.50583e+06	7.43375e+06	1.27241e+07	6.65202e+06	1.00054e+07	1.6416e+07	5.85334e+06	3.09599e+06	1.07866e+07	8.22478e+06	3.96985e+06	9.88455e+06	1.24868e+07	1.71309e+07	3.77985e+06
RP_129	Guanine	1.854	2.31711e+06	119947	2.96026e+06	3.61482e+06	1.38187e+06	2.32662e+06	6.58069e+06	1.49247e+06	986772	1.98846e+06	2.18112e+06	1.35912e+06	2.14217e+06	4.59297e+06	5.03843e+06	1.22212e+06
RP_130	Guanosine monophosphate	1.582	6.1709e+07	4.42665e+06	6.86473e+07	9.01112e+07	5.0199e+07	7.17063e+07	1.33077e+08	4.69385e+07	1.57e+07	6.90338e+07	6.29355e+07	5.41193e+07	6.84926e+07	9.91134e+07	1.34681e+08	4.33548e+07
RP_131	Hypoxanthine	1.596	1.09843e+08	5.93715e+06	3.08993e+08	1.84945e+08	1.07822e+08	8.46867e+07	1.05627e+08	1.08815e+08	8.61399e+07	1.05021e+08	8.45992e+07	3.70351e+07	9.96883e+07	1.67574e+08	1.61706e+08	5.32618e+07
RP_132	Hypoxanthine	3.975	1.03795e+08	3.61144e+06	3.13044e+08	1.31495e+08	9.55795e+07	4.80803e+07	6.16814e+07	7.18897e+07	1.63827e+08	1.72876e+08	3.93268e+07	9.40527e+07	1.0005e+08	8.35988e+07	1.09573e+08	1.23873e+07
RP_133	Hypoxanthine	2.044	5.00813e+07	3.19667e+06	2.02147e+08	1.18983e+08	7.12391e+07	3.59638e+07	5.6237e+07	7.16529e+07	2.28381e+07	2.24377e+07	5.3927e+07	1.8375e+07	5.18048e+07	7.31553e+07	1.05915e+08	3.15293e+07
RP_134	Inosine	3.975	4.46052e+07	2.04782e+06	1.13028e+08	5.68171e+07	3.8306e+07	2.27026e+07	2.94137e+07	3.29747e+07	6.58371e+07	7.78793e+07	2.28673e+07	3.51031e+07	4.09915e+07	3.81554e+07	4.07004e+07	5.09842e+06
RP_135	Inosine-5'-monophosphate (IMP)	1.583	1.42224e+07	776691	1.39236e+07	3.47782e+07	5.65016e+06	1.44777e+07	1.29637e+07	3.02684e+07	5.76178e+06	1.43062e+07	1.55794e+07	3.56467e+06	1.31106e+07	4.71718e+07	4.31113e+07	3.93514e+06
RP_136	isopentenyl phosphate	1.08	493459	23193.5	655979	304323	317302	820204	349806	639471	157242	306281	219947	201493	589112	201079	386099	427084
RP_137	Isoquinoline	5.687	655496	16443.1	1.32534e+06	888954	215275	266327	1.44856e+06	1.33677e+06	679129	352231	275842	1.09075e+06	191160	988910	1.36506e+06	163784
RP_138	Isovalerylcarnitine	4.795	514401	33575.9	1.45851e+06	383516	479511	311275	1.03432e+06	1.17269e+06	757587	691505	841622	772054	893521	1.28473e+06	808100	291634
RP_139	L-(-)-Methionine	1.921	1.62448e+06	136215	4.23226e+06	1.41653e+06	1.36895e+06	1.43517e+06	2.4045e+06	2.16105e+06	407452	1.39377e+06	1.67918e+06	813694	1.75468e+06	1.9369e+06	2.06379e+06	2.59721e+06
RP_140	L-(+)-Arginine	0.972	1.31536e+07	483087	1.21015e+07	1.8695e+07	7.93372e+06	9.91266e+06	1.31845e+07	1.44719e+07	3.68408e+06	1.02092e+07	9.6132e+06	1.19696e+07	1.58506e+07	1.06311e+07	1.649e+07	1.23432e+07
RP_141	L-(+)-Aspartic acid	0.992	1.57683e+06	83130.3	1.11163e+06	1.30367e+06	1.37216e+06	1.23618e+06	3.34543e+06	2.16016e+06	776796	1.23919e+06	1.55734e+06	1.15651e+06	1.65433e+06	1.60356e+06	900324	2.24273e+06
RP_142	L-alpha-Glycerylphosphorylcholine	1.047	1.61944e+07	459421	2.23294e+07	2.73685e+07	5.96307e+06	2.38863e+07	2.47585e+07	2.29276e+07	3.93568e+06	1.59707e+07	1.36345e+07	6.73358e+06	1.46301e+07	6.93654e+06	2.93837e+07	6.94636e+06
RP_143	L-Cysteinylglycine	1.764	6.50577e+06	454392	7.8932e+06	8.93938e+06	8.56446e+06	8.27597e+06	7.88783e+06	8.95294e+06	2.6123e+06	8.12864e+06	8.7533e+06	3.47091e+06	8.82834e+06	8.41891e+06	8.76393e+06	7.68053e+06
RP_144	L-Glutamic acid	1.039	3.82761e+07	1.7801e+06	4.53587e+07	3.70761e+07	3.04192e+07	3.64146e+07	6.79658e+07	5.1967e+07	1.17349e+07	3.16674e+07	3.34548e+07	2.33229e+07	2.56209e+07	4.27741e+07	3.36514e+07	3.35272e+07
RP_145	L-Glutathione (reduced)	1.584	2.64356e+07	1.99841e+06	4.85273e+07	7.12999e+07	6.08906e+07	1.3063e+08	1.45614e+08	1.0105e+08	2.74487e+07	6.10174e+07	5.30231e+07	3.47265e+07	4.35454e+07	2.93059e+07	3.96255e+07	9.16958e+07
RP_146	L-Glutathione (reduced)	1.963	9.73285e+06	1.69242e+06	2.87556e+07	3.39005e+07	2.70574e+07	6.36893e+07	6.16618e+07	4.55118e+07	5.14377e+06	3.08569e+07	2.42702e+07	9.04603e+06	2.00918e+07	1.23064e+07	1.68841e+07	3.76315e+07
RP_147	L-Glutathione oxidized	3.057	5.70204e+07	4.26266e+06	1.23583e+07	5.39679e+07	5.19425e+07	2.62898e+07	1.42773e+08	1.06438e+08	4.57172e+06	3.11262e+07	7.2887e+07	4.73809e+07	4.8509e+07	2.82225e+07	3.36766e+07	1.90103e+07
RP_148	L-Glutathione oxidized	3.649	4.8033e+07	3.45241e+06	1.23924e+07	4.84474e+07	4.50317e+07	2.39284e+07	1.00901e+08	6.85619e+07	3.91502e+06	2.56563e+07	5.43217e+07	2.11549e+07	3.72431e+07	2.35288e+07	2.64304e+07	1.90402e+07
RP_149	L-Iditol	1.042	5.53022e+07	1.21596e+06	7.15676e+07	6.7176e+07	5.89002e+07	4.17155e+07	8.29012e+07	8.98276e+07	2.44464e+07	5.63427e+07	4.39811e+07	3.06027e+07	5.22823e+07	5.93826e+07	9.70325e+07	3.11879e+07
RP_150	L-Isoleucine	3.141	1.67524e+07	1.41824e+06	1.95768e+07	2.18674e+07	1.66919e+07	1.56854e+07	3.56516e+07	3.06239e+07	4.02277e+06	1.56331e+07	1.7447e+07	2.27065e+07	1.93687e+07	5.26779e+06	1.89626e+07	3.6659e+07
RP_151	L-Norleucine	3.441	2.55442e+07	1.76346e+06	4.43062e+07	3.64405e+07	2.64381e+07	2.57313e+07	5.15168e+07	5.37588e+07	6.29308e+06	2.54552e+07	2.71944e+07	2.16302e+07	2.31028e+07	2.67148e+07	3.56977e+07	3.43685e+07
RP_152	L-Pyroglutamic acid	2.245	1.5196e+07	1.13294e+06	1.43134e+07	1.55643e+07	1.38177e+07	1.26018e+07	2.91695e+07	2.67254e+07	3.62852e+06	1.27436e+07	9.16266e+06	8.1336e+06	1.5554e+07	1.88408e+07	2.58313e+07	2.78701e+07
RP_153	L-Pyroglutamic acid	2.454	9.42041e+06	895791	1.46531e+07	1.17762e+07	7.69515e+06	8.47811e+06	1.82651e+07	1.40019e+07	8.32232e+06	9.38136e+06	6.21297e+06	5.48943e+06	9.84099e+06	1.53836e+07	1.58457e+07	1.4878e+07
RP_154	L-Tyrosine	2.776	1.17066e+07	838024	2.61541e+07	3.98598e+07	1.05345e+07	1.3393e+07	4.29758e+07	1.95192e+07	3.06025e+06	1.30975e+07	1.54498e+07	1.30147e+07	1.19399e+07	2.22379e+07	1.95741e+07	1.9757e+07
RP_155	L-Tyrosine	2.637	8.44897e+06	520604	1.77911e+07	4.00844e+07	7.20578e+06	8.21223e+06	1.8204e+07	1.85101e+07	6.32525e+06	8.33136e+06	3.30574e+07	1.16238e+07	2.46275e+07	2.60245e+07	1.02436e+07	3.63715e+07
RP_156	Leu-Val	4.604	346719	27625.5	902193	279499	118205	94348.9	408647	1.72222e+06	344057	619128	346608	552130	436560	80057.6	613068	86744.1
RP_157	lysophosphatidylethanolamine (22:6(4Z,7Z,10Z,13Z,16Z,19Z)/0:0)	8.546	3.46047e+06	111954	2.22135e+06	2.50743e+06	1.45838e+06	3.14226e+06	2.86571e+06	2.11942e+06	1.16673e+06	2.41204e+06	2.45853e+06	2.69751e+06	5.4707e+06	1.47186e+06	1.84324e+06	2.33673e+06
RP_158	Methyl 5-hydroperoxy-5-{5'-[(1E,3E)-1,3-nonadien-1-yl]-3,3'-bi-1,2-dioxol-5-yl}pentanoate	8.311	1.12112e+07	188066	1.5267e+06	8.76076e+06	5.9465e+06	8.67835e+07	4.05558e+06	1.39869e+06	1.04627e+06	7.41904e+06	1.00145e+06	1.52884e+07	1.10206e+07	440488	6.91435e+06	6.95816e+07
RP_159	Methyl palmitate	7.371	1.40263e+06	42047.9	1.29495e+06	1.47677e+06	650435	724757	2.1112e+06	1.78443e+06	352546	547890	515330	1.33203e+06	1.00509e+06	570637	2.36627e+06	379735
RP_160	Methyl palmitate	7.459	2.01144e+06	45345.7	2.32845e+06	1.75855e+06	973573	1.12801e+06	2.68754e+06	1.52786e+06	454842	915116	756880	1.85108e+06	1.3302e+06	744559	2.29371e+06	568446
RP_161	N-(11Z,14Z)-eicosadienoylethanolamine	9.849	4.44885e+07	1.26637e+06	4.77981e+07	5.97065e+07	2.00969e+07	1.20457e+08	3.90006e+07	2.52992e+07	3.44265e+07	2.58802e+07	3.24252e+07	7.95172e+07	3.90578e+07	5.32371e+07	2.17272e+07	5.22147e+07
RP_162	N-(11Z,14Z)-eicosadienoylethanolamine	10.031	7.0981e+06	225703	7.96702e+06	1.03313e+07	4.12624e+06	1.84008e+07	4.31817e+06	4.02107e+06	5.31834e+06	3.69448e+06	4.68205e+06	1.46267e+07	5.3825e+06	6.25888e+06	3.9625e+06	6.30701e+06
RP_163	N-(2-hydroxydocosanoyl)-4-hydroxysphinganine	0.984	3.89726e+06	219849	4.27933e+06	5.11542e+06	6.23914e+06	5.28919e+06	4.62034e+06	4.21137e+06	1.13069e+06	5.54025e+06	5.44912e+06	2.07976e+06	2.89018e+06	4.98226e+06	3.92962e+06	5.4571e+06
RP_164	N-[(13Z)-docosenoyl]sphing-4-enine-1-phosphocholine	11.954	7.28411e+06	1.34472e+06	6.23988e+06	6.93406e+06	8.18874e+06	8.86408e+06	1.25209e+07	1.06599e+07	1.37922e+07	7.29268e+06	1.18677e+07	7.24217e+06	6.79895e+06	9.99088e+06	5.52721e+06	1.03567e+07
RP_165	N-{(2S,3R,4E)-3-Hydroxy-1-[(3-O-sulfo-beta-D-threo-hexopyranosyl)oxy]-4-octadecen-2-yl}icosanamide	8.845	2.05088e+06	43964	283869	1.1359e+06	1.10324e+06	1.21984e+07	529362	450754	557240	647229	309082	2.4295e+06	1.30994e+06	336791	1.37785e+06	1.12504e+07
RP_166	N-acetyl-DL-tryptophan	5.689	8.34601e+06	321002	1.67688e+07	1.0841e+07	3.04252e+06	3.17966e+06	2.02378e+07	1.45484e+07	8.47367e+06	4.24219e+06	3.72784e+06	1.4511e+07	3.27745e+06	1.25232e+07	1.66465e+07	1.33246e+06
RP_167	N-Acetylisoputreanine	4.349	591715	65594.9	701874	459281	514296	344415	985037	649567	700912	963877	527983	1.15903e+06	901542	311338	1.18874e+06	350226
RP_168	N-gondoylethanolamine	10.319	2.23166e+07	754427	2.64202e+07	2.99885e+07	9.49736e+06	5.3931e+07	1.24366e+07	1.61829e+07	1.78063e+07	1.25678e+07	1.86392e+07	4.67535e+07	1.72247e+07	2.9107e+07	1.27374e+07	1.82749e+07
RP_169	N-gondoylethanolamine	9.659	1.28511e+07	618554	1.24016e+07	1.5974e+07	6.27879e+06	7.2421e+06	1.17949e+07	8.05696e+06	9.75637e+06	1.0044e+07	9.84884e+06	4.76404e+06	1.32651e+07	1.49656e+07	6.47854e+06	1.03753e+07
RP_170	N-gondoylethanolamine	10.134	2.47521e+06	128029	2.45845e+06	3.28289e+06	1.68099e+06	4.89491e+06	1.32086e+06	1.59137e+06	2.44577e+06	1.8996e+06	2.29693e+06	4.50873e+06	2.40459e+06	3.30408e+06	1.36627e+06	1.96745e+06
RP_171	N-Tridecanoylglycine	8.831	397065	21410.2	181807	184333	221808	106274	145882	129226	117722	126975	104416	286976	4.96674e+06	122781	154063	1.27499e+06
RP_172	N-Undecanoylglycine	10.484	7.22203e+06	432125	8.31409e+06	4.91721e+06	5.27461e+06	1.34397e+07	6.67273e+06	4.57676e+06	5.15848e+06	5.54111e+06	6.80798e+06	8.67981e+06	6.9195e+06	8.11241e+06	3.36697e+06	1.05288e+07
RP_173	Nicotinamide	2.014	5.92088e+07	3.46607e+06	8.41341e+07	9.64849e+07	2.98615e+07	9.32932e+07	6.93152e+07	1.30754e+08	2.25433e+07	6.40884e+07	6.78989e+07	2.31234e+07	8.86085e+07	5.63099e+07	1.2656e+08	1.71286e+07
RP_174	Nicotinamide	1.62	4.94035e+07	2.56272e+06	5.72638e+07	4.20823e+07	1.36031e+07	5.69825e+07	9.72889e+07	5.45444e+07	9.73199e+06	3.30118e+07	4.72421e+07	1.19601e+07	4.58442e+07	5.88857e+07	5.82926e+07	1.15975e+07
RP_175	Nicotinamide adenine dinucleotide (NAD+)	1.574	3.26058e+06	455731	4.70014e+06	3.34161e+06	1.90571e+06	5.82305e+06	7.23419e+06	1.11532e+07	2.77342e+06	2.40688e+06	5.28317e+06	1.74285e+06	4.0559e+06	5.06472e+06	5.05735e+06	1.97083e+06
RP_176	O-[3,5-Diiodo-4-(sulfooxy)phenyl]-D-tyrosine	0.872	547398	51470	658764	594442	486406	332328	796847	845253	705002	1.03238e+06	841552	648756	359941	1.92614e+06	835241	1.44448e+06
RP_177	ODA	8.523	246711	7667.45	847168	261740	299922	242302	298815	322770	1.57589e+06	1.03515e+06	208576	288210	348360	184900	240108	275156
RP_178	PA(18:0/20:4)	11.962	7.08164e+06	808177	5.9627e+06	1.22268e+07	2.65442e+07	2.66457e+07	1.72855e+07	2.09892e+07	9.27593e+06	2.03117e+07	2.08859e+07	3.14051e+07	1.68371e+07	2.97811e+07	4.83996e+06	2.11044e+07
RP_179	Palmitoylcarnitine	8.295	6.64687e+06	126563	5.81609e+06	3.83795e+06	4.49795e+06	7.81089e+06	1.03206e+07	6.48398e+06	3.19593e+06	3.4947e+06	3.73127e+06	6.85106e+06	4.62933e+06	2.70035e+06	4.26836e+06	4.20778e+06
RP_180	PC(18:0/P-18:1(11Z))	11.966	5.49176e+06	933793	3.89337e+06	1.18445e+07	8.14682e+06	9.32751e+06	8.77986e+06	5.00655e+06	7.93538e+06	3.95237e+06	5.67691e+06	2.62903e+07	2.2526e+07	3.25021e+06	3.6172e+06	5.35069e+06
RP_181	PC(18:1(9Z)/P-18:0)	11.97	3.63284e+06	678967	2.63247e+06	4.38693e+06	5.41602e+06	3.44938e+06	6.32955e+06	2.84617e+06	4.44668e+06	3.37844e+06	2.53413e+06	1.04362e+07	7.12493e+06	2.98563e+06	2.5757e+06	3.46313e+06
RP_182	PC(P-16:0/18:4(6Z,9Z,12Z,15Z))	11.957	1.94219e+06	157972	2.81716e+06	1.42773e+06	3.5581e+06	2.95538e+06	5.43206e+06	663411	1.22303e+06	2.63161e+06	3.16921e+06	1.98907e+06	2.38142e+06	774924	517049	4.02128e+06
RP_183	PE(16:0/18:3)	4.472	1.95527e+06	254621	1.11747e+07	8.02661e+06	6.86388e+06	3.17097e+06	2.12424e+06	4.03737e+06	4.8251e+06	5.51909e+06	6.26691e+06	7.15705e+06	4.83096e+06	4.90537e+06	8.05226e+06	1.91112e+06
RP_184	PE(P-16:0)	9.343	2.37023e+06	134836	1.95601e+06	2.27931e+06	1.26963e+06	2.03559e+06	3.46103e+06	3.19366e+06	1.91724e+06	1.12556e+06	1.00646e+06	2.02511e+06	2.34844e+06	1.47499e+06	3.86574e+06	1.3414e+06
RP_185	phosphoethanolamine	0.98	4.93967e+06	115422	6.70906e+06	4.11744e+06	2.8493e+06	5.24448e+06	8.79341e+06	6.91872e+06	1.70142e+06	3.91758e+06	3.22498e+06	4.2689e+06	3.99701e+06	3.4477e+06	2.91246e+06	2.83927e+06
RP_186	Propionylcarnitine	4.03	3.69063e+06	217119	4.61108e+06	1.7526e+06	4.06594e+06	4.83182e+06	9.07783e+06	8.59003e+06	3.91055e+06	4.18328e+06	4.11527e+06	6.40932e+06	5.90025e+06	6.79365e+06	3.424e+06	1.41768e+06
RP_187	Propionylcarnitine	4.017	3.60965e+06	243216	4.41741e+06	1.56348e+06	3.9093e+06	4.54899e+06	8.91585e+06	8.55101e+06	3.84052e+06	4.12972e+06	3.90162e+06	6.24449e+06	5.64717e+06	6.65582e+06	3.11725e+06	1.27597e+06
RP_188	S-glutathionyl-L-cysteine	1.173	9.16037e+06	613687	2.43891e+06	9.06623e+06	8.46506e+06	911873	2.36204e+07	1.8971e+07	803692	4.45976e+06	8.697e+06	7.65401e+06	1.11201e+07	1.04963e+07	1.21495e+07	1.41175e+06
RP_189	S-Lactoylglutathione	3.987	9.91375e+06	855771	1.4955e+07	6.5655e+06	4.16224e+06	7.21242e+06	2.45693e+07	2.0739e+07	1.12878e+07	8.19078e+06	2.73783e+06	1.06108e+07	2.64369e+06	5.27972e+06	1.77666e+07	1.04414e+06
RP_190	Stearoyl Ethanolamide	11.02	7.86523e+06	217823	9.79729e+06	1.22237e+07	3.61901e+06	1.8422e+07	3.95648e+06	4.91515e+06	8.13955e+06	6.80345e+06	6.23483e+06	1.60759e+07	6.54001e+06	1.13536e+07	3.62077e+06	5.6193e+06
RP_191	Stearoyl Ethanolamide	11.018	7.75982e+06	218487	9.54921e+06	1.19181e+07	3.50488e+06	1.79929e+07	3.83906e+06	4.77338e+06	7.9387e+06	6.62558e+06	6.10265e+06	1.57125e+07	6.42433e+06	1.11006e+07	3.48257e+06	5.50887e+06
RP_192	Testosterone isocaproate	8.719	489861	73863.4	354069	450183	381742	536973	394382	409758	242508	341935	248071	369620	949865	274366	225384	296103
RP_193	TG(16:0/18:1(9Z)/18:2(9Z,12Z))[iso6]	11.893	4.21847e+07	2.33856e+06	9.99495e+07	6.27126e+07	1.14586e+08	6.47778e+07	1.17106e+08	5.90211e+07	4.49342e+07	1.30408e+08	8.50797e+07	7.19718e+07	6.96473e+07	8.42768e+07	4.29354e+07	1.12959e+08
RP_194	thymidine diphosphate	0.978	6.22207e+06	322978	5.67949e+06	7.72265e+06	4.43697e+06	5.64165e+06	6.65144e+06	9.58999e+06	1.29553e+06	5.24303e+06	4.29755e+06	2.56612e+06	9.01646e+06	4.40729e+06	8.50754e+06	3.15715e+06
RP_195	UDP-N-acetylglucosamine	1.284	1.32739e+07	902554	1.46837e+07	1.71263e+07	1.05006e+07	1.87241e+07	2.90321e+07	2.23417e+07	2.7143e+06	9.39243e+06	9.26041e+06	9.58268e+06	8.89306e+06	1.33226e+07	2.38191e+07	7.79331e+06
RP_196	Uridine monophosphate	1.46	5.10508e+07	3.99102e+06	5.04219e+07	8.06963e+07	3.70792e+07	7.53515e+07	1.50986e+08	5.21073e+07	7.21954e+06	4.83531e+07	3.85291e+07	6.58285e+07	5.55969e+07	7.02462e+07	1.07093e+08	3.42548e+07
RP_197	Urocanic acid	2.051	2.15974e+06	176813	854331	3.11336e+06	3.27252e+06	2.10537e+06	3.08166e+06	1.54937e+06	989150	911752	3.0791e+06	2.49474e+06	2.66422e+06	3.523e+06	3.54275e+06	3.03166e+07
RP_198	Xanthine	3.979	201494	41909.9	1.95367e+06	606181	374017	178091	163681	259292	1.99973e+06	588265	231584	178903	168348	230138	222463	66768.6
RP_199	γ-Linolenic acid ethyl ester	10.134	1.23148e+06	145194	2.23142e+06	1.50387e+06	1.49139e+06	1.3235e+06	574466	1.28637e+06	732313	1.55538e+06	1.58232e+06	1.71798e+06	1.86388e+06	1.55326e+06	1.14105e+06	1.63733e+06
RP_200	γ-Linolenic acid ethyl ester	9.99	1.98173e+06	168715	1.74269e+06	2.10533e+06	2.38513e+06	2.94872e+06	1.96979e+06	1.25649e+06	1.33215e+06	1.86818e+06	2.18271e+06	1.918e+06	4.21188e+06	2.72778e+06	2.09517e+06	2.28144e+06
RP_201	Υ-L-Glutamyl-L-glutamic acid	1.478	3.21498e+06	278104	6.65339e+06	3.60912e+06	1.81919e+06	3.02816e+06	8.54201e+06	4.78511e+06	1.01774e+06	2.7174e+06	2.49753e+06	3.43687e+06	1.93386e+06	4.34351e+06	3.67987e+06	1.98125e+06
RP_202		11.184	1.35081e+07	924800	2.9756e+07	7.15779e+06	8.04166e+06	8.30685e+06	9.51463e+06	1.20475e+07	1.05767e+07	1.00775e+07	6.53142e+06	1.19143e+07	9.92495e+06	8.8673e+06	1.66628e+07	6.1082e+06
RP_203		8.311	1.48424e+06	68250.6	3.06733e+06	881536	1.51842e+06	1.53165e+06	1.32571e+06	1.12815e+06	4.94013e+06	4.48825e+06	1.31808e+06	1.65127e+06	1.32664e+06	1.3829e+06	1.18003e+06	1.36647e+06
RP_204		8.298	992377	51481.9	6.69568e+06	918890	714364	663025	766217	578471	5.74876e+06	5.50167e+06	646200	942685	930511	566807	692380	417114
RP_205		2.773	1.14674e+07	881507	2.54415e+07	3.92827e+07	1.03961e+07	1.30398e+07	4.19207e+07	1.90079e+07	2.94755e+06	1.28704e+07	1.42065e+07	1.26968e+07	1.10854e+07	2.26822e+07	1.93596e+07	1.93112e+07
RP_206		2.617	1.10747e+07	308632	2.12615e+07	3.698e+07	9.89291e+06	1.07571e+07	2.54384e+07	2.05661e+07	5.42013e+06	1.13e+07	2.92742e+07	1.22813e+07	2.53901e+07	2.43089e+07	1.13296e+07	1.19779e+07
RP_207		8.084	6.59989e+06	255989	6.94515e+06	6.14212e+06	9.29833e+06	7.85892e+06	9.8213e+06	6.56431e+06	6.16179e+06	8.07689e+06	8.11961e+06	1.03767e+07	9.68174e+06	5.99049e+06	7.47334e+06	6.84575e+06
RP_208		8.084	5.00022e+06	205515	5.36335e+06	4.61312e+06	6.71968e+06	5.10635e+06	7.30207e+06	5.12891e+06	5.04045e+06	5.5672e+06	5.82462e+06	7.18601e+06	5.93188e+06	4.30076e+06	5.4809e+06	5.08568e+06
RP_209		8.291	1.53356e+06	44483.3	1.4648e+06	1.76241e+06	1.47547e+06	1.37528e+06	2.2026e+06	1.09241e+06	1.03291e+06	1.10655e+06	2.39164e+06	1.99636e+06	2.42196e+06	887137	2.11274e+06	1.47898e+06
RP_210		8.303	1.2883e+06	100661	1.07063e+06	168427	1.30392e+06	1.65959e+06	2.3529e+06	1.08656e+06	160154	987108	2.13773e+06	1.48783e+06	2.47981e+06	407558	252556	1.37731e+06
RP_211		10.405	1.13958e+07	554430	1.25799e+07	9.02812e+06	5.52887e+06	2.60557e+07	7.62544e+06	8.0193e+06	1.06886e+07	8.84929e+06	8.99985e+06	1.36605e+07	8.41611e+06	1.26833e+07	5.26051e+06	1.06155e+07
RP_212		9.854	866935	52727.8	1.09072e+06	1.33947e+06	519482	3.03522e+06	1.05205e+06	514897	715426	560563	636269	1.84647e+06	721686	783633	448020	1.09795e+06
RP_213		7.604	242047	21194.7	829091	569160	563212	836479	443716	298789	105291	293619	413963	416166	451291	401495	166310	1.22541e+06
RP_214		1.461	571041	120825	125560	231456	246317	257272	488879	212582	81561.8	146743	229935	225274	229660	416113	380802	110130
RP_215		7.95	8.34518e+06	483044	1.91798e+06	6.72511e+06	4.74427e+06	4.96705e+07	3.85235e+06	1.96297e+06	943977	5.40952e+06	1.43285e+06	1.09827e+07	6.89853e+06	637135	4.51444e+06	4.11808e+07
RP_216		4.964	348595	24836.2	267010	413317	425226	279236	612548	571210	326942	409341	302126	808259	467746	853820	814506	328420
RP_217		8.084	3.93867e+08	1.60357e+07	4.04033e+08	3.33449e+08	5.02691e+08	4.56032e+08	6.26897e+08	3.93331e+08	3.06085e+08	4.32255e+08	4.40327e+08	5.30506e+08	5.61025e+08	3.27275e+08	3.89463e+08	4.43404e+08
RP_218		8.289	1.17447e+08	4.41625e+06	9.90982e+07	1.09783e+08	1.227e+08	1.04241e+08	1.81568e+08	6.93503e+07	8.29558e+07	1.12471e+08	1.69329e+08	1.43549e+08	1.42536e+08	7.11045e+07	1.3784e+08	1.0028e+08
RP_219		8.478	2.39338e+07	680294	2.77844e+07	2.62695e+07	2.92755e+07	2.56557e+07	3.99629e+07	2.46685e+07	1.44446e+07	2.47808e+07	3.8137e+07	2.69708e+07	3.57984e+07	2.03063e+07	3.41637e+07	2.04752e+07
RP_220		7.874	8.58042e+06	452243	7.75294e+06	1.40489e+07	9.02544e+06	4.8243e+06	1.29207e+07	3.73788e+06	3.5988e+06	7.89563e+06	1.12427e+07	1.14091e+07	1.12259e+07	9.38819e+06	9.00912e+06	7.36714e+06
RP_221		1.057	6.0226e+06	271608	7.77034e+06	8.21815e+06	5.73863e+06	4.12693e+06	8.58594e+06	1.12026e+07	1.92293e+06	4.237e+06	3.60678e+06	2.06864e+06	7.91497e+06	4.87975e+06	1.12772e+07	4.03737e+06
RP_222		7.001	1.29217e+06	38519.4	562054	1.63941e+06	854379	4.97614e+06	757573	674277	476637	672904	501417	1.66622e+06	1.03587e+06	360724	1.11663e+06	3.8666e+06
RP_223		7.725	2.54685e+06	192928	3.01887e+06	4.53557e+06	3.08644e+06	2.67723e+06	4.5081e+06	1.36577e+06	1.31006e+06	2.57239e+06	4.2394e+06	3.81451e+06	3.60014e+06	3.69636e+06	2.09167e+06	2.46571e+06
RP_224		4.527	194279	15783.9	1.94282e+06	1.11842e+06	483122	183899	280958	496868	530507	611153	761485	899230	467194	424928	653142	433827
RP_225		5.689	309702	15953.1	745516	331597	180993	118518	802516	490311	367751	152833	274445	537161	151890	543183	675331	138630
RP_226		9.249	1.18383e+06	36200.6	610200	1.2006e+06	598530	1.08119e+07	674284	574579	677992	445401	490037	888778	965263	445292	581979	7.54968e+06
RP_227		11.181	4.99729e+06	279075	2.20435e+06	3.0063e+06	2.5057e+06	3.46995e+06	3.28528e+06	4.25549e+06	3.08958e+06	3.65867e+06	2.07563e+06	3.73823e+06	3.26628e+06	3.38768e+06	4.59246e+06	2.45427e+06
RP_228		3.499	3.4201e+06	146947	6.18506e+06	6.37168e+06	5.40187e+06	4.84052e+06	4.48134e+06	4.29626e+06	1.18493e+06	2.84133e+06	1.15899e+06	2.84578e+06	6.26012e+06	3.3339e+06	5.03824e+06	4.80096e+06
RP_229		4.89	2.38458e+06	441278	34557.9	83499.6	648782	149133	331284	983490	41707.1	902711	91531.7	1.1825e+06	145639	44952.9	169135	8663.92
RP_230		9.33	2.48057e+06	117702	224698	2.30239e+06	824389	1.2044e+07	583090	477618	436862	755727	355768	2.13824e+06	1.99397e+06	229302	1.71954e+06	9.41089e+06
RP_231		6.527	128979	13088.9	91569.6	87276.9	74625.2	95185.9	92198.5	115552	2.23494e+06	171390	71340.6	103401	87427.4	101935	284187	90556.2
RP_232		0.806	748718	79055.8	1.82797e+06	1.91132e+06	1.50689e+06	2.01839e+06	1.84365e+06	2.26006e+06	792946	1.57807e+06	1.60414e+06	854050	1.60228e+06	1.56844e+06	1.49443e+06	1.67926e+06
RP_233		10.405	3.84568e+06	148246	4.80409e+06	3.66226e+06	2.03753e+06	1.04844e+07	3.57216e+06	2.51442e+06	4.84813e+06	3.56906e+06	3.63256e+06	5.16173e+06	3.49561e+06	4.66422e+06	1.82946e+06	4.06483e+06
RP_234		8.298	1.70505e+06	78760.9	1.21277e+06	1.56746e+06	1.90654e+06	4.36412e+06	788081	833178	1.09472e+06	1.58693e+06	1.45978e+06	2.44336e+06	1.73608e+06	713827	743836	4.94877e+06
RP_235		1.51	837891	93321.6	1.28593e+06	1.16543e+06	622579	439396	1.90778e+06	1.36683e+06	307052	420059	1.31626e+06	960958	563279	1.00121e+06	632383	354780
RP_236		10.949	5.47392e+06	753116	7.08656e+06	9.53726e+06	3.94762e+06	8.96629e+06	1.33133e+07	1.12588e+07	2.97901e+06	6.23221e+06	4.5423e+06	7.20325e+06	6.3172e+06	4.27006e+06	3.67131e+06	7.36861e+06
RP_237		1.245	1.57613e+06	303309	976006	1.24594e+06	1.16656e+06	546662	1.10441e+06	1.78169e+06	1.18421e+06	832395	854364	1.30442e+06	1.01245e+06	1.08166e+06	1.88064e+06	405264
RP_238		7.95	8.21035e+06	483369	1.83619e+06	6.63494e+06	4.66821e+06	4.92612e+07	3.7674e+06	1.87364e+06	981772	5.32865e+06	1.33775e+06	1.09076e+07	6.82738e+06	591704	4.43065e+06	4.08295e+07
RP_239		7.13	1.52234e+06	10785.2	366414	1.7152e+06	1.01274e+06	6.56729e+06	821236	562300	372097	718922	483206	1.91149e+06	972020	212986	1.02484e+06	4.63805e+06
RP_240		10.432	5.35803e+06	394809	6.47103e+06	2.90301e+06	3.16232e+06	7.36576e+06	4.70174e+06	4.63119e+06	2.69502e+06	2.94047e+06	4.64092e+06	6.38414e+06	2.91372e+06	6.21573e+06	2.83607e+06	4.64698e+06
RP_241		8.613	289676	37603.5	137173	173262	113845	1.35065e+06	110272	114313	129185	89265.3	132779	225875	140493	72826.9	117895	1.32591e+06
RP_242		7.966	1.05824e+06	75409.6	1.04595e+06	1.49936e+06	928624	1.1328e+06	1.34948e+06	1.12001e+06	656915	984334	1.41795e+06	1.49755e+06	1.1379e+06	1.12128e+06	1.17816e+06	960147
RP_243		4.131	237247	15821.2	1.13841e+06	398859	156754	439716	811715	441684	829837	630900	84168.3	569352	71226.1	150717	1.0697e+06	69053.2
RP_244		8.089	601127	36741.8	659872	618393	963366	833972	1.04316e+06	640377	597262	782797	924511	1.11613e+06	815584	549551	690462	825461
RP_245		1.557	764958	49108.8	499381	521895	1.09442e+06	862572	1.69436e+06	533832	68260.9	781561	875826	1.0229e+06	591856	712678	714731	1.02047e+06
RP_246		7.128	100769	3070.22	58213.2	184929	100874	608117	102840	104189	71928.6	84060.4	50117.1	176251	100359	64671.5	89602.6	381056
RP_247		1.736	1.67956e+08	7.78302e+06	2.26056e+08	2.361e+08	2.29196e+08	2.19721e+08	2.3784e+08	2.35616e+08	1.06592e+08	2.50513e+08	2.55505e+08	1.24864e+08	2.40786e+08	2.38168e+08	2.40154e+08	2.07085e+08
RP_248		7.558	1.29789e+06	46623.2	445480	1.25225e+06	1.965e+06	6.77686e+06	1.24331e+06	355826	551851	1.11061e+06	1.1074e+06	2.2542e+06	1.21042e+06	392492	472790	4.03065e+06
RP_249		1.243	1.24067e+06	102581	1.14483e+06	1.24283e+06	1.30268e+06	402015	1.51662e+06	2.68998e+06	811004	1.14197e+06	1.12076e+06	1.02636e+06	1.46143e+06	922960	1.79294e+06	690812
RP_250		8.084	2.01963e+06	111317	2.37536e+06	1.37135e+06	2.3324e+06	2.33019e+06	3.49192e+06	2.10862e+06	1.79144e+06	2.36322e+06	2.23977e+06	3.45982e+06	2.57874e+06	1.48514e+06	2.14833e+06	2.04587e+06
RP_251		8.76	2.31e+06	65722.2	244709	1.55593e+06	1.25589e+06	1.1754e+07	891759	400115	279821	633402	310731	2.96993e+06	2.02429e+06	208194	1.34732e+06	1.11533e+07
RP_252		10.004	682797	51634.8	160075	360712	388821	2.45158e+06	148150	248444	336645	162131	195838	385630	229650	164394	248745	999412
RP_253		8.163	245019	14480.8	65280.3	491089	170962	2.002e+06	121782	97797.7	64933.5	142764	88891.1	346675	333519	83518.5	167985	2.11665e+06
RP_254		6.935	652404	13141	562087	1.1534e+06	587932	929571	1.17413e+06	620975	372595	402514	797884	1.2426e+06	456713	787513	745076	710378
RP_255		3.979	433093	20578.9	1.37112e+06	460539	280593	168126	247872	163520	618326	832850	149243	336589	365141	258841	258928	138211
RP_256		8.283	1.64462e+06	94439.2	1.46423e+06	1.14978e+06	1.77733e+06	4.79468e+06	1.09108e+06	820515	903068	1.70817e+06	1.48912e+06	1.71131e+06	1.40511e+06	673202	876388	5.59466e+06
RP_257		0.935	1.02228e+09	4.83027e+07	1.00964e+09	1.02215e+09	1.03036e+09	1.04992e+09	1.01009e+09	9.759e+08	5.08598e+08	1.01822e+09	1.01101e+09	5.15213e+08	7.44734e+08	9.49079e+08	9.44998e+08	1.04963e+09
RP_258		0.965	1.85877e+08	5.75066e+06	2.14709e+08	2.3454e+08	1.54359e+08	1.61219e+08	2.71403e+08	3.09018e+08	5.62119e+07	1.50771e+08	1.42046e+08	9.4452e+07	2.33356e+08	1.58979e+08	2.91897e+08	1.11352e+08
RP_259		0.966	7.53087e+07	3.22489e+06	8.52788e+07	8.65435e+07	7.08902e+07	6.69654e+07	1.05762e+08	1.16884e+08	2.33488e+07	6.17146e+07	6.00376e+07	4.00823e+07	9.42858e+07	6.59131e+07	1.05898e+08	4.57181e+07
RP_260		8.084	1.74405e+07	680033	1.77089e+07	1.69436e+07	2.44394e+07	2.02059e+07	2.98464e+07	1.778e+07	1.59228e+07	1.88639e+07	2.23754e+07	2.67748e+07	2.67337e+07	1.51731e+07	1.84426e+07	1.92284e+07
RP_261		8.083	1.58408e+07	489140	1.48691e+07	2.58288e+07	2.17961e+07	1.84563e+07	2.31322e+07	2.24208e+07	1.78552e+07	1.80877e+07	1.91966e+07	2.30317e+07	2.21962e+07	2.08548e+07	2.59826e+07	1.76505e+07
RP_262		1.241	1.05605e+07	632259	1.34247e+07	1.32557e+07	1.27787e+07	7.06337e+06	1.57446e+07	1.78256e+07	4.18589e+06	1.06653e+07	1.04889e+07	5.27821e+06	1.09258e+07	1.22333e+07	1.91325e+07	5.9581e+06
RP_263		1.026	6.95425e+06	325737	7.90741e+06	5.64522e+06	5.6441e+06	6.81231e+06	1.14262e+07	1.14829e+07	2.60301e+06	5.84431e+06	5.40468e+06	3.84774e+06	8.83077e+06	5.74504e+06	1.12919e+07	5.26911e+06
RP_264		11.408	1.03403e+06	91135.1	246634	2.2042e+06	195131	4.13135e+06	305537	639184	386644	346471	186919	827713	803740	317503	177203	1.25335e+07
RP_265		9.828	6.43334e+06	165655	5.94558e+06	6.82418e+06	5.18657e+06	4.84762e+06	9.30619e+06	6.96749e+06	5.52871e+06	5.46174e+06	7.93392e+06	5.44244e+06	9.64807e+06	3.95124e+06	6.58708e+06	3.41446e+06
RP_266		1.598	4.43873e+06	258293	9.22035e+06	4.88469e+06	3.98683e+06	5.44737e+06	8.22377e+06	8.2393e+06	2.33311e+06	4.98881e+06	4.90785e+06	4.59663e+06	3.8931e+06	4.60397e+06	7.10446e+06	7.09287e+06
RP_267		0.821	6.25989e+06	227128	4.85228e+06	7.35273e+06	6.79847e+06	8.60418e+06	6.57755e+06	7.08724e+06	5.6285e+06	1.24026e+07	8.52369e+06	4.05618e+06	8.97794e+06	1.30996e+07	5.14507e+06	1.36826e+07
RP_268		1.057	2.97212e+06	193909	3.75612e+06	4.3132e+06	1.22713e+06	1.17919e+06	4.67346e+06	6.46671e+06	390444	1.4648e+06	652613	789648	7.35097e+06	972756	5.79342e+06	278325
RP_269		4.182	1.6099e+06	312016	2.13986e+06	3.45257e+06	2.67476e+06	1.00247e+06	6.009e+06	4.38003e+06	1.84277e+06	2.28015e+06	1.91176e+06	3.29816e+06	2.57674e+06	520947	2.62066e+06	813091
RP_270		1.222	2.57353e+06	157034	4.03375e+06	3.16469e+06	1.99693e+06	3.39489e+06	6.30369e+06	2.44147e+06	416356	3.21141e+06	2.38106e+06	4.15338e+06	2.3733e+06	5.3159e+06	4.334e+06	1.77051e+06
RP_271		8.304	5.74164e+06	263048	5.26278e+06	1.33706e+06	6.13236e+06	5.87393e+06	8.48532e+06	3.1056e+06	4.11422e+06	4.47924e+06	7.53472e+06	7.64862e+06	1.40546e+06	3.16443e+06	6.6634e+06	4.68557e+06
RP_272		1.576	1.15481e+06	97830.2	393268	512294	1.03755e+06	7.75474e+06	627025	494730	327153	1.23589e+06	377770	792501	662292	373977	444768	4.90473e+06
RP_273		1.499	1.19544e+06	69930	479401	5.79983e+06	1.21994e+06	485887	1.39551e+06	963080	1.22628e+06	2.12192e+06	1.314e+06	837904	2.58906e+06	2.34979e+06	4.54629e+06	458442
RP_274		5.608	682419	15819.7	157142	2.48749e+06	410453	5.52227e+06	364523	256744	400149	542510	327746	775155	1.02083e+06	109780	784522	2.8971e+06
RP_275		8.3	1.98377e+06	61716.8	1.86079e+06	4.02785e+06	2.68165e+06	1.94973e+06	5.09767e+06	2.15785e+06	1.84129e+06	3.27146e+06	3.19736e+06	2.57746e+06	3.8779e+06	3.1226e+06	3.06498e+06	2.72485e+06
RP_276		5.688	1.4368e+06	65042.1	3.12206e+06	1.81593e+06	407306	537683	3.49691e+06	2.41325e+06	1.5657e+06	762008	602814	2.32298e+06	355322	2.02649e+06	2.87032e+06	192499
RP_277		1.19	1.97597e+06	137840	2.87128e+06	1.84493e+06	761093	1.82121e+06	3.17845e+06	2.63457e+06	630171	2.28163e+06	2.1442e+06	1.28566e+06	2.22727e+06	2.24632e+06	3.27978e+06	531596
RP_278		5.688	1.19745e+06	48738.1	2.64284e+06	1.76426e+06	475443	254143	3.11911e+06	2.2234e+06	1.32247e+06	733656	580608	2.01165e+06	328953	1.98618e+06	2.63048e+06	264715
RP_279		4.131	427066	37344.8	433745	571403	997798	231866	1.69685e+06	1.34197e+06	499283	828528	632338	745446	501004	487176	482238	452422
RP_280		7.512	234317	12401.8	107188	326210	164675	1.44158e+06	135599	93625.2	67927	112299	57716.4	379122	278120	66018	219381	1.36474e+06
RP_281		0.861	1.04858e+06	68699.6	1.742e+06	1.56947e+06	2.07895e+06	1.42816e+06	2.93449e+06	2.96394e+06	672985	1.50126e+06	2.66555e+06	2.01526e+06	885472	3.3342e+06	2.33387e+06	1.48098e+06
RP_282		1.45	1.25414e+06	55803.7	1.40548e+06	1.70963e+06	1.08905e+06	1.68775e+06	2.91166e+06	1.22504e+06	321119	1.51491e+06	1.47562e+06	1.07015e+06	1.12367e+06	2.20278e+06	2.37231e+06	1.27025e+06
RP_283		9.867	2.17224e+07	1.15222e+06	1.29554e+07	1.87014e+07	1.63438e+07	2.41144e+07	1.68168e+07	1.815e+07	9.01653e+06	1.1279e+07	1.84778e+07	1.00992e+06	2.84237e+07	1.88859e+07	1.59877e+07	2.02857e+07
RP_284		7.876	295520	17286.2	254630	1.13049e+06	316387	215171	473010	93777.5	276357	234341	446331	477867	488615	392309	304110	224243
RP_285		7.534	101467	4482.33	98857.1	83668.6	215326	852588	85064.2	63660.9	75553.7	53595.3	56921.6	158130	72588.7	65402.4	92297.5	547942
RP_286		7.88	315957	30897.3	253464	611555	329901	198396	457333	165852	145566	253178	489942	443431	352563	322703	589108	368601
RP_287		1.055	4.62566e+08	1.64821e+07	5.26318e+08	5.8744e+08	4.63497e+08	3.13323e+08	7.55607e+08	9.02468e+08	1.85314e+08	3.87956e+08	3.58109e+08	2.08674e+08	6.59157e+08	3.77838e+08	9.09899e+08	2.28861e+08
RP_288		9.829	1.47377e+08	5.65601e+06	1.3635e+08	1.71429e+08	1.21239e+08	1.26095e+08	2.30687e+08	1.75104e+08	1.42838e+08	1.46561e+08	1.81239e+08	1.33518e+08	2.32331e+08	1.97595e+08	1.63186e+08	5.34658e+07
RP_289		0.971	1.7969e+08	4.70935e+06	1.92013e+08	2.19152e+08	1.26626e+08	1.50717e+08	2.29014e+08	2.93416e+08	5.46485e+07	1.37803e+08	1.18265e+08	9.00241e+07	2.30434e+08	1.32253e+08	2.60086e+08	1.00549e+08
RP_290		0.966	7.47432e+07	1.56765e+07	9.46521e+07	8.46705e+07	1.0614e+08	9.03543e+07	3.33382e+07	8.80747e+07	7.58221e+07	3.27144e+07	1.04535e+08	8.1736e+07	3.22123e+07	1.21026e+08	1.06831e+08	1.0865e+08
RP_291		9.03	4.67752e+07	3.08356e+06	2.87365e+07	6.80366e+07	4.35776e+07	7.07499e+07	4.96311e+07	7.51901e+07	2.86533e+07	3.60494e+07	4.63711e+07	5.09068e+07	5.13769e+07	2.44378e+07	5.93487e+07	1.24887e+08
RP_292		8.078	5.08678e+07	2.34159e+06	4.82561e+07	3.07128e+07	6.47497e+07	4.49852e+07	5.70668e+07	4.10928e+07	2.98522e+07	4.44007e+07	5.87101e+07	6.687e+07	6.55944e+07	3.97755e+07	4.53873e+07	5.05791e+07
RP_293		0.818	3.98637e+07	2.14984e+06	5.39407e+07	5.81619e+07	4.64366e+07	6.22197e+07	6.57116e+07	5.7628e+07	2.07209e+07	4.36352e+07	5.24291e+07	3.89318e+07	6.46088e+07	4.84541e+07	4.1294e+07	5.44023e+07
RP_294		0.978	4.35829e+07	2.57636e+06	6.41106e+07	3.88479e+07	4.0897e+07	5.00075e+07	6.59107e+07	4.41577e+07	1.3969e+07	3.80808e+07	3.46756e+07	3.4186e+07	2.3901e+07	4.21088e+07	3.18457e+07	4.07452e+07
RP_295		4.526	4.74082e+06	291432	4.57173e+07	2.20977e+07	8.59946e+06	5.02514e+06	5.58043e+06	9.87849e+06	9.68096e+06	1.01242e+07	1.14918e+07	1.67877e+07	8.65305e+06	7.68864e+06	1.24587e+07	8.27733e+06
RP_296		9.991	3.11391e+07	1.75099e+06	2.13001e+07	3.26525e+07	2.71997e+07	3.6966e+07	2.86007e+07	2.59008e+07	1.70756e+07	2.01738e+07	2.99667e+07	3.5222e+07	4.38368e+07	2.97534e+07	2.35957e+07	2.92147e+07
RP_297		1.208	9.31234e+06	795153	2.59463e+07	7.91403e+06	5.92656e+06	5.00357e+06	1.03404e+07	1.24909e+07	5.93712e+06	5.7824e+06	1.57627e+06	3.89016e+06	3.96279e+06	6.00725e+06	1.90524e+07	5.24199e+06
RP_298		12.053	9.03542e+06	1.39493e+06	4.43737e+06	4.85267e+06	1.19443e+06	1.55558e+07	5.11393e+06	1.52651e+06	1.15837e+07	3.37994e+06	3.12272e+06	6.06969e+06	6.67976e+06	5.8039e+06	1.61676e+06	1.5677e+06
RP_299		8.657	2.84383e+06	99565.6	1.23821e+06	2.89263e+06	2.60994e+06	1.80347e+07	1.33831e+06	1.00682e+06	1.05929e+06	1.78035e+06	1.2181e+06	3.80317e+06	2.85196e+06	790541	1.57593e+06	1.23463e+07
RP_300		6.985	2.20747e+06	28392.6	68352.5	383234	337939	1.85934e+07	152027	1.00799e+06	508364	1.36807e+06	202653	1.54265e+06	1.97478e+06	92981	89873	4.95423e+06
RP_301		7.507	3.75651e+06	132310	695740	4.48732e+06	2.56006e+06	1.71232e+07	1.69047e+06	383587	454723	1.70763e+06	765666	4.60169e+06	2.83414e+06	309091	2.30448e+06	1.41532e+07
RP_302		10.443	7.22359e+06	560686	7.23032e+06	7.37639e+06	5.04679e+06	1.62998e+07	6.60541e+06	5.59829e+06	9.03191e+06	4.27679e+06	5.94513e+06	1.90123e+07	1.02802e+07	8.39187e+06	2.08059e+06	6.27855e+06
RP_303		1.047	5.60329e+06	665966	9.15272e+06	4.58175e+06	5.62672e+06	4.14042e+06	1.15069e+07	1.48464e+07	1.88212e+06	4.07243e+06	4.19121e+06	3.50177e+06	3.90491e+06	4.55878e+06	1.28779e+07	2.13224e+06
RP_304		9.016	1.31977e+06	46377.3	158339	230746	1.05484e+06	562110	333632	293675	243585	227877	379033	301573	1.42377e+07	319120	245583	730152
RP_305		9.813	6.44751e+06	139880	6.86787e+06	1.04665e+07	5.04986e+06	6.39032e+06	1.34812e+07	8.17458e+06	6.03653e+06	6.40792e+06	6.94955e+06	7.75712e+06	1.04235e+07	9.29157e+06	9.37272e+06	3.60105e+06
[truncated: 2,401 more rows]

## Sheet: Supplementary Data 6b
Supplemental Data6b: Global metabolite profile of CAR T cells of short-term responders treated with either rapamycin or vehicle control. The table lists chroamtographic unique identifiers (ID), compound name (Name), RT (retention time), AvgQC (average area of pooled QC), SDQC (standard deviation of pooled QC) and normalized area of samples.
					strCT1_209_Rapamycin	strCT2_209_noRap	strCT3_293_Rapamycin	strCT4_293_noRap	strCT5_379_Rapamycin	strCT6_379_noRap	strCT7_466_Rapamycin	strCT8_466_noRap	strCT9_543_Rapamycin	strCT10_543_noRap	strCT11_549_Rapamycin	strCT12_549_noRap
ID	Name	RT [min]	Avg.QC	SD.QC	Normalized area	Normalized area	Normalized area	Normalized area	Normalized area	Normalized area	Normalized area	Normalized area	Normalized area	Normalized area	Normalized area	Normalized area
HP_1	(+)-Riboflavin	8.558	590405	7691.2	692326	531424	978632	922031	585154	799941	250577	761929	283390	297796	252018	619892
HP_2	(10Z,12E)-10,12-Tetradecadienoic acid	1.142	4.18315e+06	178028	2.09431e+06	1.65981e+06	1.62113e+06	1.65466e+06	1.55551e+06	2.6891e+06	3.00825e+06	2.37938e+07	2.02794e+06	2.67179e+06	1.52529e+06	3.10221e+06
HP_3	(13Z)-13-Icosen-10-one	1.089	2.57805e+07	5.36139e+06	1.29766e+07	582134	1.20582e+07	7.44402e+06	1.15054e+07	1.14212e+07	5.23624e+06	2.35821e+08	7.02012e+06	1.48321e+07	8.16972e+06	1.2833e+07
HP_4	(15R,21S)-18,21,22-Trihydroxy-3-methyl-18-oxido-12-oxo-13,17,19-trioxa-18lambda~5~-phosphadocosan-15-yl 12-methyltridecanoate	0.998	1.04374e+06	77174.3	1.96071e+06	1.4805e+06	1.42329e+06	695803	1.09951e+06	815991	1.39157e+06	999166	808191	935509	1.07495e+06	685324
HP_5	(15Z,19R)-25-Amino-22-hydroxy-22-oxido-17,21,23-trioxa-22lambda~5~-phosphapentacos-15-en-19-yl (13Z,16Z)-13,16-docosadienoate	1.225	7.30111e+08	1.34568e+07	7.24143e+08	7.43587e+08	9.32132e+08	2.87958e+08	6.60818e+08	7.28164e+08	7.53022e+08	1.03279e+09	5.74791e+08	5.99247e+08	7.04888e+08	8.30638e+08
HP_6	(15Z,19R)-25-Amino-22-hydroxy-22-oxido-17,21,23-trioxa-22lambda~5~-phosphapentacos-15-en-19-yl (5Z,8Z,11Z,14Z,17Z)-5,8,11,14,17-icosapentaenoate	1.233	2.54279e+06	141151	2.3577e+06	2.48354e+06	4.02235e+06	2.5168e+06	1.91821e+06	5.56806e+06	2.44738e+06	2.29188e+06	2.57328e+06	2.21543e+06	1.81449e+06	1.66782e+06
HP_7	(17R)-23-Amino-20-hydroxy-20-oxido-14-oxo-15,19,21-trioxa-20lambda~5~-phosphatricosan-17-yl (11Z,14Z)-11,14-icosadienoate	1.247	2.88358e+06	143200	1.80894e+06	2.09238e+06	4.2027e+06	4.42086e+06	828700	2.51943e+06	2.77347e+06	6.86183e+06	690695	727728	1.66289e+06	6.02952e+06
HP_8	(17Z,21R)-27-Amino-24-hydroxy-24-oxido-19,23,25-trioxa-24lambda~5~-phosphaheptacos-17-en-21-yl (5Z,8Z,11Z,14Z,17Z)-5,8,11,14,17-icosapentaenoate	1.219	3.61177e+07	254847	3.81321e+07	2.7023e+07	4.4006e+07	3.90623e+07	4.19118e+07	3.60759e+07	3.85075e+07	4.86478e+07	3.64882e+07	4.16578e+07	3.24683e+07	3.44063e+07
HP_9	(19R)-25-Amino-22-hydroxy-22-oxido-17,21,23-trioxa-22lambda~5~-phosphapentacosan-19-yl (4Z,7Z,10Z,13Z,16Z)-4,7,10,13,16-docosapentaenoate	5.289	1.4425e+08	1.49449e+07	1.25044e+08	1.10361e+08	1.07301e+08	3.97755e+07	1.44765e+08	8.42396e+07	1.60653e+08	1.7212e+08	2.816e+08	2.38005e+08	1.92847e+08	1.05352e+08
HP_10	(21R)-27-Amino-24-hydroxy-24-oxido-18-oxo-19,23,25-trioxa-24lambda~5~-phosphaheptacosan-21-yl (13Z)-13-docosenoate	5.487	4.83183e+06	278659	6.49628e+06	6.47086e+06	3.12617e+06	3.29565e+06	4.09887e+06	2.18189e+06	5.98883e+06	7.44741e+06	5.90907e+06	7.88778e+06	8.65175e+06	602473
HP_11	(21R)-27-Amino-24-hydroxy-24-oxido-18-oxo-19,23,25-trioxa-24lambda~5~-phosphaheptacosan-21-yl (9Z,12Z,15Z)-9,12,15-octadecatrienoate	6.388	2.38868e+07	1.25154e+06	1.79796e+07	2.82088e+07	3.05515e+07	1.62899e+07	1.6621e+07	1.00848e+07	3.99102e+07	3.47295e+07	1.18725e+07	1.56809e+07	3.20145e+07	2.77406e+07
HP_12	(23R)-29-Amino-26-hydroxy-26-oxido-20-oxo-21,25,27-trioxa-26lambda~5~-phosphanonacosan-23-yl (11Z,14Z)-11,14-icosadienoate	1.211	1.02404e+07	280775	1.13883e+07	1.40729e+07	1.11544e+07	3.1694e+08	9.64121e+06	9.16893e+06	1.05085e+07	1.48811e+07	7.61908e+06	9.27538e+06	1.29485e+07	1.39571e+07
HP_13	(23R)-29-Amino-26-hydroxy-26-oxido-20-oxo-21,25,27-trioxa-26lambda~5~-phosphanonacosan-23-yl (11Z,14Z)-11,14-icosadienoate	5.409	1.56463e+07	172469	1.44706e+07	2.12456e+07	1.31898e+07	1.36833e+07	1.58336e+07	6.3223e+06	1.25919e+06	2.54831e+07	1.1408e+07	1.63249e+07	1.88274e+07	2.14191e+07
HP_14	(2E,4E)-N-Isobutyl-2,4-octadecadienamide	1.135	2.87098e+07	511121	1.26775e+07	4.02642e+06	1.11306e+07	8.04061e+06	1.16172e+07	1.24308e+07	5.2241e+06	2.24982e+08	7.50988e+06	1.43728e+07	8.95905e+06	1.40318e+07
HP_15	(2E,4E,12Z)-N-Isobutyl-2,4,12-octadecatrienamide	1.149	1.3021e+06	81616.8	1.03767e+06	589217	961385	825860	1.13511e+06	734849	620881	1.36579e+07	861504	880090	608527	885467
HP_16	(2E,8E,10E,12E,14E,16E,18E,20E,22E,24E,26E,28E,34E)-2,8,12,16,21,25,29,35-Octamethyl-5,32-bis(1-methylethenyl)-2,8,10,12,14,16,18,20,22,24,26,28,34-hexatriacontatridecaene-1,36-diol	1.231	3.44005e+06	100935	3.49876e+06	3.13303e+06	2.65666e+06	3.61095e+06	4.34219e+06	4.00807e+06	4.42869e+06	3.52413e+06	1.31767e+06	1.1782e+06	2.42203e+06	4.39561e+06
HP_17	(2R)-1-[(Hydroxy{[(1s,3R)-2,3,4,5,6-pentahydroxycyclohexyl]oxy}phosphoryl)oxy]-3-(stearoyloxy)-2-propanyl (5Z,8Z,11Z,14Z)-5,8,11,14-icosatetraenoate	8.492	4.12991e+06	133002	4.86624e+06	5.15253e+06	4.4252e+06	2.82578e+06	4.53929e+06	2.58004e+06	5.51046e+06	6.61467e+06	4.147e+06	4.3745e+06	5.02522e+06	2.98971e+06
HP_18	(2R)-1-{[(2-Aminoethoxy)(hydroxy)phosphoryl]oxy}-3-hydroxy-2-propanyl (4Z,7Z,10Z,13Z,16Z)-4,7,10,13,16-docosapentaenoate	8.355	463732	29251.3	1.318e+06	266850	284839	547698	153021	243712	276069	319765	699814	550205	283841	155146
HP_19	(2R)-1-{[(2-Aminoethoxy)(hydroxy)phosphoryl]oxy}-3-hydroxy-2-propanyl (7Z,10Z,13Z,16Z)-7,10,13,16-docosatetraenoate	8.335	253395	12689.8	671209	215369	148425	470481	95733.2	94543.9	190808	272747	307031	271034	189984	87978.6
HP_20	(2R)-2-[(15Z)-15-Tetracosenoyloxy]-3-[(9Z)-9-tetradecenoyloxy]propyl 2-(trimethylammonio)ethyl phosphate	5.332	6.25226e+07	2.52251e+06	5.84753e+07	9.13354e+07	4.84805e+07	5.91989e+07	5.52729e+07	3.06861e+07	9.02463e+07	1.32402e+08	4.48454e+07	6.55709e+07	8.6703e+07	1.24582e+08
HP_21	(2R)-2-[(15Z)-15-Tetracosenoyloxy]-3-[(9Z)-9-tetradecenoyloxy]propyl 2-(trimethylammonio)ethyl phosphate	3.46	2.72442e+06	133442	1.56187e+06	3.13184e+06	1.20664e+06	1.99221e+06	2.07579e+06	524377	624939	1.79464e+06	361674	317943	523948	7.10189e+06
HP_22	(2R)-2-[(4Z,7Z,10Z,13Z,16Z)-4,7,10,13,16-Docosapentaenoyloxy]-3-(pentadecanoyloxy)propyl 2-(trimethylammonio)ethyl phosphate	5.911	3.57855e+07	1.48449e+06	3.41119e+07	3.75685e+07	3.70097e+07	2.62923e+07	4.02523e+07	2.3353e+07	4.42098e+07	5.53479e+07	3.95912e+07	3.55396e+07	3.67691e+07	3.29988e+07
HP_23	(2R)-2-[(4Z,7Z,10Z,13Z,16Z)-4,7,10,13,16-Docosapentaenoyloxy]-3-(pentadecanoyloxy)propyl 2-(trimethylammonio)ethyl phosphate	1.224	1.24194e+07	206438	1.51009e+07	1.36569e+07	1.7709e+07	1.15023e+07	1.18411e+07	9.67795e+06	1.42339e+07	1.96122e+07	1.03965e+07	1.09996e+07	1.193e+07	1.25072e+07
HP_24	(2R)-2-[(4Z,7Z,10Z,13Z,16Z)-4,7,10,13,16-Docosapentaenoyloxy]-3-(pentadecanoyloxy)propyl 2-(trimethylammonio)ethyl phosphate	3.125	998625	119293	1.67014e+06	914472	1.03454e+06	344400	1.3245e+06	405652	1.03603e+06	1.08404e+06	494412	535486	449372	1.8235e+06
HP_25	(2R)-2-[(4Z,7Z,10Z,13Z,16Z)-4,7,10,13,16-Docosapentaenoyloxy]-3-[(11Z)-11-octadecenoyloxy]propyl 2-(trimethylammonio)ethyl phosphate	1.209	2.35216e+07	483392	2.74468e+07	2.51648e+07	3.17519e+07	2.53962e+07	2.25374e+07	2.4795e+07	2.11912e+07	2.95527e+07	2.32424e+07	2.2581e+07	2.07342e+07	2.48518e+07
HP_26	(2R)-2-[(4Z,7Z,10Z,13Z,16Z,19Z)-4,7,10,13,16,19-Docosahexaenoyloxy]-3-[(11Z)-11-icosenoyloxy]propyl 2-(trimethylammonio)ethyl phosphate	4.871	4.35207e+06	425500	4.68875e+06	6.92338e+06	4.20932e+06	4.56004e+06	3.31208e+06	1.94381e+06	7.1741e+06	8.75964e+06	6.47394e+06	5.29732e+06	7.91634e+06	6.98151e+06
HP_27	(2R)-2-[(4Z,7Z,10Z,13Z,16Z,19Z)-4,7,10,13,16,19-Docosahexaenoyloxy]-3-[(11Z,14Z)-11,14-icosadienoyloxy]propyl 2-(trimethylammonio)ethyl phosphate	4.857	4.93646e+06	400245	6.11715e+06	5.84374e+06	3.65225e+06	2.88289e+06	3.96635e+06	2.9427e+06	8.50704e+06	5.57108e+06	5.78556e+06	5.77055e+06	8.24957e+06	4.44739e+06
HP_28	(2R)-2-[(4Z,7Z,10Z,13Z,16Z,19Z)-4,7,10,13,16,19-Docosahexaenoyloxy]-3-[(5Z,8Z,11Z,14Z)-5,8,11,14-icosatetraenoyloxy]propyl 2-(trimethylammonio)ethyl phosphate	4.782	1.49939e+06	86121.5	1.61038e+06	2.76874e+06	788123	937624	1.18923e+06	473274	3.20161e+06	1.41265e+06	975349	2.25731e+06	4.7557e+06	1.982e+06
HP_29	(2R)-2-[(4Z,7Z,10Z,13Z,16Z,19Z)-4,7,10,13,16,19-Docosahexaenoyloxy]-3-[(5Z,8Z,11Z,14Z)-5,8,11,14-icosatetraenoyloxy]propyl 2-(trimethylammonio)ethyl phosphate	8.573	117646	4749.88	124221	62999.1	64516.2	86675.1	61210.4	59811.4	169575	395503	56627.6	109692	88518.8	259047
HP_30	(2R)-2-[(4Z,7Z,10Z,13Z,16Z,19Z)-4,7,10,13,16,19-Docosahexaenoyloxy]-3-[(7Z,10Z,13Z,16Z)-7,10,13,16-docosatetraenoyloxy]propyl 2-(trimethylammonio)ethyl phosphate	8.557	371193	9710.13	187028	481763	242339	253519	218002	61517.2	468309	1.10449e+06	85993.7	166278	421059	554200
HP_31	(2R)-2-[(4Z,7Z,10Z,13Z,16Z,19Z)-4,7,10,13,16,19-Docosahexaenoyloxy]-3-[(8Z,11Z,14Z)-8,11,14-icosatrienoyloxy]propyl 2-(trimethylammonio)ethyl phosphate	4.939	1.59839e+06	177833	557736	3.47189e+06	1.6901e+06	1.84955e+06	1.27829e+06	1.83255e+06	3.09958e+06	1.175e+06	3.68675e+06	2.54196e+06	2.36248e+06	1.76073e+06
HP_32	(2R)-2-[(5Z,8Z,11Z)-5,8,11-Icosatrienoyloxy]-3-(pentadecanoyloxy)propyl 2-(trimethylammonio)ethyl phosphate	1.23	7.39858e+07	1.28891e+06	8.36384e+07	7.78028e+07	7.91382e+07	6.39985e+07	7.54866e+07	5.86524e+07	7.79808e+07	1.06476e+08	8.20237e+07	8.60763e+07	7.22066e+07	7.25495e+07
HP_33	(2R)-2-[(6Z,9Z,12Z)-6,9,12-Octadecatrienoyloxy]-3-(pentadecanoyloxy)propyl 2-(trimethylammonio)ethyl phosphate	1.226	5.47374e+07	916209	6.64533e+07	4.8426e+07	8.76731e+07	5.25169e+07	6.05101e+07	5.62637e+07	5.35408e+07	7.39925e+07	5.65751e+07	5.02996e+07	4.80151e+07	5.65452e+07
HP_34	(2R)-2-[(7Z,10Z,13Z,16Z)-7,10,13,16-Docosatetraenoyloxy]-3-(pentadecanoyloxy)propyl 2-(trimethylammonio)ethyl phosphate	5.238	9.84784e+06	281397	1.07489e+07	9.40947e+06	8.59421e+06	6.28566e+06	8.30091e+06	5.10885e+06	1.036e+07	7.31366e+06	1.86379e+07	1.03824e+07	1.0317e+07	6.4656e+06
HP_35	(2R)-2-[(7Z,10Z,13Z,16Z)-7,10,13,16-Docosatetraenoyloxy]-3-(pentadecanoyloxy)propyl 2-(trimethylammonio)ethyl phosphate	1.226	1.10048e+07	131475	1.45144e+07	1.10817e+07	1.25358e+07	9.3268e+06	1.07522e+07	8.62722e+06	1.25003e+07	1.69427e+07	1.35209e+07	1.22167e+07	1.12896e+07	9.41357e+06
HP_36	(2R)-2-[(7Z,10Z,13Z,16Z,19Z)-7,10,13,16,19-Docosapentaenoyloxy]-3-[(6Z,9Z,12Z)-6,9,12-octadecatrienoyloxy]propyl 2-(trimethylammonio)ethyl phosphate	4.948	4.82176e+06	197316	5.80845e+06	6.51625e+06	3.77912e+06	3.61291e+06	4.77462e+06	3.77007e+06	6.78123e+06	3.99774e+06	3.95224e+06	3.90053e+06	8.2238e+06	5.32841e+06
HP_37	(2R)-2-[(8Z,11Z,14Z)-8,11,14-Icosatrienoyloxy]-3-(pentadecanoyloxy)propyl 2-(trimethylammonio)ethyl phosphate	6.158	3.83773e+07	1.54619e+06	4.29328e+07	4.71157e+07	3.42558e+07	2.9115e+07	4.59654e+07	2.43409e+07	4.61435e+07	6.93896e+07	4.96901e+07	1.59177e+07	4.60467e+07	3.89385e+07
HP_38	(2R)-3-({[(2S)-2,3-Dihydroxypropoxy](hydroxy)phosphoryl}oxy)-2-hydroxypropyl (5Z,8Z,11Z,14Z,17Z)-5,8,11,14,17-icosapentaenoate	1.028	2.59775e+07	316922	3.08941e+07	3.75467e+07	2.28231e+07	2.29568e+07	1.57058e+07	2.51189e+07	2.2923e+07	2.73772e+07	4.61107e+07	3.62547e+07	1.82984e+07	3.00956e+07
HP_39	(2R)-3-(Icosanoyloxy)-2-[(9Z,12Z)-9,12-octadecadienoyloxy]propyl 2-(trimethylammonio)ethyl phosphate	1.214	8.45786e+07	420525	8.62407e+07	1.04506e+08	9.20526e+07	9.42214e+07	7.13257e+07	8.93329e+07	8.11106e+07	1.19142e+08	6.29091e+07	7.87945e+07	8.10646e+07	1.16887e+08
HP_40	(2R)-3-[(1Z)-1-Octadecen-1-yloxy]-2-(pentadecanoyloxy)propyl 2-(trimethylammonio)ethyl phosphate	1.224	3.99375e+07	1.01253e+06	3.53873e+07	2.35899e+07	9.71373e+06	4.19635e+07	3.44876e+07	4.36967e+07	3.67158e+07	5.26946e+07	2.04161e+07	3.20032e+07	1.33517e+07	1.5643e+07
HP_41	(2R)-3-[(1Z)-1-Octadecen-1-yloxy]-2-(pentadecanoyloxy)propyl 2-(trimethylammonio)ethyl phosphate	6.153	1.86209e+06	44438.8	2.54069e+06	7.70014e+06	655834	1.30533e+06	2.0528e+06	574171	4.37223e+06	2.05321e+06	608373	2.13376e+06	4.67153e+06	2.17656e+06
HP_42	(2R)-3-{[(2-Aminoethoxy)(hydroxy)phosphoryl]oxy}-2-[(1Z)-1-hexadecen-1-yloxy]propyl (9Z)-9-hexadecenoate	6.159	1.70912e+08	2.58627e+06	1.39772e+08	2.31309e+08	1.72631e+08	1.14053e+08	1.17664e+08	8.34721e+07	2.54717e+08	2.37971e+08	4.94266e+07	1.01061e+08	2.40748e+08	2.75436e+08
HP_43	(2R)-3-{[(2-Aminoethoxy)(hydroxy)phosphoryl]oxy}-2-[(1Z)-1-octadecen-1-yloxy]propyl (7Z,10Z,13Z,16Z)-7,10,13,16-docosatetraenoate	1.216	1.27911e+08	4.37452e+06	1.37763e+08	1.3399e+08	1.58607e+08	1.26201e+08	9.7535e+07	5.67584e+07	1.09334e+08	1.45031e+08	1.22029e+08	1.00018e+08	1.22906e+08	9.47098e+07
HP_44	(2R)-3-{[(2-Aminoethoxy)(hydroxy)phosphoryl]oxy}-2-[(1Z,11Z)-1,11-octadecadien-1-yloxy]propyl (13Z,16Z)-13,16-docosadienoate	5.473	4.7243e+08	7.29736e+06	3.27391e+08	5.81014e+08	4.63034e+08	4.39648e+08	3.6522e+08	2.7569e+08	6.22542e+08	7.4429e+08	3.00787e+08	4.52031e+08	5.41176e+08	5.32451e+08
HP_45	(2R)-3-{[(2-Aminoethoxy)(hydroxy)phosphoryl]oxy}-2-[(1Z,11Z)-1,11-octadecadien-1-yloxy]propyl (13Z,16Z)-13,16-docosadienoate	1.217	2.27713e+08	2.56592e+06	2.08719e+08	2.61654e+08	2.84957e+08	2.99662e+08	1.76228e+08	2.01274e+08	2.2143e+08	3.29284e+08	1.25593e+08	1.8873e+06	2.13702e+08	2.89457e+08
HP_46	(2R)-3-{[(2-Aminoethoxy)(hydroxy)phosphoryl]oxy}-2-[(1Z,11Z)-1,11-octadecadien-1-yloxy]propyl (4Z,7Z,10Z,13Z,16Z)-4,7,10,13,16-docosapentaenoate	5.179	1.9587e+08	2.30653e+06	1.86663e+08	1.95039e+08	1.6729e+08	1.15682e+08	1.59454e+08	1.25934e+08	2.30651e+08	2.9484e+08	2.50944e+08	2.63826e+08	2.76435e+08	1.92366e+08
HP_47	(2R)-3-{[(2-Aminoethoxy)(hydroxy)phosphoryl]oxy}-2-[(1Z,11Z)-1,11-octadecadien-1-yloxy]propyl (4Z,7Z,10Z,13Z,16Z)-4,7,10,13,16-docosapentaenoate	1.216	1.00222e+08	2.27706e+06	9.99214e+07	9.76214e+07	1.15348e+08	9.775e+07	8.56125e+07	1.05516e+08	9.19404e+07	1.16383e+08	1.01826e+08	1.09676e+08	9.42381e+07	9.61709e+07
HP_48	(2R)-3-{[(2-Aminoethoxy)(hydroxy)phosphoryl]oxy}-2-[(1Z,11Z)-1,11-octadecadien-1-yloxy]propyl (4Z,7Z,10Z,13Z,16Z,19Z)-4,7,10,13,16,19-docosahexaenoate	5.221	4.54847e+07	2.49372e+06	6.21684e+07	4.59717e+07	4.1655e+07	3.50028e+07	4.77826e+07	2.57774e+07	6.24358e+07	6.10669e+07	5.79692e+07	5.9565e+07	5.94447e+07	5.32853e+07
HP_49	(2R)-3-{[(2-Aminoethoxy)(hydroxy)phosphoryl]oxy}-2-[(1Z,11Z)-1,11-octadecadien-1-yloxy]propyl (4Z,7Z,10Z,13Z,16Z,19Z)-4,7,10,13,16,19-docosahexaenoate	1.214	2.43211e+07	223260	2.84866e+07	2.24364e+07	3.26328e+07	2.64433e+07	2.41705e+07	2.86071e+07	2.44994e+07	2.74548e+07	2.05783e+07	2.16746e+07	2.26943e+07	2.50634e+07
HP_50	(2R)-3-{[(2-Aminoethoxy)(hydroxy)phosphoryl]oxy}-2-[(1Z,11Z)-1,11-octadecadien-1-yloxy]propyl (5Z,8Z,11Z,14Z)-5,8,11,14-icosatetraenoate	5.357	8.12176e+07	1.03902e+06	8.39218e+07	8.36669e+07	6.04818e+07	4.15822e+07	8.62868e+07	5.76483e+07	8.75578e+07	1.04172e+08	1.49118e+08	1.26982e+08	7.19682e+07	7.41923e+07
HP_51	(2R)-3-{[(2-Aminoethoxy)(hydroxy)phosphoryl]oxy}-2-[(1Z,11Z)-1,11-octadecadien-1-yloxy]propyl (6Z,9Z,12Z)-6,9,12-octadecatrienoate	5.502	1.22742e+08	2.67095e+06	1.42374e+08	1.22471e+08	1.20198e+08	9.23216e+07	1.76566e+08	8.79275e+07	1.73736e+08	1.43837e+08	2.02478e+08	1.45846e+08	1.44086e+08	1.17463e+08
HP_52	(2R)-3-{[(2-Aminoethoxy)(hydroxy)phosphoryl]oxy}-2-[(1Z,11Z)-1,11-octadecadien-1-yloxy]propyl (6Z,9Z,12Z)-6,9,12-octadecatrienoate	1.227	5.49606e+07	876280	6.42497e+07	4.55589e+07	8.69145e+07	5.33726e+07	5.90168e+07	5.67043e+07	5.24734e+07	6.91768e+07	5.70434e+07	5.02779e+07	4.61146e+07	5.6426e+07
HP_53	(2R)-3-{[(2-Aminoethoxy)(hydroxy)phosphoryl]oxy}-2-[(1Z,11Z)-1,11-octadecadien-1-yloxy]propyl (7Z,10Z,13Z,16Z)-7,10,13,16-docosatetraenoate	1.214	2.18794e+08	5.06205e+06	2.63455e+08	2.15752e+08	2.71349e+08	2.21074e+08	2.24698e+08	2.47208e+08	1.98296e+08	2.7372e+08	2.99834e+08	2.44189e+08	2.08646e+08	2.07655e+08
HP_54	(2R)-3-{[(2-Aminoethoxy)(hydroxy)phosphoryl]oxy}-2-[(1Z,11Z)-1,11-octadecadien-1-yloxy]propyl (7Z,10Z,13Z,16Z)-7,10,13,16-docosatetraenoate	5.322	2.04431e+08	3.59706e+06	2.17332e+08	2.27614e+08	1.50298e+08	1.18148e+08	1.82922e+08	1.59393e+08	2.9981e+08	3.00542e+08	2.72292e+08	2.90234e+08	2.8147e+08	1.75544e+08
HP_55	(2R)-3-{[(2-Aminoethoxy)(hydroxy)phosphoryl]oxy}-2-[(1Z,11Z)-1,11-octadecadien-1-yloxy]propyl (9Z)-9-hexadecenoate	1.227	1.11204e+08	2.32922e+06	8.51977e+07	6.97365e+07	1.6987e+08	1.27891e+08	8.3752e+07	1.2538e+08	1.27511e+08	2.11777e+08	4.97926e+07	6.69062e+07	1.03225e+08	1.56492e+08
HP_56	(2R)-3-{[(2-Aminoethoxy)(hydroxy)phosphoryl]oxy}-2-[(1Z,11Z)-1,11-octadecadien-1-yloxy]propyl (9Z)-9-hexadecenoate	6.019	1.11135e+07	1.96892e+06	6.88562e+06	1.46971e+07	1.3845e+07	9.39396e+06	5.99502e+06	7.9672e+06	1.65109e+07	2.55586e+07	3.19906e+06	5.63143e+06	1.59848e+07	1.54124e+07
HP_57	(2R)-3-{[(2-Aminoethoxy)(hydroxy)phosphoryl]oxy}-2-[(1Z,11Z)-1,11-octadecadien-1-yloxy]propyl (9Z,12Z)-9,12-octadecadienoate	5.797	2.44559e+07	1.16033e+06	2.88885e+07	3.64331e+07	2.66603e+07	2.26415e+07	3.56637e+07	2.8779e+07	3.14143e+07	1.89682e+07	1.41913e+07	1.47402e+07	2.77582e+07	2.18049e+07
HP_58	(2R)-3-{[(2-Aminoethoxy)(hydroxy)phosphoryl]oxy}-2-[(9Z)-9-octadecenoyloxy]propyl icosanoate	5.617	5.20632e+07	970022	4.9387e+07	5.54325e+07	4.75554e+07	3.50703e+07	5.15786e+07	2.73241e+07	4.9242e+07	7.87952e+07	5.66033e+07	6.15006e+07	6.03072e+07	5.54314e+07
HP_59	(2R)-3-{[(2-Aminoethoxy)(hydroxy)phosphoryl]oxy}-2-[(9Z)-9-octadecenoyloxy]propyl icosanoate	3.666	2.47703e+06	115877	2.42788e+06	3.51249e+06	2.06727e+06	2.1153e+06	3.03322e+06	945931	581749	2.45865e+06	741657	523942	1.09942e+06	4.26734e+06
HP_60	(2R)-3-{[(S)-(2-Aminoethoxy)(hydroxy)phosphoryl]oxy}-2-(palmitoyloxy)propyl stearate	1.245	8.69567e+07	1.35333e+06	9.22746e+07	1.05633e+08	9.37514e+07	9.23143e+07	7.29524e+07	7.2245e+07	9.80291e+07	1.49803e+08	1.43678e+07	4.6129e+07	9.08119e+07	1.27676e+08
HP_61	(2R)-3-{[(S)-(2-Aminoethoxy)(hydroxy)phosphoryl]oxy}-2-(palmitoyloxy)propyl stearate	6.056	8.23094e+07	6.10874e+06	8.83328e+07	1.08536e+08	6.6265e+07	4.38138e+07	6.73244e+07	4.00859e+07	1.34112e+08	1.32294e+08	6.08755e+07	8.14674e+07	1.10333e+08	7.80897e+07
HP_62	(2R)-3-{[(S)-(2-Aminoethoxy)(hydroxy)phosphoryl]oxy}-2-(palmitoyloxy)propyl stearate	6.704	2.77367e+06	595479	925783	1.06936e+07	474264	930511	3.67615e+06	480145	1.5837e+07	2.01142e+06	1.04385e+07	1.34415e+07	1.42167e+07	2.74617e+06
HP_63	(2S)-1-{[11-(3,4-Dimethyl-5-propyl-2-furyl)undecanoyl]oxy}-3-hydroxy-2-propanyl 11-(3,4-dimethyl-5-pentyl-2-furyl)undecanoate	5.832	2.5767e+08	5.41829e+06	1.87614e+08	3.1338e+08	3.08101e+08	1.91031e+08	1.9262e+08	1.7545e+08	3.94875e+08	1.32752e+08	1.35501e+08	2.03999e+08	2.93102e+08	3.43484e+08
HP_64	(2S)-1-Hydroxy-3-(nonadecanoyloxy)-2-propanyl (11Z)-11-icosenoate	0.981	531983	31089.1	366806	435026	290973	295939	274595	236544	2.01843e+06	719017	2.81254e+06	3.49763e+06	3.64654e+06	321319
HP_65	(2S)-2-{[8-(1,2,3,4,4a,4b,7,8,8a,8b-Decahydro-2-biphenylenyl)octyl]oxy}-3-hydroxypropyl palmitate	8.55	4.68387e+06	83414.7	2.86016e+06	5.68378e+06	4.14676e+06	4.41509e+06	2.54782e+06	2.97712e+06	4.89554e+06	8.91484e+06	1.38515e+06	2.91473e+06	4.55764e+06	7.23865e+06
HP_66	(2S)-2-{[8-(Tetracyclo[6.4.0.0~2,7~.0~3,6~]dodec-10-yl)octyl]oxy}-3-(tetradecyloxy)-1-propanol	5.939	2.84616e+06	170876	2.2486e+06	3.42303e+06	3.36543e+06	1.37734e+06	1.89393e+06	454592	3.46415e+06	6.46374e+06	1.50612e+06	1.71555e+06	3.51585e+06	2.2722e+06
HP_67	(2S)-3-{[(1Z)-11-Methyl-1-dodecen-3-yn-1-yl]oxy}-1,2-propanediol	1.062	3.08599e+06	69101	1.13815e+06	1.04392e+06	837293	945830	949047	5.07943e+06	1.0928e+07	1.35773e+07	1.5583e+06	1.61689e+07	1.55778e+06	6.9558e+06
HP_68	(2S)-3-Hydroxy-1,2-propanediyl (9Z,9'Z)bis(-9-heptadecenoate)	0.981	799235	52079.3	2.42106e+06	1.31543e+06	497260	520602	538337	424080	1.15312e+06	922387	2.26065e+06	1.36358e+06	1.44785e+06	607988
HP_69	(2S)-3-Hydroxy-2-{[8-(tetracyclo[6.4.0.0~2,7~.0~3,6~]dodec-10-yl)octyl]oxy}propyl 14-methylpentadecanoate	6.365	1.7993e+07	373224	1.58269e+07	1.82393e+07	2.01276e+07	1.61911e+07	1.20917e+07	9.90979e+06	2.1928e+07	2.64264e+07	7.82265e+06	1.32608e+07	2.41692e+07	1.90389e+07
HP_70	(2S,3R)-2-Amino-17-methyl-1,3-octadecanediol	2.221	1.78715e+06	30064	2.17006e+06	2.7977e+06	733008	1.40421e+06	1.37653e+06	394523	3.90135e+06	2.61252e+06	3.63836e+06	3.76015e+06	3.72471e+06	1.09722e+06
HP_71	(2S,3R,4E)-3-Hydroxy-2-(stearoylamino)-4-nonadecen-1-yl 2-(trimethylammonio)ethyl phosphate	8.019	141088	6624.84	145527	92255.9	105779	62351.4	130036	63942	225438	242275	475226	484913	144658	146941
HP_72	(2S,3R,4E)-3-Hydroxy-2-[(2-hydroxyhexadecanoyl)amino]-4-octadecen-1-yl 2-(trimethylammonio)ethyl phosphate	1.321	9.07023e+06	189318	8.40834e+06	7.76739e+06	7.60454e+06	2.86186e+06	8.28741e+06	3.68879e+06	4.18541e+06	1.11568e+07	3.53685e+06	3.7371e+06	4.04829e+06	1.18339e+07
HP_73	(2S,4E)-2-Amino-4-hexenoic acid	12.865	1.94932e+07	147489	2.42962e+07	1.25799e+07	3.60682e+07	2.96136e+07	1.97886e+07	2.76875e+07	8.88263e+06	1.84293e+07	9.23202e+06	7.85501e+06	7.24005e+06	1.86481e+07
HP_74	(4S)-N-(2,3-dihydroxytetracosanoyl)-4-hydroxysphinganine	0.979	2.123e+06	65346.1	1.83003e+06	2.59225e+06	271052	295999	996696	230901	7.15107e+06	1.70347e+06	1.07916e+07	1.07148e+07	1.05263e+07	366383
HP_75	(5Z)-5-({(1Z,2R)-3-Disulfanyl-1-hydroxy-1-[(2-hydroxy-2-iminoethyl)imino]-2-propanyl}imino)-5-hydroxy-L-norvaline	12.394	625195	31835.3	457432	1.10043e+06	129389	92702.6	362163	121793	3.13798e+06	793773	2.00296e+06	2.83032e+06	1.73921e+06	134171
[truncated: 5,892 more rows]

## Sheet: Supplementary Data 6c
Supplemental Data6c: Ingenuity Pathway Analysis (IPA) of CAR T cell metabolome of short-term responders treated with either rapamycin and control. The table/figure displays the canonical pathways identified through IPA. Pathways are ranked by their -log(p-value) and activation z-score, with p-values indicating the significance of pathway enrichment and z-scores reflecting the predicted up-regulat…
[truncated: 528 more rows]

[truncated: 1 more sheets: Supplementary Data 6d]
