# Supplementary material for: Immunometabolic determinants of long-term response in leukemia patients receiving CD19 CAR T cell therapy
Source: Nat Commun. 2026 Feb 20;17:2967. doi: 10.1038/s41467-026-69857-4 (PMC13035890; doi:10.1038/s41467-026-69857-4)
Supplement: Supplementary file 11 — Source Data [file 41467_2026_69857_MOESM11_ESM.xlsx]

## Sheet: Fig. 1
Fig. 1b															Fig. 1c			Fig. 1d			Fig. 1e
LTR v STR OCR															Basal OCR			Max. OCR			SRC
Response	Time	1.31056	7.8136	14.3135	20.9163	27.4204	33.9179	40.5295	47.0375	53.5465	60.157	66.6681	73.1774		Response	Basal OCR (pmol/min)		Response	Maximal OCR (pmol/min)		Response	SRC %
LTR (n=6)	OCR (pmol/min)	60.9248	56.6743	56.0336	16.9046	16.3122	16.4149	57.6284	53.2185	51.7767	10.9348	10.5627	10.8924		LTR (n=6)	44.8091		LTR (n=6)	91.225		LTR (n=6)	46.4159
		43.3043	40.0746	38.817	11.0634	10.3484	10.5951	58.7912	56.4953	54.5613	6.41437	5.51399	5.91639			32.9006			52.8748			19.9742
		31.1915	29.5207	27.8514	9.78437	10.8216	10.4004	44.3671	41.3615	40.1034	8.144	7.61447	8.14929			19.7021			36.2178			16.5157
		32.3503	28.3608	27.3088	9.30586	9.49789	9.52518	46.5181	46.1395	46.6891	7.31534	7.33234	6.86788			20.4409			39.6502			19.2093
		35.8175	34.2858	33.7037	12.6448	13.5244	12.3596	49.7773	48.0427	45.8203	10.621	9.50396	10.2857			23.418			39.4915			16.0735
		53.743	48.5514	47.5752	104.359	94.1067	89.1333	85.4073	79.5571	75.9899	36.8489	14.2778	14.2084			33.3668			71.199			37.8321
STR (n=7)		17.6419	16.8267	15.5706	4.82507	5.01803	4.80534	23.2925	21.4743	19.6752	3.41424	2.21186	2.82624		STR (n=7)	12.7444		STR (n=7)	20.4662		STR (n=7)	7.72187
		26.6755	23.5777	22.5209	6.89025	6.94392	6.74804	35.0524	34.1107	32.0959	4.09223	4.02432	4.28648			18.2344			30.7659			12.5315
		16.6913	14.1678	13.0796	2.52106	2.76028	2.14911	23.9934	21.0775	19.2665	2.17418	1.96041	1.83079			11.2488			22.1626			10.9138
		30.2372	29.1529	27.9514	13.426	12.0335	10.7241	47.26	43.0073	41.1452	10.692	8.96537	8.78931			19.1621			38.4707			19.3086
		26.6155	24.7762	24.4169	10.4717	9.69505	9.84271	50.5464	48.7059	47.2234	9.44489	8.33709	8.76319			15.6537			41.7832			26.1296
		11.4602	9.40858	8.59395	6.10266	5.67076	5.42889	14.558	14.9949	15.8335	7.1243	6.79741	7.04306			1.55089			7.51498			5.96409
		39.6034	35.3323	33.085	10.2701	10.2253	9.30573	53.437	51.0218	49.7571	7.74603	6.74046	7.21495			25.8701			46.2221			20.352
Fig. 1f															Fig. 1g				Fig. 1i																			Fig. 1j
ECAR															Basal ECAR				LTR v STR met PCA																			LTR v STR MMI HM
Response	Time	1.31056	7.8136	14.3135	20.9163	27.4204	33.9179	40.5295	47.0375	53.5465	60.157	66.6681	73.1774		Response	Basal ECAR (mpH/min)			Response	ALDH	AMPK	GLUT1	SCD1	PAKT	ATP5A	CD36	CD98	LAL	CPT1A	G6PD	CS	HK	GAPDH	Ps6	ACADM	Mtor		Group	CD45RA	CD45RO	CCR7	CD27	GranzymeB	CD69	CD25	Ki67	GLUT1	HK	GAPDH
LTR (n=6)	ECAR (mpH/min)	33.8768	35.554	37.4427	57.6275	57.1907	57.4042	64.7056	61.0254	59.4278	59.0655	57.5741	57.0469		LTR (n=6)	33.8768			LTR (n=8)	0.436	11.3	6.19	0.676	0.498	107	0.255	28.3	3.1	78.4	44.1	63.8	34.5	154	7.24	10.3	18.4		CD4 Product CAR-LTR	3.0875	48.0125	10.28	57.1725	318.875	6.8475	86.2875	30.475	14.9925	30.5125	123.65
		21.5705	22.1095	22.9891	35.9307	38.5236	39.2345	54.837	53.2396	49.7799	42.1689	41.7136	41.2771			21.5705				1.19	15.3	8.34	0.925	0.753	116	0.215	39.9	2.44	83.5	42.9	57.8	33.6	149	6.97	11	19.4		CD4 Product CAR-STR	3.37125	49.1	10.0512	82.6	272.125	6.4525	68.025	28.925	12.2675	10.2238	132.812
		18.0464	18.9823	19.595	28.7752	30.8727	31.3272	44.8166	41.12	38.77	34.2089	33.3304	32.2875			18.0464				0.919	13.7	9.95	0.969	0.72	116	0.259	35.5	2.76	74.1	43.7	65.8	34.7	151	7.63	10.7	18.9		CD8 Product CAR-LTR	5.3725	28.8837	9.09875	46.9712	398.25	7.92875	71.3875	38.95	12.685	29.9375	135
		17.0888	18.1894	19.0687	30.9106	31.84	32.7227	44.2494	43.9717	42.2445	36.0936	35.2466	34.703			17.0888				0.868	13.8	37.9	1.35	1	158	0.192	35.7	1.87	82.4	39.9	96.2	31.6	110	5.96	14	16		CD8 Product CAR-STR	6.535	26.55	9.16125	71.8	351.875	10.6725	43.325	38.85	11.0237	10.7125	144.825
		17.9762	19.3629	20.8235	29.7883	30.2922	31.2017	37.0849	33.1935	32.1906	29.0334	29.4581	30.6996			17.9762				0.475	12.8	14.3	0.949	0.567	144	0.234	26.3	2.77	87.2	20.1	101	27.6	98.7	8.48	24.7	26.7
		37.8825	37.9793	38.8573	60.9935	60.2379	59.4491	63.6493	61.3551	60.4035	58.4053	56.7693	56.375			37.8825				1.09	18	12	1.08	0.982	127	0.214	22	2.86	77.4	19.5	78.9	27.8	136	8.3	20.7	22.9
STR (n=7)		10.8977	11.454	11.941	17.1326	17.6938	17.9036	30.1306	27.0306	24.633	20.1524	19.9468	19.9865		STR (n=7)	10.8977				0.788	14.8	14.9	1.09	0.505	151	0.316	19.8	3.57	87.5	21.7	86.2	28.9	123	9.07	19.9	24.1
		24.56	25.1644	26.0221	33.6853	34.6581	34.7389	43.7393	41.7752	40.195	37.3527	36.1838	35.4612			24.56				0.721	14.8	10.7	0.942	0.672	133	0.151	19.3	2.51	77.6	18	78	25.9	117	8.95	22	20.7
		9.71892	10.5295	11.4362	16.2956	17.463	17.9794	35.5984	31.1485	28.8398	22.4354	22.0634	21.6589			9.71892			STR (n=8)	0.662	12.5	10.4	0.753	0.526	120	0.0273	48.2	2.43	50.9	9.4	56.4	5.21	85	7.17	17.1	23
		18.0401	19.0011	20.2554	29.9607	30.3854	30.8021	50.0039	45.2621	41.9483	35.0521	33.7059	33.0372			18.0401				1.1	14.8	16.1	1.33	0.942	159	0.214	70	3.02	54	12.2	59.4	7.08	164	11.2	16.6	21.9
		9.23613	10.5625	11.6335	19.4462	20.3493	21.3094	23.5077	23.591	23.8442	22.0022	22.4127	22.6084			9.23613				1.46	16.5	14.2	1.24	0.758	168	0.198	41.4	2.88	62	9.71	81.3	7.57	106	7.61	17	24.8
		3.45243	3.69128	3.84053	5.25943	5.23362	5.5948	8.96829	8.68556	8.41778	6.25707	6.45746	6.6158			3.45243				0.843	12.9	9.32	1.03	0.637	128	0.0616	42.5	2.26	42.2	8.82	60	7	125	8.4	14.4	21.5
		23.7774	24.4274	25.4126	37.5221	38.0836	38.023	48.9592	47.0204	45.0607	42.5344	40.7557	39.8469			23.7774				1.07	13.8	8.07	0.935	0.573	125	0.213	25.8	3.67	71.4	13.1	78.5	14.1	171	9.91	15.4	22.8
																				1.38	18.2	14.2	1.45	1.1	151	0.336	47.9	5.27	80.6	15.5	93.6	16.7	184	10.3	18.6	26.7
																				0.926	14.6	18.7	1.09	0.666	131	0.235	31.4	3.99	69.7	13.5	93.6	14.5	118	7.55	15.3	24.2
																				1.02	14.6	7.01	0.914	0.611	123	0.177	27.9	3.62	63.1	12.5	77.4	12.5	166	8.58	12.6	21.8
Fig. 1k
Total CAR hist. & dotplots
Response	CD3	CD45RA	CD69	CD4	CD8	ALDH	AMPK	CD25	GLUT1	SCD1	Pakt	ATP5A	TIM3	CD36	CD27	CD98	LAL	KI67	CPT1A	ATPCL	G6PD	CD45RO	CCR7	CS	HK	GAPDH	Ps6	GzmB	ACADM	PD1	Mtor	TIGIT
LTR (n=8)	208	2.88	4.35	265	15.1	0.433	11.3	38.3	6.18	0.674	0.496	107	3.71	0.252	134	28.3	3.1	21.1	78.2	1.94	44	83.3	8.42	63.8	34.5	154	7.24	249	10.3	2.52	18.4	0.827
	177	4.26	6.9	17.6	286	1.18	15.3	87.2	8.33	0.925	0.75	116	10.2	0.214	62.4	39.8	2.43	35.1	83.3	2.17	42.8	59.4	7.61	57.8	33.7	149	6.98	270	11	1.36	19.4	7.84
	179	3.69	5.92	167	54.3	0.917	13.7	47.1	9.94	0.963	0.718	116	6.6	0.259	106	35.5	2.75	35.3	74	1.89	43.7	70.5	9.79	65.8	34.7	151	7.64	280	10.7	1.52	18.9	0.831
	207	3.42	10.9	278	29.5	0.868	13.8	207	37.8	1.35	1	158	5.77	0.191	5.6	35.8	1.86	41.7	82.2	1.86	39.8	37	10.6	96.2	31.6	110	5.97	305	14	2.23	16.1	8.14
	160	3.49	4.89	150	29.9	0.474	12.8	30.8	14.3	0.947	0.567	144	2.01	0.233	18.4	26.2	2.76	37.3	86.9	2.38	20.1	14.8	12.1	101	27.6	98.7	8.49	463	24.7	0.898	26.7	1.41
	147	4.05	11.4	184	46.4	1.09	18	112	11.9	1.08	0.98	127	10.5	0.212	37.1	22	2.85	33.8	77.1	1.9	19.4	32.1	9.72	78.9	27.8	136	8.31	385	20.8	1.63	23	1.95
	137	7.43	5.22	9.32	157	0.788	14.8	8.89	14.8	1.09	0.503	151	2.62	0.316	63.2	19.8	3.56	26.4	87.3	2.43	21.6	9.28	11.6	86.1	28.9	123	9.07	409	19.9	0.833	24.1	1.35
	158	2.42	7.58	60	52.6	0.72	14.8	93.1	10.7	0.94	0.671	133	2.63	0.15	22.5	19.3	2.5	32	77.4	1.89	17.9	16.4	9.1	78.1	25.9	117	8.96	426	22	1.64	20.7	6.87
STR (n=8)	130	3.65	23.6	12.5	106	0.661	12.5	26.4	10.3	0.752	0.525	120	4.1	0.0263	12.2	48.2	2.42	27.7	50.8	1.19	9.37	46.5	6.93	56.4	5.22	85.1	7.18	326	17.1	0.888	23.1	7.01
	189	4.45	10.4	33	146	1.1	14.7	83.5	16.1	1.33	0.941	159	6.67	0.214	66.5	70	3.02	54.3	53.8	1.39	12.1	40.5	8.29	59.4	7.08	164	11.2	395	16.6	1.78	21.9	2.07
	147	8.42	5.96	15.5	356	1.46	16.4	43.7	14.2	1.24	0.758	168	4.28	0.197	70	41.4	2.88	31.3	61.9	1.34	9.69	22.9	10.1	81.3	7.57	106	7.61	380	17	0.891	24.8	2.25
	178	3.35	5.36	47.6	69.9	0.843	12.9	57.4	9.3	1.03	0.637	128	4.38	0.0609	30.3	42.5	2.26	37.5	42.1	0.959	8.8	42.9	8.15	60.1	7	125	8.41	349	14.4	1.6	21.5	1.02
	114	4.95	4.07	4.87	304	1.07	13.8	34.2	8.05	0.933	0.571	125	3.55	0.21	134	25.7	3.66	30.7	71.2	1.73	13.1	14.8	9.25	78.5	14.2	171	9.92	279	15.5	1.2	22.9	2.31
	161	5.68	8.75	153	129	1.38	18.2	100	14.1	1.45	1.1	151	7.28	0.336	119	47.8	5.25	42.3	80.4	2.07	15.4	37.3	11.5	93.6	16.7	184	10.3	336	18.6	2.62	26.7	4.05
	169	5.34	6.42	159	72.9	0.926	14.6	35.1	18.7	1.09	0.664	131	2.34	0.234	87	31.3	3.97	28.4	69.4	1.89	13.4	44.5	12.4	93.6	14.5	117	7.56	251	15.3	0.804	24.2	2.08
	215	5.48	5.05	23	178	1.02	14.6	38.4	7	0.913	0.607	123	3.75	0.176	110	27.9	3.61	25.9	62.8	1.38	12.4	20.5	10.8	77.4	12.6	166	8.6	240	12.7	1.19	21.8	2.42
Fig. 1l							Fig. 1m
CD4 and CD8 CAR HKvG6PD corr							CD8+ CAR hist. & dotplots
	CD8+ CAR		CD4+ CAR				Response	CD45RA	CD69	CD4	CD8	ALDH	AMPK	CD25	GLUT1	SCD1	ATP5A	TIM3	CD36	CD27	CD98	LAL	Ki67	CPT1A	ATPCL	G6PD	CD45RO	CCR7	CS	HK	GAPDH	pS6	GranzymeB	ACADM	PD1	mTOR	TIGIT
Response	HK	G6PD	HK	G6PD			LTR (n=8)	5.9	4.14	11.5	438	1.1	11	27.9	5.82	0.778	102	2.94	0.244	77.3	31.1	2.27	29.8	86.6	2.02	40.8	50.2	6.66	52.3	32.1	150	8.41	305	11.2	0.544	16	0.896
LTR (n=8)	32.1	40.8	34.7	44.5				4.77	6.36	9.44	456	1.46	15.7	71.7	7.03	0.89	111	10.8	0.196	68.4	40.6	2.39	35.5	86.7	2.25	42.5	54.7	7.09	54	33.5	147	7.07	277	11.1	0.811	19.4	10.4
	33.5	42.5	32.8	41.9				5.11	4.82	9.67	485	1.51	14.1	30	8.14	0.978	115	5.42	0.23	103	33.8	2.48	36.5	78.7	1.88	43.2	48.4	8.65	60.1	33.6	161	8.33	307	11.1	0.657	18.3	0.673
	33.6	43.2	34.9	43.8				4.14	12.4	15.7	323	1.26	14.8	224	34.6	1.49	156	5.33	0.171	5.92	37.4	1.79	47.4	94.5	2.08	40.9	26.3	10.2	86	31.5	110	7.08	380	16	0.869	15.1	12.4
	31.5	40.9	31.7	39.9				3.8	9.24	3.59	198	0.75	9.68	16.8	17.1	1.1	150	1.95	0.254	8.59	35.9	2.36	61.4	105	2.89	20.4	10.3	11.4	97.9	28	119	11.3	588	28.2	0.701	22.6	2.23
	28	20.4	27.7	20				5.85	13.1	11.7	541	1.85	19.1	77.8	10.1	1.06	129	10.1	0.186	33.5	21.4	2.64	37.3	91	2.01	19.5	21.1	9	74	27.5	135	8.46	411	21.3	0.625	22.8	2.11
	27.5	19.5	27.5	19.1				10.3	5.23	4.02	344	1.14	14.3	5.93	11.2	1.1	153	2.38	0.315	58.1	19.1	3.22	27.8	89.3	2.37	21.7	6.6	10.9	83	28	128	9.63	434	20.7	0.553	23	1.51
	28	21.7	28.8	21.3				3.09	8.08	5.93	345	1.19	14.5	101	10.5	1	133	2.53	0.142	22.8	21	2.3	36.3	85	1.9	17.8	12.5	8.84	72.5	25.6	128	10	481	23.2	0.757	19.9	9.08
	25.6	17.8	26.4	18.1			STR (n=8)	4.21	37.2	6.18	259	0.89	12.8	23.8	9.1	0.77	118	3.61	0.0199	12.7	53.2	2.43	34.3	59	1.36	9.76	42.6	6.74	52.9	5.16	86.9	7.84	365	18.3	0.592	22.7	6.81
STR (n=8)	5.16	9.76	5.24	8.83				4.97	10.8	8.14	284	1.28	13.4	73.4	16.3	1.39	164	4.83	0.204	59.9	75.3	2.81	60	57.4	1.45	12	30.3	7.63	53.4	6.77	146	10.8	406	17.1	1.05	19.6	1.58
	6.77	12	7.48	12				11	5.82	7.75	534	1.9	16.9	33.5	12.7	1.26	168	4.67	0.188	64.9	41.1	2.72	33.3	68.2	1.41	9.65	15.7	9.57	80.4	7.58	106	7.77	401	17.3	0.584	24.7	3.1
	7.58	9.65	7.18	9.43				4.58	5.58	7.43	420	1.33	13.7	55.2	8.1	1.07	130	4.14	0.049	32.1	46.1	2.1	42	49.4	0.999	8.94	32.1	7.54	55.1	6.91	132	9.11	385	15.1	0.773	21.4	1.04
	6.91	8.94	7.02	8.63				5.41	4.08	3.93	351	1.19	14	31	7.84	0.945	126	3.64	0.218	140	25.9	3.66	31.3	73.6	1.77	13.1	13.6	9.14	78.5	14.2	173	10	288	15.7	1.04	23.1	2.51
	14.2	13.1	13.8	13.1				7.73	8.68	14.5	502	2.07	19.2	82.1	12.8	1.56	159	7.29	0.348	118	48.5	4.9	45.9	91.8	2.25	15.8	24.3	11.4	94.3	16.7	196	11.4	388	20.1	1.18	27.4	6.09
	16.7	15.8	15.9	14				6.79	8.84	10.3	493	1.82	16	24.4	15.1	1.24	139	2.85	0.23	47.7	36.3	3.88	37.1	81.8	2.09	14.3	39.5	11.3	94.5	15.7	148	9.57	308	16.6	0.612	24.8	5.6
	15.7	14.3	13	12.2				7.58	5.02	7.75	478	1.45	15.3	22.9	6.18	0.949	128	4.15	0.17	98.4	28.6	3.48	28.1	72.4	1.53	12.8	14.5	10	76.9	12.6	167	9	277	13.9	0.604	22.8	3.6
	12.6	12.8	12.4	12.1
Fig. 1n							Fig. 1o
CAR products metabolites z-score							CAR metabolites volcano
Refer to supplementary data file							Refer to supplementary data file
[truncated: 18 more columns]

## Sheet: Fig. 2
Fig. 2b
Mitotracker high and low dotplots/histograms
Response	% CD3+EGFR+/CD8+/Mito-high of CD3+EGFR+/CD8+	% CD3+EGFR+/CD8+/Mito-low of CD3+EGFR+/CD8+	% CD3+EGFR+/CD4+/Mito-high of CD3+EGFR+/CD4+	% CD3+EGFR+/CD4+/Mito-low of CD3+EGFR+/CD4+
LTR (n=8)	19.7	79.8	21.6	78.2
	47	52.9	48.1	51.9
	51.9	48.1	47.6	52.4
	38.1	61.9	33.9	66.1
	48.6	51.3	40.1	59.9
	18.4	81.6	13.1	86.8
	27	72.6	20.4	79.4
	42.3	57.7	29.3	70.7
STR (n=8)	4.4	95.6	1.45	98.2
	3.09	95.8	2.4	96.4
	4.66	95.3	0.923	98.5
	9.45	90.6	5.26	94.7
	9.02	90.2	5.37	94.6
	1.61	97.5	0.99	98.8
	3.53	96.5	1.2	98.8
	3.71	96.3	2.4	97.6
Fig. 2c
Max cristae width (nm)
LTR	STR
12.0533	8.52273
10.2429	11.7131
14.4858	25.7259
12.0533	20.0881
10.2429	14.4858
12.7053	20.4858
8.98366	30.7294
11.7131	14.2045
12.7053	11.7131
12.7053	10.2429
20.4858	26.951
20.6818	28.9716
12.7053	26.8011
16.5653	12.0533
4.01776	16.5653
11.7131	17.0455
14.2045	14.2045
8.52273	12.7053
6.35227	12.7053
10.2429	19.0575
11.3636	11.7131
10.2429	20.0881
11.7131	11.7131
18.1903	19.0575
20.0881	14.4858
17.2805	11.7131
17.0455	16.0703
17.2805	15.299
15.299	10.2429
12.7053	20.6818
12.7053	15.299
22.9041	11.7131
10.2429	8.98366
28.4091	15.299
14.2045	12.7053
2.84091	18.1903
11.7131	20.4858
5.68182	21.6357
24.1058	11.7131
8.52273	30.5973
15.299	21.6357
17.2805	15.299
8.98366	22.7273
11.7131	26.1918
10.2429	11.7131
8.98366	11.7131
8.98366	10.2429
11.3636	14.2045
10.2429	11.3636
14.2045	11.3636
11.7131	19.0575
8.98366	20.4858
14.4858	20.4858
14.2045	8.98366
12.7053	14.2045
16.5653	17.9673
18.1903	11.3636
17.2805	11.3636
16.5653	17.2805
12.7053	8.98366
10.2429	24.2727
17.9673	15.299
10.2429	18.1903
15.299	18.1903
15.299	17.2805
14.2045	20.0881
10.2429	11.7131
15.299	18.1903
16.5653	11.7131
12.0533	14.4858
12.7053	14.2045
20.6818	18.1903
17.9673	14.2045
14.2045	11.7131
14.4858	8.98366
15.299	14.2045
12.7053	11.7131
14.4858	17.0455
14.2045	11.7131
10.2429	14.4858
20.0881	14.4858
19.8864	20.6818
17.0455	18.1903
20.6818	17.9638
14.2045	12.0533
16.0703	14.4858
12.7053	10.2429
20.4858	14.2045
14.2045	14.2045
10.2429	14.4858
12.0533	12.0533
16.5653	17.2805
21.6357	12.7053
8.98366	12.7053
12.7053	16.5653
15.299	12.0533
16.5653	16.5653
19.0575	15.299
19.0575	16.5653
12.0533	11.7131
16.0703	12.7053
11.7131	16.5653
14.2045	14.4858
11.7131	16.0703
10.2429	8.98366
14.2045	10.2429
20.6818	12.0533
20.0881	8.52273
15.299	20.4858
8.52273	15.299
10.2429	20.0881
19.0575	22.0625
16.5653	28.1953
8.52273	13.3438
21.495	16.2266
19.3203	20.6456
12.4034	13.0575
11.2294	9.89205
13.6612	12.4034
22.0511	13.6612
6.39205	12.4034
10.6534	9.03977
22.0625	11.2294
12.7841	15.7699
16.5653	13.6612
26.9979	13.3438
19.3203	12.4034
10.8409	7.3125
12.0739	13.0575
7.3125	14.2045
9.89205	14.2045
13.6612	18.6428
13.3438	16.5653
12.5852	17.9673
12.0739	17.0455
13.6612	15.299
16.2266	11.3636
16.0234	12.0533
2.84091	12.7053
10.6534	14.4858
15.9602	11.7131
9.6598	6.35227
9.23295	8.98366
13.6612	12.0533
9.6598	15.299
14.9148	16.0703
16.8821	8.03551
11.2294	11.3636
9.23295	15.299
6.99503	11.7131
9.89205	20.0881
6.99503	6.35227
9.6598	20.4858
11.2294	14.4858
8.55256	12.7053
10.8409	11.7131
11.2294	12.0533
9.23295	14.2045
13.2685	10.2429
9.6598	11.7131
9.89205	15.299
14.2933	12.0533
11.2294	11.3636
8.55256	16.0703
9.89205	14.4858
14.2045	8.03551
14.4858	8.98366
12.5653	17.9673
10.2429	11.3636
34.6776	16.0703
16.5653	15.299
24.2727	10.2429
23.4268	16.5653
14.4858	12.7053
22.1882
16.5653
17.2805
25.5682
8.52273
8.98366
20.0881
10.2429
8.52273
8.52273
10.2429
10.2429
8.03551
12.0533
16.5653
16.5653
15.299
14.4858
14.4858
11.7131
10.2429
11.7131
12.7053
8.03551
22.7273
5.68182
21.6357
24.1058
11.7131
8.03551
11.3636
12.0533
25.4098
28.5511
19.0575
31.25
12.7053
12.7053
20.6818
32.3913
5.68182
19.0575
29.2493
15.299
12.7053
11.7131
14.2045
21.6357
14.2045
12.7053
8.03551
10.2429
11.7131
11.7131
15.299
18.1903
10.2429
8.52273
14.2045

## Sheet: Fig. 3
Fig. 3b
Product+BM PCA
Group	ALDH	AMPK	GLUT1	SCD1	PAKT	ATP5A	CD36	CD98	LAL	CPT1A	G6PD	CS	HK	GAPDH	Ps6	ACADM	Mtor
BM LTR (n=6)	18	293	18.5	4.16	8.73	76.7	16.5	4.84	3.55	82.1	122	77.9	54.4	88	11.5	11.8	27.6
	18.5	290	23.2	4.19	8.9	79.3	17.8	6.18	3.95	88.6	127	78.5	60.8	109	12.4	13.6	27.5
	17.2	288	21.5	4.01	8.45	72.5	12	5.47	4.28	74.1	124	73.7	58.6	98.1	11.3	11.7	25.7
	30.8	548	78.9	5.78	14.7	73	1.94	4.38	4.08	91.4	414	235	280	89.3	15.6	18.6	43.2
	37.9	659	89.8	6.94	17.7	88.6	4.5	7.8	5.66	109	466	278	301	98.3	20	23	51.2
	27.5	489	76.9	5.43	13.2	70	3.6	5.65	4.02	101	361	215	227	65.4	14.7	17.1	42
BM STR (n=5)	35.7	665	126	6.35	16.7	122	6.87	7	5.12	207	727	207	408	311	25.1	18.2	29.7
	8.62	181	44.4	2.17	3.85	102	5.27	8.21	3.33	64.5	268	114	347	97.3	6.69	7.99	19.4
	9.48	213	46.1	2.35	4.61	108	6.6	9.2	3.85	75.2	282	118	244	117	8.65	10.8	20.4
	7.57	153	60.8	2.02	3.64	96.5	6.89	8.57	3.13	92	231	118	217	79.6	6.36	9.85	16.8
	7.89	180	40.9	2	4.15	90.1	5.57	6.32	3.01	72.8	251	114	260	84.8	6.95	7.78	15.6
Product LTR (n=8)	0.436	11.3	6.19	0.676	0.498	107	0.255	28.3	3.1	78.4	44.1	63.8	34.5	154	7.24	10.3	18.4
	1.19	15.3	8.34	0.925	0.753	116	0.215	39.9	2.44	83.5	42.9	57.8	33.6	149	6.97	11	19.4
	0.919	13.7	9.95	0.969	0.72	116	0.259	35.5	2.76	74.1	43.7	65.8	34.7	151	7.63	10.7	18.9
	0.868	13.8	37.9	1.35	1	158	0.192	35.7	1.87	82.4	39.9	96.2	31.6	110	5.96	14	16
	0.475	12.8	14.3	0.949	0.567	144	0.234	26.3	2.77	87.2	20.1	101	27.6	98.7	8.48	24.7	26.7
	1.09	18	12	1.08	0.982	127	0.214	22	2.86	77.4	19.5	78.9	27.8	136	8.3	20.7	22.9
	0.788	14.8	14.9	1.09	0.505	151	0.316	19.8	3.57	87.5	21.7	86.2	28.9	123	9.07	19.9	24.1
	0.721	14.8	10.7	0.942	0.672	133	0.151	19.3	2.51	77.6	18	78	25.9	117	8.95	22	20.7
Product STR (n=8)	0.662	12.5	10.4	0.753	0.526	120	0.0273	48.2	2.43	50.9	9.4	56.4	5.21	85	7.17	17.1	23
	1.1	14.8	16.1	1.33	0.942	159	0.214	70	3.02	54	12.2	59.4	7.08	164	11.2	16.6	21.9
	1.46	16.5	14.2	1.24	0.758	168	0.198	41.4	2.88	62	9.71	81.3	7.57	106	7.61	17	24.8
	0.843	12.9	9.32	1.03	0.637	128	0.0616	42.5	2.26	42.2	8.82	60	7	125	8.4	14.4	21.5
	1.07	13.8	8.07	0.935	0.573	125	0.213	25.8	3.67	71.4	13.1	78.5	14.1	171	9.91	15.4	22.8
	1.38	18.2	14.2	1.45	1.1	151	0.336	47.9	5.27	80.6	15.5	93.6	16.7	184	10.3	18.6	26.7
	0.926	14.6	18.7	1.09	0.666	131	0.235	31.4	3.99	69.7	13.5	93.6	14.5	118	7.55	15.3	24.2
	1.02	14.6	7.01	0.914	0.611	123	0.177	27.9	3.62	63.1	12.5	77.4	12.5	166	8.58	12.6	21.8
Fig. 3c
BM histograms and dotplots
Group	ATP5A	CD98	Ps6	Mtor
BM LTR (n=6)	76.7	4.84	11.5	27.6
	79.3	6.18	12.4	27.5
	72.5	5.47	11.3	25.7
	73	4.38	15.6	43.2
	88.6	7.8	20	51.2
	70	5.65	14.7	42
BM STR (n=5)	122	7	25.1	29.7
	102	8.21	6.69	19.4
	108	9.2	8.65	20.4
	96.5	8.57	6.36	16.8
	90.1	6.32	6.95	15.6
Fig. 3d																							Fig. 3e
BM v Product CAR Volcano plot																							BM d28 cytokine levels
STR											LTR												Group	IL-1b	IL-2	IL-4	IL-5	IL-6	IL-7	IL-8	IL-10	IL-12	IL-13	IL-15	IL-17	IFN-g	TNF-a
	P value	Mean of Product	Mean of BM	Product Log2	BM Log2	Log2FC	Difference	SE of difference	t ratio	df		P value	Mean of Product	Mean of BM	Product Log2	BM Log2	Log2FC	Difference	SE of difference	t ratio	df		BM LTR (n=8)	4.76	17.18	16.83	2.62	24.83	6.25	307.27	2.93	138.84	7	46.09	6.17	0.83	1.84
CD3	0.219866	162.9	143.4	7.34784	7.1639	-0.183942	19.48	14.96	1.302	10.9	CD3	0.010764	171.6	126.5	7.42291	6.98299	-0.439912	45.13	14.6	3.09	10.55			3.042	1.23	3.44	10.3	71	14.95	93.8	13.7	163.5	4.88	68.834	0.81	19.5	1.13
CD45RA	0.20098	5.165	14.64	2.36877	3.87184	1.50308	-9.471	6.213	1.524	4.064	CD45RA	0.009715	3.955	8.913	1.98368	3.15591	1.17223	-4.958	1.392	3.563	6.769			3.856	0.21	5.79	1.6	22.1	16.418	11.3	3.86	97.4	3.58	28.431	9.839	2.115	0.5
CD69	0.313389	8.701	6.056	3.12118	2.59837	-0.522816	2.645	2.487	1.064	9.616	CD69	0.636077	7.145	6.532	2.83693	2.70752	-0.129409	0.6133	1.263	0.4855	11.98			0.54	2.33	0.25	1.41	143.1	5.933	27.5	5.65	60.2	3.16	4.843	8.59	0.39	1.686
CD4	0.079761	56.06	10.32	5.8089	3.36737	-2.44153	45.74	22.4	2.042	7.12	CD4	0.050408	141.4	42.9	7.14364	5.42291	-1.72073	98.46	45.15	2.181	11.68			2.37	17.2	4.67	0.4	164.6	7.748	28.5	7.32	122.8	5.04	32.786	0.94	0.54	2.075
CD8	0.992685	170.2	170.6	7.41109	7.41447	0.00338661	-0.375	39.74	0.009436	8.658	CD8	0.523913	83.85	118	6.38974	6.88264	0.492904	-34.15	51.81	0.6592	10.54			1.18	1.42	3.23	1.63	3.16	5.76	8.38	7.97	135.14	2.94	9.619	0.34	1.041	0.33
ALDH	0.078249	1.058	13.79	0.0813396	3.78555	3.70421	-12.73	5.413	2.353	4.002	ALDH	0.000906	0.8088	25	-0.306145	4.64386	4.95	-24.19	3.451	7.009	5.007			1.74	2.28	4.25	1.38	7.91	11.97	19.17	2.8	183.73	4.22	25.029	8.611	2.85	0.8
AMPK	0.052475	14.71	277.2	3.87873	8.11478	4.23606	-262.5	96.17	2.729	4	AMPK	0.001458	14.31	427.8	3.83895	8.74079	4.90184	-413.5	65.41	6.322	5.001			1.72	6.932	17.823	0.51	39.87	7.772	112.3	1.79	15.28	4.24	8.667	10.092	0.984	2.119
CD25	0.000893	52.34	1.141	5.70984	0.190299	-5.51954	51.2	9.299	5.505	7.019	CD25	0.011111	78.05	2.03	6.28633	1.02148	-5.26485	76.02	22.22	3.421	7.004		BM STR (n=8)	4.098	0.12	6.2	0.8	4.3	59.48	4.43	2.35	115.2	7.29	92.428	9.877	1.69	1.18
GLUT1	0.030938	12.22	63.46	3.61117	5.98778	2.3766	-51.24	15.82	3.238	4.07	GLUT1	0.041451	14.24	51.47	3.83188	5.68566	1.85378	-37.22	14.17	2.627	5.66			2.863	0.24	3.77	0.81	44	3.412	25	21	84	3.34	82.224	8.88	1.83	1.63
SCD1	0.087868	1.092	2.968	0.126973	1.56949	1.44252	-1.876	0.8395	2.234	4.079	SCD1	0.000307	0.9961	5.087	-0.00563751	2.34682	2.35245	-4.091	0.4822	8.483	5.202			1.29	1.25	18.69	1.31	146.17	5.52	122.88	3.25	3.94	3.68	6.541	8.594	0.23	1.651
PAKT	0.079722	0.7254	6.548	-0.463151	2.71105	3.17421	-5.823	2.494	2.335	4.006	PAKT	0.000833	0.7106	11.94	-0.49289	3.57773	4.07062	-11.23	1.576	7.122	5.019			1.53	1.23	18.748	1	225.2	5.791	17.4	2.49	18.2	1.8	10.017	8.645	1.354	0.03
ATP5A	0.001814	138.1	103.7	7.10957	6.69627	-0.413297	34.41	8.414	4.089	10.94	ATP5A	2.2e-05	131.5	76.75	7.03892	6.26209	-0.776824	54.75	7.027	7.791	9.333			0.48	4.808	18.6	2.43	6.69	5.441	42.5	3.66	217.6	5.015	5.693	0.26	1.328	1.66
TIM3	0.00404	4.544	2.018	2.18396	1.01293	-1.17104	2.526	0.6957	3.631	10.85	TIM3	0.020798	5.505	1.95	2.46074	0.963474	-1.49727	3.555	1.204	2.951	7.166			1.22	4.82	3.18	0.38	429.79	5.298	19.72	3.88	274.73	1.41	5.435	8.563	0.12	0.3
CD36	4.8e-05	0.1818	6.226	-2.45958	2.63831	5.09788	-6.044	0.3352	18.03	4.087	CD36	0.023148	0.2284	9.39	-2.13037	3.23113	5.36149	-9.162	2.835	3.232	5			1.94	2.06	2.14	0.97	307.89	7.817	18.8	4.47	135.34	4.49	6.707	10.429	0.51	0.49
FASase	9.9e-07	129	0.4144	7.01123	-1.2709	-8.28213	128.6	7.395	17.39	7.002	FASase	5e-05	118.6	0.4338	6.88996	-1.2049	-8.09486	118.1	13.45	8.785	7			2.61	0.86	14.85	5.488	111.39	17.23	11.12	1.74	120.11	12.63	8.667	0.1	0.984	1.34
CD27	0.03357	78.63	33.41	6.29701	5.06221	-1.2348	45.22	18.62	2.428	10.98	CD27	0.056149	56.15	18.81	5.81121	4.23343	-1.57779	37.34	17.05	2.191	9.013
CD98	0.000257	41.85	7.848	5.38716	2.97233	-2.41483	34	5.091	6.679	7.155	CD98	6.8e-05	28.34	5.72	4.82477	2.51602	-2.30875	22.62	2.838	7.969	7.425
LAL	0.574537	3.384	3.68	1.75873	1.87971	0.120976	-0.2963	0.5097	0.5812	9.551	LAL	0.001927	2.726	4.258	1.44679	2.09018	0.64339	-1.532	0.3453	4.438	8.404
KI67	2.6e-05	34.76	5.024	5.11936	2.32884	-2.79052	29.74	3.538	8.405	8.195	KI67	4e-06	32.84	4.277	5.03738	2.0966	-2.94078	28.56	2.302	12.41	7.298
CPT1A	0.20074	61.55	101.8	5.94369	6.66959	0.725907	-40.23	26.56	1.515	4.223	CPT1A	0.108627	80.8	91	6.33628	6.50779	0.171511	-10.2	5.434	1.877	6.123
ATPCL	0.026281	1.494	5.33	0.57918	2.41414	1.83496	-3.836	1.13	3.394	4.11	ATPCL	0.009278	2.058	4.285	1.04124	2.0993	1.05805	-2.228	0.5549	4.014	5.232
G6PD	0.021566	11.78	350	3.55827	8.45121	4.89294	-338.2	92.4	3.66	4.001	G6PD	0.015371	31.16	269.2	4.96162	8.07253	3.11091	-238	66.18	3.596	5.043
CD45RO	0.19496	33.74	65.68	5.07639	6.03738	0.960994	-31.94	20.89	1.529	4.37	CD45RO	0.505793	40.35	52.2	5.3345	5.70598	0.371481	-11.85	17.14	0.6916	9.456
CCR7	0.40828	9.678	8.53	3.27471	3.09255	-0.182163	1.148	1.302	0.8816	6.75	CCR7	0.342173	9.868	7.968	3.30276	2.99422	-0.30854	1.899	1.84	1.032	5.949
CS	0.027968	75.04	134	6.22959	7.06609	0.836501	-58.96	18.78	3.14	4.696	CS	0.085828	78.46	159.7	6.29389	7.31922	1.02534	-81.25	38.42	2.115	5.208
HK	0.001271	10.61	294.6	3.40735	8.20261	4.79526	-284	35.27	8.052	4.015	HK	0.039915	30.59	163.7	4.93499	7.35491	2.41992	-133.1	48.28	2.757	5.006
GAPDH	0.957502	139.8	137.2	7.12722	7.10014	-0.0270839	2.542	45.25	0.05619	4.697	GAPDH	0.001609	129.8	91.35	7.02015	6.51333	-0.506814	38.49	9.5	4.051	11.99
Ps6	0.629241	8.848	10.73	3.14535	3.42358	0.278227	-1.887	3.625	0.5204	4.167	Ps6	0.004163	7.833	14.25	2.96956	3.83289	0.863325	-6.418	1.404	4.571	5.791
GzmB	9.9e-07	319.5	47.68	8.31967	5.57531	-2.74436	271.8	26.61	10.21	10.88	GzmB	7e-06	348.4	17.92	8.4446	4.1635	-4.2811	330.5	29.22	11.31	7.317
ACADM	0.05629	15.9	10.92	3.99095	3.4489	-0.542054	4.982	2.008	2.482	4.943	ACADM	0.800393	16.68	15.97	4.06005	3.99729	-0.062755	0.7083	2.74	0.2585	11.98
PD1	0.019585	1.372	6.958	0.45628	2.79867	2.34239	-5.586	1.515	3.688	4.168	PD1	0.15412	1.579	5.815	0.659011	2.53978	1.88077	-4.236	2.53	1.674	5.067
Mtor	0.29639	23.36	20.36	4.54597	4.34767	-0.198303	3.003	2.545	1.18	4.528	Mtor	0.015097	20.91	36.25	4.38612	5.17991	0.793788	-15.34	4.499	3.409	5.804
TIGIT	0.123325	2.901	5.694	1.53655	2.50944	0.972892	-2.793	1.549	1.803	5.783	TIGIT	0.82544	3.652	4	1.86869	2	0.131313	-0.3478	1.543	0.2254	12
Fig. 3f							Fig. 3g																			Fig. 3h
BM Metabolites							BM LTRvSTR PCA																			BM metabolites volcano
Refer to supplementary data file							Group	ALDH	AMPK	GLUT1	SCD1	PAKT	ATP5A	CD36	CD98	LAL	CPT1A	G6PD	CS	HK	GAPDH	Ps6	ACADM	Mtor		Refer to supplementary data file
							BM LTR (n=6)	18	293	18.5	4.16	8.73	76.7	16.5	4.84	3.55	82.1	122	77.9	54.4	88	11.5	11.8	27.6
								18.5	290	23.2	4.19	8.9	79.3	17.8	6.18	3.95	88.6	127	78.5	60.8	109	12.4	13.6	27.5
								17.2	288	21.5	4.01	8.45	72.5	12	5.47	4.28	74.1	124	73.7	58.6	98.1	11.3	11.7	25.7
								30.8	548	78.9	5.78	14.7	73	1.94	4.38	4.08	91.4	414	235	280	89.3	15.6	18.6	43.2
								37.9	659	89.8	6.94	17.7	88.6	4.5	7.8	5.66	109	466	278	301	98.3	20	23	51.2
								27.5	489	76.9	5.43	13.2	70	3.6	5.65	4.02	101	361	215	227	65.4	14.7	17.1	42
							BM STR (n=5)	35.7	665	126	6.35	16.7	122	6.87	7	5.12	207	727	207	408	311	25.1	18.2	29.7
								8.62	181	44.4	2.17	3.85	102	5.27	8.21	3.33	64.5	268	114	347	97.3	6.69	7.99	19.4
								9.48	213	46.1	2.35	4.61	108	6.6	9.2	3.85	75.2	282	118	244	117	8.65	10.8	20.4
								7.57	153	60.8	2.02	3.64	96.5	6.89	8.57	3.13	92	231	118	217	79.6	6.36	9.85	16.8
								7.89	180	40.9	2	4.15	90.1	5.57	6.32	3.01	72.8	251	114	260	84.8	6.95	7.78	15.6
							Fig. 3i
							mTOR MMI in CD3+ Non-CAR BM cells
							Group	Mtor
							BM LTR (n=6)	40.6
								21.9
								36.6
								24.5
								44.6
								22.6
							BM STR (n=5)	27.4
								20.2
								16
								18.3
								15.9

## Sheet: Fig. 4
Fig. 4b						Fig. 4c				Fig. 4d&e
CAR T rapa expansion (Fold Change from d1)						CD4/CD8 abundance Rapa				Rapa Total CAR Cell Cycle Abundances
Day	1	7	9	11			Lymphocytes/DAPI-VioBlue-A, SSC-A subset/CAR/CD4+ | Freq. of Parent	Lymphocytes/DAPI-VioBlue-A, SSC-A subset/CAR/CD8+ | Freq. of Parent			G0 (pRb-)	S (IdU+)	G0/G1 (IdU-CyclinB1-)	G2/M (IdU-CyclinB1+)
with Rapa (n=6)	1	1.385	2.805	10.45		with Rapa (n=6)	37	60.4		with Rapa (n=6)	6.28	23	72.9	4.16
	1	1.645	1.94	7.55			80.7	18.3			7.47	27.4	69.5	3.1
	1	2.59	4.5584	16.1			44.3	54.2			6.71	24.5	72	3.53
	1	1.145	0.575	3.585			77.9	19.9			9.7	29	67.8	3.22
	1	2.905	3.735	13.1			49.7	48.1			15.2	14.7	82.9	2.38
	1	1.89	1.97	6.9			80.6	18			9.26	23.3	73.1	3.53
without Rapa (n=6)	1	2.52	2.885	12.3		without Rapa (n=6)	45.9	52.3		without Rapa (n=6)	5.13	25.7	70.9	3.38
	1	1.965	1.205	4.765			84.2	15.1			8.08	32	64.6	3.46
	1	3.925	3.49717	12.9			44.2	54.2			6.96	30.2	66.2	3.62
	1	1.69	0.565	9.3			82	15.9			7.56	34.9	61.1	4.01
	1	3.31	3.94	9.6			43.8	51.5			13.7	12.8	84.9	2.3
	1	2.21	2.425	12.05			77.6	21			8.12	33.5	62.8	3.71
Fig. 4f															Fig. 4g			Fig. 4h			Fig. 4i			Fig. 4j															Fig. 4k
Rapa OCR															Rapa Basal OCR			Rapa Max. OCR			Rapa SRC			Rapa ECAR															Rapa Basal ECAR
Group	Time	1.30899	7.81567	14.3156	20.9165	27.4162	33.9213	40.5215	47.0211	53.5242	60.1296	66.6381	73.1448		Group	Basal OCR (pmol/min)		Group	Maximal OCR (pmol/min)		Group	SRC% (pmol/min)		Group	Time	1.30899	7.81567	14.3156	20.9165	27.4162	33.9213	40.5215	47.0211	53.5242	60.1296	66.6381	73.1448		Group	Basal ECAR (mpH/min)
Without Rapa (n=6)	OCR (pmol/min)	87.8852	81.3337	76.4665	25.4768	25.1098	23.5771	101.292	94.0909	90.8396	15.5263	15.6077	15.6022		With Rapa (n=6)	20.6255		With Rapa (n=6)	81.017		With Rapa (n=6)	81.017		Without Rapa (n=6)	ECAR (mpH/min)	59.2346	60.2967	61.5411	80.1539	85.7833	88.3797	88.3055	89.8357	90.3457	89.8011	89.9945	90.1009		With Rapa (n=6)	34.7212
		97.6785	90.8871	86.6883	27.8303	27.8924	28.0357	133.631	126.751	122.075	16.1169	17.1	17.1527			48.3042			134.898			134.898				58.6075	61.0944	62.8279	86.6651	88.4065	90.5239	91.9609	91.8675	91.7724	92.5395	91.9075	91.9361			61.0676
		89.6657	82.061	78.1641	25.4705	24.6627	24.2064	137.879	128.097	120.538	13.8175	15.1971	15.3474			60.5072			143.163			143.163				59.7299	62.1957	64.0331	84.9008	88.187	90.659	93.2483	93.0136	93.428	95.1727	94.1742	94.3673			27.2579
		128.188	122.651	118.047	32.1192	32.5234	31.6355	225.292	221.079	219.836	18.5756	20.6119	20.9996			41.8892			155.835			155.835				65.8213	66.9457	68.3816	101.447	103.19	104.737	104.931	103.529	103.228	104.847	104.028	104.36			59.3228
		112.128	109.288	108.677	26.3371	25.7919	26.3375	273.127	254.747	245.551	16.4004	18.8264	19.3465			63.5901			233.742			233.742				45.2092	45.29	45.9754	69.716	77.7504	80.3077	86.3239	85.6314	86.3984	85.8324	86.2845	87.201			24.511
		142.365	136	132.088	35.0349	33.9891	33.5435	233.069	220.834	216.482	17.4125	18.3578	19.4965			38.4196			127.27			127.27				83.62	86.1697	90.5169	113.476	112.162	112.615	115.845	113.626	112.327	125.003	123.58	122.92			62.4383
With Rapa (n=6)		57.8528	53.3352	50.7539	19.782	19.2997	18.9233	111.145	92.1009	78.1059	34.692	32.1194	30.1284		Without Rapa (n=6)	60.8643		Without Rapa (n=6)	85.6896		Without Rapa (n=6)	85.6896		With Rapa (n=6)		34.7212	35.1942	35.7745	46.3119	51.0137	53.3941	56.7091	57.0221	56.9609	56.8304	56.6208	56.8248		Without Rapa (n=6)	59.2346
		104.061	93.3638	87.736	28.3913	27.8404	27.4716	174.33	130.008	105.607	44.8802	41.8376	39.4317			69.5356			116.478			116.478				61.0676	63.7868	65.9056	89.4423	90.5482	92.1085	92.0569	92.9363	93.2271	93.8705	93.652	93.151			58.6075
		101.426	94.2329	90.1928	27.7361	27.0431	26.6461	172.848	147.648	133.398	32.3282	30.7716	29.6855			62.8168			122.532			122.532				27.2579	28.1	29.0744	38.1746	41.0246	42.4748	47.6683	47.3854	47.1947	46.8236	46.6917	46.7152			59.7299
		96.8148	86.3453	84.3815	25.1695	23.8812	23.5551	198.327	157.57	129.543	47.6948	45.3135	42.4923			97.0471			204.292			204.292				59.3228	60.9428	62.6263	85.0925	87.2526	88.7092	91.4986	90.2266	89.9155	89.3706	88.8894	89.195			65.8213
		88.8618	84.717	84.1758	26.7848	26.2451	25.5404	254.327	216.667	188.2	16.2307	19.7059	20.5857			89.3304			253.781			253.781				24.511	24.1244	23.8845	39.6088	47.9383	52.0236	64.6505	62.7175	61.8932	59.9322	59.4542	59.9024			45.2092
		93.7434	87.5522	85.538	30.5688	30.2576	29.4557	174.389	146.604	125.608	51.8767	49.5327	47.1184			112.592			213.573			213.573				62.4383	64.3691	65.79	86.4087	89.8214	90.3395	95.0197	93.9897	93.0646	91.7261	91.1409	90.9301			83.62
Fig. 4l								Fig. 4m						Fig. 4n
Rapa GSEA								Rapa GSEA volcano						Rapa MMI HM
Refer to supplementary data file								Refer to supplementary data file							With Rapa (n=6)	Without Rapa (n=6)
														CD45RA	0.708333	1.45533
														CD45RO	6.99333	7.58167
														CCR7	6.39833	8.665
														CD27	117.367	109.2
														GranzymeB	12.0617	21.1867
														CD69	2.68167	4.635
														CD25	317.333	133.2
														Ki67	5.905	7.76167
														GLUT1	11.695	10.8117
														HK	10.7117	12.9617
														GAPDH	39.5	58.9167
														ALDH	3.265	3.38417
														G6PD	26.9333	30.95
														CD98	18.0833	26.4667
														CS	104.233	125.317
														ATP5A	126.833	149.833
														CD36	1.905	2.02
														CPT1A	139.35	166
														ACADM	11.9667	12.2383
														ATPCL	4.55	5.625
														FASase	418.167	553.667
														SCD1	1.55333	1.82333
														LAL	1.6145	1.83833
														Mtor	281.667	351
														Pakt	7.525	8.43833
														Ps6	1.475	3.31983
														AMPK	2.52333	1.21067
														TIGIT	1.79533	1.543
														PD1	5.33667	5.34033
														TIM3	1.10667	0.986667
Fig. 4o								Fig. 4p
Rapa metabolite barplot								Rapa Metabolite volcano
Refer to supplementary data file								Refer to supplementary data file
Fig. 4q					Fig. 4r			Fig. 4t
Rapa Mitotracker					Rapa TMRM			Rapa max cristae width
	Lymphocytes/Live/CD3+EGFR+/Mito-High | Freq. of Parent	Lymphocytes/Live/CD3+EGFR+/Mito-Low | Freq. of Parent	Lymphocytes/Live/CD3+EGFR+ | Median (B1-A :: Mitotracker_FITC-A)			TMRM Mean		with Rapa	without Rapa
with Rapa (n=6)	59.8	40	69464		with Rapa (n=6)	30.9		15.1832	19.1236
	43	56.7	28892			50.2		10.2429	17.0455
	65.6	34.2	80156			49.4		12.5852	16.0703
	32.1	67.2	16049			63.1		22.1882	12.7053
	47.7	52.2	32835			49.2		20.4716	16.0234
	31.5	68.2	15952			54.5		12.0533	20.0504
without Rapa (n=6)	42.8	57	28716		without Rapa (n=6)	45.1		17.9673	16.5653
	45.8	53.9	32240			64.6		14.4858	19.8864
	59.1	40.7	64175			68.2		8.98366	14.4858
	22.7	76.9	14382			65.3		10.2429	32.5312
	41.2	58.4	28282			65		16.0703	27.3232
	23.9	75.7	13740			60.9		15.299	15.299
								10.2429	14.2045
								15.299	11.7131
								17.2805	8.98366
								17.9673	17.2805
								14.4858	16.5653
								21.6357	14.4858
								17.0455	21.6357
								11.7131	14.2045
								16.5653	14.4858
								12.7053	19.0575
								12.7053	8.98366
								20.0881	14.2045
								14.4858	14.2045
								12.7053	12.7053
								12.7053	16.5653
								10.2429	16.0703
								17.2805	8.98366
								17.0455	15.299
								19.8864	12.0533
								17.0455	16.5653
								16.0703	16.0703
								17.2805	15.299
								14.2045	8.58168
								17.2805	26.951
								14.2045	16.8374
								16.5653	15.5114
								15.5114	14.4858
								22.2905	11.7131
								14.2045	8.98366
								17.4695	20.0881
								19.7848	15.299
								30.7457	10.2429
								28.4091	8.52273
								17.2805	17.9673
								12.7053	11.7131
								12.0533	12.7053
								17.9673	12.7053
								17.4695	11.7131
								26.1918	12.7053
								15.3317	14.2045
								8.98366	19.8864
								62.3793	12.7053
								14.9148	17.2805
								8.98366	14.2045
								18.1903	23.4268
								8.89915	24.1058
								16.5653	12.7053
								19.0575	24.2727
								11.7131	18.7507
								11.3636	16.5653
								18.1903	14.2045
								20.0881	14.2045
								19.0575	17.9673
								16.5192	16.5653
								16.5653	12.7053
								10.2429	20.0881
								19.0575	16.0703
								10.2429	14.2045
								14.4858	29.6598
								8.98366	17.9673
								17.2805	8.52273
								12.7053	12.7053
								10.2429	17.9673
								14.2045	11.7131
								15.299	14.2045
								22.1882	17.2805
								14.4858	34.2756
								14.2045	17.4695
								11.9055	30.8359
								11.7131	19.5021
								12.7053	20.0881
								6.35227	20.0881
								14.2045	14.4858
								29.6598	25.4098
								14.2045	13.7898
								14.2045	20.0881
								8.98366	29.2834
								16.5653	20.0881
								10.2429	12.7053
								8.98366	15.299
								13.7898	8.52273
								17.9673	19.0575
								17.2805	11.7131
								14.2045	15.299
								19.8075	8.98366
								20.6818	5.68182
								12.7053	16.5653
								11.7131	16.5653
								11.3636	10.2429
								12.7053	16.0703
								15.299	10.2429
								14.2045	14.2045
								17.2805	16.5653
								20.0881	6.35227
								16.5192	8.98366
								20.0881	14.2045
								11.3636	25.4098
								14.0078	8.98366
								18.7507	30.2159
								19.5021	12.7053
								10.5582	15.5114
								11.3636	17.2805
								5.54688	20.6818
								13.4006	18.1903
								15.5114	24.8068
								25.4098	14.4858
								13.3438	14.2045
								14.642	16.0703
								15.299	14.4858
								32.5852	14.2045
								23.0028	20.6818
								14.2045	27.1193
								16.8374	14.9148
								19.7848	11.3636
								23.0028	14.4858
								14.2045	22.9041
								22.9041	16.5653
								11.3636	18.7507
								11.2294	18.7507
								12.1364	17.2805
								30.2159	23.0028
								16.8374	15.3317
								22.0973	26.6214
								22.2905	15.299
								19.1761	19.5021
								19.1761	13.4006
								24.0327	31.9205
								35.0611	18.7507
								27.1839	12.0533
								14.0078	16.0703
								68.7124	11.3636
								30.1996	11.9055
								27.1839	11.7131
								21.6009	11.7131
								31.9915	14.2045
								19.3203	12.7053
								24.2933	17.9673
								13.7898	10.2429
								19.1761	15.299
								13.7898	19.0575
								11.0554	10.2429
								22.2905	38.6406
								16.0234	12.7053
								13.7898	20.6818
								16.8374	20.4858
								15.3317	18.1903
								28.4091	12.7053
								27.5803	8.52273
								16.3509	33.2521
								24.4382	14.2045
								38.1151	10.2429
								8.52273	12.7053
								14.2045	16.5653
								24.0327	11.3636
								29.6598	20.0881
								8.98366	10.2429
								16.0703	12.7053
								34.3267	16.0703
								23.1236	15.299
								10.2429	17.9673
								14.2045	20.0881
								22.1882	22.9041
								12.1364	19.8864
								15.625	27.4155
								23.1236	12.7053
								30.2159	16.5653
								24.2933	19.0575
								32.0859	11.3636
								20.4489	16.0703
								20.6818	5.5483
								14.4858	12.0533
								49.8423	11.7131
								27.1193	12.0533
								49.8423	10.2429
								12.0533	12.7053
								14.2045	24.4382
								12.0533	19.0575
								10.2429	20.4858
								25.4098	17.9673
								12.7053	28.5511
								17.2805	16.5653
								17.2805	20.0881
								17.0455	17.9673
								14.4858	20.6818
								25.4098	28.9716
								19.8864	18.1903
								14.4858	20.0881
								12.7053	16.0703
								21.6357	12.7053
								16.5653	16.8374
								19.8864	14.2045
								17.7557	10.2429
								16.0703	15.299
								20.4858	14.2045
								40.6754	16.0703
								16.0703	12.7053
								19.6442	16.0703
								22.9041	22.9041
								19.3203	22.2905
								13.7898	16.5653
								9.23295	22.9041
								18.1903	62.5646
								10.2429	49.6953
								21.1165	35.1399
								17.1634	26.1918
								25.4098	21.6357
								17.2805	12.7053
								7.94034	15.299
								26.951	17.9673
								27.2216	14.2045
								10.2429	8.98366
								10.5582	16.0703
								29.2493	12.7053
								32.1179	20.0881
								24.0327	17.9673
								27.9077	12.7053
								13.4006	18.1903
								13.7898	14.2045
								24.1896	14.2045
								14.9148	14.2045
								26.951	20.0881
								29.2493	12.7053
								27.1839	12.7053
								25.1101	10.5582
								13.4006	15.299
								20.7067	14.4858
								8.98366	17.2805
								15.3317	14.2045
								15.299	14.4858
								24.1058	14.2045
								17.9673	15.299
								16.5653	14.2045
								10.2429	21.6357
								11.3636	14.2045
								12.7053	22.9041
								16.5653	12.7053
								12.7053	14.2045
								19.8864	14.2045
								22.7273	11.7131
								21.6357	14.4858
								12.7053	15.299
								26.1918	14.2045
								18.1903	10.2429
								16.5653	14.4858
								29.2493	14.2045
								22.9041	11.7131
								12.7053	14.2045
								19.0575	12.0533
								11.7131	14.4858
								12.7053	14.2045
								14.2045	18.1903
								20.6818	6.35227
								15.299	17.2805
								18.1903	8.98366
								12.0533	12.0533
								15.299	17.2805
								21.6357	17.0455
								19.0575	16.5653
								8.03551	11.7131
								19.0575	10.2429
								25.4098	14.4858
								16.0703	6.35227
								16.5653	21.6357
								14.2045	11.7131
								16.0703	8.98366
								17.9673	10.2429
								14.4858	11.7131
								17.0455	14.2045
								12.7053	18.1903
								22.1882	14.4858
								11.7131	17.0455
								21.6357	14.2045
								28.4091	14.2045
								18.1903	16.0703
								11.7131	10.2429
								15.299	14.4858
								8.98366	11.7131
								14.2045	12.7053
								14.2045	22.9041
								12.7053	10.2429
								17.2805	15.299
								38.2202	16.5653
								37.9027	11.7131
								12.0533	18.1903
								8.98366	10.2429
								25.5682	14.2045
								11.3636	11.4141
								19.8864	8.98366
								20.4858	11.7131
								22.9041	16.5653
								14.2045	14.2045
								15.299	10.2429
								11.3636	14.4858
								16.0703	11.7131
								17.2805	14.2045
								19.8864	18.1903
								17.2805	17.2805
								17.0455	12.7053
								11.7131	19.0575
								12.7053	11.7131
								15.299	20.4858
								14.4858	16.0703
								14.2045	19.0575
								20.4858	10.2429
								15.299	11.3636
								16.5653	15.9602
								23.4268	17.2805
								17.9673	14.4858
								16.5653	20.4858
								14.2045	15.299
								14.2045	18.1903
								14.2045	33.1307
								12.0533	14.2045
								19.0575	22.1882
								17.2805	16.5653
								15.299	17.2805
								20.4858	21.6357
								14.2045	17.9673
								14.4858	19.0575
								16.5653	14.3466
								16.5653	26.1918
								24.2727	20.4858
								24.3438	29.6598
								19.0575	28.4091
								15.299	20.6818
								14.4858	22.7273
								19.0575	20.0881
								17.9673	21.6357
								14.2045	20.4858
								11.3636	12.7053
								23.4268	14.4858
								14.4858	20.4858
								17.9673	22.9041
								8.52273	16.5653
								8.98366	25.4098
								14.4858	17.0455
								6.35227	28.5511
								11.7131	25.7259
								20.4858	14.4858
								16.0703	11.7131
								14.2045	8.52273
								19.0575	20.0881
								15.299	28.9716
								12.7053	12.7053
								16.0703	14.4858
								8.98366	22.9041
								16.5653	11.7131
								19.8864	18.1903
								14.2045	22.7273
								16.5653	22.1882
								14.4858	16.5653
								21.6357	12.0533
								19.0575	26.1918
								14.4858	12.0533
								11.3636	11.7131
								6.35227	8.98366
								12.0533	20.4858
								12.7053	16.5653
								14.4858	17.9673
								14.2045	21.6357
								16.0703	20.6818
								14.4858	28.9716
								14.2045	47.0256
								12.7053	17.9673
								16.5653	20.4858
								15.299	17.2805
								16.5653	20.6818
								14.2045	25.5682
								14.4858	12.0533
								17.0455	14.2045
								18.1903	22.9041
								19.0575	20.0881
								21.6357	11.7131
								8.98366	14.4858
								15.299	22.9041
								12.0533	17.2805
								18.1903	11.7131
								12.7053	26.1918
								15.299	12.7053
								6.35227	16.5653
								20.0881	10.2429
								14.4858	12.7053
								44.919	10.2429
								28.9716	14.4858
								39.7727	16.0703
								17.9673	17.2805
								18.1903	11.7131
								28.1236	20.6818
								25.7259	14.2045
								24.1058	25.7259
								37.0412	16.5653
								20.4858	14.2045
								20.4858	17.2805
								26.951	16.5653
								14.2045	19.8864
								11.7131	16.5653
								12.7053	16.5653
								22.1882	16.5653
								24.2727	18.1903
								14.2045	11.7131
								12.7053	12.7053
								36.9318	15.299
								22.9041	8.98366
								27.6257	11.7131
								11.7131	19.8864
								14.2045	16.5653
								15.299	21.6357
								14.2045	12.0533
								17.9673	12.7053
								20.0881	18.1903
								15.299	14.4858
								28.4091	10.2429
								32.3913	17.2805
								20.6818	14.2045
								15.299	14.4858
								24.1058	20.4858
								17.2805	19.8864
								20.6818	15.299
								19.0575	18.1903
								15.299	11.3636
								17.2805	14.2045
								22.9041	12.7053
								28.5511	12.0533
								31.7621	19.0575
								17.2805	16.5653
								16.5653	17.0455
								15.299	16.0703
								14.4858	6.35227
								26.8011	26.1918
								23.4268	16.5653
								14.2045	16.0703
								12.7053	17.2805
								14.2045	19.8864
								19.8864	34.2088
								11.7131	20.0881
								17.2805	15.299
								23.4268	13.4759
								16.5653	15.299
								26.951	16.5653
								34.0909	22.9041
								20.4858	15.3643
								14.2045	17.2805
								12.0533	14.2045
								12.7053	14.2045
								20.4858	17.5703
								14.2045	12.7053
								12.0533	14.4858
								12.7053	15.299
								20.4858	20.2131
								14.2045	12.7053
								12.0533	21.3068
								12.7053	14.4858
								15.299	34.3267
								11.3636	18.1903
								14.2045	14.2045
								15.299	14.4858
								14.4858	17.0455
								17.9673	14.2045
								11.7131	22.0625
								18.1903	22.9041
								12.7053	14.2045
								11.7131	16.5653
								11.7131	36.9318
								11.7131	20.7919
								12.0533	18.6428
								15.299	8.52273
								11.7131	17.0455
								17.9673	16.5803
								15.299	17.2805
								28.4091	19.3857
								26.951	14.642
								16.5653	12.7053
								15.299	15.9602
								19.0575	15.299
								20.973	33.9205
								11.2294	6.02628
								11.8203	14.7791
								9.94318	23.1115
								34.3267	18.1903
								17.9673	9.03977
								14.2045	23.2649
								12.7841	13.0384
								20.0881	20.4858
								22.9482	23.8743
								17.9673	17.2805
								18.1491	15.5767
								13.2685	21.3068
								13.2685	19.0575
								21.7287	13.4759
								14.2045	20.6818
								19.0575	18.1903
								28.5511	16.0703
								21.7287	15.299
								20.3381	8.98366
								16.8821	20.6818
								17.0455	17.9673
								10.2429	19.0575
								20.4858	12.7841
								20.4858	14.4858
								17.0455	22.9482
								14.2045	30.7294
								12.7053	31.7621
								18.1903	18.1903
								20.4858	14.2045
								31.3786	17.5703
								25.7259	21.3068
								25.4098	14.4858
								20.6818	24.848
								14.2045	15.299
								17.9673	12.7053
								16.5653	12.7841
								34.5611	17.9673
								20.6818	14.2045
								39.5696	14.2045
								14.4858	13.4759
								22.9041	16.8821
								21.7287	14.4858
								21.6357	21.7287
								16.0703	22.9482
								15.3643	17.9673
								26.3551	16.5653
								18.1903	22.9041
								17.9673
								32.3913
								19.8864
								22.9041
								19.0575
								14.2045
								25.4098
								19.0575
								17.0455
								20.6818
								12.0533
								20.4858
								11.7131
								15.299
								15.299
								21.2834
								28.9716
								19.0575
								16.0703
								28.5511
								23.4268
								20.6818
								32.3913
								17.5703
								28.1236
								42.7614
								21.6357
								17.2805
								18.1903
								17.2805
								27.9794
								23.7372
								15.299
								17.5703
								31.25

## Sheet: Fig. 5
Fig. 5c										Fig. 5d				Fig. 5e
Rapa STR mice flux										Rapa STR mice survival				Rapa STR mice Absolute CAR counts
Group	Time after CAR T cell infusion (days)	0	7	14	21	28				Group	Mouse	Survival time after CAR T cell infusion (days)		Group	Mouse	Absolute CAR+ counts on day +14 after CAR T cell infusion (cells per 70 ul of peripheral blood)
Untreated (n=5)	Untreated mouse 1 flux (ps-1)	1010000	196000000	12800000000	57900000000					Untreated (n=5)	Untreated mouse 1	23		STR without Rapa (n=4)	STR -Rapa mouse 1	17
	Untreated mouse 2 flux (ps-1)	1820000	468000000	15600000000	88700000000						Untreated mouse 2	23			STR -Rapa mouse 2	27
	Untreated mouse 3 flux (ps-1)	1770000	466000000	12500000000	89200000000						Untreated mouse 3	23			STR -Rapa mouse 3	29
	Untreated mouse 4 flux (ps-1)	3100000	930000000	21200000000	89800000000						Untreated mouse 4	23			STR -Rapa mouse 4	17
	Untreated mouse 5 flux (ps-1)	3170000	69800000	23600000000	94600000000						Untreated mouse 5	23		STR with Rapa (n=4)	STR +Rapa mouse 1	162
STR without Rapa (n=7)	STR -Rapa mouse 1 flux (ps-1)	2970000	14800000	145000000	212000000	3470000000				STR without Rapa (n=7)	STR -Rapa mouse 1	35			STR +Rapa mouse 2	148
	STR -Rapa mouse 2 flux (ps-1)	3020000	12200000	126000000	587000000	8840000000					STR -Rapa mouse 2	35			STR +Rapa mouse 3	209
	STR -Rapa mouse 3 flux (ps-1)	2490000	1910000	7240000	27800000	47900000					STR -Rapa mouse 3	40			STR +Rapa mouse 4	422
	STR -Rapa mouse 4 flux (ps-1)	3230000	973000	2060000	13700000	404000000					STR -Rapa mouse 4	40
	STR -Rapa mouse 5 flux (ps-1)	1520000	730000	4860000	16000000	468000000					STR -Rapa mouse 5	40
	STR -Rapa mouse 6 flux (ps-1)	1430000	910000	4410000	57300000	4420000000					STR -Rapa mouse 6	48
	STR -Rapa mouse 7 flux (ps-1)	2620000	1090000	4830000	5380000	380000000					STR -Rapa mouse 7	43
STR with Rapa (n=7)	STR +Rapa mouse 1 flux (ps-1)	1400000	868000	5150000	3940000	4920000				STR with Rapa (n=7)	STR +Rapa mouse 1	Alive at 100
	STR +Rapa mouse 2 flux (ps-1)	2500000	782000	5040000	4410000	3240000					STR +Rapa mouse 2	Alive at 100
	STR +Rapa mouse 3 flux (ps-1)	3050000	968000	6410000	4240000	4710000					STR +Rapa mouse 3	Alive at 100
	STR +Rapa mouse 4 flux (ps-1)	1480000	723000	6100000	5980000	4710000					STR +Rapa mouse 4	Alive at 100
	STR +Rapa mouse 5 flux (ps-1)	2620000	785000	3220000	4650000	3570000					STR +Rapa mouse 5	Alive at 100
	STR +Rapa mouse 6 flux (ps-1)	2970000	619000	3210000	5110000	5820000					STR +Rapa mouse 6	Alive at 100
	STR +Rapa mouse 7 flux (ps-1)	3260000	498000	3570000	6220000	5320000					STR +Rapa mouse 7	Alive at 100
Fig. 5h										Fig. 5i
Rapa LTR mice flux										Rapa LTR mice survival
Group	Time after CAR T cell infusion (days)	0	7	14	21	28				Group	Mouse	Survival time after CAR T cell infusion (days)
Untreated (n=5)	Untreated mouse 1 flux (ps-1)	4600000	762000000	12000000000	70800000000					Untreated (n=5)	Untreated mouse 1	20
	Untreated mouse 2 flux (ps-1)	1240000	331000000	7820000000	21600000000						Untreated mouse 2	20
	Untreated mouse 3 flux (ps-1)	3450000	827000000	7800000000	7050000000						Untreated mouse 3	20
	Untreated mouse 4 flux (ps-1)	3390000	635000000	5620000000	45200000000						Untreated mouse 4	20
	Untreated mouse 5 flux (ps-1)	1330000	960000000	4760000000	20400000000						Untreated mouse 5	20
LTR without Rapa (n=8)	LTR -Rapa mouse 1 flux (ps-1)	2330000	2810000	144000000	2540000000	11100000000				LTR without Rapa (n=8)	LTR -Rapa mouse 1	35
	LTR -Rapa mouse 2 flux (ps-1)	3860000	6070000	347000000	3370000000	21500000000					LTR -Rapa mouse 2	34
	LTR -Rapa mouse 3 flux (ps-1)	2410000	1440000	43600000	738000000	3990000000					LTR -Rapa mouse 3	35
	LTR -Rapa mouse 4 flux (ps-1)	2690000	8880000	64300000	1120000000	8280000000					LTR -Rapa mouse 4	37
	LTR -Rapa mouse 5 flux (ps-1)	1370000	1910000	105000000	1970000000	12800000000					LTR -Rapa mouse 5	35
	LTR -Rapa mouse 6 flux (ps-1)	2880000	2630000	118000000	2220000000	11800000000					LTR -Rapa mouse 6	36
	LTR -Rapa mouse 7 flux (ps-1)	2150000	4930000	139000000	3340000000	18500000000					LTR -Rapa mouse 7	35
	LTR -Rapa mouse 8 flux (ps-1)	2030000	2340000	52400000	751000000	9540000000					LTR -Rapa mouse 8	35
LTR with Rapa (n=8)	LTR +Rapa mouse 1 flux (ps-1)	3580000	860000	3700000	8100000	23600000				LTR with Rapa (n=8)	LTR +Rapa mouse 1	60
	LTR +Rapa mouse 2 flux (ps-1)	2230000	2440000	34100000	124000000	207000000					LTR +Rapa mouse 2	48
	LTR +Rapa mouse 3 flux (ps-1)	2450000	1280000	6560000	14900000	46900000					LTR +Rapa mouse 3	65
	LTR +Rapa mouse 4 flux (ps-1)	1960000	10100000	151000000	625000000	4480000000					LTR +Rapa mouse 4	40
	LTR +Rapa mouse 5 flux (ps-1)	2800000	1680000	3330000	12100000	104000000					LTR +Rapa mouse 5	43
	LTR +Rapa mouse 6 flux (ps-1)	2160000	1010000	7120000	43100000	1160000000					LTR +Rapa mouse 6	41
	LTR +Rapa mouse 7 flux (ps-1)	1370000	608000	5210000	12800000	76900000					LTR +Rapa mouse 7	48
	LTR +Rapa mouse 8 flux (ps-1)	2780000	743000	4280000	7780000	49300000					LTR +Rapa mouse 8	84

## Sheet: Fig. 6
Fig. 6c										Fig. 6d
Rapa STR mice flux										Rapa STR mice survival
Group	Time after CAR T cell infusion (days)	0	7	14	21	28				Group	Mouse	Survival time after CAR T cell infusion (days)
Untreated (n=4)	Untreated mouse 1 flux (ps-1)	21700000	12700000000	54100000000						Untreated (n=4)	Untreated mouse 1	16
	Untreated mouse 2 flux (ps-1)	9320000	1570000000	38200000000							Untreated mouse 2	16
	Untreated mouse 3 flux (ps-1)	14500000	5020000000	35500000000							Untreated mouse 3	16
	Untreated mouse 4 flux (ps-1)	16300000	10000000000	36000000000							Untreated mouse 4	16
STR without Rapa (n=5)	STR -Rapa mouse 1 flux (ps-1)	7960000	76500000	2040000000	50700000000					STR without Rapa (n=5)	STR -Rapa mouse 1	25
	STR -Rapa mouse 2 flux (ps-1)	15700000	90100000	391000000	3220000000	50400000000					STR -Rapa mouse 2	33
	STR -Rapa mouse 3 flux (ps-1)	22600000	44300000	26500000	540000000	958000000					STR -Rapa mouse 3	37
	STR -Rapa mouse 4 flux (ps-1)	8250000	65300000	548000000	2200000000	9040000000					STR -Rapa mouse 4	37
	STR -Rapa mouse 5 flux (ps-1)	13800000	76200000	1440000000	39200000000	181000000000					STR -Rapa mouse 5	37
STR with Rapa (n=5)	STR +Rapa mouse 1 flux (ps-1)	38200000	11600000000	346000000	3880000	625000				STR with Rapa (n=5)	STR +Rapa mouse 1	Alive at 70
	STR +Rapa mouse 2 flux (ps-1)	7260000	56600000	4000000	3470000	1030000					STR +Rapa mouse 2	Alive at 70
	STR +Rapa mouse 3 flux (ps-1)	15700000	47900000	4960000	3290000	2100000					STR +Rapa mouse 3	Alive at 70
	STR +Rapa mouse 4 flux (ps-1)	16800000	27500000	5910000	3880000	547000					STR +Rapa mouse 4	Alive at 70
	STR +Rapa mouse 5 flux (ps-1)	22000000	2720000	3100000	192000	2560000					STR +Rapa mouse 5	Alive at 70
Fig. 6g										Fig. 6h
Rapa LTR mice flux										Rapa LTR mice survival
Group	Time after CAR T cell infusion (days)	0	7	14	21	28				Group	Mouse	Survival time after CAR T cell infusion (days)
Untreated (n=4)	Untreated mouse 1 flux (ps-1)	7760000	3310000000	31100000000						Untreated (n=4)	Untreated mouse 1	16
	Untreated mouse 2 flux (ps-1)	8600000	3480000000	48800000000							Untreated mouse 2	16
	Untreated mouse 3 flux (ps-1)	11700000	3650000000	37000000000							Untreated mouse 3	16
	Untreated mouse 4 flux (ps-1)	28400000	9150000000	51300000000							Untreated mouse 4	16
LTR without Rapa (n=5)	LTR -Rapa mouse 1 flux (ps-1)	8530000	225000000	2180000000	17500000000	850000000				LTR without Rapa (n=5)	LTR -Rapa mouse 1	28
	LTR -Rapa mouse 2 flux (ps-1)	20900000	8600000	18500000	112000000	445000000					LTR -Rapa mouse 2	42
	LTR -Rapa mouse 3 flux (ps-1)	13700000	28600000	16400000	157000000	211000000					LTR -Rapa mouse 3	42
	LTR -Rapa mouse 4 flux (ps-1)	24300000	25500000	10100000	89800000	231000000					LTR -Rapa mouse 4	42
	LTR -Rapa mouse 5 flux (ps-1)	15100000	6570000	23100000	92600000	1510000000					LTR -Rapa mouse 5	42
LTR with Rapa (n=5)	LTR +Rapa mouse 1 flux (ps-1)	12200000	5310000	9030000	336000	5190000				LTR with Rapa (n=5)	LTR +Rapa mouse 1	Alive at 70
	LTR +Rapa mouse 2 flux (ps-1)	16700000	5200000	1310000	334000	338000					LTR +Rapa mouse 2	Alive at 70
	LTR +Rapa mouse 3 flux (ps-1)	10800000	9650000	2660000	3510000	2600000					LTR +Rapa mouse 3	Alive at 70
	LTR +Rapa mouse 4 flux (ps-1)	8290000	7090000	3760000	7500000	2920000					LTR +Rapa mouse 4	Alive at 70
	LTR +Rapa mouse 5 flux (ps-1)	17200000	10600000	2590000	4310000	2880000					LTR +Rapa mouse 5	Alive at 70

## Sheet: Fig. S2
Fig. S2a						Fig. S2b
CD3+ CAR- T cell MMI HM						MMI comparison in Total CD3+ CAR- T cells
Group	CD4 LTR	CD4 STR	CD8 LTR	CD8 STR		Response	HK	G6PD	CPT1A
CD45RA	2.61875	2.90625	4.84625	5.76375		LTR (n=8)	26.4	36.1	66.4
CD45RO	27.7188	24.8375	17.6962	13.9812			18.5	27.5	59.7
CCR7	5.8525	5.9025	5.3575	5.13375			23.2	32.5	57.1
CD27	41.4888	59.7475	40.7025	51.8775			17.9	26.2	56.3
GranzymeB	213.25	177.125	267.875	219.375			19.2	15.7	74
CD69	6.12375	4.8475	6.43125	5.2825			14.3	11.8	55.1
CD25	53.3362	43.0875	51.2975	27.5237			16.5	14.2	61.5
Ki67	20.0875	18.45	24.0625	21.4625			14.8	11.3	52.3
GLUT1	14.99	11.2312	16.6075	10.58		STR (n=8)	2.95	6.04	32.2
HK	18.7125	5.76875	18.8	5.77625			3.66	7.43	33.2
GAPDH	80.9	81.9	88.2625	89.1375			3.78	5.92	43
ALDH	0.332875	0.323625	1.08062	1.1795			3.42	5.51	28.8
G6PD	21.8625	7.33375	22.35	7.595			9.41	9.26	56.2
CD98	15.7375	21.2875	17.5012	23.7875			8.79	9.22	54.9
CS	46.025	42.025	42.7625	39.8125			8.22	8.79	52.8
ATP5A	124.75	118	126.675	125.625			6.56	7.54	43.5
CD36	0.12865	0.04895	0.111363	0.0565375
CPT1A	52.5125	33.075	68.425	48.8875		Fig. S2c
ACADM	10.0363	9.37625	11.3438	10.2675		Frequency of Mito-high and Mito-low in CAR- T cells
ATPCL	1.3075	0.72225	1.45875	0.889		% of Parent	LTR (n=8)								STR (n=8)
FASase	94.7125	82.5375	89.7375	84.3		Mito High CD8	21.9	44.4	51.6	37.2	49.7	22.4	31.5	44.1	4.79	3.83	2.84	9.33	11.4	1.96	5.06	4.52
SCD1	0.785125	0.74375	0.87825	0.867125		Mito Low CD8	78.1	55.6	48.4	62.8	50.3	77.6	68.5	55.9	95.2	96.2	97.2	90.7	88.6	98	94.9	95.5
LAL	1.915	2.2	1.49375	1.915		Mito High CD4	21.7	42.9	47	36.7	42.1	15.9	20.3	32.2	1.45	2.88	2.07	6.45	4.91	0.81	3.25	2.35
mTOR	13.4038	14.2	12.5575	14.2125		Mito Low CD4	78.3	57.1	53	63.3	57.9	84.1	79.7	67.8	98.6	97.1	97.9	93.5	95.1	99.2	96.7	97.6
pAKT	0.5	0.494375	0.4365	0.416125
pS6	4.38125	4.6025	5.385	5.41125
AMPK	11.9375	11.0512	12.3675	12.2188
TIGIT	2.00488	1.24625	3.22175	2.54387
PD1	1.23338	1.45938	0.303	0.317875
TIM3	3.31375	2.783	3.3575	2.76

## Sheet: Fig. S3
Fig. S3b
CellROX MFI in CAR T cells
CellROX MFI	LTR (n=8)								STR (n=8)
CD8	1466	1793	2762	2391	3930	4244	5537	8615	1223	1473	3005	3702	8016	5025	5013	5761
CD4	3576	2415	5334	4244	6395	5165	7294	10614	1820	2107	3471	5321	12138	7781	4461	7441

## Sheet: Fig. S5
Fig. S5
Mitotracker high and low gating
Response	% CD3+EGFR+/CD8+/Mito-high of CD3+EGFR+/CD8+	% CD3+EGFR+/CD8+/Mito-low of CD3+EGFR+/CD8+	% CD3+EGFR+/CD4+/Mito-high of CD3+EGFR+/CD4+	% CD3+EGFR+/CD4+/Mito-low of CD3+EGFR+/CD4+
LTR (n=8)	19.7	79.8	21.6	78.2
	47	52.9	48.1	51.9
	51.9	48.1	47.6	52.4
	38.1	61.9	33.9	66.1
	48.6	51.3	40.1	59.9
	18.4	81.6	13.1	86.8
	27	72.6	20.4	79.4
	42.3	57.7	29.3	70.7
STR (n=8)	4.4	95.6	1.45	98.2
	3.09	95.8	2.4	96.4
	4.66	95.3	0.923	98.5
	9.45	90.6	5.26	94.7
	9.02	90.2	5.37	94.6
	1.61	97.5	0.99	98.8
	3.53	96.5	1.2	98.8
	3.71	96.3	2.4	97.6

## Sheet: Fig. S6
Fig. S6b
% of CAR T cells TMRM+
% TMRM+	LTR (n=8)								STR (n=8)
CD8	0.36	11.3	42.1	23.3	27.2	19.5	26.5	25.4	26.1	18	27.9	29.8	13.1	30.7	22.9	28.9
CD4	1.3	32.8	67.9	48.8	58	40.9	44.3	40.7	56.9	40.1	50.2	50.4	36.7	53.6	32.8	51.9

[truncated: 2 more sheets: Fig. S7, Fig. S8]
